# Supplementary material for: MECP2 mutations disrupt pluripotent stem cell fate through remodeling of the three-dimensional genome
Source: Cell Death Dis. 2026 May 8;17(1):609. doi: 10.1038/s41419-026-08837-4 (PMC13324534; doi:10.1038/s41419-026-08837-4)
Supplement: Supplementary file 4 — Supplement Table 1 [file 41419_2026_8837_MOESM4_ESM.xlsx]

## Sheet: TADCompare result
seqnames		Boundary	Gap_Score	TAD_Score1	TAD_Score2	Differential	Enriched_In	Type
chr1	1	1300000	0.327593	1.86442	1.70698	Non-Differential	Matrix 1	Non-Differential
chr1	1300000	2175000	1.32025	2.23725	1.58503	Non-Differential	Matrix 1	Non-Differential
chr1	2175000	2775000	-0.12399	7.30367	7.39012	Non-Differential	Matrix 2	Non-Differential
chr1	2775000	3050000	-1.25403	2.49816	3.13316	Non-Differential	Matrix 2	Non-Differential
chr1	3050000	3075000	-0.90039	3.44411	3.90558	Non-Differential	Matrix 2	Non-Differential
chr1	3075000	3425000	-0.842186	1.8078	2.23469	Non-Differential	Matrix 2	Non-Differential
chr1	3425000	3450000	-1.92986	2.28796	3.25996	Non-Differential	Matrix 2	Non-Differential
chr1	3450000	3900000	-2.33117	3.2895	4.46539	Shifted	Matrix 2	Shifted
chr1	3900000	3925000	3.49975	2.80192	1.06252	Shifted	Matrix 1	Shifted
chr1	3925000	4300000	2.48603	1.7659	0.529572	Differential	Matrix 1	Complex
chr1	4300000	4350000	3.1408	1.90354	0.340498	Differential	Matrix 1	Complex
chr1	4350000	4700000	2.91003	1.67873	0.230247	Differential	Matrix 1	Complex
chr1	4700000	5450000	-1.93771	0.984655	1.95621	Non-Differential	Matrix 2	Non-Differential
chr1	5450000	5825000	2.60458	2.77276	1.48057	Differential	Matrix 1	Split
chr1	5825000	6175000	1.00316	1.83394	1.33882	Non-Differential	Matrix 1	Non-Differential
chr1	6175000	6200000	-0.0533275	2.12334	2.15711	Non-Differential	Matrix 2	Non-Differential
chr1	6200000	6950000	-0.960483	1.0742	1.55775	Non-Differential	Matrix 2	Non-Differential
chr1	6950000	7200000	0.167713	1.62516	1.5468	Non-Differential	Matrix 1	Non-Differential
chr1	7200000	7225000	-0.491545	3.29329	3.54996	Non-Differential	Matrix 2	Non-Differential
chr1	7225000	7650000	-0.706076	2.94104	3.30372	Non-Differential	Matrix 2	Non-Differential
chr1	7650000	7675000	-0.0667744	1.78859	1.82795	Non-Differential	Matrix 2	Non-Differential
chr1	7675000	7950000	0.600897	1.54197	1.24688	Non-Differential	Matrix 1	Non-Differential
chr1	7950000	7975000	-0.493937	2.41834	2.67327	Non-Differential	Matrix 2	Non-Differential
chr1	7975000	8350000	0.783813	1.88805	1.50272	Non-Differential	Matrix 1	Non-Differential
chr1	8350000	8375000	0.909967	1.79058	1.34188	Non-Differential	Matrix 1	Non-Differential
chr1	8375000	8850000	0.729313	2.77022	2.41507	Non-Differential	Matrix 1	Non-Differential
chr1	8850000	9250000	0.171166	2.24377	2.16576	Non-Differential	Matrix 1	Non-Differential
chr1	9250000	9600000	0.406785	1.70725	1.50971	Non-Differential	Matrix 1	Non-Differential
chr1	9600000	9875000	0.301533	1.77003	1.6253	Non-Differential	Matrix 1	Non-Differential
chr1	9875000	9950000	0.952994	2.29559	1.82708	Non-Differential	Matrix 1	Non-Differential
chr1	9950000	10350000	-0.614172	1.47616	1.788	Non-Differential	Matrix 2	Non-Differential
chr1	10350000	10375000	0.261236	1.73605	1.61134	Non-Differential	Matrix 1	Non-Differential
chr1	10375000	10625000	0.0994705	2.34169	2.29983	Non-Differential	Matrix 1	Non-Differential
chr1	10625000	10650000	-0.447081	2.61618	2.84835	Non-Differential	Matrix 2	Non-Differential
chr1	10650000	11025000	-0.320222	2.63966	2.80852	Non-Differential	Matrix 2	Non-Differential
chr1	11025000	11325000	1.88332	1.73039	0.795119	Non-Differential	Matrix 1	Non-Differential
chr1	11325000	11800000	0.0147639	2.96676	2.96933	Non-Differential	Matrix 1	Non-Differential
chr1	11800000	12100000	-0.452136	1.50146	1.73242	Non-Differential	Matrix 2	Non-Differential
chr1	12100000	12600000	-0.379824	1.3972	1.59168	Non-Differential	Matrix 2	Non-Differential
chr1	12600000	12625000	0.594963	3.23561	2.94916	Non-Differential	Matrix 1	Non-Differential
chr1	12625000	12775000	2.33252	3.54801	2.39437	Differential	Matrix 1	Strength Change
chr1	12775000	12800000	-0.296326	3.52544	3.68533	Non-Differential	Matrix 2	Non-Differential
chr1	12800000	13350000	-6.38753	-0.75026	2.43901	Differential	Matrix 2	Merge
chr1	13350000	13500000	0.711017	1.59468	1.24474	Non-Differential	Matrix 1	Non-Differential
chr1	13500000	13525000	1.5329	1.74042	0.980282	Non-Differential	Matrix 1	Non-Differential
chr1	13525000	14375000	0.0782242	2.04346	2.01122	Non-Differential	Matrix 1	Non-Differential
chr1	14375000	14400000	0.574038	1.61839	1.33698	Non-Differential	Matrix 1	Non-Differential
chr1	14400000	14425000	-1.14755	1.88157	2.4613	Non-Differential	Matrix 2	Non-Differential
chr1	14425000	14575000	0.599449	1.65558	1.3616	Non-Differential	Matrix 1	Non-Differential
chr1	14575000	14600000	-0.721323	2.97157	3.34197	Non-Differential	Matrix 2	Non-Differential
chr1	14600000	15050000	1.59604	1.82498	1.03357	Non-Differential	Matrix 1	Non-Differential
chr1	15050000	15100000	-0.224186	2.27175	2.39139	Non-Differential	Matrix 2	Non-Differential
chr1	15100000	15500000	-0.254349	1.3987	1.53048	Non-Differential	Matrix 2	Non-Differential
chr1	15500000	15525000	-0.0717191	3.07625	3.1224	Non-Differential	Matrix 2	Non-Differential
chr1	15525000	15750000	-1.45114	1.68726	2.41804	Non-Differential	Matrix 2	Non-Differential
chr1	15750000	15775000	-0.719453	2.91047	3.27973	Non-Differential	Matrix 2	Non-Differential
chr1	15775000	15800000	1.76475	1.9212	1.04581	Non-Differential	Matrix 1	Non-Differential
chr1	15800000	16250000	0.14443	2.29672	2.23225	Non-Differential	Matrix 1	Non-Differential
chr1	16250000	16575000	2.42301	6.38051	5.19115	Differential	Matrix 1	Strength Change
chr1	16575000	16850000	-2.86003	0.101021	1.53049	Differential	Matrix 2	Complex
chr1	16850000	17050000	1.00967	4.07361	3.58274	Non-Differential	Matrix 1	Non-Differential
chr1	17050000	17400000	0.772371	3.19323	2.81799	Non-Differential	Matrix 1	Non-Differential
chr1	17400000	17625000	-0.331797	1.77622	1.94798	Non-Differential	Matrix 2	Non-Differential
chr1	17625000	17650000	-0.363347	2.50261	2.69256	Non-Differential	Matrix 2	Non-Differential
chr1	17650000	18100000	-1.86151	2.26481	3.20259	Non-Differential	Matrix 2	Non-Differential
chr1	18100000	18575000	0.945949	3.92208	3.46255	Non-Differential	Matrix 1	Non-Differential
chr1	18575000	18600000	-1.25947	1.85522	2.49078	Non-Differential	Matrix 2	Non-Differential
chr1	18600000	18875000	-0.62363	2.53542	2.85554	Non-Differential	Matrix 2	Non-Differential
chr1	18875000	18900000	-0.362413	2.4181	2.6073	Non-Differential	Matrix 2	Non-Differential
chr1	18900000	19250000	0.312857	2.42545	2.27726	Non-Differential	Matrix 1	Non-Differential
chr1	19250000	19650000	-0.15914	3.80654	3.89882	Non-Differential	Matrix 2	Non-Differential
chr1	19650000	19900000	0.966811	2.89321	2.4198	Non-Differential	Matrix 1	Non-Differential
chr1	19900000	19925000	-0.156722	1.75642	1.84062	Non-Differential	Matrix 2	Non-Differential
chr1	19925000	20500000	-0.746251	3.70737	4.0927	Non-Differential	Matrix 2	Non-Differential
chr1	20500000	20725000	1.39909	1.5807	0.886883	Non-Differential	Matrix 1	Non-Differential
chr1	20725000	21175000	-0.463833	1.37359	1.60997	Non-Differential	Matrix 2	Non-Differential
chr1	21175000	21200000	0.501757	3.94788	3.7104	Non-Differential	Matrix 1	Non-Differential
chr1	21200000	21350000	-1.11871	0.992196	1.55453	Non-Differential	Matrix 2	Non-Differential
chr1	21350000	21375000	-0.135866	3.00354	3.0815	Non-Differential	Matrix 2	Non-Differential
chr1	21375000	22000000	-2.58152	0.981409	2.27466	Differential	Matrix 2	Merge
chr1	22000000	22100000	0.113485	2.61118	2.56323	Non-Differential	Matrix 1	Non-Differential
chr1	22100000	22125000	-0.313487	2.35191	2.51644	Non-Differential	Matrix 2	Non-Differential
chr1	22125000	22650000	-1.11693	3.54104	4.11103	Non-Differential	Matrix 2	Non-Differential
chr1	22650000	22675000	0.0883957	1.72695	1.68857	Non-Differential	Matrix 1	Non-Differential
chr1	22675000	22950000	-1.60163	2.18081	2.98844	Non-Differential	Matrix 2	Non-Differential
chr1	22950000	22975000	0.817451	2.42688	2.02655	Non-Differential	Matrix 1	Non-Differential
chr1	22975000	23275000	-1.97223	0.552032	1.53939	Non-Differential	Matrix 2	Non-Differential
chr1	23275000	23700000	1.51299	1.57791	0.827173	Non-Differential	Matrix 1	Non-Differential
chr1	23700000	24400000	1.35676	3.69128	3.0257	Non-Differential	Matrix 1	Non-Differential
chr1	24400000	24850000	0.483626	3.85	3.62125	Non-Differential	Matrix 1	Non-Differential
chr1	24850000	25225000	1.15183	2.79885	2.23267	Non-Differential	Matrix 1	Non-Differential
chr1	25225000	25525000	0.511498	1.76681	1.51714	Non-Differential	Matrix 1	Non-Differential
chr1	25525000	25550000	0.536587	1.56102	1.29812	Non-Differential	Matrix 1	Non-Differential
chr1	25550000	26000000	0.0913565	2.10148	2.06288	Non-Differential	Matrix 1	Non-Differential
chr1	26000000	26025000	0.243395	3.76817	3.65918	Non-Differential	Matrix 1	Non-Differential
chr1	26025000	26425000	0.511887	1.91345	1.66409	Non-Differential	Matrix 1	Non-Differential
chr1	26425000	26475000	-1.64702	1.38159	2.20923	Non-Differential	Matrix 2	Non-Differential
chr1	26475000	26600000	6.72646	3.24159	-0.108686	Differential	Matrix 1	Split
chr1	26600000	26625000	1.4616	1.51527	0.789999	Non-Differential	Matrix 1	Non-Differential
chr1	26625000	26800000	-0.315217	3.14532	3.31338	Non-Differential	Matrix 2	Non-Differential
chr1	26800000	27100000	1.14637	2.5709	2.00669	Non-Differential	Matrix 1	Non-Differential
chr1	27100000	27400000	1.3379	6.74768	6.10176	Non-Differential	Matrix 1	Non-Differential
chr1	27400000	27425000	-0.350394	1.37488	1.55458	Non-Differential	Matrix 2	Non-Differential
chr1	27425000	27825000	0.733806	2.58681	2.22881	Non-Differential	Matrix 1	Non-Differential
chr1	27825000	27850000	0.310629	1.79568	1.64648	Non-Differential	Matrix 1	Non-Differential
chr1	27850000	28225000	0.382535	4.03456	3.85694	Non-Differential	Matrix 1	Non-Differential
chr1	28225000	28250000	0.627936	2.03867	1.73174	Non-Differential	Matrix 1	Non-Differential
chr1	28250000	28625000	-0.162059	1.4214	1.50715	Non-Differential	Matrix 2	Non-Differential
chr1	28625000	28650000	-0.0735639	2.12329	2.16717	Non-Differential	Matrix 2	Non-Differential
chr1	28650000	28875000	2.32887	4.53679	3.38829	Differential	Matrix 1	Strength Change
chr1	28875000	28900000	-1.86303	2.65174	3.59157	Non-Differential	Matrix 2	Non-Differential
chr1	28900000	29225000	-1.18145	4.15821	4.76251	Non-Differential	Matrix 2	Non-Differential
chr1	29225000	29700000	-0.914037	1.75885	2.22149	Non-Differential	Matrix 2	Non-Differential
chr1	29700000	30100000	0.832624	3.20338	2.79806	Non-Differential	Matrix 1	Non-Differential
chr1	30100000	30125000	-1.48998	0.770283	1.5174	Non-Differential	Matrix 2	Non-Differential
chr1	30125000	30375000	3.21329	2.06936	0.470642	Shifted	Matrix 1	Shifted
chr1	30375000	30450000	-9.22174	2.59123	7.20793	Shifted	Matrix 2	Shifted
chr1	30450000	30925000	2.33583	3.43501	2.27934	Differential	Matrix 1	Strength Change
chr1	30925000	30950000	-1.28978	1.96387	2.61495	Non-Differential	Matrix 2	Non-Differential
chr1	30950000	31150000	-1.91975	1.53245	2.49687	Non-Differential	Matrix 2	Non-Differential
chr1	31150000	31175000	2.20285	4.15473	3.06791	Differential	Matrix 1	Strength Change
chr1	31175000	31625000	0.630309	2.53123	2.22476	Non-Differential	Matrix 1	Non-Differential
chr1	31625000	31650000	0.483844	1.89218	1.65675	Non-Differential	Matrix 1	Non-Differential
chr1	31650000	32025000	2.48638	2.35631	1.12179	Differential	Matrix 1	Split
chr1	32025000	32375000	0.964603	2.48692	2.01326	Non-Differential	Matrix 1	Non-Differential
chr1	32375000	32400000	-0.602817	2.44036	2.74977	Non-Differential	Matrix 2	Non-Differential
chr1	32400000	33100000	-1.13162	2.87797	3.45308	Non-Differential	Matrix 2	Non-Differential
chr1	33100000	33475000	2.33721	2.46242	1.3028	Differential	Matrix 1	Split
chr1	33475000	33625000	-1.2496	1.42068	2.04986	Non-Differential	Matrix 2	Non-Differential
chr1	33625000	34175000	-0.28795	2.00434	2.15495	Non-Differential	Matrix 2	Non-Differential
chr1	34175000	34750000	-0.2331	3.1938	3.32098	Non-Differential	Matrix 2	Non-Differential
chr1	34750000	34775000	-1.74362	0.743456	1.61722	Non-Differential	Matrix 2	Non-Differential
chr1	34775000	34875000	0.458141	1.81518	1.59234	Non-Differential	Matrix 1	Non-Differential
chr1	34875000	35425000	-1.44031	2.32296	3.05046	Non-Differential	Matrix 2	Non-Differential
chr1	35425000	35775000	0.791302	1.61726	1.22728	Non-Differential	Matrix 1	Non-Differential
chr1	35775000	35800000	-0.128659	2.36928	2.44152	Non-Differential	Matrix 2	Non-Differential
chr1	35800000	36075000	-0.0100627	3.74603	3.76362	Non-Differential	Matrix 2	Non-Differential
chr1	36075000	36100000	-0.671772	1.58328	1.92427	Non-Differential	Matrix 2	Non-Differential
chr1	36100000	36475000	1.16962	2.15311	1.57588	Non-Differential	Matrix 1	Non-Differential
chr1	36475000	36925000	-0.169961	1.53021	1.62027	Non-Differential	Matrix 2	Non-Differential
chr1	36925000	37325000	-0.494796	4.05589	4.31673	Non-Differential	Matrix 2	Non-Differential
chr1	37325000	37350000	-0.719639	1.44252	1.80695	Non-Differential	Matrix 2	Non-Differential
chr1	37350000	37550000	1.79082	1.69534	0.806172	Non-Differential	Matrix 1	Non-Differential
chr1	37550000	37700000	-0.776821	1.24206	1.63439	Non-Differential	Matrix 2	Non-Differential
chr1	37700000	38000000	0.25276	1.54127	1.42013	Non-Differential	Matrix 1	Non-Differential
chr1	38000000	38025000	0.9747	2.81688	2.33927	Non-Differential	Matrix 1	Non-Differential
chr1	38025000	38350000	2.16966	2.32491	1.24854	Differential	Matrix 1	Split
chr1	38350000	38825000	1.90813	1.83578	0.888458	Non-Differential	Matrix 1	Non-Differential
chr1	38825000	38850000	-0.979287	3.80069	4.30278	Non-Differential	Matrix 2	Non-Differential
chr1	38850000	38875000	-0.906674	1.10306	1.55982	Non-Differential	Matrix 2	Non-Differential
chr1	38875000	39075000	0.49555	2.41478	2.17526	Non-Differential	Matrix 1	Non-Differential
chr1	39075000	39100000	-0.807812	3.60519	4.02094	Non-Differential	Matrix 2	Non-Differential
chr1	39100000	39575000	1.94032	3.85492	2.89828	Non-Differential	Matrix 1	Non-Differential
chr1	39575000	39775000	-1.13015	1.00313	1.57122	Non-Differential	Matrix 2	Non-Differential
chr1	39775000	39800000	-0.202571	3.06374	3.17524	Non-Differential	Matrix 2	Non-Differential
chr1	39800000	40125000	-2.63892	1.23657	2.55936	Shifted	Matrix 2	Shifted
chr1	40125000	40150000	2.36747	2.899	1.72572	Shifted	Matrix 1	Shifted
chr1	40150000	40175000	-1.32311	1.13964	1.80461	Non-Differential	Matrix 2	Non-Differential
chr1	40175000	40325000	4.54493	2.80974	0.548102	Shifted	Matrix 1	Shifted
chr1	40325000	40375000	-2.731	0.187596	1.55288	Shifted	Matrix 2	Shifted
chr1	40375000	40575000	-1.11886	0.98307	1.54545	Non-Differential	Matrix 2	Non-Differential
chr1	40575000	40600000	0.508158	2.44708	2.20136	Non-Differential	Matrix 1	Non-Differential
chr1	40600000	40975000	-1.47864	1.47826	2.22208	Non-Differential	Matrix 2	Non-Differential
chr1	40975000	41025000	0.73514	1.78302	1.42165	Non-Differential	Matrix 1	Non-Differential
chr1	41025000	41250000	0.474488	3.41283	3.18717	Non-Differential	Matrix 1	Non-Differential
chr1	41250000	41800000	-0.765861	2.90126	3.29368	Non-Differential	Matrix 2	Non-Differential
chr1	41800000	42175000	0.343523	1.86384	1.69843	Non-Differential	Matrix 1	Non-Differential
chr1	42175000	42475000	1.14117	1.84626	1.28222	Non-Differential	Matrix 1	Non-Differential
chr1	42475000	42775000	0.277783	2.23202	2.1007	Non-Differential	Matrix 1	Non-Differential
chr1	42775000	43225000	0.485543	2.15262	1.91721	Non-Differential	Matrix 1	Non-Differential
chr1	43225000	43700000	0.660751	1.56535	1.24043	Non-Differential	Matrix 1	Non-Differential
chr1	43700000	43725000	0.097379	1.51212	1.46854	Non-Differential	Matrix 1	Non-Differential
chr1	43725000	44325000	1.25921	1.6289	1.00515	Non-Differential	Matrix 1	Non-Differential
chr1	44325000	44350000	-0.496786	2.16111	2.41659	Non-Differential	Matrix 2	Non-Differential
chr1	44350000	44725000	-0.93561	1.32231	1.79426	Non-Differential	Matrix 2	Non-Differential
chr1	44725000	45000000	0.413202	3.15067	2.95476	Non-Differential	Matrix 1	Non-Differential
chr1	45000000	45025000	-1.46961	2.54624	3.28913	Non-Differential	Matrix 2	Non-Differential
chr1	45025000	45500000	0.756488	3.0568	2.68904	Non-Differential	Matrix 1	Non-Differential
chr1	45500000	45850000	1.90148	1.59468	0.649875	Non-Differential	Matrix 1	Non-Differential
chr1	45850000	45875000	0.503634	1.7809	1.53521	Non-Differential	Matrix 1	Non-Differential
chr1	45875000	45900000	-0.219164	1.41672	1.53098	Non-Differential	Matrix 2	Non-Differential
chr1	45900000	46250000	1.05967	2.87625	2.35639	Non-Differential	Matrix 1	Non-Differential
chr1	46250000	46725000	1.27342	1.9233	1.29344	Non-Differential	Matrix 1	Non-Differential
chr1	46725000	46850000	-2.59885	0.286218	1.5858	Differential	Matrix 2	Merge
chr1	46850000	47075000	-0.633785	1.82007	2.14287	Non-Differential	Matrix 2	Non-Differential
chr1	47075000	47375000	0.554073	1.77833	1.50742	Non-Differential	Matrix 1	Non-Differential
chr1	47375000	47725000	-1.91107	1.87605	2.83728	Non-Differential	Matrix 2	Non-Differential
chr1	47725000	47750000	0.633675	2.54596	2.23786	Non-Differential	Matrix 1	Non-Differential
chr1	47750000	48075000	-0.0670682	1.7598	1.79922	Non-Differential	Matrix 2	Non-Differential
chr1	48075000	48100000	2.08395	2.91846	1.88691	Differential	Matrix 1	Strength Change
chr1	48100000	48525000	0.980342	1.68023	1.19599	Non-Differential	Matrix 1	Non-Differential
chr1	48525000	48550000	-0.823737	2.1194	2.53812	Non-Differential	Matrix 2	Non-Differential
chr1	48550000	49250000	0.452705	1.5595	1.33852	Non-Differential	Matrix 1	Non-Differential
chr1	49250000	49625000	-1.1012	1.08104	1.63492	Non-Differential	Matrix 2	Non-Differential
chr1	49625000	50350000	-0.784664	1.36214	1.75879	Non-Differential	Matrix 2	Non-Differential
chr1	50350000	50750000	1.74194	2.14924	1.28602	Non-Differential	Matrix 1	Non-Differential
chr1	50750000	50775000	-0.938536	1.23506	1.70818	Non-Differential	Matrix 2	Non-Differential
chr1	50775000	51200000	-0.253893	2.46207	2.5972	Non-Differential	Matrix 2	Non-Differential
chr1	51200000	51525000	-1.5728	1.13835	1.92808	Non-Differential	Matrix 2	Non-Differential
chr1	51525000	51550000	-1.91699	1.49205	2.45496	Non-Differential	Matrix 2	Non-Differential
chr1	51550000	51850000	-1.20472	0.932685	1.5378	Non-Differential	Matrix 2	Non-Differential
chr1	51850000	52350000	2.45217	3.94588	2.73379	Differential	Matrix 1	Strength Change
chr1	52350000	52375000	-0.896335	1.15484	1.6066	Non-Differential	Matrix 2	Non-Differential
chr1	52375000	52700000	-0.222964	4.95183	5.07985	Non-Differential	Matrix 2	Non-Differential
chr1	52700000	52975000	-0.949815	2.08073	2.56232	Non-Differential	Matrix 2	Non-Differential
chr1	52975000	53475000	-1.89015	0.826566	1.77383	Non-Differential	Matrix 2	Non-Differential
chr1	53475000	53750000	0.593765	1.56445	1.273	Non-Differential	Matrix 1	Non-Differential
chr1	53750000	54100000	-0.820978	1.11583	1.52981	Non-Differential	Matrix 2	Non-Differential
chr1	54100000	54500000	-0.23925	4.07423	4.20744	Non-Differential	Matrix 2	Non-Differential
chr1	54500000	54875000	0.636023	1.85457	1.54297	Non-Differential	Matrix 1	Non-Differential
chr1	54875000	55275000	0.0959218	2.58877	2.54952	Non-Differential	Matrix 1	Non-Differential
chr1	55275000	56375000	-0.417263	1.83522	2.04988	Non-Differential	Matrix 2	Non-Differential
chr1	56375000	56400000	-0.273411	2.20668	2.3507	Non-Differential	Matrix 2	Non-Differential
chr1	56400000	56825000	-0.40589	2.20025	2.41044	Non-Differential	Matrix 2	Non-Differential
chr1	56825000	57075000	-2.12633	1.31097	2.37788	Differential	Matrix 2	Merge
chr1	57075000	57425000	-0.464534	4.05963	4.30536	Non-Differential	Matrix 2	Non-Differential
chr1	57425000	58175000	-0.555388	1.27133	1.55311	Non-Differential	Matrix 2	Non-Differential
chr1	58175000	58950000	-0.215066	1.58554	1.69832	Non-Differential	Matrix 2	Non-Differential
chr1	58950000	59300000	0.419434	2.37351	2.17188	Non-Differential	Matrix 1	Non-Differential
chr1	59300000	59775000	-0.265839	1.52392	1.66186	Non-Differential	Matrix 2	Non-Differential
chr1	59775000	60150000	2.62086	3.54306	2.24532	Differential	Matrix 1	Strength Change
chr1	60150000	60825000	-1.39009	1.19938	1.89802	Non-Differential	Matrix 2	Non-Differential
chr1	60825000	60850000	1.41799	2.07979	1.3782	Non-Differential	Matrix 1	Non-Differential
chr1	60850000	61650000	0.403573	2.2795	2.08549	Non-Differential	Matrix 1	Non-Differential
chr1	61650000	62125000	1.20116	2.33115	1.73876	Non-Differential	Matrix 1	Non-Differential
chr1	62125000	62150000	-0.844116	1.52256	1.94947	Non-Differential	Matrix 2	Non-Differential
chr1	62150000	62425000	1.18626	2.24909	1.66388	Non-Differential	Matrix 1	Non-Differential
chr1	62425000	62450000	-1.48558	2.29775	3.04778	Non-Differential	Matrix 2	Non-Differential
chr1	62450000	63925000	1.04899	5.00136	4.49396	Non-Differential	Matrix 1	Non-Differential
chr1	63925000	64250000	-0.302549	4.32311	4.48878	Non-Differential	Matrix 2	Non-Differential
chr1	64250000	64650000	-0.573071	1.34441	1.63527	Non-Differential	Matrix 2	Non-Differential
chr1	64650000	64675000	-1.30312	2.37657	3.0357	Non-Differential	Matrix 2	Non-Differential
chr1	64675000	65050000	-0.987297	1.77511	2.2744	Non-Differential	Matrix 2	Non-Differential
chr1	65050000	65075000	0.536623	2.38588	2.12574	Non-Differential	Matrix 1	Non-Differential
chr1	65075000	65225000	-0.771628	3.12974	3.52581	Non-Differential	Matrix 2	Non-Differential
chr1	65225000	65700000	-0.496521	2.94159	3.19956	Non-Differential	Matrix 2	Non-Differential
chr1	65700000	66250000	0.565154	4.86416	4.59807	Non-Differential	Matrix 1	Non-Differential
chr1	66250000	66450000	-0.612313	1.51516	1.82621	Non-Differential	Matrix 2	Non-Differential
chr1	66450000	66750000	-1.8085	2.02274	2.93322	Non-Differential	Matrix 2	Non-Differential
chr1	66750000	67175000	-1.42623	1.01204	1.72811	Non-Differential	Matrix 2	Non-Differential
chr1	67175000	67225000	0.817319	2.16681	1.76566	Non-Differential	Matrix 1	Non-Differential
chr1	67225000	67500000	0.0805898	2.31412	2.28161	Non-Differential	Matrix 1	Non-Differential
chr1	67500000	67525000	-1.04088	3.83855	4.37154	Non-Differential	Matrix 2	Non-Differential
chr1	67525000	68100000	1.06593	2.20171	1.67646	Non-Differential	Matrix 1	Non-Differential
chr1	68100000	68125000	-1.76831	1.01969	1.90672	Non-Differential	Matrix 2	Non-Differential
chr1	68125000	68350000	1.35284	1.89241	1.22275	Non-Differential	Matrix 1	Non-Differential
chr1	68350000	68775000	-0.376075	1.39775	1.59036	Non-Differential	Matrix 2	Non-Differential
chr1	68775000	68800000	-0.00960496	1.8901	1.90124	Non-Differential	Matrix 2	Non-Differential
chr1	68800000	68825000	1.17037	1.79465	1.21585	Non-Differential	Matrix 1	Non-Differential
chr1	68825000	69075000	-2.41639	1.14549	2.35678	Differential	Matrix 2	Merge
chr1	69075000	69450000	-1.86221	0.839684	1.77303	Non-Differential	Matrix 2	Non-Differential
chr1	69450000	69775000	1.99294	1.55687	0.566232	Non-Differential	Matrix 1	Non-Differential
chr1	69775000	70225000	-1.41097	1.6698	2.38045	Non-Differential	Matrix 2	Non-Differential
chr1	70225000	70525000	0.0638111	1.81247	1.78666	Non-Differential	Matrix 1	Non-Differential
chr1	70525000	71050000	2.28432	2.35721	1.22366	Differential	Matrix 1	Split
chr1	71050000	71075000	-1.85908	2.33722	3.27402	Non-Differential	Matrix 2	Non-Differential
chr1	71075000	71475000	1.65358	1.7449	0.924471	Non-Differential	Matrix 1	Non-Differential
chr1	71475000	71525000	-1.57152	1.65459	2.44541	Non-Differential	Matrix 2	Non-Differential
chr1	71525000	71725000	-3.12734	0.523116	2.08757	Differential	Matrix 2	Merge
chr1	71725000	72550000	-0.387511	1.46993	1.66849	Non-Differential	Matrix 2	Non-Differential
chr1	72550000	72850000	0.533625	1.51591	1.25434	Non-Differential	Matrix 1	Non-Differential
chr1	72850000	73125000	2.34207	1.74168	0.577209	Differential	Matrix 1	Split
chr1	73125000	73675000	1.48549	3.10598	2.3741	Non-Differential	Matrix 1	Non-Differential
chr1	73675000	74000000	-0.0955122	2.17784	2.23287	Non-Differential	Matrix 2	Non-Differential
chr1	74000000	74025000	-0.0432045	1.99542	2.0237	Non-Differential	Matrix 2	Non-Differential
chr1	74025000	74450000	0.021645	1.50364	1.49786	Non-Differential	Matrix 1	Non-Differential
chr1	74450000	74475000	0.0249206	1.85275	1.84651	Non-Differential	Matrix 1	Non-Differential
chr1	74475000	74725000	-1.65536	1.32602	2.15763	Non-Differential	Matrix 2	Non-Differential
chr1	74725000	74750000	0.213508	2.6021	2.50414	Non-Differential	Matrix 1	Non-Differential
chr1	74750000	75200000	0.458472	1.64311	1.41952	Non-Differential	Matrix 1	Non-Differential
chr1	75200000	75225000	-0.336286	3.55498	3.73494	Non-Differential	Matrix 2	Non-Differential
chr1	75225000	75475000	3.0285	1.51179	0.00354785	Differential	Matrix 1	Split
chr1	75475000	76150000	0.967106	4.15882	3.68951	Non-Differential	Matrix 1	Non-Differential
chr1	76150000	77125000	-0.193289	3.86019	3.96972	Non-Differential	Matrix 2	Non-Differential
chr1	77125000	77400000	-3.04533	0.674166	2.19815	Differential	Matrix 2	Merge
chr1	77400000	77675000	-0.635357	1.41368	1.7359	Non-Differential	Matrix 2	Non-Differential
chr1	77675000	77700000	-1.4444	1.97966	2.70805	Non-Differential	Matrix 2	Non-Differential
chr1	77700000	77725000	2.26911	1.72357	0.595497	Differential	Matrix 1	Split
chr1	77725000	78125000	-0.966267	3.62969	4.12469	Non-Differential	Matrix 2	Non-Differential
chr1	78125000	78575000	1.40077	1.92092	1.22741	Non-Differential	Matrix 1	Non-Differential
chr1	78575000	78600000	-3.36706	2.19005	3.87989	Differential	Matrix 2	Strength Change
chr1	78600000	78825000	0.640853	2.02924	1.71581	Non-Differential	Matrix 1	Non-Differential
chr1	78825000	78850000	0.670003	3.08396	2.7595	Non-Differential	Matrix 1	Non-Differential
chr1	78850000	79200000	0.935856	2.39806	1.93846	Non-Differential	Matrix 1	Non-Differential
chr1	79200000	79225000	-0.8729	1.0673	1.50705	Non-Differential	Matrix 2	Non-Differential
chr1	79225000	79250000	1.21683	1.86888	1.26711	Non-Differential	Matrix 1	Non-Differential
chr1	79250000	79600000	-3.01779	0.179612	1.68818	Differential	Matrix 2	Merge
chr1	79600000	80775000	0.722476	1.61413	1.25852	Non-Differential	Matrix 1	Non-Differential
chr1	80775000	81100000	1.73164	2.10163	1.24339	Non-Differential	Matrix 1	Non-Differential
chr1	81100000	81125000	1.42649	1.81246	1.10573	Non-Differential	Matrix 1	Non-Differential
chr1	81125000	81550000	0.27372	3.0792	2.95274	Non-Differential	Matrix 1	Non-Differential
chr1	81550000	81800000	-1.56036	1.63718	2.42237	Non-Differential	Matrix 2	Non-Differential
chr1	81800000	82250000	0.22617	1.73487	1.62767	Non-Differential	Matrix 1	Non-Differential
chr1	82250000	82950000	-1.72047	1.63734	2.50254	Non-Differential	Matrix 2	Non-Differential
chr1	82950000	83000000	-1.56346	0.839579	1.62364	Non-Differential	Matrix 2	Non-Differential
chr1	83000000	83200000	-2.94563	0.370354	1.8435	Differential	Matrix 2	Complex
chr1	83200000	83275000	-5.3462	-0.495786	2.174	Differential	Matrix 2	Complex
chr1	83275000	83325000	-4.93613	-0.42751	2.0376	Differential	Matrix 2	Complex
chr1	83325000	83450000	-4.62258	-0.298145	2.01072	Shifted	Matrix 2	Shifted
chr1	83450000	83475000	5.80202	2.42423	-0.466864	Shifted	Matrix 1	Shifted
chr1	83475000	83875000	0.265371	3.43159	3.31049	Non-Differential	Matrix 1	Non-Differential
chr1	83875000	83900000	-0.697294	1.30648	1.6593	Non-Differential	Matrix 2	Non-Differential
chr1	83900000	84125000	1.35244	1.96092	1.2917	Non-Differential	Matrix 1	Non-Differential
chr1	84125000	84150000	0.284695	2.18639	2.05146	Non-Differential	Matrix 1	Non-Differential
chr1	84150000	84425000	0.760194	2.2628	1.89053	Non-Differential	Matrix 1	Non-Differential
chr1	84425000	84775000	0.292588	1.84167	1.70164	Non-Differential	Matrix 1	Non-Differential
chr1	84775000	84950000	-0.319065	1.59341	1.75819	Non-Differential	Matrix 2	Non-Differential
chr1	84950000	85275000	1.24334	3.68344	3.0745	Non-Differential	Matrix 1	Non-Differential
chr1	85275000	85300000	0.0431017	1.93957	1.92454	Non-Differential	Matrix 1	Non-Differential
chr1	85300000	85700000	-0.213418	2.07698	2.19059	Non-Differential	Matrix 2	Non-Differential
chr1	85700000	85725000	1.10831	1.53164	0.982966	Non-Differential	Matrix 1	Non-Differential
chr1	85725000	86350000	-0.359362	2.38145	2.56901	Non-Differential	Matrix 2	Non-Differential
chr1	86350000	86375000	-0.426094	2.33342	2.55416	Non-Differential	Matrix 2	Non-Differential
chr1	86375000	86750000	0.782896	1.81753	1.43242	Non-Differential	Matrix 1	Non-Differential
chr1	86750000	87100000	0.294803	3.27486	3.13853	Non-Differential	Matrix 1	Non-Differential
chr1	87100000	87125000	-0.743153	1.45838	1.83462	Non-Differential	Matrix 2	Non-Differential
chr1	87125000	87950000	0.151375	2.11573	2.04718	Non-Differential	Matrix 1	Non-Differential
chr1	87950000	87975000	0.487736	2.14548	1.90895	Non-Differential	Matrix 1	Non-Differential
chr1	87975000	88175000	-1.11926	0.944605	1.50706	Non-Differential	Matrix 2	Non-Differential
chr1	88175000	89450000	-0.00175442	1.6221	1.62841	Non-Differential	Matrix 2	Non-Differential
chr1	89450000	89475000	0.287051	1.6769	1.53908	Non-Differential	Matrix 1	Non-Differential
chr1	89475000	89775000	-1.18068	2.46091	3.05914	Non-Differential	Matrix 2	Non-Differential
chr1	89775000	89800000	1.27317	2.71799	2.09091	Non-Differential	Matrix 1	Non-Differential
chr1	89800000	90000000	-0.575533	1.82536	2.11907	Non-Differential	Matrix 2	Non-Differential
chr1	90000000	90025000	-1.39465	1.65682	2.35927	Non-Differential	Matrix 2	Non-Differential
chr1	90025000	90575000	0.625798	1.5514	1.24389	Non-Differential	Matrix 1	Non-Differential
chr1	90575000	90700000	-3.88754	-0.406744	1.53446	Differential	Matrix 2	Merge
chr1	90700000	90975000	1.46185	2.23202	1.50903	Non-Differential	Matrix 1	Non-Differential
chr1	90975000	91300000	-1.26974	1.22059	1.85917	Non-Differential	Matrix 2	Non-Differential
chr1	91300000	91500000	-1.37561	2.29233	2.98739	Non-Differential	Matrix 2	Non-Differential
chr1	91500000	91525000	-0.288876	2.75122	2.90479	Non-Differential	Matrix 2	Non-Differential
chr1	91525000	91975000	-0.507156	1.89165	2.15141	Non-Differential	Matrix 2	Non-Differential
chr1	91975000	92300000	0.544151	3.10545	2.84395	Non-Differential	Matrix 1	Non-Differential
chr1	92300000	92325000	-0.423311	1.34903	1.56508	Non-Differential	Matrix 2	Non-Differential
chr1	92325000	92825000	-2.34746	2.56073	3.74232	Differential	Matrix 2	Strength Change
chr1	92825000	92850000	0.583896	1.78075	1.49496	Non-Differential	Matrix 1	Non-Differential
chr1	92850000	93075000	1.26241	2.26749	1.64428	Non-Differential	Matrix 1	Non-Differential
chr1	93075000	93425000	-3.26638	0.0595935	1.69197	Differential	Matrix 2	Merge
chr1	93425000	93575000	-1.14623	1.00984	1.58598	Non-Differential	Matrix 2	Non-Differential
chr1	93575000	93625000	-0.27304	1.64318	1.78512	Non-Differential	Matrix 2	Non-Differential
chr1	93625000	93850000	0.0754888	2.01195	1.98098	Non-Differential	Matrix 1	Non-Differential
chr1	93850000	93875000	0.00150204	2.38126	2.38849	Non-Differential	Matrix 1	Non-Differential
chr1	93875000	93900000	-0.276005	1.4037	1.54633	Non-Differential	Matrix 2	Non-Differential
chr1	93900000	94325000	2.10032	2.38818	1.34668	Differential	Matrix 1	Split
chr1	94325000	94350000	0.224691	2.54687	2.44313	Non-Differential	Matrix 1	Non-Differential
chr1	94350000	94500000	-1.01831	2.29104	2.80757	Non-Differential	Matrix 2	Non-Differential
chr1	94500000	94525000	-0.223367	2.40855	2.52824	Non-Differential	Matrix 2	Non-Differential
chr1	94525000	95050000	1.37575	3.13625	2.45931	Non-Differential	Matrix 1	Non-Differential
chr1	95050000	95075000	-0.877579	2.88962	3.33782	Non-Differential	Matrix 2	Non-Differential
chr1	95075000	95275000	-1.02087	1.51547	2.03067	Non-Differential	Matrix 2	Non-Differential
chr1	95275000	95300000	1.59739	3.10393	2.31613	Non-Differential	Matrix 1	Non-Differential
chr1	95300000	96475000	-0.306174	1.78515	1.94413	Non-Differential	Matrix 2	Non-Differential
chr1	96475000	96850000	-1.50954	2.16584	2.9274	Non-Differential	Matrix 2	Non-Differential
chr1	96850000	97575000	2.15467	1.65968	0.588577	Differential	Matrix 1	Split
chr1	97575000	98050000	-0.713331	2.46193	2.82663	Non-Differential	Matrix 2	Non-Differential
chr1	98050000	98450000	1.36193	1.90713	1.23299	Non-Differential	Matrix 1	Non-Differential
chr1	98450000	98475000	-0.405861	1.50576	1.71361	Non-Differential	Matrix 2	Non-Differential
chr1	98475000	98750000	1.43185	2.1871	1.47896	Non-Differential	Matrix 1	Non-Differential
chr1	98750000	98775000	0.517407	1.9745	1.72257	Non-Differential	Matrix 1	Non-Differential
chr1	98775000	99175000	1.51228	3.13685	2.39169	Non-Differential	Matrix 1	Non-Differential
chr1	99175000	99475000	1.90282	1.86309	0.918513	Non-Differential	Matrix 1	Non-Differential
chr1	99475000	99525000	-0.764819	1.26085	1.64725	Non-Differential	Matrix 2	Non-Differential
chr1	99525000	99550000	-0.797089	1.14788	1.55003	Non-Differential	Matrix 2	Non-Differential
chr1	99550000	99750000	0.028242	1.55374	1.54483	Non-Differential	Matrix 1	Non-Differential
chr1	99750000	99775000	1.11373	3.07748	2.53128	Non-Differential	Matrix 1	Non-Differential
chr1	99775000	99800000	-1.17814	1.17497	1.76761	Non-Differential	Matrix 2	Non-Differential
chr1	99800000	100225000	4.21005	2.07543	-0.0213395	Differential	Matrix 1	Split
chr1	100225000	100250000	-0.741423	1.25109	1.62576	Non-Differential	Matrix 2	Non-Differential
chr1	100250000	100900000	-1.42876	3.09073	3.81504	Non-Differential	Matrix 2	Non-Differential
chr1	100900000	101450000	-2.27036	0.834556	1.97183	Differential	Matrix 2	Merge
chr1	101450000	101650000	0.653728	1.67633	1.35528	Non-Differential	Matrix 1	Non-Differential
chr1	101650000	102200000	1.1783	3.67663	3.10017	Non-Differential	Matrix 1	Non-Differential
chr1	102200000	102225000	-0.976658	1.41427	1.90704	Non-Differential	Matrix 2	Non-Differential
chr1	102225000	102475000	-0.704057	1.2367	1.59265	Non-Differential	Matrix 2	Non-Differential
chr1	102475000	103250000	2.74198	1.84975	0.485805	Differential	Matrix 1	Split
chr1	103250000	103275000	-1.72483	1.96828	2.83676	Non-Differential	Matrix 2	Non-Differential
chr1	103275000	103700000	-1.6778	3.19735	4.04645	Non-Differential	Matrix 2	Non-Differential
chr1	103700000	103750000	3.1168	1.6626	0.110737	Differential	Matrix 1	Split
chr1	103750000	103950000	-0.321978	1.5175	1.68347	Non-Differential	Matrix 2	Non-Differential
chr1	103950000	104325000	1.23415	1.50332	0.891664	Non-Differential	Matrix 1	Non-Differential
chr1	104325000	104650000	-1.51333	1.11918	1.87913	Non-Differential	Matrix 2	Non-Differential
chr1	104650000	104675000	4.82573	1.5492	-0.856978	Differential	Matrix 1	Complex
chr1	104675000	105575000	-2.3037	0.563681	1.71671	Differential	Matrix 2	Complex
chr1	105575000	106300000	1.12421	1.78497	1.2292	Non-Differential	Matrix 1	Non-Differential
chr1	106300000	106975000	2.46778	1.50119	0.273089	Differential	Matrix 1	Split
chr1	106975000	107750000	-1.32329	2.38054	3.04976	Non-Differential	Matrix 2	Non-Differential
chr1	107750000	107775000	0.91514	3.24335	2.79693	Non-Differential	Matrix 1	Non-Differential
chr1	107775000	108125000	2.26724	3.55916	2.43817	Differential	Matrix 1	Strength Change
chr1	108125000	108150000	-1.12326	2.22442	2.79316	Non-Differential	Matrix 2	Non-Differential
chr1	108150000	108300000	-4.70639	-0.165515	2.18567	Differential	Matrix 2	Complex
chr1	108300000	108450000	3.61166	5.03282	3.24498	Differential	Matrix 1	Strength Change
chr1	108450000	109550000	-1.0166	1.47662	1.98956	Non-Differential	Matrix 2	Non-Differential
chr1	109550000	110000000	1.5765	2.72585	1.94722	Non-Differential	Matrix 1	Non-Differential
chr1	110000000	110025000	-1.04638	2.20825	2.73853	Non-Differential	Matrix 2	Non-Differential
chr1	110025000	110475000	0.286099	1.62526	1.48774	Non-Differential	Matrix 1	Non-Differential
chr1	110475000	110500000	-0.337826	2.84564	3.02399	Non-Differential	Matrix 2	Non-Differential
chr1	110500000	110800000	-0.641398	2.25565	2.58372	Non-Differential	Matrix 2	Non-Differential
chr1	110800000	110825000	0.38792	1.64369	1.45536	Non-Differential	Matrix 1	Non-Differential
chr1	110825000	111125000	0.263564	1.8004	1.67474	Non-Differential	Matrix 1	Non-Differential
chr1	111125000	111450000	-0.176536	3.93237	4.03377	Non-Differential	Matrix 2	Non-Differential
chr1	111450000	111775000	0.0991573	3.32028	3.28186	Non-Differential	Matrix 1	Non-Differential
chr1	111775000	111800000	0.790343	2.44484	2.05811	Non-Differential	Matrix 1	Non-Differential
chr1	111800000	112350000	-0.176742	1.66525	1.75915	Non-Differential	Matrix 2	Non-Differential
chr1	112350000	112375000	1.04096	2.49256	1.98075	Non-Differential	Matrix 1	Non-Differential
chr1	112375000	112700000	-1.42425	3.4638	4.1871	Non-Differential	Matrix 2	Non-Differential
chr1	112700000	112725000	0.612347	1.82577	1.5259	Non-Differential	Matrix 1	Non-Differential
chr1	112725000	113075000	-0.435113	3.45639	3.6854	Non-Differential	Matrix 2	Non-Differential
chr1	113075000	113125000	-0.153	1.42696	1.5082	Non-Differential	Matrix 2	Non-Differential
chr1	113125000	113400000	-0.00866628	2.10408	2.11546	Non-Differential	Matrix 2	Non-Differential
chr1	113400000	113725000	-0.561015	1.27375	1.55835	Non-Differential	Matrix 2	Non-Differential
chr1	113725000	113750000	1.30736	1.58298	0.935016	Non-Differential	Matrix 1	Non-Differential
chr1	113750000	113975000	1.83418	6.56138	5.66685	Non-Differential	Matrix 1	Non-Differential
chr1	113975000	114000000	-0.2937	2.03876	2.19236	Non-Differential	Matrix 2	Non-Differential
chr1	114000000	114150000	2.13336	2.15438	1.09558	Differential	Matrix 1	Split
chr1	114150000	114550000	0.702342	1.70115	1.3559	Non-Differential	Matrix 1	Non-Differential
chr1	114550000	114575000	0.00677655	3.86712	3.8767	Non-Differential	Matrix 1	Non-Differential
chr1	114575000	114950000	-1.6193	1.08859	1.90138	Non-Differential	Matrix 2	Non-Differential
chr1	114950000	115125000	-1.56865	2.53385	3.32619	Non-Differential	Matrix 2	Non-Differential
chr1	115125000	115600000	-1.29739	3.09809	3.75677	Non-Differential	Matrix 2	Non-Differential
chr1	115600000	116050000	-1.17971	1.25793	1.85164	Non-Differential	Matrix 2	Non-Differential
chr1	116050000	116500000	-1.73758	2.11074	2.98607	Non-Differential	Matrix 2	Non-Differential
chr1	116500000	116725000	0.0203714	3.74686	3.74925	Non-Differential	Matrix 1	Non-Differential
chr1	116725000	117050000	-0.261183	2.32568	2.46398	Non-Differential	Matrix 2	Non-Differential
chr1	117050000	117075000	-1.54736	1.83375	2.6131	Non-Differential	Matrix 2	Non-Differential
chr1	117075000	117500000	0.310539	2.42396	2.27692	Non-Differential	Matrix 1	Non-Differential
chr1	117500000	117525000	0.427064	2.17349	1.96737	Non-Differential	Matrix 1	Non-Differential
chr1	117525000	117900000	-1.74615	0.967443	1.84322	Non-Differential	Matrix 2	Non-Differential
chr1	117900000	117925000	-1.59014	1.29616	2.09508	Non-Differential	Matrix 2	Non-Differential
chr1	117925000	118150000	0.471386	1.50949	1.279	Non-Differential	Matrix 1	Non-Differential
chr1	118150000	118225000	0.857228	1.68616	1.26346	Non-Differential	Matrix 1	Non-Differential
chr1	118225000	119000000	0.720456	1.813	1.45908	Non-Differential	Matrix 1	Non-Differential
chr1	119000000	119025000	0.232332	2.67176	2.56462	Non-Differential	Matrix 1	Non-Differential
chr1	119025000	119375000	-0.749952	2.43999	2.82291	Non-Differential	Matrix 2	Non-Differential
chr1	119375000	119750000	4.05679	2.12331	0.10329	Differential	Matrix 1	Complex
chr1	119750000	120075000	-13.1044	-0.326296	6.22077	Differential	Matrix 2	Complex
chr1	120075000	120125000	0.513584	1.60585	1.3546	Non-Differential	Matrix 1	Non-Differential
chr1	120125000	120175000	2.43373	5.76192	4.56513	Differential	Matrix 1	Strength Change
chr1	120175000	121250000	14.3831	6.4308	-0.73476	Differential	Matrix 1	Complex
chr1	121250000	121275000	5.29075	4.03582	1.40561	Differential	Matrix 1	Complex
chr1	121275000	121400000	2.87424	1.89737	0.467497	Differential	Matrix 1	Complex
chr1	121400000	121450000	2.12917	2.37188	1.31591	Differential	Matrix 1	Complex
chr1	121450000	121475000	-0.192206	3.97677	4.08614	Non-Differential	Matrix 2	Non-Differential
chr1	121475000	121500000	-1.83088	0.888908	1.80676	Non-Differential	Matrix 2	Non-Differential
chr1	121500000	121575000	-0.00308106	8.26207	8.29131	Non-Differential	Matrix 2	Non-Differential
chr1	121575000	125000000	-1.3524	0.957814	1.63681	Non-Differential	Matrix 2	Non-Differential
chr1	125000000	125025000	3.96249	3.83264	1.86546	Differential	Matrix 1	Strength Change
chr1	125025000	125050000	0.416034	2.19464	1.99411	Non-Differential	Matrix 1	Non-Differential
chr1	125050000	143175000	9.37839	6.67964	2.01574	Shifted	Matrix 1	Shifted
chr1	143175000	143200000	-2.6365	0.491829	1.81091	Shifted	Matrix 2	Shifted
chr1	143200000	143250000	-4.47521	-0.667093	1.56689	Differential	Matrix 2	Complex
chr1	143250000	143275000	-4.85018	1.183	3.61056	Differential	Matrix 2	Complex
chr1	143275000	143650000	2.43468	1.50976	0.298232	Differential	Matrix 1	Complex
chr1	143650000	143675000	1.21163	3.49086	2.89712	Non-Differential	Matrix 1	Non-Differential
chr1	143675000	143700000	-3.35136	0.986599	2.66455	Differential	Matrix 2	Merge
chr1	143700000	143825000	1.38177	3.99223	3.31516	Non-Differential	Matrix 1	Non-Differential
chr1	143825000	143850000	-9.63256	0.206374	5.02037	Differential	Matrix 2	Complex
chr1	143850000	143875000	-2.55674	2.77521	4.06209	Differential	Matrix 2	Strength Change
chr1	143875000	143900000	-1.2723	2.58057	3.22498	Non-Differential	Matrix 2	Non-Differential
chr1	143900000	145475000	-3.24634	0.310399	1.93361	Differential	Matrix 2	Merge
chr1	145475000	145500000	-1.52498	2.05438	2.82328	Non-Differential	Matrix 2	Non-Differential
chr1	145500000	145525000	2.34412	1.60441	0.438454	Differential	Matrix 1	Split
chr1	145525000	145825000	-1.76148	2.93193	3.82196	Non-Differential	Matrix 2	Non-Differential
chr1	145825000	145850000	1.04909	1.62422	1.10545	Non-Differential	Matrix 1	Non-Differential
chr1	145850000	146450000	-0.00308106	8.26207	8.29131	Non-Differential	Matrix 2	Non-Differential
chr1	146450000	146600000	19.1512	10.0628	0.526893	Differential	Matrix 1	Complex
chr1	146600000	146675000	15.979	8.2101	0.253079	Differential	Matrix 1	Complex
chr1	146675000	146725000	4.66083	3.72952	1.41305	Differential	Matrix 1	Complex
chr1	146725000	146775000	7.42002	3.15846	-0.538668	Shifted	Matrix 1	Shifted
chr1	146775000	146800000	-6.73532	-0.192892	3.17204	Shifted	Matrix 2	Shifted
chr1	146800000	146825000	-4.92973	0.32694	2.79138	Differential	Matrix 2	Complex
chr1	146825000	146850000	-0.932644	1.09599	1.5657	Non-Differential	Matrix 2	Non-Differential
chr1	146850000	146875000	-6.31621	-0.2839	2.8713	Differential	Matrix 2	Merge
chr1	146875000	146925000	-1.29688	1.6498	2.30338	Non-Differential	Matrix 2	Non-Differential
chr1	146925000	147150000	-0.91703	1.14289	1.60495	Non-Differential	Matrix 2	Non-Differential
chr1	147150000	147475000	0.442641	2.29697	2.08348	Non-Differential	Matrix 1	Non-Differential
chr1	147475000	147500000	-0.389147	3.25001	3.45536	Non-Differential	Matrix 2	Non-Differential
chr1	147500000	147700000	5.16044	2.51557	-0.054618	Differential	Matrix 1	Complex
chr1	147700000	147725000	7.12744	4.01257	0.464508	Differential	Matrix 1	Complex
chr1	147725000	147900000	1.99849	2.52872	1.53857	Non-Differential	Matrix 1	Non-Differential
chr1	147900000	147925000	-5.11308	0.91681	3.47485	Differential	Matrix 2	Complex
chr1	147925000	148000000	-4.34651	1.35759	3.53406	Differential	Matrix 2	Complex
chr1	148000000	148025000	-3.53811	0.568398	2.33827	Differential	Matrix 2	Complex
chr1	148025000	148075000	-3.24625	1.43722	3.06416	Shifted	Matrix 2	Shifted
chr1	148075000	148100000	4.23444	3.51093	1.40679	Shifted	Matrix 1	Shifted
chr1	148100000	148125000	4.83393	1.60363	-0.806459	Differential	Matrix 1	Complex
chr1	148125000	148175000	1.75578	1.80914	0.937856	Non-Differential	Matrix 1	Non-Differential
chr1	148175000	148225000	-0.576637	2.22217	2.51776	Non-Differential	Matrix 2	Non-Differential
chr1	148225000	148325000	-0.754584	1.68644	2.06915	Non-Differential	Matrix 2	Non-Differential
chr1	148325000	148350000	-1.4168	2.90226	3.61995	Non-Differential	Matrix 2	Non-Differential
chr1	148350000	148500000	-0.608303	8.24911	8.58074	Non-Differential	Matrix 2	Non-Differential
chr1	148500000	149775000	-7.88891	-0.609204	3.33077	Differential	Matrix 2	Complex
chr1	149775000	149800000	-8.10046	0.476158	4.52548	Differential	Matrix 2	Complex
chr1	149800000	149825000	-4.86895	-0.681943	1.74874	Differential	Matrix 2	Complex
chr1	149825000	149875000	-1.54197	0.764484	1.53756	Non-Differential	Matrix 2	Non-Differential
chr1	149875000	149950000	8.87775	3.58626	-0.837852	Differential	Matrix 1	Split
chr1	149950000	150225000	-1.07146	2.96988	3.51524	Non-Differential	Matrix 2	Non-Differential
chr1	150225000	150575000	0.835267	1.91444	1.50348	Non-Differential	Matrix 1	Non-Differential
chr1	150575000	150625000	-0.690849	1.36312	1.7129	Non-Differential	Matrix 2	Non-Differential
chr1	150625000	151000000	-0.967282	2.33809	2.82927	Non-Differential	Matrix 2	Non-Differential
chr1	151000000	151400000	-1.6254	0.899137	1.71435	Non-Differential	Matrix 2	Non-Differential
chr1	151400000	151425000	1.50008	2.12968	1.38725	Non-Differential	Matrix 1	Non-Differential
chr1	151425000	151450000	0.998403	2.09805	1.60619	Non-Differential	Matrix 1	Non-Differential
chr1	151450000	151850000	0.0539597	2.18944	2.16981	Non-Differential	Matrix 1	Non-Differential
chr1	151850000	151875000	0.903222	1.82464	1.37942	Non-Differential	Matrix 1	Non-Differential
chr1	151875000	152050000	-1.32761	4.01369	4.69055	Non-Differential	Matrix 2	Non-Differential
chr1	152050000	152850000	-0.623916	1.29935	1.61547	Non-Differential	Matrix 2	Non-Differential
chr1	152850000	152875000	-0.731818	1.83286	2.20469	Non-Differential	Matrix 2	Non-Differential
chr1	152875000	153300000	-1.77941	1.16504	2.0581	Non-Differential	Matrix 2	Non-Differential
chr1	153300000	153850000	0.970391	6.6731	6.21058	Non-Differential	Matrix 1	Non-Differential
chr1	153850000	154150000	2.07856	3.4094	2.38219	Differential	Matrix 1	Strength Change
chr1	154150000	154175000	-1.12093	1.39598	1.96078	Non-Differential	Matrix 2	Non-Differential
chr1	154175000	154550000	1.02838	2.79172	2.28721	Non-Differential	Matrix 1	Non-Differential
chr1	154550000	154950000	0.742427	2.32916	1.96599	Non-Differential	Matrix 1	Non-Differential
chr1	154950000	155300000	-0.392049	4.26204	4.47223	Non-Differential	Matrix 2	Non-Differential
chr1	155300000	155325000	1.772	1.68148	0.801662	Non-Differential	Matrix 1	Non-Differential
chr1	155325000	155750000	0.60965	1.53593	1.23645	Non-Differential	Matrix 1	Non-Differential
chr1	155750000	156075000	-0.30228	2.7138	2.87394	Non-Differential	Matrix 2	Non-Differential
chr1	156075000	156125000	0.610928	1.55315	1.25308	Non-Differential	Matrix 1	Non-Differential
chr1	156125000	156450000	-0.695141	1.72409	2.07722	Non-Differential	Matrix 2	Non-Differential
chr1	156450000	156925000	-1.11877	2.58811	3.15582	Non-Differential	Matrix 2	Non-Differential
chr1	156925000	156950000	0.903138	1.63204	1.18622	Non-Differential	Matrix 1	Non-Differential
chr1	156950000	157175000	-0.782733	4.3268	4.73243	Non-Differential	Matrix 2	Non-Differential
chr1	157175000	157500000	0.24354	2.37808	2.26436	Non-Differential	Matrix 1	Non-Differential
chr1	157500000	157950000	0.979156	4.03589	3.56015	Non-Differential	Matrix 1	Non-Differential
chr1	157950000	157975000	0.496245	3.06084	2.82314	Non-Differential	Matrix 1	Non-Differential
chr1	157975000	158500000	-0.40928	3.93972	4.15745	Non-Differential	Matrix 2	Non-Differential
chr1	158500000	159100000	-0.193869	2.03765	2.14136	Non-Differential	Matrix 2	Non-Differential
chr1	159100000	159125000	0.684065	1.92161	1.58624	Non-Differential	Matrix 1	Non-Differential
chr1	159125000	159775000	1.76663	2.72825	1.85463	Non-Differential	Matrix 1	Non-Differential
chr1	159775000	159800000	1.37639	1.62336	0.941031	Non-Differential	Matrix 1	Non-Differential
chr1	159800000	160275000	-1.14172	1.42883	2.00413	Non-Differential	Matrix 2	Non-Differential
chr1	160275000	160675000	0.220659	2.63928	2.53787	Non-Differential	Matrix 1	Non-Differential
chr1	160675000	161000000	1.16527	1.55002	0.972938	Non-Differential	Matrix 1	Non-Differential
chr1	161000000	161450000	-1.45498	5.83978	6.5864	Non-Differential	Matrix 2	Non-Differential
chr1	161450000	161750000	-0.721013	3.23802	3.60917	Non-Differential	Matrix 2	Non-Differential
chr1	161750000	161775000	1.10286	3.07967	2.53891	Non-Differential	Matrix 1	Non-Differential
chr1	161775000	162050000	1.11571	5.7318	5.19351	Non-Differential	Matrix 1	Non-Differential
chr1	162050000	162800000	0.855845	2.27339	1.85336	Non-Differential	Matrix 1	Non-Differential
chr1	162800000	162825000	-0.956812	2.43313	2.9194	Non-Differential	Matrix 2	Non-Differential
chr1	162825000	163325000	0.816221	4.59147	4.19901	Non-Differential	Matrix 1	Non-Differential
chr1	163325000	163350000	-0.442797	1.83061	2.05801	Non-Differential	Matrix 2	Non-Differential
chr1	163350000	163525000	2.21472	3.02638	1.92986	Differential	Matrix 1	Strength Change
chr1	163525000	163550000	-1.50863	3.00711	3.77104	Non-Differential	Matrix 2	Non-Differential
chr1	163550000	164800000	1.26685	3.5295	2.9083	Non-Differential	Matrix 1	Non-Differential
chr1	164800000	165100000	0.272296	3.3715	3.24674	Non-Differential	Matrix 1	Non-Differential
chr1	165100000	165125000	-0.546406	1.27862	1.55594	Non-Differential	Matrix 2	Non-Differential
chr1	165125000	165375000	1.13648	3.52269	2.96661	Non-Differential	Matrix 1	Non-Differential
chr1	165375000	165400000	-0.381119	2.60825	2.80744	Non-Differential	Matrix 2	Non-Differential
chr1	165400000	165925000	-0.202278	4.57201	4.68842	Non-Differential	Matrix 2	Non-Differential
chr1	165925000	166175000	-0.64892	1.29141	1.62	Non-Differential	Matrix 2	Non-Differential
chr1	166175000	166875000	-1.13284	1.18617	1.75622	Non-Differential	Matrix 2	Non-Differential
chr1	166875000	167050000	0.672509	2.29433	1.96598	Non-Differential	Matrix 1	Non-Differential
chr1	167050000	167075000	0.832746	2.68966	2.28257	Non-Differential	Matrix 1	Non-Differential
chr1	167075000	167375000	0.651029	1.51669	1.19646	Non-Differential	Matrix 1	Non-Differential
chr1	167375000	167400000	1.39825	1.70947	1.01651	Non-Differential	Matrix 1	Non-Differential
chr1	167400000	167425000	0.479934	1.92755	1.6942	Non-Differential	Matrix 1	Non-Differential
chr1	167425000	167700000	-0.994945	1.75275	2.25579	Non-Differential	Matrix 2	Non-Differential
chr1	167700000	167725000	-0.747833	2.3789	2.76056	Non-Differential	Matrix 2	Non-Differential
chr1	167725000	168075000	0.723508	3.11322	2.76213	Non-Differential	Matrix 1	Non-Differential
chr1	168075000	168850000	2.01833	1.84051	0.838142	Differential	Matrix 1	Split
chr1	168850000	169350000	-0.150884	2.45836	2.542	Non-Differential	Matrix 2	Non-Differential
chr1	169350000	169375000	1.16391	1.77013	1.19447	Non-Differential	Matrix 1	Non-Differential
chr1	169375000	169550000	1.76797	3.40613	2.53411	Non-Differential	Matrix 1	Non-Differential
chr1	169550000	169575000	-1.32256	2.11158	2.77953	Non-Differential	Matrix 2	Non-Differential
chr1	169575000	169900000	-0.594582	1.27157	1.57294	Non-Differential	Matrix 2	Non-Differential
chr1	169900000	169925000	-0.753321	1.50333	1.8848	Non-Differential	Matrix 2	Non-Differential
chr1	169925000	170425000	-2.6629	0.82051	2.15389	Differential	Matrix 2	Merge
chr1	170425000	170675000	-1.0868	3.28268	3.83675	Non-Differential	Matrix 2	Non-Differential
chr1	170675000	171075000	0.346448	2.86692	2.70342	Non-Differential	Matrix 1	Non-Differential
chr1	171075000	171500000	2.02232	3.67417	2.67595	Differential	Matrix 1	Strength Change
chr1	171500000	171775000	-0.582969	2.26169	2.56058	Non-Differential	Matrix 2	Non-Differential
chr1	171775000	171800000	0.466755	3.94062	3.7206	Non-Differential	Matrix 1	Non-Differential
chr1	171800000	172150000	-2.10409	0.729955	1.7838	Differential	Matrix 2	Merge
chr1	172150000	172175000	-1.12988	1.35194	1.92106	Non-Differential	Matrix 2	Non-Differential
chr1	172175000	172200000	4.36606	2.22776	0.0535455	Differential	Matrix 1	Complex
chr1	172200000	172375000	-4.15523	0.73589	2.81469	Shifted	Matrix 2	Shifted
chr1	172375000	172400000	3.38478	6.05939	4.38836	Shifted	Matrix 1	Shifted
chr1	172400000	172725000	0.693836	4.49029	4.15865	Non-Differential	Matrix 1	Non-Differential
chr1	172725000	172750000	-0.637943	1.33543	1.65869	Non-Differential	Matrix 2	Non-Differential
chr1	172750000	172825000	-2.23869	0.767775	1.889	Differential	Matrix 2	Complex
chr1	172825000	172850000	-10.2514	-0.236683	4.88505	Differential	Matrix 2	Complex
chr1	172850000	173025000	3.75383	2.34274	0.474839	Shifted	Matrix 1	Shifted
chr1	173025000	173075000	-3.93637	0.719766	2.68915	Shifted	Matrix 2	Shifted
chr1	173075000	173400000	-0.962259	1.38205	1.86752	Non-Differential	Matrix 2	Non-Differential
chr1	173400000	173425000	1.72952	4.62137	3.77264	Non-Differential	Matrix 1	Non-Differential
chr1	173425000	173825000	0.174104	1.52868	1.44681	Non-Differential	Matrix 1	Non-Differential
chr1	173825000	174225000	-2.05672	1.67577	2.70911	Differential	Matrix 2	Strength Change
chr1	174225000	174250000	0.809619	2.36887	1.97225	Non-Differential	Matrix 1	Non-Differential
chr1	174250000	175000000	-0.385683	4.66632	4.87469	Non-Differential	Matrix 2	Non-Differential
chr1	175000000	175025000	-0.0534751	2.044	2.07757	Non-Differential	Matrix 2	Non-Differential
chr1	175025000	175150000	-2.89657	1.53051	2.98303	Differential	Matrix 2	Strength Change
chr1	175150000	175325000	1.70378	1.65993	0.814135	Non-Differential	Matrix 1	Non-Differential
chr1	175325000	175350000	1.26861	1.82074	1.19293	Non-Differential	Matrix 1	Non-Differential
chr1	175350000	176075000	2.49096	2.81009	1.5748	Differential	Matrix 1	Strength Change
chr1	176075000	176100000	-0.757885	2.25225	2.63851	Non-Differential	Matrix 2	Non-Differential
chr1	176100000	176325000	-1.19509	1.11509	1.716	Non-Differential	Matrix 2	Non-Differential
chr1	176325000	176350000	-0.385107	1.90387	2.10269	Non-Differential	Matrix 2	Non-Differential
chr1	176350000	176375000	1.86022	1.93394	1.01089	Non-Differential	Matrix 1	Non-Differential
chr1	176375000	176850000	0.379128	1.52446	1.34013	Non-Differential	Matrix 1	Non-Differential
chr1	176850000	176875000	-1.34498	2.37415	3.05419	Non-Differential	Matrix 2	Non-Differential
chr1	176875000	176900000	0.0193096	1.65668	1.65259	Non-Differential	Matrix 1	Non-Differential
chr1	176900000	177175000	-0.885769	1.60143	2.04941	Non-Differential	Matrix 2	Non-Differential
chr1	177175000	177200000	-0.9288	1.63972	2.10933	Non-Differential	Matrix 2	Non-Differential
chr1	177200000	177925000	2.60933	2.12108	0.82434	Differential	Matrix 1	Split
chr1	177925000	177950000	-1.01743	3.43417	3.95408	Non-Differential	Matrix 2	Non-Differential
chr1	177950000	178300000	1.74174	4.48945	3.63417	Non-Differential	Matrix 1	Non-Differential
chr1	178300000	178525000	-0.272554	2.55984	2.70461	Non-Differential	Matrix 2	Non-Differential
chr1	178525000	178550000	-0.435521	2.44909	2.67493	Non-Differential	Matrix 2	Non-Differential
chr1	178550000	179025000	-1.00728	1.82316	2.3326	Non-Differential	Matrix 2	Non-Differential
chr1	179025000	179375000	-0.294829	2.52158	2.67736	Non-Differential	Matrix 2	Non-Differential
chr1	179375000	179400000	0.733923	1.74269	1.3818	Non-Differential	Matrix 1	Non-Differential
chr1	179400000	179825000	-0.349232	2.19264	2.3745	Non-Differential	Matrix 2	Non-Differential
chr1	179825000	179850000	0.503776	2.09592	1.85121	Non-Differential	Matrix 1	Non-Differential
chr1	179850000	180175000	0.787223	2.30653	1.92089	Non-Differential	Matrix 1	Non-Differential
chr1	180175000	180500000	-0.382659	3.87341	4.07761	Non-Differential	Matrix 2	Non-Differential
chr1	180500000	180525000	1.06685	1.9614	1.43489	Non-Differential	Matrix 1	Non-Differential
chr1	180525000	180875000	1.87895	4.96587	4.04363	Non-Differential	Matrix 1	Non-Differential
chr1	180875000	181175000	-0.800497	4.26475	4.67905	Non-Differential	Matrix 2	Non-Differential
chr1	181175000	181675000	0.0946987	2.05621	2.01579	Non-Differential	Matrix 1	Non-Differential
chr1	181675000	181700000	2.62097	2.34134	1.03952	Differential	Matrix 1	Split
chr1	181700000	182050000	-1.97814	0.915794	1.90732	Non-Differential	Matrix 2	Non-Differential
chr1	182050000	182075000	0.303307	3.17192	3.031	Non-Differential	Matrix 1	Non-Differential
chr1	182075000	182400000	1.41758	3.64348	2.94735	Non-Differential	Matrix 1	Non-Differential
chr1	182400000	182425000	-0.716404	2.11688	2.48196	Non-Differential	Matrix 2	Non-Differential
chr1	182425000	182800000	-0.941219	1.18881	1.66311	Non-Differential	Matrix 2	Non-Differential
chr1	182800000	182825000	1.11198	3.25849	2.71376	Non-Differential	Matrix 1	Non-Differential
chr1	182825000	182850000	-0.397699	1.62702	1.83121	Non-Differential	Matrix 2	Non-Differential
chr1	182850000	183225000	-1.83269	0.902428	1.82123	Non-Differential	Matrix 2	Non-Differential
chr1	183225000	183625000	-0.152934	2.05164	2.13494	Non-Differential	Matrix 2	Non-Differential
chr1	183625000	183925000	0.487668	3.26438	3.03165	Non-Differential	Matrix 1	Non-Differential
chr1	183925000	184225000	0.303272	1.50674	1.36025	Non-Differential	Matrix 1	Non-Differential
chr1	184225000	184250000	-1.5063	0.954958	1.71085	Non-Differential	Matrix 2	Non-Differential
chr1	184250000	184700000	-1.60706	1.6234	2.43188	Non-Differential	Matrix 2	Non-Differential
chr1	184700000	184975000	0.969408	2.98124	2.50684	Non-Differential	Matrix 1	Non-Differential
chr1	184975000	185000000	-0.806575	1.38268	1.79035	Non-Differential	Matrix 2	Non-Differential
chr1	185000000	185300000	1.30513	2.84391	2.20129	Non-Differential	Matrix 1	Non-Differential
chr1	185300000	185325000	0.687353	2.73353	2.39924	Non-Differential	Matrix 1	Non-Differential
chr1	185325000	185700000	-1.48295	2.72321	3.47336	Non-Differential	Matrix 2	Non-Differential
chr1	185700000	185725000	1.19645	1.78598	1.19411	Non-Differential	Matrix 1	Non-Differential
chr1	185725000	186125000	3.07198	1.76399	0.234862	Differential	Matrix 1	Split
chr1	186125000	186450000	-0.157508	1.51262	1.59639	Non-Differential	Matrix 2	Non-Differential
chr1	186450000	186975000	1.53649	1.53713	0.774512	Non-Differential	Matrix 1	Non-Differential
chr1	186975000	187000000	-0.514683	3.08752	3.35506	Non-Differential	Matrix 2	Non-Differential
chr1	187000000	187225000	-0.0193814	1.49087	1.50555	Non-Differential	Matrix 2	Non-Differential
chr1	187225000	187250000	-0.684815	2.71988	3.07119	Non-Differential	Matrix 2	Non-Differential
chr1	187250000	187550000	0.518332	1.55903	1.30525	Non-Differential	Matrix 1	Non-Differential
chr1	187550000	187925000	3.6794	2.74684	0.917488	Differential	Matrix 1	Complex
chr1	187925000	188775000	-2.94443	0.135159	1.60692	Differential	Matrix 2	Complex
chr1	188775000	189150000	-0.493125	1.26331	1.51396	Non-Differential	Matrix 2	Non-Differential
chr1	189150000	189425000	-1.91165	1.61759	2.57825	Non-Differential	Matrix 2	Non-Differential
chr1	189425000	189475000	2.04847	2.03406	1.01728	Differential	Matrix 1	Complex
chr1	189475000	190600000	-2.72414	0.890165	2.25438	Shifted	Matrix 2	Shifted
chr1	190600000	190625000	3.11986	2.55027	0.999856	Shifted	Matrix 1	Shifted
chr1	190625000	192050000	-2.44194	1.02389	2.24755	Differential	Matrix 2	Complex
chr1	192050000	192450000	1.13201	4.03039	3.47825	Non-Differential	Matrix 1	Non-Differential
chr1	192450000	192475000	-0.88613	1.69952	2.14801	Non-Differential	Matrix 2	Non-Differential
chr1	192475000	192775000	-1.80841	1.1981	2.10577	Non-Differential	Matrix 2	Non-Differential
chr1	192775000	192800000	0.996596	3.58226	3.09628	Non-Differential	Matrix 1	Non-Differential
chr1	192800000	193175000	-0.517474	1.50714	1.77078	Non-Differential	Matrix 2	Non-Differential
chr1	193175000	193675000	2.00138	1.6377	0.643121	Differential	Matrix 1	Split
chr1	193675000	194075000	0.833708	1.51275	1.10122	Non-Differential	Matrix 1	Non-Differential
chr1	194075000	194300000	0.106705	1.78643	1.7391	Non-Differential	Matrix 1	Non-Differential
chr1	194300000	194325000	-1.19241	0.941357	1.54035	Non-Differential	Matrix 2	Non-Differential
chr1	194325000	195475000	-1.49208	0.899348	1.64794	Non-Differential	Matrix 2	Non-Differential
chr1	195475000	195900000	0.671587	1.97777	1.64882	Non-Differential	Matrix 1	Non-Differential
chr1	195900000	195925000	-2.0427	1.50427	2.53004	Differential	Matrix 2	Strength Change
chr1	195925000	196300000	0.901356	1.65937	1.21453	Non-Differential	Matrix 1	Non-Differential
chr1	196300000	196325000	2.53904	2.26281	1.00166	Differential	Matrix 1	Complex
chr1	196325000	196650000	2.20526	2.20842	1.11387	Differential	Matrix 1	Complex
chr1	196650000	196675000	-1.38215	2.20585	2.90389	Non-Differential	Matrix 2	Non-Differential
chr1	196675000	197050000	-0.48157	1.47199	1.71756	Non-Differential	Matrix 2	Non-Differential
chr1	197050000	197075000	0.164744	1.95814	1.88238	Non-Differential	Matrix 1	Non-Differential
chr1	197075000	197375000	0.0908614	2.30047	2.26278	Non-Differential	Matrix 1	Non-Differential
chr1	197375000	197400000	0.138974	1.87719	1.81404	Non-Differential	Matrix 1	Non-Differential
chr1	197400000	197625000	1.09391	2.00721	1.46732	Non-Differential	Matrix 1	Non-Differential
chr1	197625000	197700000	-2.6267	0.741693	2.05672	Differential	Matrix 2	Merge
chr1	197700000	197850000	-0.519704	1.26013	1.52405	Non-Differential	Matrix 2	Non-Differential
chr1	197850000	197875000	-0.75335	2.13985	2.52347	Non-Differential	Matrix 2	Non-Differential
chr1	197875000	197900000	1.70016	2.14753	1.30518	Non-Differential	Matrix 1	Non-Differential
chr1	197900000	198075000	0.905814	2.76579	2.32244	Non-Differential	Matrix 1	Non-Differential
chr1	198075000	198725000	-0.136785	7.33878	7.43174	Non-Differential	Matrix 2	Non-Differential
chr1	198725000	199250000	0.35749	1.59676	1.42348	Non-Differential	Matrix 1	Non-Differential
chr1	199250000	199950000	0.00903455	2.59067	2.59484	Non-Differential	Matrix 1	Non-Differential
chr1	199950000	200275000	-1.40599	3.38026	4.09416	Non-Differential	Matrix 2	Non-Differential
chr1	200275000	200300000	0.223393	2.3867	2.28308	Non-Differential	Matrix 1	Non-Differential
chr1	200300000	200475000	-0.627737	1.29465	1.61266	Non-Differential	Matrix 2	Non-Differential
chr1	200475000	200500000	-0.288501	2.73259	2.88592	Non-Differential	Matrix 2	Non-Differential
chr1	200500000	200600000	-0.291484	1.4538	1.60433	Non-Differential	Matrix 2	Non-Differential
chr1	200600000	200625000	1.66988	3.94635	3.12516	Non-Differential	Matrix 1	Non-Differential
chr1	200625000	200825000	2.33102	1.71532	0.556283	Differential	Matrix 1	Complex
chr1	200825000	200850000	4.40736	2.25404	0.0592819	Differential	Matrix 1	Complex
chr1	200850000	201125000	2.19475	2.11954	1.02995	Differential	Matrix 1	Complex
chr1	201125000	201150000	0.530921	1.62853	1.3687	Non-Differential	Matrix 1	Non-Differential
chr1	201150000	201825000	-0.308644	1.93736	2.09808	Non-Differential	Matrix 2	Non-Differential
chr1	201825000	202150000	-1.22381	2.32724	2.94658	Non-Differential	Matrix 2	Non-Differential
chr1	202150000	202175000	-0.711982	1.55945	1.92045	Non-Differential	Matrix 2	Non-Differential
chr1	202175000	202725000	0.881394	3.09471	2.66466	Non-Differential	Matrix 1	Non-Differential
chr1	202725000	203000000	-2.17395	0.798244	1.88722	Differential	Matrix 2	Merge
chr1	203000000	203025000	0.754613	4.19142	3.8284	Non-Differential	Matrix 1	Non-Differential
chr1	203025000	203275000	-0.455368	2.46365	2.69946	Non-Differential	Matrix 2	Non-Differential
chr1	203275000	204125000	0.88494	2.12605	1.69098	Non-Differential	Matrix 1	Non-Differential
chr1	204125000	204150000	-1.64103	3.08523	3.91558	Non-Differential	Matrix 2	Non-Differential
chr1	204150000	204400000	0.375504	1.59564	1.41335	Non-Differential	Matrix 1	Non-Differential
chr1	204400000	204525000	-1.76962	1.07664	1.96451	Non-Differential	Matrix 2	Non-Differential
chr1	204525000	204800000	0.722105	3.3922	3.04274	Non-Differential	Matrix 1	Non-Differential
chr1	204800000	204825000	-0.100076	2.26092	2.31851	Non-Differential	Matrix 2	Non-Differential
chr1	204825000	205250000	1.74163	1.74727	0.882854	Non-Differential	Matrix 1	Non-Differential
chr1	205250000	205275000	-0.0106014	2.79102	2.80567	Non-Differential	Matrix 2	Non-Differential
chr1	205275000	205975000	-0.129011	3.31571	3.3913	Non-Differential	Matrix 2	Non-Differential
chr1	205975000	206175000	-10.9932	-0.1637	5.32895	Differential	Matrix 2	Complex
chr1	206175000	206200000	-6.81319	-0.25265	3.15099	Differential	Matrix 2	Complex
chr1	206200000	206250000	-5.14046	3.63468	6.21551	Shifted	Matrix 2	Shifted
chr1	206250000	206275000	5.73514	3.6643	0.810788	Shifted	Matrix 1	Shifted
chr1	206275000	206300000	-16.158	1.49936	9.5784	Shifted	Matrix 2	Shifted
chr1	206300000	206450000	4.5893	1.53435	-0.753737	Differential	Matrix 1	Complex
chr1	206450000	206475000	12.9597	5.55663	-0.900566	Differential	Matrix 1	Complex
chr1	206475000	206600000	-0.493025	1.46799	1.71927	Non-Differential	Matrix 2	Non-Differential
chr1	206600000	207050000	-0.965725	1.3739	1.86107	Non-Differential	Matrix 2	Non-Differential
chr1	207050000	207075000	1.10286	1.85408	1.30921	Non-Differential	Matrix 1	Non-Differential
chr1	207075000	207100000	-0.634342	1.20089	1.52189	Non-Differential	Matrix 2	Non-Differential
chr1	207100000	207525000	-5.04228	-0.848694	1.66804	Shifted	Matrix 2	Shifted
chr1	207525000	207550000	4.98081	3.02751	0.548797	Shifted	Matrix 1	Shifted
chr1	207550000	207800000	0.349634	2.29433	2.12731	Non-Differential	Matrix 1	Non-Differential
chr1	207800000	208250000	-0.628959	4.03267	4.36048	Non-Differential	Matrix 2	Non-Differential
chr1	208250000	208650000	0.414069	2.97345	2.77651	Non-Differential	Matrix 1	Non-Differential
chr1	208650000	209200000	-0.446305	2.01396	2.24372	Non-Differential	Matrix 2	Non-Differential
chr1	209200000	209225000	-1.33977	1.40784	2.08204	Non-Differential	Matrix 2	Non-Differential
chr1	209225000	209250000	2.17751	1.90972	0.828042	Differential	Matrix 1	Split
chr1	209250000	209750000	0.350159	1.56124	1.39151	Non-Differential	Matrix 1	Non-Differential
chr1	209750000	209775000	2.07508	1.96163	0.931306	Differential	Matrix 1	Split
chr1	209775000	210400000	0.671869	2.85845	2.5323	Non-Differential	Matrix 1	Non-Differential
chr1	210400000	210825000	2.70893	1.52858	0.180074	Differential	Matrix 1	Split
chr1	210825000	211675000	-0.307655	4.5983	4.76745	Non-Differential	Matrix 2	Non-Differential
chr1	211675000	212775000	1.29527	2.18767	1.54777	Non-Differential	Matrix 1	Non-Differential
chr1	212775000	214200000	-1.03114	1.6408	2.16155	Non-Differential	Matrix 2	Non-Differential
chr1	214200000	214600000	-1.37196	1.7259	2.41725	Non-Differential	Matrix 2	Non-Differential
chr1	214600000	214650000	1.7433	1.62068	0.755001	Non-Differential	Matrix 1	Non-Differential
chr1	214650000	214925000	-1.78318	1.65421	2.5508	Non-Differential	Matrix 2	Non-Differential
chr1	214925000	214950000	0.990058	2.03393	1.54603	Non-Differential	Matrix 1	Non-Differential
chr1	214950000	214975000	-0.327497	1.37711	1.54537	Non-Differential	Matrix 2	Non-Differential
chr1	214975000	215325000	1.44752	2.45044	1.73535	Non-Differential	Matrix 1	Non-Differential
chr1	215325000	215350000	0.403118	1.63867	1.44273	Non-Differential	Matrix 1	Non-Differential
chr1	215350000	215675000	0.683918	1.52457	1.18794	Non-Differential	Matrix 1	Non-Differential
chr1	215675000	215975000	3.08383	2.4102	0.877324	Differential	Matrix 1	Complex
chr1	215975000	216000000	3.16465	3.61137	2.04213	Differential	Matrix 1	Strength Change
chr1	216000000	216550000	-0.252654	1.81522	1.94756	Non-Differential	Matrix 2	Non-Differential
chr1	216550000	216575000	0.0725031	2.71829	2.69118	Non-Differential	Matrix 1	Non-Differential
chr1	216575000	216750000	-0.0865142	3.8243	3.88035	Non-Differential	Matrix 2	Non-Differential
chr1	216750000	217300000	2.87322	2.65293	1.2261	Differential	Matrix 1	Split
chr1	217300000	217875000	-1.66938	0.971799	1.80923	Non-Differential	Matrix 2	Non-Differential
chr1	217875000	217900000	-0.644109	1.97152	2.29999	Non-Differential	Matrix 2	Non-Differential
chr1	217900000	217925000	2.5132	1.56917	0.318613	Differential	Matrix 1	Split
chr1	217925000	218250000	-0.380967	1.32473	1.51954	Non-Differential	Matrix 2	Non-Differential
chr1	218250000	219400000	0.655869	2.69374	2.37504	Non-Differential	Matrix 1	Non-Differential
chr1	219400000	219425000	-1.01598	1.0926	1.60394	Non-Differential	Matrix 2	Non-Differential
chr1	219425000	219825000	-0.906783	3.82132	4.28724	Non-Differential	Matrix 2	Non-Differential
chr1	219825000	220200000	0.264911	1.60811	1.48113	Non-Differential	Matrix 1	Non-Differential
chr1	220200000	220875000	-0.289025	1.99008	2.14118	Non-Differential	Matrix 2	Non-Differential
chr1	220875000	220900000	0.765909	1.73077	1.35385	Non-Differential	Matrix 1	Non-Differential
chr1	220900000	221450000	0.267607	3.53196	3.41008	Non-Differential	Matrix 1	Non-Differential
chr1	221450000	221750000	0.521359	1.53509	1.27972	Non-Differential	Matrix 1	Non-Differential
chr1	221750000	221775000	-3.73128	0.130001	1.99492	Differential	Matrix 2	Merge
chr1	221775000	222450000	-0.787601	1.69447	2.09371	Non-Differential	Matrix 2	Non-Differential
chr1	222450000	222475000	-3.06924	1.71458	3.254	Differential	Matrix 2	Strength Change
chr1	222475000	222775000	1.11232	2.26576	1.71754	Non-Differential	Matrix 1	Non-Differential
chr1	222775000	223125000	-1.02074	2.68269	3.20174	Non-Differential	Matrix 2	Non-Differential
chr1	223125000	223675000	-1.01738	1.5887	2.1024	Non-Differential	Matrix 2	Non-Differential
chr1	223675000	223700000	0.498211	3.84229	3.60622	Non-Differential	Matrix 1	Non-Differential
chr1	223700000	223925000	-3.58992	1.50204	3.30093	Shifted	Matrix 2	Shifted
chr1	223925000	223975000	6.91898	2.58612	-0.862563	Shifted	Matrix 1	Shifted
chr1	223975000	224650000	0.128389	2.87502	2.82051	Non-Differential	Matrix 1	Non-Differential
chr1	224650000	224675000	0.264122	1.8767	1.75101	Non-Differential	Matrix 1	Non-Differential
chr1	224675000	224850000	-0.130911	1.55101	1.62163	Non-Differential	Matrix 2	Non-Differential
chr1	224850000	225450000	-1.94809	1.214	2.19151	Non-Differential	Matrix 2	Non-Differential
chr1	225450000	225475000	1.19613	3.19975	2.61278	Non-Differential	Matrix 1	Non-Differential
chr1	225475000	226000000	-3.62663	2.22647	4.04613	Shifted	Matrix 2	Shifted
chr1	226000000	226125000	2.53304	2.28492	1.02684	Shifted	Matrix 1	Shifted
chr1	226125000	226350000	-2.16317	0.755285	1.83873	Differential	Matrix 2	Complex
chr1	226350000	226625000	0.586799	3.91835	3.63827	Non-Differential	Matrix 1	Non-Differential
chr1	226625000	227450000	-0.32664	3.8653	4.04148	Non-Differential	Matrix 2	Non-Differential
chr1	227450000	227475000	-0.0285756	1.53078	1.55019	Non-Differential	Matrix 2	Non-Differential
chr1	227475000	227725000	-1.31813	3.67783	4.34882	Non-Differential	Matrix 2	Non-Differential
chr1	227725000	227750000	1.52029	2.3117	1.55978	Non-Differential	Matrix 1	Non-Differential
chr1	227750000	227975000	-2.83638	1.40729	2.82932	Shifted	Matrix 2	Shifted
chr1	227975000	228100000	2.09124	2.03774	0.999599	Shifted	Matrix 1	Shifted
chr1	228100000	228625000	0.478129	7.37224	7.15805	Non-Differential	Matrix 1	Non-Differential
chr1	228625000	228925000	1.13133	1.84454	1.28541	Non-Differential	Matrix 1	Non-Differential
chr1	228925000	229250000	-0.960946	3.56639	4.05852	Non-Differential	Matrix 2	Non-Differential
chr1	229250000	229625000	-0.280558	1.74286	1.88889	Non-Differential	Matrix 2	Non-Differential
chr1	229625000	229650000	0.993668	2.68567	2.19815	Non-Differential	Matrix 1	Non-Differential
chr1	229650000	229975000	0.486335	1.55251	1.31469	Non-Differential	Matrix 1	Non-Differential
chr1	229975000	230325000	-0.38466	2.46957	2.67006	Non-Differential	Matrix 2	Non-Differential
chr1	230325000	230350000	-1.04842	0.985743	1.51294	Non-Differential	Matrix 2	Non-Differential
chr1	230350000	230800000	-0.183127	3.05127	3.15301	Non-Differential	Matrix 2	Non-Differential
chr1	230800000	231225000	0.640817	1.91628	1.6025	Non-Differential	Matrix 1	Non-Differential
chr1	231225000	231250000	-0.16642	1.76789	1.85697	Non-Differential	Matrix 2	Non-Differential
chr1	231250000	231600000	-0.291634	2.36696	2.52063	Non-Differential	Matrix 2	Non-Differential
chr1	231600000	231625000	0.0965352	1.74274	1.70034	Non-Differential	Matrix 1	Non-Differential
chr1	231625000	231850000	-0.247855	2.03608	2.16676	Non-Differential	Matrix 2	Non-Differential
chr1	231850000	232625000	1.45837	3.81932	3.10339	Non-Differential	Matrix 1	Non-Differential
chr1	232625000	232650000	0.726101	2.29093	1.93578	Non-Differential	Matrix 1	Non-Differential
chr1	232650000	233025000	0.21618	1.85175	1.74994	Non-Differential	Matrix 1	Non-Differential
chr1	233025000	233300000	-2.35482	1.23246	2.41328	Differential	Matrix 2	Merge
chr1	233300000	233800000	0.147982	2.27709	2.21078	Non-Differential	Matrix 1	Non-Differential
chr1	233800000	234100000	-1.09995	2.23632	2.79345	Non-Differential	Matrix 2	Non-Differential
chr1	234100000	234125000	0.331264	2.09583	1.93733	Non-Differential	Matrix 1	Non-Differential
chr1	234125000	234475000	-0.0822814	2.97396	3.02504	Non-Differential	Matrix 2	Non-Differential
chr1	234475000	234500000	0.354725	1.97811	1.80749	Non-Differential	Matrix 1	Non-Differential
chr1	234500000	235075000	0.865131	2.96169	2.53932	Non-Differential	Matrix 1	Non-Differential
chr1	235075000	235100000	-0.743849	3.24762	3.63021	Non-Differential	Matrix 2	Non-Differential
chr1	235100000	235150000	-2.19966	0.414033	1.51457	Differential	Matrix 2	Merge
chr1	235150000	235200000	1.83456	1.99732	1.0873	Non-Differential	Matrix 1	Non-Differential
chr1	235200000	235250000	1.47625	1.96925	1.23818	Non-Differential	Matrix 1	Non-Differential
chr1	235250000	235400000	1.81835	2.29097	1.39004	Non-Differential	Matrix 1	Non-Differential
chr1	235400000	235425000	-1.01395	4.33478	4.85598	Non-Differential	Matrix 2	Non-Differential
chr1	235425000	235500000	-1.13986	1.50354	2.07816	Non-Differential	Matrix 2	Non-Differential
chr1	235500000	235725000	2.02551	2.32401	1.31968	Differential	Matrix 1	Complex
chr1	235725000	235750000	3.1122	3.45016	1.90658	Differential	Matrix 1	Strength Change
chr1	235750000	235775000	-1.54485	0.951533	1.72667	Non-Differential	Matrix 2	Non-Differential
chr1	235775000	236075000	-1.00917	1.10031	1.60827	Non-Differential	Matrix 2	Non-Differential
chr1	236075000	236100000	1.1466	1.5657	0.998	Non-Differential	Matrix 1	Non-Differential
chr1	236100000	236500000	2.38724	1.91259	0.726121	Differential	Matrix 1	Split
chr1	236500000	236525000	-0.537004	2.63046	2.90761	Non-Differential	Matrix 2	Non-Differential
chr1	236525000	236550000	-1.31023	1.09893	1.75733	Non-Differential	Matrix 2	Non-Differential
chr1	236550000	236875000	0.914897	2.01051	1.56009	Non-Differential	Matrix 1	Non-Differential
chr1	236875000	237575000	-1.22736	1.80671	2.42607	Non-Differential	Matrix 2	Non-Differential
chr1	237575000	237800000	-1.21464	2.18761	2.80189	Non-Differential	Matrix 2	Non-Differential
chr1	237800000	237825000	-0.561836	1.73727	2.02384	Non-Differential	Matrix 2	Non-Differential
chr1	237825000	237850000	2.34532	1.60918	0.442636	Differential	Matrix 1	Split
chr1	237850000	238225000	1.20881	2.17495	1.57821	Non-Differential	Matrix 1	Non-Differential
chr1	238225000	238250000	0.746427	2.98365	2.62067	Non-Differential	Matrix 1	Non-Differential
chr1	238250000	238725000	0.0752336	1.64942	1.61735	Non-Differential	Matrix 1	Non-Differential
chr1	238725000	238950000	-0.0633635	1.53673	1.57354	Non-Differential	Matrix 2	Non-Differential
chr1	238950000	239375000	0.941729	1.69538	1.23049	Non-Differential	Matrix 1	Non-Differential
chr1	239375000	239400000	-0.372447	2.19732	2.3908	Non-Differential	Matrix 2	Non-Differential
chr1	239400000	239900000	0.153234	1.97273	1.90278	Non-Differential	Matrix 1	Non-Differential
chr1	239900000	240175000	-0.225857	1.38322	1.50072	Non-Differential	Matrix 2	Non-Differential
chr1	240175000	240200000	0.746711	2.99165	2.62856	Non-Differential	Matrix 1	Non-Differential
chr1	240200000	240700000	-0.362118	1.61196	1.79831	Non-Differential	Matrix 2	Non-Differential
chr1	240700000	240950000	1.19972	1.90787	1.31478	Non-Differential	Matrix 1	Non-Differential
chr1	240950000	240975000	-1.00868	1.15954	1.66745	Non-Differential	Matrix 2	Non-Differential
chr1	240975000	241275000	0.164009	1.6197	1.54317	Non-Differential	Matrix 1	Non-Differential
chr1	241275000	241300000	-0.102345	1.91791	1.97549	Non-Differential	Matrix 2	Non-Differential
chr1	241300000	241525000	0.0377065	2.10772	2.09594	Non-Differential	Matrix 1	Non-Differential
chr1	241525000	242000000	0.834037	2.799	2.39162	Non-Differential	Matrix 1	Non-Differential
chr1	242000000	242025000	0.845637	3.00744	2.59496	Non-Differential	Matrix 1	Non-Differential
chr1	242025000	242450000	0.689484	2.53305	2.19701	Non-Differential	Matrix 1	Non-Differential
chr1	242450000	242800000	-0.339187	2.00595	2.18217	Non-Differential	Matrix 2	Non-Differential
chr1	242800000	242825000	-1.30377	1.38304	2.03916	Non-Differential	Matrix 2	Non-Differential
chr1	242825000	243875000	-1.42917	7.18562	7.92386	Non-Differential	Matrix 2	Non-Differential
chr1	243875000	244300000	-1.5534	1.69669	2.4786	Non-Differential	Matrix 2	Non-Differential
chr1	244300000	244800000	0.161737	1.51072	1.43497	Non-Differential	Matrix 1	Non-Differential
chr1	244800000	244825000	-0.328323	3.05131	3.2256	Non-Differential	Matrix 2	Non-Differential
chr1	244825000	244850000	0.277801	1.66109	1.52784	Non-Differential	Matrix 1	Non-Differential
chr1	244850000	245075000	-0.64636	1.41469	1.74241	Non-Differential	Matrix 2	Non-Differential
chr1	245075000	245725000	8.69233	7.1188	2.79918	Differential	Matrix 1	Strength Change
chr1	245725000	246000000	-5.17082	-0.164979	2.41828	Differential	Matrix 2	Complex
chr1	246000000	246025000	-3.41853	-0.0924796	1.61542	Differential	Matrix 2	Complex
chr1	246025000	246300000	-0.137614	2.01926	2.0948	Non-Differential	Matrix 2	Non-Differential
chr1	246300000	246775000	2.02287	1.58021	0.574697	Differential	Matrix 1	Split
chr1	246775000	247125000	0.658974	1.61681	1.29294	Non-Differential	Matrix 1	Non-Differential
chr1	247125000	247350000	1.02703	1.50205	0.993889	Non-Differential	Matrix 1	Non-Differential
chr1	247350000	247375000	0.0717322	1.92646	1.89708	Non-Differential	Matrix 1	Non-Differential
chr1	247375000	247675000	2.18037	2.11578	1.03336	Differential	Matrix 1	Complex
chr1	247675000	248125000	-2.68725	0.448069	1.79237	Shifted	Matrix 2	Shifted
chr1	248125000	248175000	3.80232	1.84044	-0.0533763	Shifted	Matrix 1	Shifted
chr1	248175000	248800000	1.46826	3.77585	3.05484	Non-Differential	Matrix 1	Non-Differential
chr1	248800000	248825000	-2.39928	2.09513	3.30105	NA	Matrix 2	NA
chr2	1	150000	-1.5011	1.29793	2.02958	Non-Differential	Matrix 2	Non-Differential
chr2	150000	300000	-1.04086	2.53691	3.0088	Non-Differential	Matrix 2	Non-Differential
chr2	300000	675000	1.60337	3.70971	2.81794	Non-Differential	Matrix 1	Non-Differential
chr2	675000	750000	-6.78564	-0.295906	3.14483	Differential	Matrix 2	Complex
chr2	750000	850000	-4.50991	0.15854	2.43765	Differential	Matrix 2	Complex
chr2	850000	950000	-1.69288	1.1091	1.94189	Non-Differential	Matrix 2	Non-Differential
chr2	950000	1425000	2.62207	6.81151	5.33704	Shifted	Matrix 1	Shifted
chr2	1425000	1475000	-7.97391	-0.274911	3.76677	Shifted	Matrix 2	Shifted
chr2	1475000	1525000	-5.22249	0.571206	3.20204	Differential	Matrix 2	Complex
chr2	1525000	1550000	1.21092	2.37223	1.70803	Non-Differential	Matrix 1	Non-Differential
chr2	1550000	1825000	-0.295006	1.52357	1.63991	Non-Differential	Matrix 2	Non-Differential
chr2	1825000	1850000	-0.8883	2.32517	2.72444	Non-Differential	Matrix 2	Non-Differential
chr2	1850000	2275000	1.19257	1.55519	0.917957	Non-Differential	Matrix 1	Non-Differential
chr2	2275000	3000000	-1.07633	1.0202	1.54287	Non-Differential	Matrix 2	Non-Differential
chr2	3000000	3500000	-2.45814	4.68863	5.83128	Differential	Matrix 2	Strength Change
chr2	3500000	3650000	-0.533202	1.35654	1.59704	Non-Differential	Matrix 2	Non-Differential
chr2	3650000	3675000	0.0412027	2.76859	2.68783	Non-Differential	Matrix 1	Non-Differential
chr2	3675000	3700000	0.466034	1.60061	1.33011	Non-Differential	Matrix 1	Non-Differential
chr2	3700000	4525000	2.75721	1.66505	0.233545	Differential	Matrix 1	Complex
chr2	4525000	5350000	-2.41907	0.864624	2.07025	Differential	Matrix 2	Complex
chr2	5350000	5375000	-0.507851	1.8726	2.08911	Non-Differential	Matrix 2	Non-Differential
chr2	5375000	5700000	1.4698	3.16258	2.35025	Non-Differential	Matrix 1	Non-Differential
chr2	5700000	5925000	-2.60978	1.52618	2.81401	Differential	Matrix 2	Strength Change
chr2	5925000	6325000	-1.1041	1.48935	2.01593	Non-Differential	Matrix 2	Non-Differential
chr2	6325000	6350000	0.0843526	2.26875	2.17696	Non-Differential	Matrix 1	Non-Differential
chr2	6350000	6775000	2.01421	2.9005	1.81831	Shifted	Matrix 1	Shifted
chr2	6775000	6825000	-2.02207	0.889966	1.89411	Shifted	Matrix 2	Shifted
chr2	6825000	7075000	-1.63725	0.782259	1.59397	Non-Differential	Matrix 2	Non-Differential
chr2	7075000	7100000	-0.10392	2.60311	2.59938	Non-Differential	Matrix 2	Non-Differential
chr2	7100000	7400000	-1.28791	1.24341	1.86834	Non-Differential	Matrix 2	Non-Differential
chr2	7400000	7425000	-2.47387	1.9495	3.15938	Differential	Matrix 2	Strength Change
chr2	7425000	7850000	2.77795	1.66738	0.225331	Differential	Matrix 1	Complex
chr2	7850000	7875000	-1.53081	1.31461	2.06093	Non-Differential	Matrix 2	Non-Differential
chr2	7875000	8275000	1.61229	1.78105	0.926502	Non-Differential	Matrix 1	Non-Differential
chr2	8275000	8300000	-1.18801	1.40447	1.97535	Non-Differential	Matrix 2	Non-Differential
chr2	8300000	8675000	-0.015716	2.33959	2.29692	Non-Differential	Matrix 2	Non-Differential
chr2	8675000	8700000	-0.732179	3.3913	3.68848	Non-Differential	Matrix 2	Non-Differential
chr2	8700000	9125000	-0.835041	3.03337	3.39036	Non-Differential	Matrix 2	Non-Differential
chr2	9125000	9150000	1.37819	3.0751	2.31103	Non-Differential	Matrix 1	Non-Differential
chr2	9150000	9425000	1.74059	3.29456	2.34233	Non-Differential	Matrix 1	Non-Differential
chr2	9425000	9775000	-1.87327	2.78245	3.67034	Non-Differential	Matrix 2	Non-Differential
chr2	9775000	9800000	0.625024	2.29067	1.92476	Non-Differential	Matrix 1	Non-Differential
chr2	9800000	10075000	-1.16915	1.05833	1.62716	Non-Differential	Matrix 2	Non-Differential
chr2	10075000	10125000	-1.18073	2.3143	2.86181	Non-Differential	Matrix 2	Non-Differential
chr2	10125000	10425000	-0.477606	1.59099	1.79828	Non-Differential	Matrix 2	Non-Differential
chr2	10425000	10450000	-2.19447	3.31745	4.35632	Differential	Matrix 2	Strength Change
chr2	10450000	10800000	-1.65372	1.50828	2.31261	Non-Differential	Matrix 2	Non-Differential
chr2	10800000	10825000	1.67287	4.28566	3.34625	Non-Differential	Matrix 1	Non-Differential
chr2	10825000	11125000	-1.18976	2.75892	3.30138	Non-Differential	Matrix 2	Non-Differential
chr2	11125000	11150000	0.457621	2.2631	1.98252	Non-Differential	Matrix 1	Non-Differential
chr2	11150000	11600000	-0.397639	1.5024	1.67114	Non-Differential	Matrix 2	Non-Differential
chr2	11600000	11625000	1.80689	1.69311	0.741971	Non-Differential	Matrix 1	Non-Differential
chr2	11625000	11950000	1.31156	1.76327	1.06131	Non-Differential	Matrix 1	Non-Differential
chr2	11950000	11975000	1.29343	1.7158	1.02404	Non-Differential	Matrix 1	Non-Differential
chr2	11975000	12350000	0.850728	1.50636	1.04319	Non-Differential	Matrix 1	Non-Differential
chr2	12350000	12375000	-0.733111	1.46163	1.80104	Non-Differential	Matrix 2	Non-Differential
chr2	12375000	12725000	-0.451421	4.37758	4.51132	Non-Differential	Matrix 2	Non-Differential
chr2	12725000	13025000	1.70621	3.16472	2.2327	Non-Differential	Matrix 1	Non-Differential
chr2	13025000	13050000	-0.225571	2.09399	2.16284	Non-Differential	Matrix 2	Non-Differential
chr2	13050000	13900000	-0.561329	1.44937	1.7021	Non-Differential	Matrix 2	Non-Differential
chr2	13900000	14625000	0.414182	2.20836	1.95094	Non-Differential	Matrix 1	Non-Differential
chr2	14625000	14650000	-0.430379	1.94919	2.12483	Non-Differential	Matrix 2	Non-Differential
chr2	14650000	14950000	-0.772756	1.37156	1.73298	Non-Differential	Matrix 2	Non-Differential
chr2	14950000	14975000	1.95562	1.77655	0.748329	Non-Differential	Matrix 1	Non-Differential
chr2	14975000	15375000	-0.722115	1.32816	1.6649	Non-Differential	Matrix 2	Non-Differential
chr2	15375000	15425000	-1.793	1.44439	2.3206	Non-Differential	Matrix 2	Non-Differential
chr2	15425000	15625000	-0.565691	3.8928	4.09487	Non-Differential	Matrix 2	Non-Differential
chr2	15625000	15950000	0.757313	2.10053	1.67179	Non-Differential	Matrix 1	Non-Differential
chr2	15950000	16100000	-1.6904	0.997976	1.83192	Non-Differential	Matrix 2	Non-Differential
chr2	16100000	16125000	0.90355	1.50549	1.01561	Non-Differential	Matrix 1	Non-Differential
chr2	16125000	16150000	0.101037	1.65237	1.56548	Non-Differential	Matrix 1	Non-Differential
chr2	16150000	16500000	0.661433	2.7864	2.39134	Non-Differential	Matrix 1	Non-Differential
chr2	16500000	16525000	-0.756476	1.58878	1.93726	Non-Differential	Matrix 2	Non-Differential
chr2	16525000	16750000	-0.872566	1.50508	1.91413	Non-Differential	Matrix 2	Non-Differential
chr2	16750000	16775000	-0.26674	1.94601	2.0389	Non-Differential	Matrix 2	Non-Differential
chr2	16775000	17325000	-0.740604	1.52574	1.86756	Non-Differential	Matrix 2	Non-Differential
chr2	17325000	17650000	0.482822	2.11089	1.82085	Non-Differential	Matrix 1	Non-Differential
chr2	17650000	17675000	-0.121236	2.26833	2.2806	Non-Differential	Matrix 2	Non-Differential
chr2	17675000	17875000	3.84913	2.55771	0.55425	Shifted	Matrix 1	Shifted
chr2	17875000	17925000	-2.57322	1.36932	2.64204	Shifted	Matrix 2	Shifted
chr2	17925000	17950000	-2.3548	0.453411	1.63541	Differential	Matrix 2	Complex
chr2	17950000	18100000	1.61907	3.39685	2.5039	Non-Differential	Matrix 1	Non-Differential
chr2	18100000	18125000	0.565655	2.57811	2.23603	Non-Differential	Matrix 1	Non-Differential
chr2	18125000	18375000	-0.203177	2.83564	2.87711	Non-Differential	Matrix 2	Non-Differential
chr2	18375000	18400000	1.46277	2.3736	1.5819	Non-Differential	Matrix 1	Non-Differential
chr2	18400000	18750000	-0.337376	2.73544	2.847	Non-Differential	Matrix 2	Non-Differential
chr2	18750000	19125000	-1.08373	1.11994	1.6442	Non-Differential	Matrix 2	Non-Differential
chr2	19125000	19350000	-1.04239	2.68505	3.15452	Non-Differential	Matrix 2	Non-Differential
chr2	19350000	19375000	0.425966	3.22943	2.94396	Non-Differential	Matrix 1	Non-Differential
chr2	19375000	19875000	-1.73752	1.29018	2.14165	Non-Differential	Matrix 2	Non-Differential
chr2	19875000	19900000	0.772742	3.57706	3.10855	Non-Differential	Matrix 1	Non-Differential
chr2	19900000	20225000	3.71262	2.86168	0.920732	Differential	Matrix 1	Split
chr2	20225000	20250000	0.774003	1.64531	1.21797	Non-Differential	Matrix 1	Non-Differential
chr2	20250000	20650000	-0.435915	4.76755	4.88501	Non-Differential	Matrix 2	Non-Differential
chr2	20650000	20675000	0.549392	1.94493	1.62478	Non-Differential	Matrix 1	Non-Differential
chr2	20675000	21000000	0.275885	1.6887	1.51253	Non-Differential	Matrix 1	Non-Differential
chr2	21000000	21025000	0.130337	1.98085	1.87202	Non-Differential	Matrix 1	Non-Differential
chr2	21025000	21375000	0.737391	1.68273	1.27311	Non-Differential	Matrix 1	Non-Differential
chr2	21375000	21400000	1.11464	2.40618	1.78997	Non-Differential	Matrix 1	Non-Differential
chr2	21400000	21750000	-0.969257	1.86584	2.31602	Non-Differential	Matrix 2	Non-Differential
chr2	21750000	22225000	1.55707	1.81935	0.991926	Non-Differential	Matrix 1	Non-Differential
chr2	22225000	22425000	1.76532	1.9901	1.05358	Non-Differential	Matrix 1	Non-Differential
chr2	22425000	22900000	-0.765271	1.42553	1.782	Non-Differential	Matrix 2	Non-Differential
chr2	22900000	23300000	1.46228	1.63838	0.862837	Non-Differential	Matrix 1	Non-Differential
chr2	23300000	24000000	3.17465	1.57988	-0.0610554	Differential	Matrix 1	Split
chr2	24000000	24075000	-0.900444	2.85454	3.2485	Non-Differential	Matrix 2	Non-Differential
chr2	24075000	24400000	1.53517	4.44418	3.57103	Non-Differential	Matrix 1	Non-Differential
chr2	24400000	24425000	-0.70128	1.37611	1.70126	Non-Differential	Matrix 2	Non-Differential
chr2	24425000	24800000	-0.752746	1.7702	2.11287	Non-Differential	Matrix 2	Non-Differential
chr2	24800000	24825000	2.17133	3.53267	2.35727	Differential	Matrix 1	Strength Change
chr2	24825000	25200000	-1.35367	1.07895	1.74072	Non-Differential	Matrix 2	Non-Differential
chr2	25200000	25225000	-0.368294	2.11201	2.25271	Non-Differential	Matrix 2	Non-Differential
chr2	25225000	25525000	0.425765	1.51773	1.2694	Non-Differential	Matrix 1	Non-Differential
chr2	25525000	25575000	-1.96324	1.82275	2.77693	Non-Differential	Matrix 2	Non-Differential
chr2	25575000	25850000	-0.695632	1.52843	1.84742	Non-Differential	Matrix 2	Non-Differential
chr2	25850000	26150000	0.591316	1.75132	1.41414	Non-Differential	Matrix 1	Non-Differential
chr2	26150000	26175000	-1.8989	3.66194	4.54376	Non-Differential	Matrix 2	Non-Differential
chr2	26175000	26575000	0.75875	1.9315	1.50569	Non-Differential	Matrix 1	Non-Differential
chr2	26575000	26600000	1.0168	2.38402	1.81781	Non-Differential	Matrix 1	Non-Differential
chr2	26600000	27025000	1.37426	1.78511	1.05094	Non-Differential	Matrix 1	Non-Differential
chr2	27025000	27050000	-0.794562	2.03241	2.39058	Non-Differential	Matrix 2	Non-Differential
chr2	27050000	27375000	0.350558	1.93127	1.71206	Non-Differential	Matrix 1	Non-Differential
chr2	27375000	27675000	0.0888014	2.09072	2.00054	Non-Differential	Matrix 1	Non-Differential
chr2	27675000	27700000	-0.012076	1.83154	1.79802	Non-Differential	Matrix 2	Non-Differential
chr2	27700000	28125000	2.20326	1.73932	0.586572	Differential	Matrix 1	Split
chr2	28125000	28150000	-0.978271	1.25062	1.71867	Non-Differential	Matrix 2	Non-Differential
chr2	28150000	28950000	1.72892	2.59661	1.66539	Non-Differential	Matrix 1	Non-Differential
chr2	28950000	29200000	-1.33795	1.11804	1.771	Non-Differential	Matrix 2	Non-Differential
chr2	29200000	29225000	-1.55936	1.68154	2.43436	Non-Differential	Matrix 2	Non-Differential
chr2	29225000	29675000	1.7168	1.92603	1.01544	Non-Differential	Matrix 1	Non-Differential
chr2	29675000	30075000	0.781608	2.2345	1.79057	Non-Differential	Matrix 1	Non-Differential
chr2	30075000	30125000	0.299937	1.93946	1.74569	Non-Differential	Matrix 1	Non-Differential
chr2	30125000	30150000	-1.72645	1.26825	2.11459	Non-Differential	Matrix 2	Non-Differential
chr2	30150000	30700000	-0.401267	4.41684	4.52435	Non-Differential	Matrix 2	Non-Differential
chr2	30700000	30725000	0.696246	2.22017	1.81974	Non-Differential	Matrix 1	Non-Differential
chr2	30725000	31850000	2.32124	3.29866	2.05246	Differential	Matrix 1	Strength Change
chr2	31850000	31875000	-0.78836	1.50744	1.87382	Non-Differential	Matrix 2	Non-Differential
chr2	31875000	32200000	0.507195	1.60327	1.31188	Non-Differential	Matrix 1	Non-Differential
chr2	32200000	33025000	1.63573	1.93885	1.06902	Non-Differential	Matrix 1	Non-Differential
chr2	33025000	33050000	-1.17068	1.09835	1.66709	Non-Differential	Matrix 2	Non-Differential
chr2	33050000	33375000	-1.59979	1.39409	2.1736	Non-Differential	Matrix 2	Non-Differential
chr2	33375000	33400000	0.822052	2.37073	1.90337	Non-Differential	Matrix 1	Non-Differential
chr2	33400000	33675000	2.31413	3.06229	1.8248	Differential	Matrix 1	Strength Change
chr2	33675000	34075000	2.60513	2.01109	0.649073	Differential	Matrix 1	Complex
chr2	34075000	34100000	-1.2741	1.68547	2.29384	Non-Differential	Matrix 2	Non-Differential
chr2	34100000	34575000	0.853472	3.24147	2.73937	Non-Differential	Matrix 1	Non-Differential
chr2	34575000	35150000	1.50112	3.64899	2.81028	Non-Differential	Matrix 1	Non-Differential
chr2	35150000	35175000	0.0911824	3.02885	2.91716	Non-Differential	Matrix 1	Non-Differential
chr2	35175000	35625000	1.14718	1.68739	1.07027	Non-Differential	Matrix 1	Non-Differential
chr2	35625000	35950000	-2.43572	0.386746	1.61114	Differential	Matrix 2	Complex
chr2	35950000	36325000	-9.10269	4.97545	9.47481	Shifted	Matrix 2	Shifted
chr2	36325000	36350000	6.77711	4.15675	0.636795	Shifted	Matrix 1	Shifted
chr2	36350000	36775000	-0.637211	2.62796	2.89359	Non-Differential	Matrix 2	Non-Differential
chr2	36775000	36800000	0.705318	2.25658	1.85077	Non-Differential	Matrix 1	Non-Differential
chr2	36800000	37150000	2.43809	2.66	1.36848	Differential	Matrix 1	Split
chr2	37150000	37400000	-1.1148	1.15786	1.69702	Non-Differential	Matrix 2	Non-Differential
chr2	37400000	37425000	-2.18748	0.473321	1.5702	Differential	Matrix 2	Merge
chr2	37425000	37875000	-0.177653	1.66599	1.71985	Non-Differential	Matrix 2	Non-Differential
chr2	37875000	37900000	-0.610973	2.01369	2.27934	Non-Differential	Matrix 2	Non-Differential
chr2	37900000	38275000	0.0241037	2.58981	2.52157	Non-Differential	Matrix 1	Non-Differential
chr2	38275000	38300000	-0.694416	2.62051	2.91526	Non-Differential	Matrix 2	Non-Differential
chr2	38300000	38725000	-1.39425	1.07797	1.76029	Non-Differential	Matrix 2	Non-Differential
chr2	38725000	38750000	-0.0531852	4.03498	3.97458	Non-Differential	Matrix 2	Non-Differential
chr2	38750000	39025000	0.152627	1.70271	1.58861	Non-Differential	Matrix 1	Non-Differential
chr2	39025000	39050000	0.211609	2.63796	2.47378	Non-Differential	Matrix 1	Non-Differential
chr2	39050000	39775000	1.75186	1.99603	1.06618	Non-Differential	Matrix 1	Non-Differential
chr2	39775000	40225000	-1.80893	1.54228	2.42444	Non-Differential	Matrix 2	Non-Differential
chr2	40225000	40250000	2.00385	2.30734	1.24323	Differential	Matrix 1	Split
chr2	40250000	40575000	-0.981649	1.49503	1.9595	Non-Differential	Matrix 2	Non-Differential
chr2	40575000	40825000	1.97407	1.52703	0.494872	Non-Differential	Matrix 1	Non-Differential
chr2	40825000	41400000	0.310715	2.06841	1.8664	Non-Differential	Matrix 1	Non-Differential
chr2	41400000	41425000	1.14418	2.18125	1.55496	Non-Differential	Matrix 1	Non-Differential
chr2	41425000	41800000	-0.517733	1.96642	2.1859	Non-Differential	Matrix 2	Non-Differential
chr2	41800000	41875000	-1.62879	0.857513	1.66331	Non-Differential	Matrix 2	Non-Differential
chr2	41875000	42075000	-1.25338	2.85616	3.42871	Non-Differential	Matrix 2	Non-Differential
chr2	42075000	42100000	1.53178	4.25504	3.3877	Non-Differential	Matrix 1	Non-Differential
chr2	42100000	42800000	0.360847	3.47232	3.21455	Non-Differential	Matrix 1	Non-Differential
chr2	42800000	42825000	-0.941851	2.1634	2.59327	Non-Differential	Matrix 2	Non-Differential
chr2	42825000	43225000	-1.83429	2.53734	3.4108	Non-Differential	Matrix 2	Non-Differential
chr2	43225000	43250000	1.04892	3.13244	2.53378	Non-Differential	Matrix 1	Non-Differential
chr2	43250000	43550000	1.32096	1.72821	1.02225	Non-Differential	Matrix 1	Non-Differential
chr2	43550000	43600000	1.2359	2.53543	1.85505	Non-Differential	Matrix 1	Non-Differential
chr2	43600000	44000000	0.455853	1.55411	1.28977	Non-Differential	Matrix 1	Non-Differential
chr2	44000000	44350000	-0.636987	1.3137	1.60766	Non-Differential	Matrix 2	Non-Differential
chr2	44350000	44725000	-0.616765	1.74804	2.02237	Non-Differential	Matrix 2	Non-Differential
chr2	44725000	44950000	-2.46235	0.825137	2.05352	Differential	Matrix 2	Merge
chr2	44950000	44975000	-0.469481	1.96548	2.16056	Non-Differential	Matrix 2	Non-Differential
chr2	44975000	45500000	-0.96652	2.34311	2.78158	Non-Differential	Matrix 2	Non-Differential
chr2	45500000	45925000	-1.56827	1.10707	1.87684	Non-Differential	Matrix 2	Non-Differential
chr2	45925000	45950000	-2.72211	1.74868	3.08854	Differential	Matrix 2	Strength Change
chr2	45950000	46075000	1.13299	4.03725	3.37646	Non-Differential	Matrix 1	Non-Differential
chr2	46075000	46100000	-0.477376	1.55233	1.76034	Non-Differential	Matrix 2	Non-Differential
chr2	46100000	46300000	-0.705429	2.64391	2.94373	Non-Differential	Matrix 2	Non-Differential
chr2	46300000	46650000	0.0876529	1.72094	1.63934	Non-Differential	Matrix 1	Non-Differential
chr2	46650000	46900000	0.472833	1.60112	1.32717	Non-Differential	Matrix 1	Non-Differential
chr2	46900000	46925000	0.0332572	2.11986	2.05716	Non-Differential	Matrix 1	Non-Differential
chr2	46925000	47325000	2.22858	4.24307	3.02333	Differential	Matrix 1	Strength Change
chr2	47325000	47775000	0.801393	4.90412	4.3924	Non-Differential	Matrix 1	Non-Differential
chr2	47775000	47800000	0.148887	1.94582	1.82836	Non-Differential	Matrix 1	Non-Differential
chr2	47800000	48100000	-0.312212	4.49111	4.55194	Non-Differential	Matrix 2	Non-Differential
chr2	48100000	48125000	-0.987365	1.14003	1.61509	Non-Differential	Matrix 2	Non-Differential
chr2	48125000	48425000	1.52469	2.4757	1.65046	Non-Differential	Matrix 1	Non-Differential
chr2	48425000	48450000	-1.67853	2.51707	3.31214	Non-Differential	Matrix 2	Non-Differential
chr2	48450000	48925000	-0.634662	2.36134	2.63145	Non-Differential	Matrix 2	Non-Differential
chr2	48925000	49250000	-2.28653	0.678967	1.82153	Shifted	Matrix 2	Shifted
chr2	49250000	49275000	2.67648	3.31566	1.8893	Shifted	Matrix 1	Shifted
chr2	49275000	49300000	-0.462856	1.93835	2.13067	Non-Differential	Matrix 2	Non-Differential
chr2	49300000	49925000	0.184338	1.97247	1.83649	Non-Differential	Matrix 1	Non-Differential
chr2	49925000	50350000	-2.74156	1.54058	2.89479	Differential	Matrix 2	Strength Change
chr2	50350000	50525000	-2.40409	0.783936	1.98372	Differential	Matrix 2	Complex
chr2	50525000	50750000	3.37865	1.62083	-0.124237	Differential	Matrix 1	Complex
chr2	50750000	51425000	1.37922	1.94872	1.2085	Non-Differential	Matrix 1	Non-Differential
chr2	51425000	52150000	0.967484	1.80278	1.27411	Non-Differential	Matrix 1	Non-Differential
chr2	52150000	52600000	0.990546	1.50946	0.975462	Non-Differential	Matrix 1	Non-Differential
chr2	52600000	52625000	-1.69816	2.9323	3.72832	Non-Differential	Matrix 2	Non-Differential
chr2	52625000	52650000	1.22382	1.51984	0.86756	Non-Differential	Matrix 1	Non-Differential
chr2	52650000	52975000	-1.04386	1.66861	2.16082	Non-Differential	Matrix 2	Non-Differential
chr2	52975000	53000000	1.86636	2.40076	1.40421	Non-Differential	Matrix 1	Non-Differential
chr2	53000000	53025000	-1.08619	1.19028	1.71426	Non-Differential	Matrix 2	Non-Differential
chr2	53025000	53750000	1.55065	1.77798	0.9547	Non-Differential	Matrix 1	Non-Differential
chr2	53750000	53775000	-1.99592	1.22195	2.20567	Non-Differential	Matrix 2	Non-Differential
chr2	53775000	54100000	-0.42302	2.32736	2.4911	Non-Differential	Matrix 2	Non-Differential
chr2	54100000	54500000	1.16694	2.52291	1.87771	Non-Differential	Matrix 1	Non-Differential
chr2	54500000	54525000	0.416887	1.85462	1.6035	Non-Differential	Matrix 1	Non-Differential
chr2	54525000	54725000	1.13345	2.17406	1.55335	Non-Differential	Matrix 1	Non-Differential
chr2	54725000	55225000	-0.479139	2.48982	2.67844	Non-Differential	Matrix 2	Non-Differential
chr2	55225000	55975000	1.7445	1.56117	0.644462	Non-Differential	Matrix 1	Non-Differential
chr2	55975000	56000000	-0.82266	1.6103	1.99182	Non-Differential	Matrix 2	Non-Differential
chr2	56000000	56025000	-0.36033	1.63284	1.77987	Non-Differential	Matrix 2	Non-Differential
chr2	56025000	56175000	0.340525	1.99951	1.7839	Non-Differential	Matrix 1	Non-Differential
chr2	56175000	56200000	-1.5769	1.18704	1.95945	Non-Differential	Matrix 2	Non-Differential
chr2	56200000	56750000	-0.342424	1.45518	1.597	Non-Differential	Matrix 2	Non-Differential
chr2	56750000	57025000	-1.01293	1.12173	1.61012	Non-Differential	Matrix 2	Non-Differential
chr2	57025000	57050000	0.429038	1.5789	1.32759	Non-Differential	Matrix 1	Non-Differential
chr2	57050000	57525000	1.20304	3.69867	3.00975	Non-Differential	Matrix 1	Non-Differential
chr2	57525000	57725000	1.18576	2.4441	1.79108	Non-Differential	Matrix 1	Non-Differential
chr2	57725000	57750000	-0.834117	1.70091	2.08627	Non-Differential	Matrix 2	Non-Differential
chr2	57750000	58125000	-1.29346	0.906095	1.54113	Non-Differential	Matrix 2	Non-Differential
chr2	58125000	58450000	-1.77428	0.615857	1.50052	Non-Differential	Matrix 2	Non-Differential
chr2	58450000	58550000	2.64899	2.41042	1.01756	Differential	Matrix 1	Split
chr2	58550000	58575000	1.03022	2.89403	2.30999	Non-Differential	Matrix 1	Non-Differential
chr2	58575000	58900000	-0.379656	1.51202	1.67145	Non-Differential	Matrix 2	Non-Differential
chr2	58900000	59275000	-1.07587	1.4389	1.95228	Non-Differential	Matrix 2	Non-Differential
chr2	59275000	59300000	0.524227	1.83536	1.53032	Non-Differential	Matrix 1	Non-Differential
chr2	59300000	60125000	-1.89679	0.879705	1.82067	Non-Differential	Matrix 2	Non-Differential
chr2	60125000	60150000	1.72506	1.88637	0.972468	Non-Differential	Matrix 1	Non-Differential
chr2	60150000	60550000	0.276926	5.08856	4.83829	Non-Differential	Matrix 1	Non-Differential
chr2	60550000	60575000	-0.919336	2.04974	2.47067	Non-Differential	Matrix 2	Non-Differential
chr2	60575000	60700000	-0.995371	2.38696	2.83908	Non-Differential	Matrix 2	Non-Differential
chr2	60700000	61175000	0.761178	2.022	1.593	Non-Differential	Matrix 1	Non-Differential
chr2	61175000	61500000	2.43414	1.50956	0.244935	Differential	Matrix 1	Complex
chr2	61500000	61525000	2.21339	2.30446	1.13435	Differential	Matrix 1	Complex
chr2	61525000	61675000	-3.40111	-0.033323	1.68876	Differential	Matrix 2	Complex
chr2	61675000	61900000	0.0183817	2.61784	2.55189	Non-Differential	Matrix 1	Non-Differential
chr2	61900000	62425000	0.299905	4.98408	4.72444	Non-Differential	Matrix 1	Non-Differential
chr2	62425000	62450000	-0.962911	1.03581	1.50074	Non-Differential	Matrix 2	Non-Differential
chr2	62450000	62775000	0.121189	2.70197	2.58216	Non-Differential	Matrix 1	Non-Differential
chr2	62775000	63050000	-1.71902	3.07145	3.87501	Non-Differential	Matrix 2	Non-Differential
chr2	63050000	63075000	2.0321	1.75808	0.69155	Differential	Matrix 1	Split
chr2	63075000	63475000	-0.573692	1.60262	1.85829	Non-Differential	Matrix 2	Non-Differential
chr2	63475000	63875000	0.596852	2.82751	2.46425	Non-Differential	Matrix 1	Non-Differential
chr2	63875000	63900000	-0.478102	2.61219	2.79763	Non-Differential	Matrix 2	Non-Differential
chr2	63900000	64025000	-2.07513	0.579203	1.61693	Differential	Matrix 2	Merge
chr2	64025000	64050000	-1.11293	1.75615	2.28142	Non-Differential	Matrix 2	Non-Differential
chr2	64050000	64575000	1.60948	2.25949	1.39601	Non-Differential	Matrix 1	Non-Differential
chr2	64575000	64875000	0.895682	2.60068	2.09108	Non-Differential	Matrix 1	Non-Differential
chr2	64875000	64900000	-1.47998	1.82132	2.53094	Non-Differential	Matrix 2	Non-Differential
chr2	64900000	65225000	-0.316008	2.29273	2.40305	Non-Differential	Matrix 2	Non-Differential
chr2	65225000	65250000	-0.713327	1.94407	2.26302	Non-Differential	Matrix 2	Non-Differential
chr2	65250000	65575000	-1.69057	1.99999	2.81233	Non-Differential	Matrix 2	Non-Differential
chr2	65575000	65600000	0.946993	1.92656	1.40558	Non-Differential	Matrix 1	Non-Differential
chr2	65600000	66000000	1.1182	2.02531	1.41555	Non-Differential	Matrix 1	Non-Differential
chr2	66000000	66025000	-0.631779	1.41929	1.70833	Non-Differential	Matrix 2	Non-Differential
chr2	66025000	66425000	0.990649	5.36833	4.75078	Non-Differential	Matrix 1	Non-Differential
chr2	66425000	66825000	1.94745	1.56431	0.544826	Non-Differential	Matrix 1	Non-Differential
chr2	66825000	67225000	0.282276	2.49011	2.29336	Non-Differential	Matrix 1	Non-Differential
chr2	67225000	67475000	1.09433	1.72769	1.13644	Non-Differential	Matrix 1	Non-Differential
chr2	67475000	68050000	-1.05896	4.26834	4.71193	Non-Differential	Matrix 2	Non-Differential
chr2	68050000	68350000	1.60847	1.5316	0.68438	Non-Differential	Matrix 1	Non-Differential
chr2	68350000	68450000	0.140901	1.9858	1.87151	Non-Differential	Matrix 1	Non-Differential
chr2	68450000	68700000	2.83452	1.63516	0.165172	Differential	Matrix 1	Split
chr2	68700000	68725000	-0.718257	3.82084	4.10168	Non-Differential	Matrix 2	Non-Differential
chr2	68725000	68750000	0.420624	1.56064	1.31399	Non-Differential	Matrix 1	Non-Differential
chr2	68750000	69900000	-0.714676	1.77831	2.10153	Non-Differential	Matrix 2	Non-Differential
chr2	69900000	70300000	1.01076	2.16959	1.61108	Non-Differential	Matrix 1	Non-Differential
chr2	70300000	70650000	0.243826	4.52634	4.30499	Non-Differential	Matrix 1	Non-Differential
chr2	70650000	70675000	-0.929781	1.51754	1.95527	Non-Differential	Matrix 2	Non-Differential
chr2	70675000	70975000	-0.294854	2.23027	2.33124	Non-Differential	Matrix 2	Non-Differential
chr2	70975000	71000000	0.379473	2.81964	2.56656	Non-Differential	Matrix 1	Non-Differential
chr2	71000000	71525000	-1.65518	2.59689	3.37841	Non-Differential	Matrix 2	Non-Differential
chr2	71525000	71550000	0.136851	3.574	3.42739	Non-Differential	Matrix 1	Non-Differential
chr2	71550000	72150000	-1.80591	3.64755	4.48262	Non-Differential	Matrix 2	Non-Differential
chr2	72150000	72375000	-1.49996	1.10211	1.83742	Non-Differential	Matrix 2	Non-Differential
chr2	72375000	72400000	-1.0264	1.4415	1.92978	Non-Differential	Matrix 2	Non-Differential
chr2	72400000	72875000	-1.74724	2.95906	3.77933	Non-Differential	Matrix 2	Non-Differential
chr2	72875000	73275000	2.25083	2.16973	0.983596	Differential	Matrix 1	Split
chr2	73275000	73600000	-0.177261	1.45776	1.51593	Non-Differential	Matrix 2	Non-Differential
chr2	73600000	73800000	-1.57757	0.909009	1.68777	Non-Differential	Matrix 2	Non-Differential
chr2	73800000	73925000	0.78353	1.89501	1.45744	Non-Differential	Matrix 1	Non-Differential
chr2	73925000	74650000	-1.81143	1.48302	2.36772	Non-Differential	Matrix 2	Non-Differential
chr2	74650000	74900000	-0.384842	1.90465	2.05821	Non-Differential	Matrix 2	Non-Differential
chr2	74900000	75050000	1.07722	1.97326	1.38536	Non-Differential	Matrix 1	Non-Differential
chr2	75050000	75425000	-1.10137	2.50144	3.00473	Non-Differential	Matrix 2	Non-Differential
chr2	75425000	75450000	-0.569588	1.66484	1.91709	Non-Differential	Matrix 2	Non-Differential
chr2	75450000	75700000	-0.934867	1.68691	2.12356	Non-Differential	Matrix 2	Non-Differential
chr2	75700000	75725000	0.307035	2.10968	1.90863	Non-Differential	Matrix 1	Non-Differential
chr2	75725000	76200000	1.21466	2.31824	1.65331	Non-Differential	Matrix 1	Non-Differential
chr2	76200000	76600000	0.465864	3.32195	3.01428	Non-Differential	Matrix 1	Non-Differential
chr2	76600000	76925000	1.11123	2.46743	1.85162	Non-Differential	Matrix 1	Non-Differential
chr2	76925000	76950000	-0.26111	2.38779	2.46827	Non-Differential	Matrix 2	Non-Differential
chr2	76950000	77975000	0.559974	1.85536	1.5318	Non-Differential	Matrix 1	Non-Differential
chr2	77975000	78000000	1.30405	1.54897	0.855447	Non-Differential	Matrix 1	Non-Differential
chr2	78000000	78425000	-1.08158	1.01849	1.54386	Non-Differential	Matrix 2	Non-Differential
chr2	78425000	78850000	0.370782	1.83105	1.60377	Non-Differential	Matrix 1	Non-Differential
chr2	78850000	78875000	0.428586	3.46584	3.17393	Non-Differential	Matrix 1	Non-Differential
chr2	78875000	79225000	-0.0652828	3.82641	3.77665	Non-Differential	Matrix 2	Non-Differential
chr2	79225000	79250000	0.602906	1.7064	1.36433	Non-Differential	Matrix 1	Non-Differential
chr2	79250000	79525000	-1.92717	1.42537	2.3699	Non-Differential	Matrix 2	Non-Differential
chr2	79525000	79875000	2.11357	2.2236	1.10577	Differential	Matrix 1	Split
chr2	79875000	79900000	-1.3654	1.63509	2.29076	Non-Differential	Matrix 2	Non-Differential
chr2	79900000	80250000	0.421999	1.87169	1.61761	Non-Differential	Matrix 1	Non-Differential
chr2	80250000	80275000	-0.0583187	1.73242	1.72445	Non-Differential	Matrix 2	Non-Differential
chr2	80275000	80300000	-1.72356	1.08263	1.93153	Non-Differential	Matrix 2	Non-Differential
chr2	80300000	80975000	-0.848725	1.22469	1.62775	Non-Differential	Matrix 2	Non-Differential
chr2	80975000	81000000	-0.161204	3.02197	3.03817	Non-Differential	Matrix 2	Non-Differential
chr2	81000000	81900000	-0.0830474	1.57636	1.58428	Non-Differential	Matrix 2	Non-Differential
chr2	81900000	82550000	0.525261	1.53387	1.23483	Non-Differential	Matrix 1	Non-Differential
chr2	82550000	82575000	3.1573	2.0635	0.420888	Differential	Matrix 1	Complex
chr2	82575000	83325000	3.78927	2.25544	0.288821	Shifted	Matrix 1	Shifted
chr2	83325000	83350000	-3.14052	0.143676	1.73004	Shifted	Matrix 2	Shifted
chr2	83350000	84075000	0.946666	1.87621	1.35649	Non-Differential	Matrix 1	Non-Differential
chr2	84075000	84100000	0.749731	1.66368	1.24822	Non-Differential	Matrix 1	Non-Differential
chr2	84100000	84450000	-0.703127	1.7563	2.07416	Non-Differential	Matrix 2	Non-Differential
chr2	84450000	84875000	0.280585	1.57556	1.39945	Non-Differential	Matrix 1	Non-Differential
chr2	84875000	84900000	1.07926	3.12737	2.51346	Non-Differential	Matrix 1	Non-Differential
chr2	84900000	84925000	-1.20471	1.68543	2.25868	Non-Differential	Matrix 2	Non-Differential
chr2	84925000	85050000	-1.11736	3.032	3.5319	Non-Differential	Matrix 2	Non-Differential
chr2	85050000	85075000	0.490994	1.50949	1.22832	Non-Differential	Matrix 1	Non-Differential
chr2	85075000	85300000	4.9624	1.64035	-0.9067	Differential	Matrix 1	Split
chr2	85300000	85600000	1.15508	2.31184	1.67721	Non-Differential	Matrix 1	Non-Differential
chr2	85600000	85625000	-1.04036	1.95009	2.43443	Non-Differential	Matrix 2	Non-Differential
chr2	85625000	85825000	-0.427946	4.72186	4.83627	Non-Differential	Matrix 2	Non-Differential
chr2	85825000	86200000	1.77375	3.10688	2.14192	Non-Differential	Matrix 1	Non-Differential
chr2	86200000	86725000	-0.123299	4.51465	4.47936	Non-Differential	Matrix 2	Non-Differential
chr2	86725000	86925000	-6.01106	3.95739	6.91406	Differential	Matrix 2	Strength Change
chr2	86925000	87125000	7.23029	5.15687	1.38591	Differential	Matrix 1	Complex
chr2	87125000	87200000	0.788338	1.52628	1.09426	Non-Differential	Matrix 1	Non-Differential
chr2	87200000	87275000	-16.0852	0.985154	9.10485	Differential	Matrix 2	Complex
chr2	87275000	87325000	-3.43207	1.72851	3.42814	Shifted	Matrix 2	Shifted
chr2	87325000	87425000	8.47749	7.15012	2.70479	Shifted	Matrix 1	Shifted
chr2	87425000	87450000	-1.20735	1.5075	2.08594	Non-Differential	Matrix 2	Non-Differential
chr2	87450000	87550000	5.09518	2.39361	-0.236947	Differential	Matrix 1	Split
chr2	87550000	88550000	0.300438	1.54223	1.3568	Non-Differential	Matrix 1	Non-Differential
chr2	88550000	88575000	0.0391466	2.41398	2.34193	Non-Differential	Matrix 1	Non-Differential
chr2	88575000	88825000	-1.20917	1.55913	2.13737	Non-Differential	Matrix 2	Non-Differential
chr2	88825000	89575000	-1.09748	7.20623	7.60575	Non-Differential	Matrix 2	Non-Differential
chr2	89575000	89900000	-4.91269	0.871684	3.33922	Differential	Matrix 2	Complex
chr2	89900000	89925000	-8.36702	-0.917704	3.33684	Differential	Matrix 2	Complex
chr2	89925000	90000000	-4.38436	0.234282	2.44821	Differential	Matrix 2	Complex
chr2	90000000	90025000	-0.979422	1.34792	1.81445	Non-Differential	Matrix 2	Non-Differential
chr2	90025000	91400000	-0.101543	8.93583	8.79385	Non-Differential	Matrix 2	Non-Differential
chr2	91400000	91425000	-4.12224	-0.399235	1.69574	Differential	Matrix 2	Complex
chr2	91425000	91675000	10.917	8.7113	2.99751	Shifted	Matrix 1	Shifted
chr2	91675000	91725000	-2.2982	0.344486	1.50019	Shifted	Matrix 2	Shifted
chr2	91725000	91775000	-1.13795	1.4286	1.97362	Non-Differential	Matrix 2	Non-Differential
chr2	91775000	91825000	-3.30313	5.62178	7.17189	Differential	Matrix 2	Strength Change
chr2	91825000	94250000	-2.30796	1.96476	3.09034	Differential	Matrix 2	Strength Change
chr2	94250000	94275000	1.52493	3.27444	2.43179	Non-Differential	Matrix 1	Non-Differential
chr2	94275000	94475000	3.89861	8.21897	6.06796	Differential	Matrix 1	Strength Change
chr2	94475000	94825000	3.40044	2.28158	0.511192	Differential	Matrix 1	Complex
chr2	94825000	94850000	-0.0225346	2.2664	2.22876	Non-Differential	Matrix 2	Non-Differential
chr2	94850000	94875000	-3.41781	0.99064	2.69901	Differential	Matrix 2	Merge
chr2	94875000	95125000	-0.149594	1.87234	1.90754	Non-Differential	Matrix 2	Non-Differential
chr2	95125000	95475000	1.96864	3.19388	2.1284	Non-Differential	Matrix 1	Non-Differential
chr2	95475000	95625000	4.71587	3.93876	1.46675	Differential	Matrix 1	Complex
chr2	95625000	95650000	4.64237	2.19544	-0.20165	Differential	Matrix 1	Complex
chr2	95650000	95950000	-2.4485	0.665059	1.88989	Differential	Matrix 2	Complex
chr2	95950000	95975000	0.0966378	2.86743	2.75647	Non-Differential	Matrix 1	Non-Differential
chr2	95975000	96275000	0.76332	2.19432	1.76051	Non-Differential	Matrix 1	Non-Differential
chr2	96275000	96575000	0.552992	1.81756	1.49835	Non-Differential	Matrix 1	Non-Differential
chr2	96575000	97125000	-1.47945	3.93838	4.60192	Non-Differential	Matrix 2	Non-Differential
chr2	97125000	97225000	-2.29878	0.490246	1.64309	Differential	Matrix 2	Complex
chr2	97225000	97250000	-6.01725	-0.387244	2.66657	Differential	Matrix 2	Complex
chr2	97250000	97325000	-4.61307	0.381033	2.70754	Differential	Matrix 2	Complex
chr2	97325000	97475000	-5.57691	-0.411015	2.42045	Differential	Matrix 2	Complex
chr2	97475000	97525000	1.71545	3.12293	2.18713	Non-Differential	Matrix 1	Non-Differential
chr2	97525000	97575000	5.66989	3.49627	0.550983	Differential	Matrix 1	Complex
chr2	97575000	97750000	-2.02966	0.492752	1.50934	Differential	Matrix 2	Complex
chr2	97750000	97775000	0.150352	2.02967	1.90966	Non-Differential	Matrix 1	Non-Differential
chr2	97775000	97800000	1.08834	1.96588	1.37251	Non-Differential	Matrix 1	Non-Differential
chr2	97800000	98175000	1.77088	2.1727	1.22941	Non-Differential	Matrix 1	Non-Differential
chr2	98175000	98600000	1.21443	1.90878	1.25283	Non-Differential	Matrix 1	Non-Differential
chr2	98600000	98625000	0.0227405	2.62697	2.55861	Non-Differential	Matrix 1	Non-Differential
chr2	98625000	99075000	-0.982451	3.04801	3.47929	Non-Differential	Matrix 2	Non-Differential
chr2	99075000	99325000	0.666994	2.42517	2.03511	Non-Differential	Matrix 1	Non-Differential
chr2	99325000	99350000	-0.657125	1.20259	1.50914	Non-Differential	Matrix 2	Non-Differential
chr2	99350000	99725000	-2.26314	1.38574	2.50116	Differential	Matrix 2	Merge
chr2	99725000	99825000	-0.0190387	1.78042	1.75153	Non-Differential	Matrix 2	Non-Differential
chr2	99825000	100100000	-0.445669	3.75852	3.90275	Non-Differential	Matrix 2	Non-Differential
chr2	100100000	100425000	0.280353	1.90051	1.71749	Non-Differential	Matrix 1	Non-Differential
chr2	100425000	100975000	-0.397796	2.48253	2.63014	Non-Differential	Matrix 2	Non-Differential
chr2	100975000	101000000	1.73206	4.30811	3.33826	Non-Differential	Matrix 1	Non-Differential
chr2	101000000	101225000	-0.767865	1.65382	2.00666	Non-Differential	Matrix 2	Non-Differential
chr2	101225000	101250000	-0.513446	2.2557	2.46676	Non-Differential	Matrix 2	Non-Differential
chr2	101250000	101475000	1.64021	2.0131	1.1394	Non-Differential	Matrix 1	Non-Differential
chr2	101475000	101525000	-5.00409	0.403465	2.92739	Differential	Matrix 2	Complex
chr2	101525000	101550000	-3.9289	0.0560854	2.04335	Shifted	Matrix 2	Shifted
chr2	101550000	101675000	3.63218	2.38247	0.492611	Shifted	Matrix 1	Shifted
chr2	101675000	101700000	1.36571	3.99361	3.21598	Non-Differential	Matrix 1	Non-Differential
chr2	101700000	102000000	-1.1352	1.98388	2.51549	Non-Differential	Matrix 2	Non-Differential
chr2	102000000	102450000	-0.207768	4.0563	4.07368	Non-Differential	Matrix 2	Non-Differential
chr2	102450000	102475000	-0.900649	1.27141	1.69973	Non-Differential	Matrix 2	Non-Differential
chr2	102475000	102825000	-1.27997	1.07111	1.69575	Non-Differential	Matrix 2	Non-Differential
chr2	102825000	103150000	-0.963885	1.81582	2.26436	Non-Differential	Matrix 2	Non-Differential
chr2	103150000	103175000	-0.233357	1.8689	1.94657	Non-Differential	Matrix 2	Non-Differential
chr2	103175000	103950000	-0.10507	1.55681	1.57629	Non-Differential	Matrix 2	Non-Differential
chr2	103950000	104250000	1.01882	1.90989	1.35291	Non-Differential	Matrix 1	Non-Differential
chr2	104250000	104275000	-1.96545	1.02378	1.99638	Non-Differential	Matrix 2	Non-Differential
chr2	104275000	104300000	2.25902	1.62709	0.448549	Differential	Matrix 1	Split
chr2	104300000	104525000	-1.06992	1.08711	1.60509	Non-Differential	Matrix 2	Non-Differential
chr2	104525000	104550000	-0.84276	1.38873	1.78522	Non-Differential	Matrix 2	Non-Differential
chr2	104550000	105325000	0.270403	2.07791	1.89609	Non-Differential	Matrix 1	Non-Differential
chr2	105325000	105350000	1.59295	2.03609	1.18581	Non-Differential	Matrix 1	Non-Differential
chr2	105350000	105750000	2.28362	3.56804	2.33505	Differential	Matrix 1	Strength Change
chr2	105750000	106075000	0.97848	1.82878	1.29398	Non-Differential	Matrix 1	Non-Differential
chr2	106075000	106100000	-0.957156	3.43545	3.84554	Non-Differential	Matrix 2	Non-Differential
chr2	106100000	106425000	-6.09532	-0.432112	2.66218	Shifted	Matrix 2	Shifted
chr2	106425000	106450000	5.30534	3.0924	0.340355	Shifted	Matrix 1	Shifted
chr2	106450000	106850000	1.7347	3.08693	2.14217	Non-Differential	Matrix 1	Non-Differential
chr2	106850000	106875000	-0.286497	1.97825	2.08044	Non-Differential	Matrix 2	Non-Differential
chr2	106875000	107575000	0.761082	1.87597	1.45018	Non-Differential	Matrix 1	Non-Differential
chr2	107575000	107875000	-3.20561	2.21033	3.78491	Shifted	Matrix 2	Shifted
chr2	107875000	107900000	4.61707	3.85161	1.43149	Shifted	Matrix 1	Shifted
chr2	107900000	108350000	1.32801	2.78885	2.05637	Non-Differential	Matrix 1	Non-Differential
chr2	108350000	108650000	0.568034	1.78631	1.46016	Non-Differential	Matrix 1	Non-Differential
chr2	108650000	109125000	0.955271	2.82594	2.28131	Non-Differential	Matrix 1	Non-Differential
chr2	109125000	109500000	-0.690462	1.48143	1.79883	Non-Differential	Matrix 2	Non-Differential
chr2	109500000	109525000	-0.471923	3.6034	3.76427	Non-Differential	Matrix 2	Non-Differential
chr2	109525000	109550000	1.14974	1.60208	0.985508	Non-Differential	Matrix 1	Non-Differential
chr2	109550000	110075000	0.152268	8.72833	8.46239	Non-Differential	Matrix 1	Non-Differential
chr2	110075000	110625000	-0.24509	8.63525	8.57244	Non-Differential	Matrix 2	Non-Differential
chr2	110625000	110775000	-0.1123	1.75498	1.77384	Non-Differential	Matrix 2	Non-Differential
chr2	110775000	110800000	-1.82775	1.81044	2.69632	Non-Differential	Matrix 2	Non-Differential
chr2	110800000	111100000	-1.30439	0.887923	1.52888	Non-Differential	Matrix 2	Non-Differential
chr2	111100000	111125000	0.654511	4.52871	4.09945	Non-Differential	Matrix 1	Non-Differential
chr2	111125000	111575000	6.0494	2.80763	-0.314827	Differential	Matrix 1	Complex
chr2	111575000	111600000	4.68424	2.41354	-0.0094627	Differential	Matrix 1	Complex
chr2	111600000	111725000	-1.93235	2.47682	3.40121	Non-Differential	Matrix 2	Non-Differential
chr2	111725000	111750000	-3.96402	4.50407	6.41286	Differential	Matrix 2	Strength Change
chr2	111750000	111775000	-14.6417	3.28035	10.6198	Differential	Matrix 2	Strength Change
chr2	111775000	111825000	-4.49088	-0.727115	1.56153	Differential	Matrix 2	Complex
chr2	111825000	112050000	0.806033	5.26357	4.74172	Non-Differential	Matrix 1	Non-Differential
chr2	112050000	112075000	-1.6971	0.723332	1.56661	Non-Differential	Matrix 2	Non-Differential
chr2	112075000	112400000	-12.9489	0.117056	6.66819	Shifted	Matrix 2	Shifted
chr2	112400000	112425000	5.12842	4.60528	1.91004	Shifted	Matrix 1	Shifted
chr2	112425000	112475000	-1.14412	1.1557	1.70975	Non-Differential	Matrix 2	Non-Differential
chr2	112475000	112725000	0.480011	3.23307	2.92017	Non-Differential	Matrix 1	Non-Differential
chr2	112725000	112750000	0.643803	2.97048	2.58036	Non-Differential	Matrix 1	Non-Differential
chr2	112750000	113450000	8.50866	4.43448	0.0321451	Shifted	Matrix 1	Shifted
chr2	113450000	113475000	-7.37557	1.21715	4.92371	Shifted	Matrix 2	Shifted
chr2	113475000	113550000	2.95346	1.50213	-0.025174	Shifted	Matrix 1	Shifted
chr2	113550000	113925000	-0.228052	1.50127	1.5842	Non-Differential	Matrix 2	Non-Differential
chr2	113925000	113950000	0.273657	2.04421	1.86147	Non-Differential	Matrix 1	Non-Differential
chr2	113950000	113975000	-0.230441	1.80135	1.879	Non-Differential	Matrix 2	Non-Differential
chr2	113975000	114225000	-0.903423	1.09336	1.52694	Non-Differential	Matrix 2	Non-Differential
chr2	114225000	114250000	0.854463	1.65869	1.19034	Non-Differential	Matrix 1	Non-Differential
chr2	114250000	114550000	0.701634	1.91598	1.51941	Non-Differential	Matrix 1	Non-Differential
chr2	114550000	114575000	-1.58289	1.35148	2.12336	Non-Differential	Matrix 2	Non-Differential
chr2	114575000	114600000	1.83748	1.94444	0.972381	Non-Differential	Matrix 1	Non-Differential
chr2	114600000	114950000	-1.07331	2.67254	3.15793	Non-Differential	Matrix 2	Non-Differential
chr2	114950000	115300000	2.77374	1.68757	0.247214	Differential	Matrix 1	Split
chr2	115300000	115750000	-1.40912	1.56999	2.24919	Non-Differential	Matrix 2	Non-Differential
chr2	115750000	116025000	-12.3205	0.775967	6.99478	Shifted	Matrix 2	Shifted
chr2	116025000	116100000	3.76517	1.7307	-0.212362	Shifted	Matrix 1	Shifted
chr2	116100000	116500000	1.69502	2.49803	1.58609	Non-Differential	Matrix 1	Non-Differential
chr2	116500000	116925000	-5.47047	1.57068	4.30539	Shifted	Matrix 2	Shifted
chr2	116925000	116975000	4.68645	3.32587	0.882013	Shifted	Matrix 1	Shifted
chr2	116975000	117425000	0.684558	1.69558	1.31242	Non-Differential	Matrix 1	Non-Differential
chr2	117425000	117775000	0.303107	1.82361	1.63074	Non-Differential	Matrix 1	Non-Differential
chr2	117775000	117800000	-0.112792	3.66775	3.64547	Non-Differential	Matrix 2	Non-Differential
chr2	117800000	118025000	-1.92909	2.18906	3.11803	Non-Differential	Matrix 2	Non-Differential
chr2	118025000	118850000	0.70279	1.74231	1.34892	Non-Differential	Matrix 1	Non-Differential
chr2	118850000	118875000	-1.26102	4.58018	5.11929	Non-Differential	Matrix 2	Non-Differential
chr2	118875000	119300000	0.28749	2.85505	2.64776	Non-Differential	Matrix 1	Non-Differential
chr2	119300000	119675000	1.60659	1.93109	1.07619	Non-Differential	Matrix 1	Non-Differential
chr2	119675000	120000000	-2.02705	1.30506	2.30275	Differential	Matrix 2	Merge
chr2	120000000	120325000	0.0991578	4.42502	4.27908	Non-Differential	Matrix 1	Non-Differential
chr2	120325000	120675000	0.627962	4.05104	3.64555	Non-Differential	Matrix 1	Non-Differential
chr2	120675000	120700000	-0.559275	3.29859	3.51027	Non-Differential	Matrix 2	Non-Differential
chr2	120700000	121075000	0.350779	4.66234	4.38391	Non-Differential	Matrix 1	Non-Differential
chr2	121075000	121100000	-0.391672	2.15237	2.30402	Non-Differential	Matrix 2	Non-Differential
chr2	121100000	121525000	1.16253	1.5999	0.976905	Non-Differential	Matrix 1	Non-Differential
chr2	121525000	121800000	0.281536	1.54802	1.37203	Non-Differential	Matrix 1	Non-Differential
chr2	121800000	122175000	0.416968	2.3758	2.11336	Non-Differential	Matrix 1	Non-Differential
chr2	122175000	122200000	-0.234715	1.59901	1.68321	Non-Differential	Matrix 2	Non-Differential
chr2	122200000	122525000	-0.149549	3.53614	3.53531	Non-Differential	Matrix 2	Non-Differential
chr2	122525000	123775000	1.67271	1.85077	0.964136	Non-Differential	Matrix 1	Non-Differential
chr2	123775000	123800000	0.514188	2.15263	1.8458	Non-Differential	Matrix 1	Non-Differential
chr2	123800000	124000000	1.08931	1.99347	1.39902	Non-Differential	Matrix 1	Non-Differential
chr2	124000000	124025000	-1.70852	4.18754	4.96163	Non-Differential	Matrix 2	Non-Differential
chr2	124025000	124550000	2.42821	3.01234	1.7182	Differential	Matrix 1	Strength Change
chr2	124550000	124850000	-2.39014	0.694494	1.88916	Differential	Matrix 2	Complex
chr2	124850000	125975000	2.73736	2.51727	1.07737	Differential	Matrix 1	Complex
chr2	125975000	126025000	-0.764655	1.51736	1.87153	Non-Differential	Matrix 2	Non-Differential
chr2	126025000	126775000	0.598789	3.82525	3.43941	Non-Differential	Matrix 1	Non-Differential
chr2	126775000	126800000	0.26559	2.02177	1.8436	Non-Differential	Matrix 1	Non-Differential
chr2	126800000	127050000	-1.51213	0.777744	1.52623	Non-Differential	Matrix 2	Non-Differential
chr2	127050000	127175000	-0.154164	1.73337	1.77389	Non-Differential	Matrix 2	Non-Differential
chr2	127175000	127500000	-2.36725	1.56514	2.72938	Differential	Matrix 2	Strength Change
chr2	127500000	127525000	1.52336	3.3052	2.46268	Non-Differential	Matrix 1	Non-Differential
chr2	127525000	127850000	-0.236815	2.54753	2.61226	Non-Differential	Matrix 2	Non-Differential
chr2	127850000	127875000	1.35417	2.54988	1.80933	Non-Differential	Matrix 1	Non-Differential
chr2	127875000	128725000	-0.808645	1.41162	1.79034	Non-Differential	Matrix 2	Non-Differential
chr2	128725000	128750000	0.194096	2.53043	2.37744	Non-Differential	Matrix 1	Non-Differential
chr2	128750000	129000000	-2.5059	1.13666	2.38034	Differential	Matrix 2	Merge
chr2	129000000	129400000	1.40446	1.68349	0.936233	Non-Differential	Matrix 1	Non-Differential
chr2	129400000	129425000	-1.54079	1.2954	2.04718	Non-Differential	Matrix 2	Non-Differential
chr2	129425000	129750000	0.432905	2.25929	1.9913	Non-Differential	Matrix 1	Non-Differential
chr2	129750000	130075000	11.591	5.2178	-0.761516	Shifted	Matrix 1	Shifted
chr2	130075000	130100000	-11.0918	-0.539414	5.08602	Shifted	Matrix 2	Shifted
chr2	130100000	130400000	-5.33311	-0.643521	2.06958	Differential	Matrix 2	Complex
chr2	130400000	130425000	-7.33022	-0.900764	2.82868	Differential	Matrix 2	Complex
chr2	130425000	130450000	-12.3852	-0.0899462	6.18034	Differential	Matrix 2	Complex
chr2	130450000	130550000	-4.06652	3.17533	5.16475	Shifted	Matrix 2	Shifted
chr2	130550000	130575000	3.29946	2.01765	0.304077	Shifted	Matrix 1	Shifted
chr2	130575000	130600000	-12.0737	-0.809961	5.31826	Shifted	Matrix 2	Shifted
chr2	130600000	130625000	4.55462	2.65061	0.288079	Shifted	Matrix 1	Shifted
chr2	130625000	130675000	0.375327	9.30547	8.91415	Non-Differential	Matrix 1	Non-Differential
chr2	130675000	130950000	-2.1619	0.44565	1.53018	Differential	Matrix 2	Merge
chr2	130950000	131025000	1.79496	1.63108	0.687326	Non-Differential	Matrix 1	Non-Differential
chr2	131025000	131125000	-1.86311	1.16006	2.07791	Non-Differential	Matrix 2	Non-Differential
chr2	131125000	131150000	2.40954	4.35432	3.04058	Shifted	Matrix 1	Shifted
chr2	131150000	131225000	-4.65888	-0.597432	1.77343	Shifted	Matrix 2	Shifted
chr2	131225000	131750000	-3.38408	1.13531	2.82349	Shifted	Matrix 2	Shifted
chr2	131750000	131800000	10.9006	6.15609	0.50588	Shifted	Matrix 1	Shifted
chr2	131800000	132150000	-1.13853	1.32387	1.87145	Non-Differential	Matrix 2	Non-Differential
chr2	132150000	132175000	2.77515	1.80377	0.360183	Differential	Matrix 1	Complex
chr2	132175000	132200000	5.75387	2.17569	-0.783524	Shifted	Matrix 1	Shifted
chr2	132200000	132225000	-3.05669	-0.0431179	1.50486	Shifted	Matrix 2	Shifted
chr2	132225000	132350000	1.49879	1.99543	1.19369	Non-Differential	Matrix 1	Non-Differential
chr2	132350000	132525000	-3.26529	1.04179	2.67187	Differential	Matrix 2	Merge
chr2	132525000	132550000	0.729146	2.86083	2.42989	Non-Differential	Matrix 1	Non-Differential
chr2	132550000	132875000	-1.35528	1.76723	2.41492	Non-Differential	Matrix 2	Non-Differential
chr2	132875000	132900000	1.93462	1.59757	0.583856	Non-Differential	Matrix 1	Non-Differential
chr2	132900000	132925000	0.559354	1.98553	1.65947	Non-Differential	Matrix 1	Non-Differential
chr2	132925000	133175000	0.984708	2.08389	1.54042	Non-Differential	Matrix 1	Non-Differential
chr2	133175000	133575000	-0.668972	1.33377	1.64349	Non-Differential	Matrix 2	Non-Differential
chr2	133575000	133850000	0.760568	2.17597	1.74395	Non-Differential	Matrix 1	Non-Differential
chr2	133850000	133875000	-0.155106	2.77878	2.79715	Non-Differential	Matrix 2	Non-Differential
chr2	133875000	134450000	-2.77084	1.86382	3.22585	Differential	Matrix 2	Strength Change
chr2	134450000	134775000	0.487327	1.97914	1.68967	Non-Differential	Matrix 1	Non-Differential
chr2	134775000	134950000	-1.30221	0.886168	1.52606	Non-Differential	Matrix 2	Non-Differential
chr2	134950000	134975000	1.80925	2.21039	1.24686	Non-Differential	Matrix 1	Non-Differential
chr2	134975000	135000000	0.770818	2.36733	1.92597	Non-Differential	Matrix 1	Non-Differential
chr2	135000000	135450000	0.699201	2.49097	2.08319	Non-Differential	Matrix 1	Non-Differential
chr2	135450000	135875000	2.16404	2.58095	1.42984	Differential	Matrix 1	Split
chr2	135875000	136125000	0.653029	1.501	1.13801	Non-Differential	Matrix 1	Non-Differential
chr2	136125000	136400000	-2.56229	0.814183	2.09338	Differential	Matrix 2	Complex
chr2	136400000	136425000	-2.58928	3.5445	4.77828	Differential	Matrix 2	Strength Change
chr2	136425000	136925000	2.14078	3.93056	2.76202	Differential	Matrix 1	Strength Change
chr2	136925000	137850000	-0.548744	4.13763	4.32582	Non-Differential	Matrix 2	Non-Differential
chr2	137850000	138100000	1.97951	2.23424	1.18403	Non-Differential	Matrix 1	Non-Differential
chr2	138100000	138125000	-0.729544	2.1834	2.50539	Non-Differential	Matrix 2	Non-Differential
chr2	138125000	138400000	-1.72793	0.643926	1.50453	Non-Differential	Matrix 2	Non-Differential
chr2	138400000	138825000	-1.08316	1.78974	2.29922	Non-Differential	Matrix 2	Non-Differential
chr2	138825000	138850000	0.472063	2.89152	2.59003	Non-Differential	Matrix 1	Non-Differential
chr2	138850000	139200000	0.358953	1.65238	1.43495	Non-Differential	Matrix 1	Non-Differential
chr2	139200000	139525000	0.153788	1.62307	1.51011	Non-Differential	Matrix 1	Non-Differential
chr2	139525000	140000000	-0.0725531	1.89373	1.88947	Non-Differential	Matrix 2	Non-Differential
chr2	140000000	141000000	2.22023	1.66531	0.50558	Differential	Matrix 1	Complex
chr2	141000000	141925000	2.27136	2.05481	0.860765	Differential	Matrix 1	Complex
chr2	141925000	141950000	-1.75553	1.03041	1.89662	Non-Differential	Matrix 2	Non-Differential
chr2	141950000	142150000	-2.70717	2.01223	3.33883	Shifted	Matrix 2	Shifted
chr2	142150000	142175000	2.40857	1.88851	0.628622	Shifted	Matrix 1	Shifted
chr2	142175000	142600000	1.34976	1.72051	1.00014	Non-Differential	Matrix 1	Non-Differential
chr2	142600000	142625000	-1.86838	1.03757	1.96073	Non-Differential	Matrix 2	Non-Differential
chr2	142625000	143000000	-0.457035	2.35713	2.53743	Non-Differential	Matrix 2	Non-Differential
chr2	143000000	143025000	0.491711	3.06412	2.74895	Non-Differential	Matrix 1	Non-Differential
chr2	143025000	143675000	-1.20855	1.58013	2.15761	Non-Differential	Matrix 2	Non-Differential
chr2	143675000	143700000	2.28788	1.53184	0.340754	Differential	Matrix 1	Split
chr2	143700000	144150000	1.80845	2.62331	1.65126	Non-Differential	Matrix 1	Non-Differential
chr2	144150000	144525000	-1.94522	2.86106	3.78365	Non-Differential	Matrix 2	Non-Differential
chr2	144525000	144875000	-1.94678	0.686849	1.65729	Non-Differential	Matrix 2	Non-Differential
chr2	144875000	145200000	0.902446	1.79578	1.30018	Non-Differential	Matrix 1	Non-Differential
chr2	145200000	145500000	-2.41765	0.778652	1.98542	Differential	Matrix 2	Complex
chr2	145500000	145975000	-2.84186	0.456245	1.88469	Differential	Matrix 2	Complex
chr2	145975000	146300000	0.61928	1.90951	1.55476	Non-Differential	Matrix 1	Non-Differential
chr2	146300000	146675000	0.554399	1.75954	1.44088	Non-Differential	Matrix 1	Non-Differential
chr2	146675000	146700000	-0.81666	2.10296	2.47077	Non-Differential	Matrix 2	Non-Differential
chr2	146700000	146725000	1.23339	2.66237	1.98051	Non-Differential	Matrix 1	Non-Differential
chr2	146725000	147050000	0.24345	1.93656	1.77144	Non-Differential	Matrix 1	Non-Differential
chr2	147050000	147075000	0.758901	1.90865	1.48325	Non-Differential	Matrix 1	Non-Differential
chr2	147075000	147325000	-2.12004	0.55858	1.61948	Differential	Matrix 2	Merge
chr2	147325000	147350000	1.6072	2.22724	1.36561	Non-Differential	Matrix 1	Non-Differential
chr2	147350000	147900000	-1.11053	1.15275	1.68986	Non-Differential	Matrix 2	Non-Differential
chr2	147900000	147925000	0.369865	3.19787	2.94147	Non-Differential	Matrix 1	Non-Differential
chr2	147925000	148200000	0.0762536	1.62432	1.55058	Non-Differential	Matrix 1	Non-Differential
chr2	148200000	148225000	-1.00719	1.39781	1.87732	Non-Differential	Matrix 2	Non-Differential
chr2	148225000	148500000	0.163532	2.06228	1.93489	Non-Differential	Matrix 1	Non-Differential
chr2	148500000	148525000	-1.11002	2.15229	2.66751	Non-Differential	Matrix 2	Non-Differential
chr2	148525000	149000000	-0.236723	6.94527	6.91479	Non-Differential	Matrix 2	Non-Differential
chr2	149000000	149325000	-0.513755	2.69512	2.89682	Non-Differential	Matrix 2	Non-Differential
chr2	149325000	149575000	0.941037	3.06618	2.52355	Non-Differential	Matrix 1	Non-Differential
chr2	149575000	149600000	-2.04311	2.70727	3.68274	Differential	Matrix 2	Strength Change
chr2	149600000	150100000	-1.09739	1.01757	1.55096	Non-Differential	Matrix 2	Non-Differential
chr2	150100000	150475000	-0.308229	2.80966	2.90486	Non-Differential	Matrix 2	Non-Differential
chr2	150475000	150500000	0.183429	1.90887	1.77473	Non-Differential	Matrix 1	Non-Differential
chr2	150500000	151250000	0.906035	3.58902	3.05279	Non-Differential	Matrix 1	Non-Differential
chr2	151250000	151275000	-1.31309	0.856174	1.50223	Non-Differential	Matrix 2	Non-Differential
chr2	151275000	151600000	-1.37217	2.95345	3.58401	Non-Differential	Matrix 2	Non-Differential
chr2	151600000	152000000	-0.179591	1.85714	1.90785	Non-Differential	Matrix 2	Non-Differential
chr2	152000000	152025000	-0.228958	3.04916	3.09905	Non-Differential	Matrix 2	Non-Differential
chr2	152025000	152325000	0.278594	3.36337	3.14959	Non-Differential	Matrix 1	Non-Differential
chr2	152325000	152350000	0.326145	1.78714	1.5834	Non-Differential	Matrix 1	Non-Differential
chr2	152350000	152725000	2.33182	3.72805	2.46721	Differential	Matrix 1	Strength Change
chr2	152725000	153125000	-0.662202	1.22951	1.53805	Non-Differential	Matrix 2	Non-Differential
chr2	153125000	153150000	1.40283	2.99664	2.2218	Non-Differential	Matrix 1	Non-Differential
chr2	153150000	153175000	-2.59195	0.643672	1.94157	Differential	Matrix 2	Merge
chr2	153175000	153500000	0.631184	2.37551	2.00465	Non-Differential	Matrix 1	Non-Differential
chr2	153500000	153525000	0.870824	2.2716	1.78171	Non-Differential	Matrix 1	Non-Differential
chr2	153525000	153875000	-1.24891	1.24939	1.85445	Non-Differential	Matrix 2	Non-Differential
chr2	153875000	154675000	-3.45568	1.03597	2.76253	Shifted	Matrix 2	Shifted
chr2	154675000	154700000	3.7147	4.17688	2.20642	Shifted	Matrix 1	Shifted
chr2	154700000	154975000	-2.96132	0.609186	2.09478	Differential	Matrix 2	Complex
chr2	154975000	155325000	0.410621	2.40334	2.14351	Non-Differential	Matrix 1	Non-Differential
chr2	155325000	155350000	0.647559	2.50685	2.12486	Non-Differential	Matrix 1	Non-Differential
chr2	155350000	155700000	-1.79085	1.47203	2.34655	Non-Differential	Matrix 2	Non-Differential
chr2	155700000	156575000	0.551224	1.53691	1.22466	Non-Differential	Matrix 1	Non-Differential
chr2	156575000	156600000	-1.06036	1.48616	1.99067	Non-Differential	Matrix 2	Non-Differential
chr2	156600000	156900000	-0.231308	3.04581	3.09697	Non-Differential	Matrix 2	Non-Differential
chr2	156900000	157250000	-0.15774	1.64308	1.68736	Non-Differential	Matrix 2	Non-Differential
chr2	157250000	157475000	0.108116	2.76922	2.65458	Non-Differential	Matrix 1	Non-Differential
chr2	157475000	157500000	-0.19043	2.37705	2.42199	Non-Differential	Matrix 2	Non-Differential
chr2	157500000	158000000	0.0698739	1.89238	1.81606	Non-Differential	Matrix 1	Non-Differential
chr2	158000000	158025000	-0.0153472	4.64157	4.5489	Non-Differential	Matrix 2	Non-Differential
chr2	158025000	158425000	2.39546	1.73534	0.485406	Shifted	Matrix 1	Shifted
chr2	158425000	158450000	-2.94087	1.63883	3.09179	Shifted	Matrix 2	Shifted
chr2	158450000	158750000	0.00389719	2.35087	2.29803	Non-Differential	Matrix 1	Non-Differential
chr2	158750000	159125000	1.74535	1.77114	0.849465	Non-Differential	Matrix 1	Non-Differential
chr2	159125000	159150000	-1.13192	1.11039	1.65924	Non-Differential	Matrix 2	Non-Differential
chr2	159150000	159200000	-1.45091	0.942253	1.65619	Non-Differential	Matrix 2	Non-Differential
chr2	159200000	159500000	-1.36157	0.856281	1.52687	Non-Differential	Matrix 2	Non-Differential
chr2	159500000	159800000	2.22427	2.54136	1.36062	Differential	Matrix 1	Split
chr2	159800000	160275000	-1.70644	2.14817	2.96534	Non-Differential	Matrix 2	Non-Differential
chr2	160275000	160575000	1.1938	2.98184	2.31311	Non-Differential	Matrix 1	Non-Differential
chr2	160575000	160600000	-1.69384	0.667602	1.51043	Non-Differential	Matrix 2	Non-Differential
chr2	160600000	160975000	0.772203	1.88044	1.44892	Non-Differential	Matrix 1	Non-Differential
chr2	160975000	161000000	-0.431776	2.04981	2.22398	Non-Differential	Matrix 2	Non-Differential
chr2	161000000	161225000	-1.59812	1.67488	2.44747	Non-Differential	Matrix 2	Non-Differential
chr2	161225000	161275000	0.287301	1.88958	1.70328	Non-Differential	Matrix 1	Non-Differential
chr2	161275000	161575000	-3.34138	1.19277	2.85808	Differential	Matrix 2	Merge
chr2	161575000	162125000	0.606847	2.78376	2.41638	Non-Differential	Matrix 1	Non-Differential
chr2	162125000	162150000	-0.459514	3.2571	3.41919	Non-Differential	Matrix 2	Non-Differential
chr2	162150000	162850000	1.53768	1.60347	0.790522	Non-Differential	Matrix 1	Non-Differential
chr2	162850000	162875000	-2.25633	0.618766	1.74734	Differential	Matrix 2	Merge
chr2	162875000	163150000	0.246556	3.12016	2.92785	Non-Differential	Matrix 1	Non-Differential
chr2	163150000	163175000	-1.23928	2.08186	2.66403	Non-Differential	Matrix 2	Non-Differential
chr2	163175000	163575000	-1.52973	0.900243	1.65498	Non-Differential	Matrix 2	Non-Differential
chr2	163575000	163600000	1.45343	2.86115	2.06363	Non-Differential	Matrix 1	Non-Differential
chr2	163600000	164425000	0.73538	2.28574	1.86409	Non-Differential	Matrix 1	Non-Differential
chr2	164425000	164450000	-1.17698	2.05985	2.61097	Non-Differential	Matrix 2	Non-Differential
chr2	164450000	164700000	2.07476	2.37569	1.27421	Differential	Matrix 1	Split
chr2	164700000	164725000	-1.31699	2.59286	3.20331	Non-Differential	Matrix 2	Non-Differential
chr2	164725000	164975000	-0.753136	2.54504	2.87114	Non-Differential	Matrix 2	Non-Differential
chr2	164975000	165000000	-0.192379	2.87274	2.90794	Non-Differential	Matrix 2	Non-Differential
chr2	165000000	165375000	-1.62008	1.49252	2.28018	Non-Differential	Matrix 2	Non-Differential
chr2	165375000	165400000	-0.50576	2.59642	2.79621	Non-Differential	Matrix 2	Non-Differential
chr2	165400000	165900000	0.191752	2.16933	2.02534	Non-Differential	Matrix 1	Non-Differential
chr2	165900000	166175000	1.25636	2.03064	1.35083	Non-Differential	Matrix 1	Non-Differential
chr2	166175000	166200000	0.0763966	1.83435	1.75599	Non-Differential	Matrix 1	Non-Differential
chr2	166200000	166525000	-1.30007	2.53882	3.14187	Non-Differential	Matrix 2	Non-Differential
chr2	166525000	166875000	-1.8764	0.695214	1.62985	Non-Differential	Matrix 2	Non-Differential
chr2	166875000	166900000	0.928156	2.84744	2.31607	Non-Differential	Matrix 1	Non-Differential
chr2	166900000	167225000	-2.72313	0.730345	2.09276	Differential	Matrix 2	Merge
chr2	167225000	167250000	1.40106	2.4639	1.70148	Non-Differential	Matrix 1	Non-Differential
chr2	167250000	167275000	1.86198	1.61879	0.64138	Non-Differential	Matrix 1	Non-Differential
chr2	167275000	167675000	-1.08312	1.97775	2.48314	Non-Differential	Matrix 2	Non-Differential
chr2	167675000	167700000	1.33114	1.55098	0.843704	Non-Differential	Matrix 1	Non-Differential
chr2	167700000	168125000	0.516922	3.8173	3.47307	Non-Differential	Matrix 1	Non-Differential
chr2	168125000	168150000	-1.76921	1.41486	2.27967	Non-Differential	Matrix 2	Non-Differential
chr2	168150000	168350000	-0.303701	2.89883	2.98981	Non-Differential	Matrix 2	Non-Differential
chr2	168350000	168925000	-4.46828	3.83692	6.01536	Differential	Matrix 2	Strength Change
chr2	168925000	169250000	3.04628	3.86347	2.2381	Differential	Matrix 1	Strength Change
chr2	169250000	169575000	1.02673	1.73737	1.18013	Non-Differential	Matrix 1	Non-Differential
chr2	169575000	170000000	0.942321	1.92429	1.40572	Non-Differential	Matrix 1	Non-Differential
chr2	170000000	170375000	-0.723275	1.172	1.5127	Non-Differential	Matrix 2	Non-Differential
chr2	170375000	170400000	0.778748	2.42757	1.9809	Non-Differential	Matrix 1	Non-Differential
chr2	170400000	170825000	-0.185584	3.03774	3.06593	Non-Differential	Matrix 2	Non-Differential
chr2	170825000	171150000	-1.14958	1.47158	2.02155	Non-Differential	Matrix 2	Non-Differential
chr2	171150000	171925000	-0.509824	1.9442	2.16016	Non-Differential	Matrix 2	Non-Differential
chr2	171925000	172125000	2.53952	2.98787	1.63792	Differential	Matrix 1	Strength Change
chr2	172125000	172150000	-1.41765	1.91082	2.58697	Non-Differential	Matrix 2	Non-Differential
chr2	172150000	172175000	-1.28877	1.57209	2.19034	Non-Differential	Matrix 2	Non-Differential
chr2	172175000	172725000	-0.44225	2.43232	2.60352	Non-Differential	Matrix 2	Non-Differential
chr2	172725000	173000000	0.755978	1.84173	1.41927	Non-Differential	Matrix 1	Non-Differential
chr2	173000000	173025000	-0.423549	1.65087	1.82951	Non-Differential	Matrix 2	Non-Differential
chr2	173025000	173375000	-0.256059	1.48352	1.58101	Non-Differential	Matrix 2	Non-Differential
chr2	173375000	173400000	0.171231	4.62056	4.43391	Non-Differential	Matrix 1	Non-Differential
chr2	173400000	173750000	0.657606	2.29796	1.91541	Non-Differential	Matrix 1	Non-Differential
chr2	173750000	174075000	-0.436489	1.38531	1.57624	Non-Differential	Matrix 2	Non-Differential
chr2	174075000	174125000	0.820142	1.68401	1.23248	Non-Differential	Matrix 1	Non-Differential
chr2	174125000	174325000	-1.11478	1.11534	1.65541	Non-Differential	Matrix 2	Non-Differential
chr2	174325000	174550000	-0.976296	1.34982	1.81473	Non-Differential	Matrix 2	Non-Differential
chr2	174550000	174750000	-1.06736	2.07837	2.57361	Non-Differential	Matrix 2	Non-Differential
chr2	174750000	174775000	1.33765	1.58307	0.871803	Non-Differential	Matrix 1	Non-Differential
chr2	174775000	175000000	0.736951	5.54038	5.04751	Non-Differential	Matrix 1	Non-Differential
chr2	175000000	175025000	0.261015	1.89166	1.71862	Non-Differential	Matrix 1	Non-Differential
chr2	175025000	175675000	-0.102707	2.56587	2.56233	Non-Differential	Matrix 2	Non-Differential
chr2	175675000	175700000	-0.262453	2.54172	2.61955	Non-Differential	Matrix 2	Non-Differential
chr2	175700000	176075000	0.421325	3.32963	3.04434	Non-Differential	Matrix 1	Non-Differential
chr2	176075000	176100000	-0.992233	1.96212	2.42184	Non-Differential	Matrix 2	Non-Differential
chr2	176100000	176450000	2.63196	4.60883	3.17702	Differential	Matrix 1	Strength Change
chr2	176450000	176475000	0.828316	1.97037	1.50851	Non-Differential	Matrix 1	Non-Differential
chr2	176475000	176825000	-0.877406	1.57751	1.98745	Non-Differential	Matrix 2	Non-Differential
chr2	176825000	177150000	-1.47429	4.95097	5.59	Non-Differential	Matrix 2	Non-Differential
chr2	177150000	177475000	2.38699	2.73147	1.46426	Shifted	Matrix 1	Shifted
chr2	177475000	177500000	-3.18933	0.762037	2.35972	Shifted	Matrix 2	Shifted
chr2	177500000	177775000	-0.253737	1.77169	1.86178	Non-Differential	Matrix 2	Non-Differential
chr2	177775000	178100000	0.61021	2.15159	1.79619	Non-Differential	Matrix 1	Non-Differential
chr2	178100000	178125000	0.896514	2.5356	2.02699	Non-Differential	Matrix 1	Non-Differential
chr2	178125000	178300000	1.99698	2.26779	1.20801	Non-Differential	Matrix 1	Non-Differential
chr2	178300000	178325000	2.82205	2.12048	0.646302	Differential	Matrix 1	Split
chr2	178325000	178400000	-1.51146	0.945657	1.69017	Non-Differential	Matrix 2	Non-Differential
chr2	178400000	178650000	3.48266	2.23317	0.422211	Differential	Matrix 1	Split
chr2	178650000	179400000	1.65346	2.82987	1.93179	Non-Differential	Matrix 1	Non-Differential
chr2	179400000	179425000	-0.783875	1.24237	1.61221	Non-Differential	Matrix 2	Non-Differential
chr2	179425000	179750000	0.335223	2.3723	2.1513	Non-Differential	Matrix 1	Non-Differential
chr2	179750000	180100000	0.656239	3.48142	3.07395	Non-Differential	Matrix 1	Non-Differential
chr2	180100000	180125000	-0.322282	2.32886	2.44158	Non-Differential	Matrix 2	Non-Differential
chr2	180125000	180500000	-0.713821	1.40782	1.73863	Non-Differential	Matrix 2	Non-Differential
chr2	180500000	180525000	0.6121	1.57229	1.22848	Non-Differential	Matrix 1	Non-Differential
chr2	180525000	180975000	0.84175	2.01738	1.5477	Non-Differential	Matrix 1	Non-Differential
chr2	180975000	181275000	1.98792	2.73618	1.67085	Non-Differential	Matrix 1	Non-Differential
chr2	181275000	181300000	2.58105	1.66504	0.322695	Shifted	Matrix 1	Shifted
chr2	181300000	181425000	-2.15977	0.770878	1.84729	Shifted	Matrix 2	Shifted
chr2	181425000	181450000	-2.34309	2.2374	3.37487	Differential	Matrix 2	Strength Change
chr2	181450000	181725000	0.344386	4.07356	3.81111	Non-Differential	Matrix 1	Non-Differential
chr2	181725000	181750000	-0.210903	1.87947	1.94554	Non-Differential	Matrix 2	Non-Differential
chr2	181750000	182350000	2.21634	1.59727	0.44098	Differential	Matrix 1	Split
chr2	182350000	182375000	1.14708	1.88302	1.26171	Non-Differential	Matrix 1	Non-Differential
chr2	182375000	182400000	-2.17249	0.56074	1.64814	Differential	Matrix 2	Merge
chr2	182400000	182700000	-0.0703336	1.58732	1.58857	Non-Differential	Matrix 2	Non-Differential
chr2	182700000	182725000	0.85504	1.50717	1.0418	Non-Differential	Matrix 1	Non-Differential
chr2	182725000	182750000	-0.370077	1.47349	1.6289	Non-Differential	Matrix 2	Non-Differential
chr2	182750000	183225000	0.5747	2.14643	1.80912	Non-Differential	Matrix 1	Non-Differential
chr2	183225000	183525000	-0.320675	1.48478	1.61495	Non-Differential	Matrix 2	Non-Differential
chr2	183525000	184300000	0.759022	1.84783	1.42369	Non-Differential	Matrix 1	Non-Differential
chr2	184300000	184600000	-1.48376	1.95943	2.66799	Non-Differential	Matrix 2	Non-Differential
chr2	184600000	184625000	1.02018	1.81586	1.26023	Non-Differential	Matrix 1	Non-Differential
chr2	184625000	185125000	2.08622	1.69642	0.603845	Differential	Matrix 1	Split
chr2	185125000	185300000	-0.208252	1.57797	1.64922	Non-Differential	Matrix 2	Non-Differential
chr2	185300000	185325000	-0.945862	1.67588	2.11833	Non-Differential	Matrix 2	Non-Differential
chr2	185325000	185350000	-0.0714686	1.56002	1.56243	Non-Differential	Matrix 2	Non-Differential
chr2	185350000	185750000	1.18362	3.22107	2.55232	Non-Differential	Matrix 1	Non-Differential
chr2	185750000	186250000	0.823992	2.32442	1.85709	Non-Differential	Matrix 1	Non-Differential
chr2	186250000	186475000	2.18551	4.32879	3.12899	Differential	Matrix 1	Strength Change
chr2	186475000	186500000	-0.122794	1.81146	1.83441	Non-Differential	Matrix 2	Non-Differential
chr2	186500000	186825000	1.17551	1.73893	1.10636	Non-Differential	Matrix 1	Non-Differential
chr2	186825000	186850000	-2.13469	2.44145	3.46902	Differential	Matrix 2	Strength Change
chr2	186850000	187200000	0.0541196	1.64982	1.58673	Non-Differential	Matrix 1	Non-Differential
chr2	187200000	187425000	1.24813	1.79989	1.12924	Non-Differential	Matrix 1	Non-Differential
chr2	187425000	187450000	-2.4762	2.76857	3.9619	Differential	Matrix 2	Strength Change
chr2	187450000	187575000	-1.05518	1.96071	2.45232	Non-Differential	Matrix 2	Non-Differential
chr2	187575000	187600000	0.958892	3.22347	2.66841	Non-Differential	Matrix 1	Non-Differential
chr2	187600000	187950000	-1.62874	0.752028	1.56009	Non-Differential	Matrix 2	Non-Differential
chr2	187950000	187975000	-0.933458	1.79484	2.22844	Non-Differential	Matrix 2	Non-Differential
chr2	187975000	188500000	0.36218	1.98962	1.76326	Non-Differential	Matrix 1	Non-Differential
chr2	188500000	188525000	0.170217	4.26614	4.08767	Non-Differential	Matrix 1	Non-Differential
chr2	188525000	188775000	0.215404	2.11374	1.95898	Non-Differential	Matrix 1	Non-Differential
chr2	188775000	189075000	-1.7486	1.06642	1.92834	Non-Differential	Matrix 2	Non-Differential
chr2	189075000	189100000	2.5122	2.95417	1.61878	Differential	Matrix 1	Strength Change
chr2	189100000	189425000	0.334323	2.05017	1.8366	Non-Differential	Matrix 1	Non-Differential
chr2	189425000	189450000	-0.334631	2.52946	2.64409	Non-Differential	Matrix 2	Non-Differential
chr2	189450000	189875000	-0.170898	1.65638	1.70703	Non-Differential	Matrix 2	Non-Differential
chr2	189875000	189900000	1.52879	2.11426	1.29477	Non-Differential	Matrix 1	Non-Differential
chr2	189900000	190325000	2.37536	3.2959	2.02236	Differential	Matrix 1	Strength Change
chr2	190325000	190700000	1.10915	2.52668	1.91065	Non-Differential	Matrix 1	Non-Differential
chr2	190700000	191025000	0.301199	3.87239	3.63615	Non-Differential	Matrix 1	Non-Differential
chr2	191025000	191525000	1.3976	3.86186	3.07094	Non-Differential	Matrix 1	Non-Differential
chr2	191525000	192175000	3.19441	3.18746	1.50174	Differential	Matrix 1	Strength Change
chr2	192175000	192200000	-0.0831452	1.72695	1.73166	Non-Differential	Matrix 2	Non-Differential
chr2	192200000	192575000	-0.86395	1.59307	1.99586	Non-Differential	Matrix 2	Non-Differential
chr2	192575000	192825000	-2.09633	0.482264	1.53282	Differential	Matrix 2	Complex
chr2	192825000	193225000	2.61007	2.70628	1.32672	Differential	Matrix 1	Complex
chr2	193225000	193250000	-0.159905	1.66594	1.71082	Non-Differential	Matrix 2	Non-Differential
chr2	193250000	193625000	-1.45958	1.1027	1.81756	Non-Differential	Matrix 2	Non-Differential
chr2	193625000	194825000	-0.434287	1.31444	1.5058	Non-Differential	Matrix 2	Non-Differential
chr2	194825000	195075000	1.86169	1.57586	0.599531	Non-Differential	Matrix 1	Non-Differential
chr2	195075000	195475000	0.148161	1.6213	1.51123	Non-Differential	Matrix 1	Non-Differential
chr2	195475000	195500000	-1.65158	1.58405	2.38567	Non-Differential	Matrix 2	Non-Differential
chr2	195500000	196275000	-0.601894	2.25539	2.51121	Non-Differential	Matrix 2	Non-Differential
chr2	196275000	196300000	0.160861	1.81085	1.69024	Non-Differential	Matrix 1	Non-Differential
chr2	196300000	196700000	1.71673	1.56196	0.659294	Non-Differential	Matrix 1	Non-Differential
chr2	196700000	197050000	-0.86801	1.63572	2.03964	Non-Differential	Matrix 2	Non-Differential
chr2	197050000	197075000	-1.02883	1.21994	1.71425	Non-Differential	Matrix 2	Non-Differential
chr2	197075000	197375000	1.33789	2.61294	1.87927	Non-Differential	Matrix 1	Non-Differential
chr2	197375000	197400000	-0.537276	2.66029	2.87465	Non-Differential	Matrix 2	Non-Differential
chr2	197400000	197775000	1.44118	2.51498	1.73115	Non-Differential	Matrix 1	Non-Differential
chr2	197775000	197800000	-0.436346	2.56635	2.73166	Non-Differential	Matrix 2	Non-Differential
chr2	197800000	198125000	0.689935	1.81562	1.42714	Non-Differential	Matrix 1	Non-Differential
chr2	198125000	198600000	-2.79283	0.283236	1.6906	Differential	Matrix 2	Merge
chr2	198600000	199250000	-1.1598	1.17342	1.73503	Non-Differential	Matrix 2	Non-Differential
chr2	199250000	199950000	0.5984	2.73017	2.36823	Non-Differential	Matrix 1	Non-Differential
chr2	199950000	199975000	-0.308385	3.6236	3.70126	Non-Differential	Matrix 2	Non-Differential
chr2	199975000	200475000	-0.665469	2.29869	2.58575	Non-Differential	Matrix 2	Non-Differential
chr2	200475000	200500000	-1.05503	1.06891	1.57975	Non-Differential	Matrix 2	Non-Differential
chr2	200500000	200800000	1.28077	2.61335	1.90858	Non-Differential	Matrix 1	Non-Differential
chr2	200800000	201175000	2.81005	3.15908	1.66851	Shifted	Matrix 1	Shifted
chr2	201175000	201200000	-3.26681	0.949467	2.58231	Shifted	Matrix 2	Shifted
chr2	201200000	201600000	0.0448747	1.60492	1.54748	Non-Differential	Matrix 1	Non-Differential
chr2	201600000	201775000	-0.421706	2.48285	2.64255	Non-Differential	Matrix 2	Non-Differential
chr2	201775000	201800000	-0.658598	1.86697	2.1599	Non-Differential	Matrix 2	Non-Differential
chr2	201800000	202275000	1.91244	1.73171	0.72632	Non-Differential	Matrix 1	Non-Differential
chr2	202275000	202550000	0.542088	2.82298	2.48753	Non-Differential	Matrix 1	Non-Differential
chr2	202550000	202575000	-1.02815	2.10104	2.57594	Non-Differential	Matrix 2	Non-Differential
chr2	202575000	202875000	0.44019	2.33734	2.06397	Non-Differential	Matrix 1	Non-Differential
chr2	202875000	202900000	2.43716	3.18912	1.88662	Differential	Matrix 1	Strength Change
chr2	202900000	203100000	-0.473425	1.40058	1.60988	Non-Differential	Matrix 2	Non-Differential
chr2	203100000	203125000	0.0507799	2.90309	2.81456	Non-Differential	Matrix 1	Non-Differential
chr2	203125000	203150000	1.52519	2.10852	1.29097	Non-Differential	Matrix 1	Non-Differential
chr2	203150000	203450000	0.435287	2.63558	2.35824	Non-Differential	Matrix 1	Non-Differential
chr2	203450000	203475000	-0.901664	1.3918	1.81803	Non-Differential	Matrix 2	Non-Differential
chr2	203475000	203800000	1.66575	1.54351	0.667043	Non-Differential	Matrix 1	Non-Differential
chr2	203800000	203825000	-1.80144	1.43322	2.31395	Non-Differential	Matrix 2	Non-Differential
chr2	203825000	204075000	1.67542	1.65104	0.76735	Non-Differential	Matrix 1	Non-Differential
chr2	204075000	204100000	-0.807547	1.17242	1.55576	Non-Differential	Matrix 2	Non-Differential
chr2	204100000	204350000	-2.39976	0.323111	1.53068	Differential	Matrix 2	Complex
chr2	204350000	204525000	2.66149	1.95	0.560782	Differential	Matrix 1	Complex
chr2	204525000	204550000	-1.54025	1.71629	2.45869	Non-Differential	Matrix 2	Non-Differential
chr2	204550000	204575000	-1.81837	0.633844	1.54043	Non-Differential	Matrix 2	Non-Differential
chr2	204575000	204850000	-1.78454	1.32495	2.19947	Non-Differential	Matrix 2	Non-Differential
chr2	204850000	204875000	1.29444	2.82849	2.11214	Non-Differential	Matrix 1	Non-Differential
chr2	204875000	205675000	1.59336	2.29802	1.44187	Non-Differential	Matrix 1	Non-Differential
chr2	205675000	205700000	-0.184188	1.82976	1.88339	Non-Differential	Matrix 2	Non-Differential
chr2	205700000	205950000	0.358194	2.55549	2.3189	Non-Differential	Matrix 1	Non-Differential
chr2	205950000	205975000	-0.792361	1.55225	1.91969	Non-Differential	Matrix 2	Non-Differential
chr2	205975000	206375000	-0.400658	1.98125	2.14116	Non-Differential	Matrix 2	Non-Differential
chr2	206375000	206775000	0.123163	1.58837	1.49166	Non-Differential	Matrix 1	Non-Differential
chr2	206775000	206800000	1.86861	2.57048	1.56911	Non-Differential	Matrix 1	Non-Differential
chr2	206800000	207150000	0.922524	2.12621	1.6133	Non-Differential	Matrix 1	Non-Differential
chr2	207150000	207175000	1.18289	2.49941	1.84664	Non-Differential	Matrix 1	Non-Differential
chr2	207175000	207525000	-1.34242	1.45165	2.09966	Non-Differential	Matrix 2	Non-Differential
chr2	207525000	207750000	0.376515	2.99216	2.73685	Non-Differential	Matrix 1	Non-Differential
chr2	207750000	207775000	2.81337	4.23493	2.7194	Differential	Matrix 1	Strength Change
chr2	207775000	207975000	1.09661	2.17633	1.57422	Non-Differential	Matrix 1	Non-Differential
chr2	207975000	208050000	-1.03079	1.28558	1.77946	Non-Differential	Matrix 2	Non-Differential
chr2	208050000	208350000	0.744806	2.51927	2.0878	Non-Differential	Matrix 1	Non-Differential
chr2	208350000	208375000	2.45346	2.86545	1.56171	Differential	Matrix 1	Strength Change
chr2	208375000	208650000	0.302702	2.3745	2.16992	Non-Differential	Matrix 1	Non-Differential
chr2	208650000	209025000	3.26395	3.05749	1.33938	Shifted	Matrix 1	Shifted
chr2	209025000	209050000	-2.29596	0.927084	2.06905	Shifted	Matrix 2	Shifted
chr2	209050000	209325000	0.192994	4.34338	4.15172	Non-Differential	Matrix 1	Non-Differential
chr2	209325000	209350000	0.21977	1.77102	1.62146	Non-Differential	Matrix 1	Non-Differential
chr2	209350000	209750000	-1.82654	1.61755	2.50699	Non-Differential	Matrix 2	Non-Differential
chr2	209750000	209775000	2.70323	3.10497	1.66963	Differential	Matrix 1	Strength Change
chr2	209775000	210200000	1.21335	2.43983	1.77294	Non-Differential	Matrix 1	Non-Differential
chr2	210200000	210225000	-0.255689	3.64622	3.69672	Non-Differential	Matrix 2	Non-Differential
chr2	210225000	210475000	0.400404	1.97561	1.73021	Non-Differential	Matrix 1	Non-Differential
chr2	210475000	211175000	-0.626995	1.92812	2.20373	Non-Differential	Matrix 2	Non-Differential
chr2	211175000	211200000	0.681269	1.61858	1.23875	Non-Differential	Matrix 1	Non-Differential
chr2	211200000	211225000	0.323047	2.05985	1.85178	Non-Differential	Matrix 1	Non-Differential
chr2	211225000	211700000	1.49901	1.74836	0.951851	Non-Differential	Matrix 1	Non-Differential
chr2	211700000	212000000	2.79999	3.25948	1.77183	Differential	Matrix 1	Strength Change
chr2	212000000	212525000	0.285867	1.85483	1.67001	Non-Differential	Matrix 1	Non-Differential
chr2	212525000	212550000	-0.363775	1.79436	1.93965	Non-Differential	Matrix 2	Non-Differential
chr2	212550000	212675000	-2.18417	1.24508	2.32358	Differential	Matrix 2	Merge
chr2	212675000	213250000	1.10549	2.31282	1.70327	Non-Differential	Matrix 1	Non-Differential
chr2	213250000	213500000	1.2379	1.66164	0.999167	Non-Differential	Matrix 1	Non-Differential
chr2	213500000	214300000	-0.976739	1.65635	2.11485	Non-Differential	Matrix 2	Non-Differential
chr2	214300000	215000000	-0.7807	1.81897	2.17474	Non-Differential	Matrix 2	Non-Differential
chr2	215000000	215925000	-1.95922	1.74746	2.70124	Non-Differential	Matrix 2	Non-Differential
chr2	215925000	216225000	2.38955	1.6051	0.360971	Differential	Matrix 1	Split
chr2	216225000	216500000	-1.61207	2.89459	3.64785	Non-Differential	Matrix 2	Non-Differential
chr2	216500000	216900000	-1.24773	1.25595	1.86027	Non-Differential	Matrix 2	Non-Differential
chr2	216900000	216925000	0.194846	1.7422	1.60588	Non-Differential	Matrix 1	Non-Differential
chr2	216925000	217150000	-1.06072	1.27093	1.78028	Non-Differential	Matrix 2	Non-Differential
chr2	217150000	217175000	0.882206	1.72048	1.23675	Non-Differential	Matrix 1	Non-Differential
chr2	217175000	217750000	0.767125	1.96386	1.5331	Non-Differential	Matrix 1	Non-Differential
chr2	217750000	217775000	-0.490414	4.12201	4.28101	Non-Differential	Matrix 2	Non-Differential
chr2	217775000	218050000	1.03066	1.53742	0.982519	Non-Differential	Matrix 1	Non-Differential
chr2	218050000	218075000	-1.9672	2.71826	3.65507	Non-Differential	Matrix 2	Non-Differential
chr2	218075000	218250000	5.62923	2.2416	-0.655953	Differential	Matrix 1	Split
chr2	218250000	218400000	-0.422776	4.60026	4.71469	Non-Differential	Matrix 2	Non-Differential
chr2	218400000	218425000	1.31347	1.95921	1.25204	Non-Differential	Matrix 1	Non-Differential
chr2	218425000	218850000	1.42811	2.39633	1.62168	Non-Differential	Matrix 1	Non-Differential
chr2	218850000	219150000	-0.816795	3.16113	3.50612	Non-Differential	Matrix 2	Non-Differential
chr2	219150000	219175000	0.804387	3.72033	3.23271	Non-Differential	Matrix 1	Non-Differential
chr2	219175000	219525000	0.637749	1.55642	1.19996	Non-Differential	Matrix 1	Non-Differential
chr2	219525000	219550000	1.35488	2.75877	2.01334	Non-Differential	Matrix 1	Non-Differential
chr2	219550000	219875000	-0.975862	1.08282	1.55329	Non-Differential	Matrix 2	Non-Differential
chr2	219875000	220175000	-0.514472	1.45141	1.68039	Non-Differential	Matrix 2	Non-Differential
chr2	220175000	220675000	-0.965151	2.58917	3.02162	Non-Differential	Matrix 2	Non-Differential
chr2	220675000	221075000	0.422079	2.21594	1.95437	Non-Differential	Matrix 1	Non-Differential
chr2	221075000	221100000	-0.343736	1.64392	1.78231	Non-Differential	Matrix 2	Non-Differential
chr2	221100000	221375000	0.613734	1.97598	1.6226	Non-Differential	Matrix 1	Non-Differential
chr2	221375000	221600000	-4.50642	-0.43006	1.86002	Differential	Matrix 2	Complex
chr2	221600000	221625000	-4.35084	-0.517386	1.69584	Shifted	Matrix 2	Shifted
chr2	221625000	221725000	4.05128	1.80408	-0.285378	Shifted	Matrix 1	Shifted
chr2	221725000	221750000	2.10604	1.57079	0.470889	Shifted	Matrix 1	Shifted
chr2	221750000	221800000	-3.767	1.42132	3.2971	Shifted	Matrix 2	Shifted
chr2	221800000	222000000	-1.64489	2.01514	2.80404	Non-Differential	Matrix 2	Non-Differential
chr2	222000000	222025000	0.123958	3.56829	3.42834	Non-Differential	Matrix 1	Non-Differential
chr2	222025000	222625000	0.573673	2.40609	2.06368	Non-Differential	Matrix 1	Non-Differential
chr2	222625000	222650000	1.05387	1.86352	1.28982	Non-Differential	Matrix 1	Non-Differential
chr2	222650000	222950000	-0.567507	2.52384	2.75645	Non-Differential	Matrix 2	Non-Differential
chr2	222950000	222975000	1.06163	2.76893	2.1717	Non-Differential	Matrix 1	Non-Differential
chr2	222975000	223675000	-0.871356	1.85948	2.26025	Non-Differential	Matrix 2	Non-Differential
chr2	223675000	223950000	-2.01594	1.93298	2.91145	Differential	Matrix 2	Strength Change
chr2	223950000	223975000	0.762627	3.19196	2.73691	Non-Differential	Matrix 1	Non-Differential
chr2	223975000	224350000	-0.542804	1.91315	2.14648	Non-Differential	Matrix 2	Non-Differential
chr2	224350000	224800000	0.0424573	1.57146	1.51597	Non-Differential	Matrix 1	Non-Differential
chr2	224800000	225125000	1.21511	2.21145	1.54861	Non-Differential	Matrix 1	Non-Differential
chr2	225125000	225650000	-0.742948	3.05148	3.36146	Non-Differential	Matrix 2	Non-Differential
chr2	225650000	225675000	-0.0131678	1.50599	1.48007	Non-Differential	Matrix 2	Non-Differential
chr2	225675000	226800000	-3.64647	2.20283	4.0007	Differential	Matrix 2	Strength Change
chr2	226800000	227125000	-0.409997	2.73676	2.88504	Non-Differential	Matrix 2	Non-Differential
chr2	227125000	227350000	0.464465	1.60695	1.3371	Non-Differential	Matrix 1	Non-Differential
chr2	227350000	227875000	-0.701631	2.01597	2.32746	Non-Differential	Matrix 2	Non-Differential
chr2	227875000	228025000	-3.39353	0.111824	1.82693	Differential	Matrix 2	Merge
chr2	228025000	228650000	-0.590059	3.44074	3.66493	Non-Differential	Matrix 2	Non-Differential
chr2	228650000	228675000	1.54684	3.37717	2.5212	Non-Differential	Matrix 1	Non-Differential
chr2	228675000	228900000	0.230748	1.82654	1.67023	Non-Differential	Matrix 1	Non-Differential
chr2	228900000	229325000	0.325461	3.02588	2.79568	Non-Differential	Matrix 1	Non-Differential
chr2	229325000	229725000	-0.555273	2.06516	2.30151	Non-Differential	Matrix 2	Non-Differential
chr2	229725000	229975000	0.0402698	1.80253	1.74314	Non-Differential	Matrix 1	Non-Differential
chr2	229975000	230000000	-0.220991	1.983	2.05194	Non-Differential	Matrix 2	Non-Differential
chr2	230000000	230800000	0.681089	2.37155	1.97552	Non-Differential	Matrix 1	Non-Differential
chr2	230800000	230825000	0.246304	3.74934	3.54354	Non-Differential	Matrix 1	Non-Differential
chr2	230825000	231050000	2.32705	2.60318	1.36909	Differential	Matrix 1	Split
chr2	231050000	231475000	-0.212999	1.57682	1.6505	Non-Differential	Matrix 2	Non-Differential
chr2	231475000	231500000	1.05577	1.55097	0.983065	Non-Differential	Matrix 1	Non-Differential
chr2	231500000	232325000	1.63564	4.1699	3.25184	Non-Differential	Matrix 1	Non-Differential
chr2	232325000	232550000	-0.000269336	2.0105	1.96713	Non-Differential	Matrix 2	Non-Differential
chr2	232550000	232575000	-1.52081	1.40816	2.14739	Non-Differential	Matrix 2	Non-Differential
chr2	232575000	233050000	1.16274	2.1478	1.51284	Non-Differential	Matrix 1	Non-Differential
chr2	233050000	233075000	-1.07742	2.9657	3.44682	Non-Differential	Matrix 2	Non-Differential
chr2	233075000	233825000	0.296408	1.91972	1.72816	Non-Differential	Matrix 1	Non-Differential
chr2	233825000	233850000	1.90112	2.53889	1.52176	Non-Differential	Matrix 1	Non-Differential
chr2	233850000	234125000	-1.37983	3.33323	3.95946	Non-Differential	Matrix 2	Non-Differential
chr2	234125000	234500000	-0.845676	1.56238	1.95658	Non-Differential	Matrix 2	Non-Differential
chr2	234500000	234525000	0.226875	1.93453	1.77785	Non-Differential	Matrix 1	Non-Differential
chr2	234525000	234550000	1.40556	3.4421	2.65624	Non-Differential	Matrix 1	Non-Differential
chr2	234550000	234850000	-1.55069	0.851727	1.61813	Non-Differential	Matrix 2	Non-Differential
chr2	234850000	234875000	1.0218	1.59666	1.04496	Non-Differential	Matrix 1	Non-Differential
chr2	234875000	235125000	-0.562592	2.73104	2.95668	Non-Differential	Matrix 2	Non-Differential
chr2	235125000	235150000	-1.02842	1.63646	2.12155	Non-Differential	Matrix 2	Non-Differential
chr2	235150000	235750000	-0.716033	3.5417	3.82746	Non-Differential	Matrix 2	Non-Differential
chr2	235750000	235775000	0.368791	1.62236	1.4006	Non-Differential	Matrix 1	Non-Differential
chr2	235775000	235925000	-0.691579	1.67987	1.99354	Non-Differential	Matrix 2	Non-Differential
chr2	235925000	235950000	0.786009	2.87704	2.41697	Non-Differential	Matrix 1	Non-Differential
chr2	235950000	235975000	0.577224	2.25639	1.91542	Non-Differential	Matrix 1	Non-Differential
chr2	235975000	236175000	-1.79979	3.08405	3.92822	Non-Differential	Matrix 2	Non-Differential
chr2	236175000	236200000	0.802269	1.97774	1.5289	Non-Differential	Matrix 1	Non-Differential
chr2	236200000	236300000	0.381326	2.0976	1.85921	Non-Differential	Matrix 1	Non-Differential
chr2	236300000	236325000	-1.19519	1.64081	2.21021	Non-Differential	Matrix 2	Non-Differential
chr2	236325000	236350000	0.248409	1.89065	1.72401	Non-Differential	Matrix 1	Non-Differential
chr2	236350000	236700000	3.56363	1.57057	-0.267029	Differential	Matrix 1	Split
chr2	236700000	236750000	0.310397	1.93636	1.73736	Non-Differential	Matrix 1	Non-Differential
chr2	236750000	237075000	0.613038	1.73496	1.38714	Non-Differential	Matrix 1	Non-Differential
chr2	237075000	237100000	-0.341562	2.17224	2.2981	Non-Differential	Matrix 2	Non-Differential
chr2	237100000	237575000	0.872192	1.6752	1.19752	Non-Differential	Matrix 1	Non-Differential
chr2	237575000	237850000	-0.683388	1.49049	1.80411	Non-Differential	Matrix 2	Non-Differential
chr2	237850000	238275000	-1.00491	1.39653	1.87491	Non-Differential	Matrix 2	Non-Differential
chr2	238275000	238700000	0.387646	1.55222	1.32244	Non-Differential	Matrix 1	Non-Differential
chr2	238700000	239025000	2.83784	2.06225	0.581345	Differential	Matrix 1	Split
chr2	239025000	239400000	0.243357	3.25958	3.06588	Non-Differential	Matrix 1	Non-Differential
chr2	239400000	239800000	-0.0122801	2.20781	2.16625	Non-Differential	Matrix 2	Non-Differential
chr2	239800000	240150000	0.59208	2.56906	2.2138	Non-Differential	Matrix 1	Non-Differential
chr2	240150000	240450000	0.581764	2.06953	1.73031	Non-Differential	Matrix 1	Non-Differential
chr2	240450000	240825000	-0.1446	2.29945	2.32287	Non-Differential	Matrix 2	Non-Differential
chr2	240825000	240850000	-1.92287	2.06468	2.9932	Non-Differential	Matrix 2	Non-Differential
chr2	240850000	241225000	2.80059	2.87878	1.39906	Differential	Matrix 1	Complex
chr2	241225000	241625000	3.94947	1.87828	-0.16126	Differential	Matrix 1	Complex
chr2	241625000	241650000	2.82817	1.5872	0.121467	Differential	Matrix 1	Complex
chr2	241650000	241925000	-4.27822	2.23024	4.34726	Differential	Matrix 2	Strength Change
chr2	241925000	242125000	5.53522	2.09907	-0.747825	NA	Matrix 1	NA
chr3	1	150000	1.60856	1.73031	0.97099	Non-Differential	Matrix 1	Non-Differential
chr3	150000	175000	-1.90276	1.16124	2.04829	Non-Differential	Matrix 2	Non-Differential
chr3	175000	200000	0.635927	2.77033	2.46289	Non-Differential	Matrix 1	Non-Differential
chr3	200000	350000	3.14016	2.5674	1.08791	Differential	Matrix 1	Split
chr3	350000	875000	-1.0219	1.58615	2.05921	Non-Differential	Matrix 2	Non-Differential
chr3	875000	900000	1.37956	3.25418	2.59681	Non-Differential	Matrix 1	Non-Differential
chr3	900000	1250000	-0.661241	1.24647	1.55181	Non-Differential	Matrix 2	Non-Differential
chr3	1250000	1275000	-1.58477	0.969429	1.70823	Non-Differential	Matrix 2	Non-Differential
chr3	1275000	1675000	-3.17367	1.14142	2.62372	Differential	Matrix 2	Merge
chr3	1675000	2425000	-1.97497	1.34478	2.26501	Non-Differential	Matrix 2	Non-Differential
chr3	2425000	2450000	2.39561	1.71661	0.588753	Differential	Matrix 1	Split
chr3	2450000	2750000	-0.632033	3.16182	3.44683	Non-Differential	Matrix 2	Non-Differential
chr3	2750000	2775000	1.60334	1.76757	1.01057	Non-Differential	Matrix 1	Non-Differential
chr3	2775000	3175000	1.59811	3.58853	2.82766	Non-Differential	Matrix 1	Non-Differential
chr3	3175000	3200000	-0.563085	2.57496	2.82972	Non-Differential	Matrix 2	Non-Differential
chr3	3200000	3600000	0.329153	1.80591	1.64549	Non-Differential	Matrix 1	Non-Differential
chr3	3600000	4000000	-2.89467	2.48767	3.83463	Differential	Matrix 2	Strength Change
chr3	4000000	4300000	1.17715	3.2298	2.66731	Non-Differential	Matrix 1	Non-Differential
chr3	4300000	4325000	-0.659619	2.2563	2.55736	Non-Differential	Matrix 2	Non-Differential
chr3	4325000	4650000	-1.04225	2.64697	3.12587	Non-Differential	Matrix 2	Non-Differential
chr3	4650000	5075000	-1.43553	1.13374	1.80208	Non-Differential	Matrix 2	Non-Differential
chr3	5075000	5300000	-1.49573	0.842606	1.54014	Non-Differential	Matrix 2	Non-Differential
chr3	5300000	5425000	-1.06436	1.3909	1.88452	Non-Differential	Matrix 2	Non-Differential
chr3	5425000	5775000	0.278695	2.30895	2.17041	Non-Differential	Matrix 1	Non-Differential
chr3	5775000	5800000	-1.41534	1.52387	2.1814	Non-Differential	Matrix 2	Non-Differential
chr3	5800000	6200000	0.813187	1.94925	1.56165	Non-Differential	Matrix 1	Non-Differential
chr3	6200000	6550000	2.42786	2.14116	0.996726	Differential	Matrix 1	Complex
chr3	6550000	6900000	2.548	1.95311	0.753072	Differential	Matrix 1	Complex
chr3	6900000	7275000	4.16054	1.68903	-0.265259	Differential	Matrix 1	Complex
chr3	7275000	8075000	-0.206873	1.70171	1.79268	Non-Differential	Matrix 2	Non-Differential
chr3	8075000	8100000	-0.032758	2.30127	2.30862	Non-Differential	Matrix 2	Non-Differential
chr3	8100000	8425000	1.25338	3.82674	3.22647	Non-Differential	Matrix 1	Non-Differential
chr3	8425000	8450000	-0.0232528	1.68782	1.69285	Non-Differential	Matrix 2	Non-Differential
chr3	8450000	9300000	-1.24575	4.14963	4.71861	Non-Differential	Matrix 2	Non-Differential
chr3	9300000	9325000	0.498047	1.66443	1.4254	Non-Differential	Matrix 1	Non-Differential
chr3	9325000	9475000	0.194023	2.01044	1.91259	Non-Differential	Matrix 1	Non-Differential
chr3	9475000	9500000	-0.55994	4.79773	5.04329	Non-Differential	Matrix 2	Non-Differential
chr3	9500000	9825000	3.95568	1.74486	-0.113686	Differential	Matrix 1	Complex
chr3	9825000	9950000	2.92319	2.71682	1.33842	Differential	Matrix 1	Complex
chr3	9950000	10025000	4.72803	2.69261	0.469071	Differential	Matrix 1	Complex
chr3	10025000	10300000	-0.862904	1.66168	2.06001	Non-Differential	Matrix 2	Non-Differential
chr3	10300000	10325000	1.38962	3.9725	3.30792	Non-Differential	Matrix 1	Non-Differential
chr3	10325000	10725000	-2.53677	0.544452	1.73056	Differential	Matrix 2	Merge
chr3	10725000	10750000	-1.38548	2.57323	3.21312	Non-Differential	Matrix 2	Non-Differential
chr3	10750000	11075000	-0.443879	3.23354	3.43018	Non-Differential	Matrix 2	Non-Differential
chr3	11075000	11350000	-1.18979	1.93319	2.48367	Non-Differential	Matrix 2	Non-Differential
chr3	11350000	11375000	-0.205067	3.54529	3.629	Non-Differential	Matrix 2	Non-Differential
chr3	11375000	11850000	2.36107	6.18048	5.05329	Shifted	Matrix 1	Shifted
chr3	11850000	11975000	-4.01207	1.30274	3.17711	Shifted	Matrix 2	Shifted
chr3	11975000	12550000	-0.734569	2.2321	2.56835	Non-Differential	Matrix 2	Non-Differential
chr3	12550000	13000000	-0.689306	1.53815	1.85562	Non-Differential	Matrix 2	Non-Differential
chr3	13000000	13475000	-1.29845	4.3842	4.97704	Non-Differential	Matrix 2	Non-Differential
chr3	13475000	13650000	1.47463	2.40069	1.70177	Non-Differential	Matrix 1	Non-Differential
chr3	13650000	13875000	-1.34648	2.03552	2.65902	Non-Differential	Matrix 2	Non-Differential
chr3	13875000	13900000	-0.0474308	4.42224	4.42909	Non-Differential	Matrix 2	Non-Differential
chr3	13900000	14125000	2.57272	1.79059	0.579538	Differential	Matrix 1	Split
chr3	14125000	14475000	1.20478	1.91353	1.34267	Non-Differential	Matrix 1	Non-Differential
chr3	14475000	14500000	-0.63092	2.0059	2.2944	Non-Differential	Matrix 2	Non-Differential
chr3	14500000	14925000	2.65669	3.45084	2.1947	Differential	Matrix 1	Strength Change
chr3	14925000	14950000	-0.956481	2.37942	2.81908	Non-Differential	Matrix 2	Non-Differential
chr3	14950000	15100000	-2.82239	0.790123	2.10913	Differential	Matrix 2	Merge
chr3	15100000	15200000	1.13505	1.7585	1.22083	Non-Differential	Matrix 1	Non-Differential
chr3	15200000	15225000	4.95907	2.19631	-0.133705	Differential	Matrix 1	Split
chr3	15225000	15250000	1.60547	2.36415	1.60408	Non-Differential	Matrix 1	Non-Differential
chr3	15250000	15275000	1.15	1.80248	1.25767	Non-Differential	Matrix 1	Non-Differential
chr3	15275000	15375000	3.01394	2.09673	0.677984	Differential	Matrix 1	Complex
chr3	15375000	15400000	5.7141	2.47831	-0.206266	Differential	Matrix 1	Complex
chr3	15400000	15600000	-1.65709	2.74005	3.50657	Non-Differential	Matrix 2	Non-Differential
chr3	15600000	16000000	1.99242	1.57158	0.633051	Non-Differential	Matrix 1	Non-Differential
chr3	16000000	16025000	-2.17313	2.30186	3.31156	Differential	Matrix 2	Strength Change
chr3	16025000	16050000	0.735114	1.65336	1.30335	Non-Differential	Matrix 1	Non-Differential
chr3	16050000	16250000	-0.510969	1.82621	2.05916	Non-Differential	Matrix 2	Non-Differential
chr3	16250000	16275000	-1.35755	3.91837	4.54051	Non-Differential	Matrix 2	Non-Differential
chr3	16275000	16600000	6.203	3.38001	0.463337	Differential	Matrix 1	Complex
chr3	16600000	16800000	-2.31359	0.418368	1.50039	Shifted	Matrix 2	Shifted
chr3	16800000	16825000	4.17616	2.60873	0.643927	Shifted	Matrix 1	Shifted
chr3	16825000	16850000	0.109681	1.84495	1.78717	Non-Differential	Matrix 1	Non-Differential
chr3	16850000	17250000	-2.28604	1.67936	2.7441	Differential	Matrix 2	Strength Change
chr3	17250000	17425000	-1.78377	3.44698	4.27037	Non-Differential	Matrix 2	Non-Differential
chr3	17425000	17850000	0.226821	1.6974	1.58528	Non-Differential	Matrix 1	Non-Differential
chr3	17850000	17875000	0.454078	2.38157	2.16065	Non-Differential	Matrix 1	Non-Differential
chr3	17875000	18325000	-1.94157	1.04061	1.94625	Non-Differential	Matrix 2	Non-Differential
chr3	18325000	18750000	2.20534	2.66092	1.61889	Shifted	Matrix 1	Shifted
chr3	18750000	18775000	-3.69156	1.55474	3.27814	Shifted	Matrix 2	Shifted
chr3	18775000	19050000	-0.492171	4.27124	4.48689	Non-Differential	Matrix 2	Non-Differential
chr3	19050000	19325000	0.852073	1.655	1.25021	Non-Differential	Matrix 1	Non-Differential
chr3	19325000	19350000	1.20235	3.31491	2.74032	Non-Differential	Matrix 1	Non-Differential
chr3	19350000	19875000	1.03647	4.27434	3.7741	Non-Differential	Matrix 1	Non-Differential
chr3	19875000	20175000	1.30978	1.98139	1.36113	Non-Differential	Matrix 1	Non-Differential
chr3	20175000	20200000	0.239379	1.974	1.85504	Non-Differential	Matrix 1	Non-Differential
chr3	20200000	20500000	0.386364	2.41474	2.22541	Non-Differential	Matrix 1	Non-Differential
chr3	20500000	20525000	-1.81364	1.02691	1.87269	Non-Differential	Matrix 2	Non-Differential
chr3	20525000	20975000	1.10406	1.5916	1.06903	Non-Differential	Matrix 1	Non-Differential
chr3	20975000	21275000	1.03743	1.56435	1.07308	Non-Differential	Matrix 1	Non-Differential
chr3	21275000	21300000	0.757774	1.77368	1.41264	Non-Differential	Matrix 1	Non-Differential
chr3	21300000	21725000	-1.9787	1.14541	2.06808	Non-Differential	Matrix 2	Non-Differential
chr3	21725000	21750000	2.64101	3.0912	1.84364	Differential	Matrix 1	Strength Change
chr3	21750000	22125000	0.720775	2.42284	2.07687	Non-Differential	Matrix 1	Non-Differential
chr3	22125000	22550000	-2.32136	1.32273	2.40524	Differential	Matrix 2	Merge
chr3	22550000	22900000	0.233005	2.36903	2.25168	Non-Differential	Matrix 1	Non-Differential
chr3	22900000	22925000	-0.477881	1.54487	1.7633	Non-Differential	Matrix 2	Non-Differential
chr3	22925000	23175000	-0.584694	1.36913	1.63819	Non-Differential	Matrix 2	Non-Differential
chr3	23175000	23200000	-0.202787	2.18549	2.27287	Non-Differential	Matrix 2	Non-Differential
chr3	23200000	23625000	-1.82699	0.868979	1.72156	Non-Differential	Matrix 2	Non-Differential
chr3	23625000	23975000	-0.0489824	1.54799	1.56555	Non-Differential	Matrix 2	Non-Differential
chr3	23975000	24000000	1.97991	1.90281	0.968988	Non-Differential	Matrix 1	Non-Differential
chr3	24000000	24250000	-0.848834	2.73811	3.12611	Non-Differential	Matrix 2	Non-Differential
chr3	24250000	24275000	1.29833	2.5313	1.91449	Non-Differential	Matrix 1	Non-Differential
chr3	24275000	24675000	-0.166482	1.97915	2.05024	Non-Differential	Matrix 2	Non-Differential
chr3	24675000	24700000	-0.38118	1.68316	1.85582	Non-Differential	Matrix 2	Non-Differential
chr3	24700000	25025000	0.0325016	1.57875	1.55804	Non-Differential	Matrix 1	Non-Differential
chr3	25025000	25050000	-0.0532254	1.93141	1.94962	Non-Differential	Matrix 2	Non-Differential
chr3	25050000	25525000	2.40166	2.05656	0.924691	Shifted	Matrix 1	Shifted
chr3	25525000	25600000	-3.06515	1.02308	2.45497	Shifted	Matrix 2	Shifted
chr3	25600000	25875000	1.74294	1.80124	0.978738	Non-Differential	Matrix 1	Non-Differential
chr3	25875000	25900000	-0.207073	1.98792	2.07798	Non-Differential	Matrix 2	Non-Differential
chr3	25900000	26150000	0.784792	1.54951	1.1766	Non-Differential	Matrix 1	Non-Differential
chr3	26150000	26500000	-0.111715	2.08906	2.13412	Non-Differential	Matrix 2	Non-Differential
chr3	26500000	26525000	0.32031	1.92462	1.76793	Non-Differential	Matrix 1	Non-Differential
chr3	26525000	26950000	-3.50758	1.23624	2.87458	Differential	Matrix 2	Merge
chr3	26950000	27300000	-0.670947	1.48251	1.79157	Non-Differential	Matrix 2	Non-Differential
chr3	27300000	27325000	0.900362	1.60646	1.17923	Non-Differential	Matrix 1	Non-Differential
chr3	27325000	27350000	1.00037	1.93786	1.46264	Non-Differential	Matrix 1	Non-Differential
chr3	27350000	27675000	-1.60931	1.1117	1.8615	Non-Differential	Matrix 2	Non-Differential
chr3	27675000	27700000	0.627436	3.68501	3.37837	Non-Differential	Matrix 1	Non-Differential
chr3	27700000	27725000	1.94617	1.86985	0.95194	Non-Differential	Matrix 1	Non-Differential
chr3	27725000	28025000	-1.39142	1.22928	1.87663	Non-Differential	Matrix 2	Non-Differential
chr3	28025000	28250000	-0.37453	1.59702	1.76687	Non-Differential	Matrix 2	Non-Differential
chr3	28250000	28350000	-1.4461	2.82377	3.49118	Non-Differential	Matrix 2	Non-Differential
chr3	28350000	28800000	-0.0568098	1.61975	1.64073	Non-Differential	Matrix 2	Non-Differential
chr3	28800000	29150000	0.539201	2.0519	1.79226	Non-Differential	Matrix 1	Non-Differential
chr3	29150000	29600000	-2.36568	0.471353	1.57759	Differential	Matrix 2	Merge
chr3	29600000	29650000	-0.19631	1.50664	1.59334	Non-Differential	Matrix 2	Non-Differential
chr3	29650000	30000000	-1.33859	1.30362	1.92596	Non-Differential	Matrix 2	Non-Differential
chr3	30000000	30750000	-1.21086	2.91704	3.47396	Non-Differential	Matrix 2	Non-Differential
chr3	30750000	31125000	2.67758	1.93039	0.669742	Differential	Matrix 1	Split
chr3	31125000	31150000	1.22797	2.68139	2.097	Non-Differential	Matrix 1	Non-Differential
chr3	31150000	31225000	-0.621498	1.50413	1.78995	Non-Differential	Matrix 2	Non-Differential
chr3	31225000	31550000	-3.33326	0.759007	2.31737	Differential	Matrix 2	Merge
chr3	31550000	31800000	1.21098	2.00703	1.43295	Non-Differential	Matrix 1	Non-Differential
chr3	31800000	31825000	0.922138	1.68894	1.25123	Non-Differential	Matrix 1	Non-Differential
chr3	31825000	32150000	0.283938	3.509	3.36384	Non-Differential	Matrix 1	Non-Differential
chr3	32150000	32175000	-1.24052	3.16714	3.73708	Non-Differential	Matrix 2	Non-Differential
chr3	32175000	32500000	-1.31227	2.58836	3.19392	Non-Differential	Matrix 2	Non-Differential
chr3	32500000	32675000	0.496564	2.17728	1.93717	Non-Differential	Matrix 1	Non-Differential
chr3	32675000	32700000	1.20919	1.63818	1.06622	Non-Differential	Matrix 1	Non-Differential
chr3	32700000	32900000	2.34612	1.54351	0.439436	Differential	Matrix 1	Split
chr3	32900000	32925000	-0.0154011	1.98439	1.98471	Non-Differential	Matrix 2	Non-Differential
chr3	32925000	32950000	-2.24857	3.06404	4.10642	Differential	Matrix 2	Strength Change
chr3	32950000	33375000	1.40063	3.00095	2.33459	Non-Differential	Matrix 1	Non-Differential
chr3	33375000	33400000	-1.2799	1.29601	1.8909	Non-Differential	Matrix 2	Non-Differential
chr3	33400000	33425000	-0.379664	1.52429	1.6968	Non-Differential	Matrix 2	Non-Differential
chr3	33425000	33800000	-0.457206	3.44335	3.64551	Non-Differential	Matrix 2	Non-Differential
chr3	33800000	33825000	-1.08284	1.0571	1.56053	Non-Differential	Matrix 2	Non-Differential
chr3	33825000	34100000	-0.32363	1.94418	2.08898	Non-Differential	Matrix 2	Non-Differential
[truncated: 9,632 more rows]

## Sheet: TAD gain genes
	name	fold
ENSG00000228570	NUTM2E	6.13559	up
ENSG00000179869	ABCA13	5.9157	up
ENSG00000221288	MIR663B	5.75099	up
ENSG00000243509	TNFRSF6B	5.33169	up
ENSG00000038945	MSR1	5.18629	up
ENSG00000140488	CELF6	4.65611	up
ENSG00000236301	MRGPRG-AS1	4.55609	up
ENSG00000209482	SNORD83A	4.5464	up
ENSG00000268442	HAVCR1P1	4.03877	up
ENSG00000136573	BLK	3.88509	up
ENSG00000254872	LINC02688	3.78184	up
ENSG00000136698	CFC1	3.73216	up
ENSG00000232124	LOC105372832	3.58381	up
ENSG00000215182	MUC5AC	3.48037	up
ENSG00000163817	SLC6A20	3.39331	up
ENSG00000226706	LOC101928525	3.29254	up
ENSG00000147889	CDKN2A	3.27968	up
ENSG00000145198	VWA5B2	3.2729	up
ENSG00000130700	GATA5	3.19354	up
ENSG00000127415	IDUA	3.19191	up
ENSG00000087903	RFX2	3.18286	up
ENSG00000261341	SMIM47	2.90621	up
ENSG00000176046	NUPR1	2.87394	up
ENSG00000129538	RNASE1	2.81214	up
ENSG00000197540	GZMM	2.80994	up
ENSG00000235385	LINC02154	2.72051	up
ENSG00000107282	APBA1	2.50727	up
ENSG00000166963	MAP1A	2.4975	up
ENSG00000237437	ASS1P12	2.41793	up
ENSG00000283297	TEX52	2.41736	up
ENSG00000261594	TPBGL	2.34625	up
ENSG00000172201	ID4	2.34533	up
ENSG00000137486	ARRB1	2.33865	up
ENSG00000181649	PHLDA2	2.30854	up
ENSG00000158815	FGF17	2.26967	up
ENSG00000206077	ZDHHC11B	2.26311	up
ENSG00000172965	MIR4435-2HG	2.21338	up
ENSG00000131471	AOC3	2.20329	up
ENSG00000142513	ACP4	2.13169	up
ENSG00000129946	SHC2	2.1265	up
ENSG00000250067	YJEFN3	2.11025	up
ENSG00000185864	NPIPB4	2.07596	up
ENSG00000110628	SLC22A18	2.01136	up
ENSG00000255474	GAU1	1.93805	up
ENSG00000283638	MIR106AHG	1.90563	up
ENSG00000139289	PHLDA1	1.88982	up
ENSG00000203896	LIME1	1.86167	up
ENSG00000268041	ERFL	1.85906	up
ENSG00000131480	AOC2	1.85276	up
ENSG00000117713	ARID1A	1.84005	up
ENSG00000188958	UTS2B	1.81418	up
ENSG00000129159	KCNC1	1.67624	up
ENSG00000164128	NPY1R	1.66965	up
ENSG00000134508	CABLES1	1.66658	up
ENSG00000214562	NUTM2D	1.64077	up
ENSG00000261221	ZNF865	1.61816	up
ENSG00000261460	LOC105370887	1.58388	up
ENSG00000105146	AURKC	1.56884	up
ENSG00000224660	SH3BP5-AS1	1.5514	up
ENSG00000168488	ATXN2L	1.54814	up
ENSG00000166323	C11orf65	1.53976	up
ENSG00000174428	GTF2IRD2B	1.50342	up
ENSG00000196993	NPIPB9	1.50313	up
ENSG00000154997	SEPTIN14	1.47438	up
ENSG00000124209	RAB22A	1.46449	up
ENSG00000112787	FBRSL1	1.44787	up
ENSG00000227463	LOC101927575	1.43434	up
ENSG00000139718	SETD1B	1.43384	up
ENSG00000142279	WTIP	1.4245	up
ENSG00000172748	ZNF596	1.4243	up
ENSG00000171368	TPPP	1.419	up
ENSG00000104450	SPAG1	1.41152	up
ENSG00000222041	CYTOR	1.39574	up
ENSG00000164129	NPY5R	1.35997	up
ENSG00000165046	LETM2	1.35252	up
ENSG00000183018	SPNS2	1.34907	up
ENSG00000146707	POMZP3	1.33969	up
ENSG00000154319	FAM167A	1.32327	up
ENSG00000105717	PBX4	1.29887	up
ENSG00000244161	FLNB-AS1	1.29698	up
ENSG00000235437	LINC01278	1.27326	up
ENSG00000255367	LOC101927708	1.26392	up
ENSG00000154822	PLCL2	1.24545	up
ENSG00000220161	LINC02076	1.24164	up
ENSG00000181873	IBA57	1.24151	up
ENSG00000231721	LINC-PINT	1.21985	up
ENSG00000187624	LIAT1	1.20481	up
ENSG00000275342	PRAG1	1.20111	up
ENSG00000172554	SNTG2	1.1726	up
ENSG00000175782	SLC35E3	1.16342	up
ENSG00000243896	OR2A7	1.15938	up
ENSG00000148737	TCF7L2	1.13559	up
ENSG00000196313	POM121	1.13041	up
ENSG00000258986	TMEM179	1.12778	up
ENSG00000282164	PEG13	1.12534	up
ENSG00000078699	CBFA2T2	1.12052	up
ENSG00000125967	NECAB3	1.10935	up
ENSG00000176845	METRNL	1.10729	up
ENSG00000228486	C2orf92	1.08944	up
ENSG00000198939	ZFP2	1.07056	up
ENSG00000189398	OR7E12P	1.0668	up
ENSG00000214021	TTLL3	1.05923	up
ENSG00000142528	ZNF473	1.05812	up
ENSG00000115816	CEBPZ	1.05685	up
ENSG00000105143	SLC1A6	1.03425	up
ENSG00000154222	CC2D1B	1.03026	up
ENSG00000130702	LAMA5	1.02411	up
ENSG00000184923	NUTM2A	1.0182	up
ENSG00000125650	PSPN	1.01293	up
ENSG00000122140	MRPS2	1.01286	up
ENSG00000204149	AGAP6	1.00876	up
ENSG00000102290	PCDH11X	1.00689	up
ENSG00000152284	TCF7L1	0.989791	up
ENSG00000150938	CRIM1	0.979024	up
ENSG00000126746	ZNF384	0.96949	up
ENSG00000179943	FIZ1	0.967795	up
ENSG00000157110	RBPMS	0.958721	up
ENSG00000242086	SDHAP2	0.95859	up
ENSG00000130382	MLLT1	0.955953	up
ENSG00000135617	PRADC1	0.955945	up
ENSG00000215769	ARHGAP27P1-BPTFP1-KPNA2P3	0.954852	up
ENSG00000127511	SIN3B	0.948856	up
ENSG00000075785	RAB7A	0.94329	up
ENSG00000179832	MROH1	0.941656	up
ENSG00000078967	UBE2D4	0.939021	up
ENSG00000131061	ZNF341	0.937171	up
ENSG00000235961	PNMA6A	0.936961	up
ENSG00000006704	GTF2IRD1	0.936446	up
ENSG00000178093	TSSK6	0.933312	up
ENSG00000003509	NDUFAF7	0.92123	up
ENSG00000164631	ZNF12	0.918949	up
ENSG00000131375	CAPN7	0.912087	up
ENSG00000144134	RABL2A	0.90849	up
ENSG00000159335	PTMS	0.901426	up
ENSG00000125520	SLC2A4RG	0.894262	up
ENSG00000105810	CDK6	0.884811	up
ENSG00000268350	FAM156A	0.879667	up
ENSG00000274070	CASTOR2	0.877967	up
ENSG00000170113	NIPA1	0.876723	up
ENSG00000150459	SAP18	0.874665	up
ENSG00000176994	SMCR8	0.860865	up
ENSG00000179094	PER1	0.858023	up
ENSG00000161202	DVL3	0.85778	up
ENSG00000188603	CLN3	0.847266	up
ENSG00000160877	NACC1	0.828171	up
ENSG00000083844	ZNF264	0.827369	up
ENSG00000185000	DGAT1	0.825227	up
ENSG00000143368	SF3B4	0.824628	up
ENSG00000160888	IER2	0.823395	up
ENSG00000260804	LINC01963	0.82287	up
ENSG00000134207	SYT6	0.82153	up
ENSG00000099290	WASHC2A	0.821431	up
ENSG00000177169	ULK1	0.80929	up
ENSG00000233098	CCDC144NL-AS1	0.805879	up
ENSG00000167491	GATAD2A	0.80565	up
ENSG00000101180	HRH3	0.804459	up
ENSG00000101181	MTG2	0.802176	up
ENSG00000130706	ADRM1	0.798251	up
ENSG00000114650	SCAP	0.796746	up
ENSG00000220205	VAMP2	0.795903	up
ENSG00000077782	FGFR1	0.791903	up
ENSG00000234690	LOC107985882	0.791884	up
ENSG00000185122	HSF1	0.79073	up
ENSG00000182195	LDOC1	0.783465	up
ENSG00000239704	CDRT4	0.781625	up
ENSG00000117597	UTP25	0.772434	up
ENSG00000143951	WDPCP	0.768981	up
ENSG00000143793	C1orf35	0.768203	up
ENSG00000103187	COTL1	0.766724	up
ENSG00000186162	CIDECP1	0.762301	up
ENSG00000138795	LEF1	0.75932	up
ENSG00000119537	KDSR	0.758046	up
ENSG00000112559	MDFI	0.75804	up
ENSG00000175106	TVP23C	0.757289	up
ENSG00000172661	WASHC2C	0.755435	up
ENSG00000089693	MLF2	0.754949	up
ENSG00000139874	SSTR1	0.748996	up
ENSG00000185803	SLC52A2	0.741811	up
ENSG00000010610	CD4	0.735422	up
ENSG00000227195	LOC124904967	0.733231	up
ENSG00000165804	ZNF219	0.729374	up
ENSG00000089094	KDM2B	0.728564	up
ENSG00000269556	TMEM185A	0.727131	up
ENSG00000100350	FOXRED2	0.718922	up
ENSG00000198937	CCDC167	0.715491	up
ENSG00000184271	POU6F1	0.713352	up
ENSG00000116117	PARD3B	0.710739	up
ENSG00000247077	PGAM5	0.710713	up
ENSG00000137193	PIM1	0.709484	up
ENSG00000177731	FLII	0.702512	up
ENSG00000285793	ANAPC1P2	0.698654	up
ENSG00000182405	PGBD4	0.690812	up
ENSG00000134153	EMC7	0.686334	up
ENSG00000250312	ZNF718	0.683384	up
ENSG00000178338	ZNF354B	0.682952	up
ENSG00000219626	FAM228B	0.674633	up
ENSG00000149657	LSM14B	0.670758	up
ENSG00000106714	CNTNAP3	0.669618	up
ENSG00000188647	PTAR1	0.659606	up
ENSG00000129757	CDKN1C	0.65587	up
ENSG00000140450	ARRDC4	0.65415	up
ENSG00000134152	KATNBL1	0.647645	up
ENSG00000224914	LINC00863	0.638545	up
ENSG00000170876	TMEM43	0.638404	up
ENSG00000181404	WASHC1	0.637384	up
ENSG00000109099	PMP22	0.634774	up
ENSG00000099804	CDC34	0.634518	up
ENSG00000183186	C2CD4C	0.631934	up
ENSG00000178971	CTC1	0.626735	up
ENSG00000112592	TBP	0.623336	up
ENSG00000011451	WIZ	0.623212	up
ENSG00000132405	TBC1D14	0.622818	up
ENSG00000146776	ATXN7L1	0.614571	up
ENSG00000177084	POLE	0.594271	up
ENSG00000249803	LOC124901076	0.591099	up
ENSG00000118922	KLF12	0.584992	up
ENSG00000176894	PXMP2	0.584319	up
ENSG00000107731	UNC5B	0.584213	up
ENSG00000059804	SLC2A3	0.584128	up
ENSG00000241945	PWP2	0.582969	up
ENSG00000140400	MAN2C1	0.582382	up
ENSG00000111203	ITFG2	0.579442	up
ENSG00000005801	ZNF195	0.573538	up
ENSG00000152223	EPG5	0.573256	up
ENSG00000160799	CCDC12	0.571978	up
ENSG00000138442	WDR12	0.570264	up
ENSG00000177463	NR2C2	0.559892	up
ENSG00000065665	SEC61A2	0.551072	up
ENSG00000139200	PIANP	0.550116	up
ENSG00000152102	FAM168B	0.548205	up
ENSG00000166619	BLCAP	0.548056	up
ENSG00000059915	PSD	0.547511	up
ENSG00000132388	UBE2G1	0.546967	up
ENSG00000173214	MFSD4B	0.545563	up
ENSG00000160161	CILP2	0.541906	up
ENSG00000101412	E2F1	0.534679	up
ENSG00000102181	CD99L2	0.533794	up
ENSG00000175061	SNHG29	0.531624	up
ENSG00000116128	BCL9	0.531269	up
ENSG00000119888	EPCAM	0.528898	up
ENSG00000092439	TRPM7	0.527088	up
ENSG00000101216	GMEB2	0.526659	up
ENSG00000183020	AP2A2	0.526645	up
ENSG00000130305	NSUN5	0.525777	up
ENSG00000132361	CLUH	0.523645	up
ENSG00000158480	SPATA2	0.522887	up
ENSG00000105127	AKAP8	0.521685	up
ENSG00000197818	SLC9A8	0.519854	up
ENSG00000083290	ULK2	0.518127	up
ENSG00000188322	SBK1	0.511046	up
ENSG00000141252	VPS53	0.506868	up
ENSG00000121775	TMEM39B	0.50579	up
ENSG00000177192	PUS1	0.502055	up
ENSG00000213614	HEXA	0.501985	up
ENSG00000243716	NPIPB5	0.500522	up
ENSG00000126653	NSRP1	0.498552	up
ENSG00000214160	ALG3	0.497788	up
ENSG00000197111	PCBP2	0.488212	up
ENSG00000213967	ZNF726	0.487756	up
ENSG00000166233	ARIH1	0.487632	up
ENSG00000169410	PTPN9	0.479983	up
ENSG00000189091	SF3B3	0.478755	up
ENSG00000144554	FANCD2	0.474625	up
ENSG00000170266	GLB1	0.472257	up
ENSG00000126249	PDCD2L	0.471261	up
ENSG00000101246	ARFRP1	0.470966	up
ENSG00000164823	OSGIN2	0.466501	up
ENSG00000165480	SKA3	0.461854	up
ENSG00000131697	NPHP4	0.456151	up
ENSG00000090861	AARS1	0.455303	up
ENSG00000198000	NOL8	0.452556	up
ENSG00000205352	PRR13	0.452245	up
ENSG00000110042	DTX4	0.449836	up
ENSG00000113504	SLC12A7	0.44638	up
ENSG00000063245	EPN1	0.445878	up
ENSG00000160446	ZDHHC12	0.442097	up
ENSG00000089818	NECAP1	0.431149	up
ENSG00000054611	TBC1D22A	0.430061	up
ENSG00000137073	UBAP2	0.427738	up
ENSG00000074181	NOTCH3	0.427537	up
ENSG00000163430	FSTL1	0.427197	up
ENSG00000088247	KHSRP	0.426251	up
ENSG00000103043	VAC14	0.422884	up
ENSG00000264522	OTUD7B	0.415179	up
ENSG00000105220	GPI	0.414327	up
ENSG00000197114	ZGPAT	0.411635	up
ENSG00000139546	TARBP2	0.403906	up
ENSG00000206557	TRIM71	0.403495	up
ENSG00000122884	P4HA1	0.39905	up
ENSG00000158863	FHIP2B	0.395509	up
ENSG00000196792	STRN3	0.395479	up
ENSG00000169857	AVEN	0.389949	up
ENSG00000169230	PRELID1	0.389169	up
ENSG00000127418	FGFRL1	0.388535	up
ENSG00000261236	BOP1	0.387755	up
ENSG00000102580	DNAJC3	0.385304	up
ENSG00000076928	ARHGEF1	0.382867	up
ENSG00000136682	ZNG1B	0.379858	up
ENSG00000170653	ATF7	0.377284	up
ENSG00000088298	EDEM2	0.376558	up
ENSG00000112308	C6orf62	0.375409	up
ENSG00000083896	YTHDC1	0.37392	up
ENSG00000131711	MAP1B	0.371555	up
ENSG00000111642	CHD4	0.366896	up
ENSG00000196557	CACNA1H	0.362061	up
ENSG00000198876	DCAF12	0.357597	up
ENSG00000156983	BRPF1	0.350972	up
ENSG00000277149	TYW1B	0.349761	up
ENSG00000156374	PCGF6	0.339412	up
ENSG00000131127	ZNF141	0.335685	up
ENSG00000080819	CPOX	0.33516	up
ENSG00000136699	SMPD4	0.333777	up
ENSG00000174437	ATP2A2	0.331027	up
ENSG00000143761	ARF1	0.329763	up
ENSG00000107862	GBF1	0.329172	up
ENSG00000077150	NFKB2	0.31678	up
ENSG00000181555	SETD2	0.315964	up
ENSG00000116857	TMEM9	0.312373	up
ENSG00000037474	NSUN2	0.311188	up
ENSG00000107929	LARP4B	0.309258	up
ENSG00000179241	LDLRAD3	0.305427	up
ENSG00000111802	TDP2	0.303712	up
ENSG00000150457	LATS2	0.297158	up
ENSG00000124226	RNF114	0.296119	up
ENSG00000125733	TRIP10	0.294831	up
ENSG00000034053	APBA2	0.287876	up
ENSG00000171135	JAGN1	0.287247	up
ENSG00000105135	ILVBL	0.286164	up
ENSG00000125652	ALKBH7	0.28298	up
ENSG00000196586	MYO6	0.279813	up
ENSG00000173545	ZNF622	0.27908	up
ENSG00000165006	UBAP1	0.277632	up
ENSG00000182827	ACBD3	0.277378	up
ENSG00000118200	CAMSAP2	0.275501	up
ENSG00000169223	LMAN2	0.269062	up
ENSG00000274523	RCC1L	0.26784	up
ENSG00000203485	INF2	0.266015	up
ENSG00000110218	PANX1	0.26566	up
ENSG00000007944	MYLIP	0.262554	up
ENSG00000119541	VPS4B	0.255658	up
ENSG00000063244	U2AF2	0.251692	up
ENSG00000111206	FOXM1	0.244234	up
ENSG00000143569	UBAP2L	0.236315	up
ENSG00000007168	PAFAH1B1	0.235562	up
ENSG00000255112	CHMP1B	0.232601	up
ENSG00000087586	AURKA	0.23017	up
ENSG00000117000	RLF	0.229819	up
ENSG00000062822	POLD1	0.229637	up
ENSG00000144597	EAF1	0.225234	up
ENSG00000025800	KPNA6	0.222669	up
ENSG00000135457	TFCP2	0.221172	up
ENSG00000176946	THAP4	0.215418	up
ENSG00000058262	SEC61A1	0.208759	up
ENSG00000166848	LOC105371348	0.208375	up
ENSG00000114739	ACVR2B	0.203797	up
ENSG00000144560	VGLL4	0.203247	up
ENSG00000169895	SYAP1	0.198151	up
ENSG00000100345	MYH9	0.188333	up
ENSG00000172270	BSG	0.184387	up
ENSG00000097007	ABL1	0.168783	up
ENSG00000121774	KHDRBS1	0.136764	up
ENSG00000239264	TXNDC5	-0.132152	down
ENSG00000062194	GPBP1	-0.167022	down
ENSG00000198900	TOP1	-0.167317	down
ENSG00000163902	RPN1	-0.170336	down
ENSG00000131236	CAP1	-0.171323	down
ENSG00000055917	PUM2	-0.172119	down
ENSG00000225733	FGD5-AS1	-0.17382	down
ENSG00000026025	VIM	-0.178386	down
ENSG00000163466	ARPC2	-0.185071	down
ENSG00000114346	ECT2	-0.188664	down
ENSG00000122565	CBX3	-0.197976	down
ENSG00000136159	NUDT15	-0.198397	down
ENSG00000061936	SFSWAP	-0.199416	down
ENSG00000197694	SPTAN1	-0.200993	down
ENSG00000092199	HNRNPC	-0.204312	down
ENSG00000100883	SRP54	-0.204417	down
ENSG00000153879	CEBPG	-0.204997	down
ENSG00000104723	TUSC3	-0.208495	down
ENSG00000136068	FLNB	-0.210445	down
ENSG00000136536	MARCHF7	-0.220607	down
ENSG00000126261	UBA2	-0.221932	down
ENSG00000164587	RPS14	-0.22626	down
ENSG00000181449	SOX2	-0.227269	down
ENSG00000273749	CYFIP1	-0.236246	down
ENSG00000145293	ENOPH1	-0.239776	down
ENSG00000177917	ARL6IP6	-0.240327	down
ENSG00000085840	ORC1	-0.244357	down
ENSG00000101182	PSMA7	-0.24481	down
ENSG00000156876	SASS6	-0.248191	down
ENSG00000224531	SMIM13	-0.24887	down
ENSG00000087460	GNAS	-0.249483	down
ENSG00000173141	MRPL57	-0.24951	down
ENSG00000132485	ZRANB2	-0.250454	down
ENSG00000048828	FAM120A	-0.251124	down
ENSG00000198890	PRMT6	-0.251493	down
ENSG00000100316	RPL3	-0.257807	down
ENSG00000168872	DDX19A	-0.25812	down
ENSG00000132640	BTBD3	-0.258903	down
ENSG00000114999	TTL	-0.265262	down
ENSG00000140365	COMMD4	-0.269385	down
ENSG00000165997	ARL5B	-0.269752	down
ENSG00000107874	CUEDC2	-0.270263	down
ENSG00000124614	RPS10	-0.272958	down
ENSG00000121570	DPPA4	-0.273518	down
ENSG00000115128	SF3B6	-0.274484	down
ENSG00000135940	COX5B	-0.283402	down
ENSG00000115020	PIKFYVE	-0.28347	down
ENSG00000187607	ZNF286A	-0.283806	down
ENSG00000106665	CLIP2	-0.284421	down
ENSG00000112367	FIG4	-0.287013	down
ENSG00000138777	PPA2	-0.290347	down
ENSG00000162961	DPY30	-0.29119	down
ENSG00000198252	STYX	-0.298884	down
ENSG00000141076	UTP4	-0.299661	down
ENSG00000119285	HEATR1	-0.29997	down
ENSG00000016864	GLT8D1	-0.30105	down
ENSG00000184924	PTRHD1	-0.304604	down
ENSG00000185591	SP1	-0.30647	down
ENSG00000006125	AP2B1	-0.306527	down
ENSG00000062582	MRPS24	-0.309213	down
ENSG00000112079	STK38	-0.31003	down
ENSG00000110801	PSMD9	-0.311947	down
ENSG00000131368	MRPS25	-0.31401	down
ENSG00000089009	RPL6	-0.314906	down
ENSG00000168438	CDC40	-0.314962	down
ENSG00000134250	NOTCH2	-0.318921	down
ENSG00000112699	GMDS	-0.319889	down
ENSG00000272325	NUDT3	-0.320339	down
ENSG00000072506	HSD17B10	-0.322108	down
ENSG00000170315	UBB	-0.322741	down
ENSG00000176928	GCNT4	-0.323186	down
ENSG00000083937	CHMP2B	-0.324224	down
ENSG00000136141	LRCH1	-0.327162	down
ENSG00000136143	SUCLA2	-0.328435	down
ENSG00000163249	CCNYL1	-0.328884	down
ENSG00000137845	ADAM10	-0.332716	down
ENSG00000080298	RFX3	-0.33328	down
ENSG00000140740	UQCRC2	-0.333773	down
ENSG00000147687	TATDN1	-0.334473	down
ENSG00000122674	CCZ1	-0.33603	down
ENSG00000055208	TAB2	-0.336599	down
ENSG00000227345	PARG	-0.338587	down
ENSG00000051596	THOC3	-0.338721	down
ENSG00000143207	COP1	-0.343497	down
ENSG00000106605	BLVRA	-0.343705	down
ENSG00000120800	UTP20	-0.345751	down
ENSG00000137601	NEK1	-0.347293	down
ENSG00000067900	ROCK1	-0.347807	down
ENSG00000100983	GSS	-0.348076	down
ENSG00000119335	SET	-0.349205	down
ENSG00000175354	PTPN2	-0.349864	down
ENSG00000065675	PRKCQ	-0.353961	down
ENSG00000174695	TMEM167A	-0.359197	down
ENSG00000198912	C1orf174	-0.35937	down
ENSG00000137074	APTX	-0.360399	down
ENSG00000131370	SH3BP5	-0.361439	down
ENSG00000171792	RHNO1	-0.364537	down
ENSG00000169379	ARL13B	-0.366926	down
ENSG00000163029	SMC6	-0.367079	down
ENSG00000100360	IFT27	-0.370073	down
ENSG00000130177	CDC16	-0.370732	down
ENSG00000109381	ELF2	-0.371496	down
ENSG00000115687	PASK	-0.373632	down
ENSG00000138111	MFSD13A	-0.374846	down
ENSG00000144224	UBXN4	-0.377759	down
ENSG00000127837	AAMP	-0.378523	down
ENSG00000184500	PROS1	-0.384733	down
ENSG00000166477	LEO1	-0.385136	down
ENSG00000112305	SMAP1	-0.386412	down
ENSG00000119778	ATAD2B	-0.38823	down
ENSG00000104635	SLC39A14	-0.390073	down
ENSG00000100519	PSMC6	-0.391197	down
ENSG00000241553	ARPC4	-0.392158	down
ENSG00000173960	UBXN2A	-0.393525	down
ENSG00000134874	DZIP1	-0.394588	down
ENSG00000185716	MOSMO	-0.396708	down
ENSG00000154767	XPC	-0.397685	down
ENSG00000144283	PKP4	-0.402269	down
ENSG00000119333	DYNC2I2	-0.402534	down
ENSG00000164484	TMEM200A	-0.403527	down
ENSG00000167632	TRAPPC9	-0.406949	down
ENSG00000074696	HACD3	-0.406996	down
ENSG00000163251	FZD5	-0.40748	down
ENSG00000112081	SRSF3	-0.407961	down
ENSG00000134440	NARS1	-0.412381	down
ENSG00000149311	ATM	-0.415525	down
ENSG00000151150	ANK3	-0.415822	down
ENSG00000104320	NBN	-0.418646	down
ENSG00000135624	CCT7	-0.419465	down
ENSG00000275835	TUBGCP5	-0.422355	down
ENSG00000157500	APPL1	-0.431602	down
ENSG00000128059	PPAT	-0.434213	down
ENSG00000205531	NAP1L4	-0.438485	down
ENSG00000092020	PPP2R3C	-0.44125	down
ENSG00000164265	SCGB3A2	-0.44183	down
ENSG00000058729	RIOK2	-0.44815	down
ENSG00000184678	H2BC21	-0.448329	down
ENSG00000106066	CPVL	-0.450841	down
ENSG00000104915	STX10	-0.453018	down
ENSG00000129158	SERGEF	-0.454316	down
ENSG00000127314	RAP1B	-0.455243	down
ENSG00000079246	XRCC5	-0.46105	down
ENSG00000159023	EPB41	-0.462464	down
ENSG00000173473	SMARCC1	-0.462728	down
ENSG00000104823	ECH1	-0.46594	down
ENSG00000143549	TPM3	-0.466039	down
ENSG00000135547	HEY2	-0.466213	down
ENSG00000162910	MRPL55	-0.46828	down
ENSG00000148950	IMMP1L	-0.468658	down
ENSG00000133773	CCDC59	-0.470082	down
ENSG00000100353	EIF3D	-0.471572	down
ENSG00000109180	OCIAD1	-0.473347	down
ENSG00000197978	GOLGA6L9	-0.473764	down
ENSG00000139684	ESD	-0.474868	down
ENSG00000108854	SMURF2	-0.475553	down
ENSG00000112312	GMNN	-0.475805	down
ENSG00000121749	TBC1D15	-0.47753	down
ENSG00000108799	EZH1	-0.478341	down
ENSG00000170571	EMB	-0.481793	down
ENSG00000111726	CMAS	-0.482682	down
ENSG00000169062	UPF3A	-0.484276	down
ENSG00000164830	OXR1	-0.48438	down
ENSG00000067992	PDK3	-0.487627	down
ENSG00000135336	ORC3	-0.48808	down
ENSG00000184613	NELL2	-0.490745	down
ENSG00000211456	SACM1L	-0.491986	down
ENSG00000079819	EPB41L2	-0.50411	down
ENSG00000177889	UBE2N	-0.504381	down
ENSG00000173226	IQCB1	-0.507144	down
ENSG00000167220	HDHD2	-0.510061	down
ENSG00000112130	RNF8	-0.514521	down
ENSG00000064115	TM7SF3	-0.514669	down
ENSG00000198498	TMA16	-0.515688	down
ENSG00000180233	ZNRF2	-0.515711	down
ENSG00000084628	NKAIN1	-0.515717	down
ENSG00000184220	LOC105374010	-0.517441	down
ENSG00000087842	PIR	-0.520501	down
ENSG00000134982	APC	-0.523803	down
ENSG00000152795	HNRNPDL	-0.524213	down
ENSG00000196628	TCF4	-0.526005	down
ENSG00000104408	EIF3E	-0.53095	down
ENSG00000111906	HDDC2	-0.531006	down
ENSG00000086300	SNX10	-0.531751	down
ENSG00000104660	LEPROTL1	-0.533451	down
ENSG00000163818	LZTFL1	-0.533735	down
ENSG00000119912	IDE	-0.533888	down
ENSG00000064102	INTS13	-0.538063	down
ENSG00000153015	CWC27	-0.53853	down
ENSG00000165609	NUDT5	-0.539427	down
ENSG00000163608	NEPRO	-0.544262	down
ENSG00000089123	TASP1	-0.545488	down
ENSG00000073712	FERMT2	-0.550815	down
ENSG00000107872	FBXL15	-0.553143	down
ENSG00000197594	ENPP1	-0.554057	down
ENSG00000112679	DUSP22	-0.555916	down
ENSG00000223960	CHROMR	-0.559413	down
ENSG00000137992	DBT	-0.561326	down
ENSG00000263956	NBPF11	-0.566329	down
ENSG00000001561	ENPP4	-0.567078	down
ENSG00000008018	PSMB1	-0.569223	down
ENSG00000178982	EIF3K	-0.572577	down
ENSG00000187109	NAP1L1	-0.574506	down
ENSG00000154889	MPPE1	-0.581392	down
ENSG00000134146	DPH6	-0.582827	down
ENSG00000163528	CHCHD4	-0.583317	down
ENSG00000131899	LLGL1	-0.589133	down
ENSG00000174891	RSRC1	-0.589189	down
ENSG00000184110	EIF3C	-0.589437	down
ENSG00000031003	FAM13B	-0.59055	down
ENSG00000185989	RASA3	-0.594754	down
ENSG00000156831	NSMCE2	-0.598113	down
ENSG00000131467	PSME3	-0.599473	down
ENSG00000088727	KIF9	-0.600284	down
ENSG00000162959	MEMO1	-0.601583	down
ENSG00000170745	KCNS3	-0.604525	down
ENSG00000018510	AGPS	-0.606168	down
ENSG00000111790	FGFR1OP2	-0.608369	down
ENSG00000145214	DGKQ	-0.608822	down
ENSG00000179295	PTPN11	-0.609942	down
ENSG00000101639	CEP192	-0.611291	down
ENSG00000138796	HADH	-0.613401	down
ENSG00000111707	SUDS3	-0.614927	down
ENSG00000151465	CDC123	-0.617258	down
ENSG00000165119	HNRNPK	-0.617282	down
ENSG00000059758	CDK17	-0.621085	down
ENSG00000140382	HMG20A	-0.622684	down
ENSG00000134490	TMEM241	-0.623203	down
ENSG00000082898	XPO1	-0.629097	down
ENSG00000178202	POGLUT3	-0.634187	down
ENSG00000112249	ASCC3	-0.634552	down
ENSG00000157827	FMNL2	-0.645655	down
ENSG00000111885	MAN1A1	-0.648156	down
ENSG00000181826	RELL1	-0.649533	down
ENSG00000166432	ZMAT1	-0.651186	down
ENSG00000004700	RECQL	-0.651795	down
ENSG00000141933	TPGS1	-0.658025	down
ENSG00000112290	WASF1	-0.658445	down
ENSG00000198598	MMP17	-0.658876	down
ENSG00000181350	LRRC75A	-0.659161	down
ENSG00000117528	ABCD3	-0.661048	down
ENSG00000115866	DARS1	-0.661764	down
ENSG00000173692	PSMD1	-0.667404	down
ENSG00000196504	PRPF40A	-0.668147	down
ENSG00000188763	FZD9	-0.669245	down
ENSG00000117595	IRF6	-0.673739	down
ENSG00000100890	PRORP	-0.676217	down
ENSG00000163041	H3-3A	-0.682706	down
ENSG00000119487	MAPKAP1	-0.682771	down
ENSG00000046889	PREX2	-0.68317	down
ENSG00000156990	RPUSD3	-0.685303	down
ENSG00000102230	PCYT1B	-0.68932	down
ENSG00000163939	PBRM1	-0.695125	down
ENSG00000148219	ASTN2	-0.698455	down
ENSG00000124507	PACSIN1	-0.700541	down
ENSG00000157502	PWWP3B	-0.70138	down
ENSG00000077254	USP33	-0.703014	down
ENSG00000198015	MRPL42	-0.705144	down
ENSG00000078177	N4BP2	-0.708403	down
ENSG00000169598	DFFB	-0.711643	down
ENSG00000148090	AUH	-0.715503	down
ENSG00000135698	MPHOSPH6	-0.716999	down
ENSG00000107864	CPEB3	-0.71919	down
ENSG00000115685	PPP1R7	-0.72049	down
ENSG00000165983	PTER	-0.720983	down
ENSG00000254999	BRK1	-0.721564	down
ENSG00000176148	TCP11L1	-0.727106	down
ENSG00000082805	ERC1	-0.728447	down
ENSG00000122435	TRMT13	-0.730148	down
ENSG00000077097	TOP2B	-0.730288	down
ENSG00000172197	MBOAT1	-0.730915	down
ENSG00000102189	EEA1	-0.732511	down
ENSG00000119013	NDUFB3	-0.736584	down
ENSG00000068885	IFT80	-0.738689	down
ENSG00000247400	DNAJC3-DT	-0.741909	down
ENSG00000249550	LINC01234	-0.744765	down
ENSG00000135378	PRRG4	-0.752125	down
ENSG00000237296	SMG1P1	-0.757109	down
ENSG00000137770	CTDSPL2	-0.757704	down
ENSG00000177200	CHD9	-0.758153	down
ENSG00000153107	ANAPC1	-0.760282	down
ENSG00000085491	SLC25A24	-0.76396	down
ENSG00000111912	NCOA7	-0.765474	down
ENSG00000168385	SEPTIN2	-0.767086	down
ENSG00000269609	C10orf95-AS1	-0.768766	down
ENSG00000196284	SUPT3H	-0.76896	down
ENSG00000133943	DGLUCY	-0.772134	down
ENSG00000178966	RMI1	-0.774177	down
ENSG00000103227	LMF1	-0.775024	down
ENSG00000152944	MED21	-0.778083	down
ENSG00000145191	EIF2B5	-0.779199	down
ENSG00000182957	SPATA13	-0.781509	down
ENSG00000076003	MCM6	-0.783846	down
ENSG00000169629	RGPD8	-0.784159	down
ENSG00000150093	ITGB1	-0.787602	down
ENSG00000241058	NSUN6	-0.795503	down
ENSG00000065809	FAM107B	-0.798072	down
ENSG00000145715	RASA1	-0.809066	down
ENSG00000165115	KIF27	-0.810911	down
ENSG00000270647	TAF15	-0.813797	down
ENSG00000174485	DENND4A	-0.814045	down
ENSG00000134686	PHC2	-0.815219	down
ENSG00000162687	KCNT2	-0.818997	down
ENSG00000171530	TBCA	-0.822132	down
ENSG00000184007	PTP4A2	-0.825743	down
ENSG00000138594	TMOD3	-0.826578	down
ENSG00000158019	BABAM2	-0.830396	down
ENSG00000138107	ACTR1A	-0.830798	down
ENSG00000173848	NET1	-0.832	down
ENSG00000122566	HNRNPA2B1	-0.841928	down
ENSG00000163666	HESX1	-0.842012	down
ENSG00000160345	PIERCE1	-0.842579	down
ENSG00000103769	RAB11A	-0.845004	down
ENSG00000152133	GPATCH11	-0.845404	down
ENSG00000182472	CAPN12	-0.845781	down
ENSG00000283154	IQCJ-SCHIP1	-0.851665	down
ENSG00000144730	IL17RD	-0.85201	down
ENSG00000124313	IQSEC2	-0.854118	down
ENSG00000152583	SPARCL1	-0.856781	down
ENSG00000148730	EIF4EBP2	-0.862796	down
ENSG00000175895	PLEKHF2	-0.865276	down
ENSG00000151229	SLC2A13	-0.874028	down
ENSG00000122970	IFT81	-0.874932	down
ENSG00000107077	KDM4C	-0.879173	down
ENSG00000112309	B3GAT2	-0.884978	down
ENSG00000198130	HIBCH	-0.886849	down
ENSG00000146250	PRSS35	-0.888123	down
ENSG00000095002	MSH2	-0.895214	down
ENSG00000165072	MAMDC2	-0.907842	down
ENSG00000171943	SRGAP2C	-0.90992	down
ENSG00000005513	SOX8	-0.912079	down
ENSG00000166352	IFTAP	-0.914468	down
ENSG00000185880	TRIM69	-0.916547	down
ENSG00000115504	EHBP1	-0.921656	down
ENSG00000112685	EXOC2	-0.923094	down
ENSG00000137962	ARHGAP29	-0.923218	down
ENSG00000266028	SRGAP2	-0.926102	down
ENSG00000073711	PPP2R3A	-0.928593	down
ENSG00000106236	NPTX2	-0.9359	down
ENSG00000109911	ELP4	-0.938425	down
ENSG00000171791	BCL2	-0.941778	down
ENSG00000173826	KCNH6	-0.945116	down
ENSG00000139354	GAS2L3	-0.958415	down
ENSG00000103657	HERC1	-0.959793	down
ENSG00000185420	SMYD3	-0.96073	down
ENSG00000258366	RTEL1	-0.961806	down
ENSG00000237289	CKMT1B	-0.964103	down
ENSG00000189057	FAM111B	-0.964275	down
ENSG00000170549	IRX1	-0.966603	down
ENSG00000004766	VPS50	-0.967748	down
ENSG00000119673	ACOT2	-0.971067	down
ENSG00000164506	STXBP5	-0.974309	down
ENSG00000183580	FBXL7	-0.978445	down
ENSG00000161671	EMC10	-0.985676	down
ENSG00000186197	EDARADD	-0.986155	down
ENSG00000138246	DNAJC13	-1.00539	down
ENSG00000008394	MGST1	-1.00879	down
ENSG00000144583	MARCHF4	-1.01004	down
ENSG00000162825	NBPF20	-1.01216	down
ENSG00000198589	LRBA	-1.01666	down
ENSG00000183876	ARSI	-1.02222	down
ENSG00000103047	TANGO6	-1.02233	down
ENSG00000197457	STMN3	-1.02391	down
ENSG00000124098	FAM210B	-1.02644	down
ENSG00000100321	SYNGR1	-1.0348	down
ENSG00000196305	IARS1	-1.03876	down
ENSG00000156011	PSD3	-1.03908	down
ENSG00000101417	PXMP4	-1.04599	down
ENSG00000072501	SMC1A	-1.05168	down
ENSG00000147231	RADX	-1.0545	down
ENSG00000260807	CEROX1	-1.05737	down
ENSG00000100504	PYGL	-1.06676	down
ENSG00000119812	RASGRP3-AS1	-1.08065	down
ENSG00000151789	ZNF385D	-1.08254	down
ENSG00000111581	NUP107	-1.08579	down
ENSG00000175792	RUVBL1	-1.08661	down
ENSG00000085511	MAP3K4	-1.08716	down
ENSG00000117322	CR2	-1.08862	down
ENSG00000075539	FRYL	-1.09029	down
ENSG00000273619	RPS21-DT	-1.09233	down
ENSG00000173517	PEAK1	-1.09339	down
ENSG00000163689	CFAP20DC	-1.10148	down
ENSG00000168038	ULK4	-1.12826	down
ENSG00000040341	STAU2	-1.13668	down
ENSG00000135090	TAOK3	-1.13772	down
ENSG00000203852	H3C15	-1.1463	down
ENSG00000198420	TCAF1	-1.15415	down
ENSG00000137968	SLC44A5	-1.15703	down
ENSG00000168243	GNG4	-1.15951	down
ENSG00000270800	RPS10-NUDT3	-1.15972	down
ENSG00000114805	PLCH1	-1.16479	down
ENSG00000131171	SH3BGRL	-1.16554	down
ENSG00000080493	SLC4A4	-1.17094	down
ENSG00000226278	PSPHP1	-1.17233	down
ENSG00000161677	JOSD2	-1.17992	down
ENSG00000163530	DPPA2	-1.18042	down
ENSG00000077616	NAALAD2	-1.18552	down
ENSG00000138668	HNRNPD	-1.18654	down
ENSG00000165300	SLITRK5	-1.20048	down
ENSG00000134873	CLDN10	-1.21841	down
ENSG00000145088	EAF2	-1.2208	down
ENSG00000183688	RFLNB	-1.22426	down
ENSG00000105357	MYH14	-1.22712	down
ENSG00000196353	CPNE4	-1.22808	down
ENSG00000182054	IDH2	-1.23376	down
ENSG00000112541	LINC00473	-1.23866	down
ENSG00000101868	POLA1	-1.24088	down
ENSG00000135272	MDFIC	-1.24666	down
ENSG00000078018	MAP2	-1.25084	down
ENSG00000240253	FAR2P3	-1.25588	down
ENSG00000101333	PLCB4	-1.25897	down
ENSG00000139364	TMEM132B	-1.26502	down
ENSG00000130226	DPP6	-1.2651	down
ENSG00000103051	COG4	-1.26774	down
ENSG00000169621	APLF	-1.27006	down
ENSG00000100362	PVALB	-1.27614	down
ENSG00000087495	PHACTR3	-1.28092	down
ENSG00000168546	GFRA2	-1.29157	down
ENSG00000266094	RASSF5	-1.30584	down
ENSG00000164808	SPIDR	-1.30864	down
ENSG00000196834	POTEI	-1.32264	down
ENSG00000179915	NRXN1	-1.3295	down
ENSG00000126882	FAM78A	-1.33174	down
ENSG00000138286	FAM149B1	-1.34119	down
ENSG00000158258	CLSTN2	-1.3562	down
ENSG00000110172	CHORDC1	-1.37255	down
ENSG00000188610	FAM72B	-1.38349	down
ENSG00000173451	THAP2	-1.38352	down
ENSG00000187210	GCNT1	-1.3867	down
ENSG00000134548	SPX	-1.39024	down
ENSG00000104325	DECR1	-1.39561	down
ENSG00000196550	FAM72A	-1.401	down
ENSG00000145675	PIK3R1	-1.41385	down
ENSG00000131969	ABHD12B	-1.41758	down
ENSG00000152578	GRIA4	-1.43376	down
ENSG00000233723	LINC01793	-1.45379	down
ENSG00000168785	TSPAN5	-1.4554	down
ENSG00000141682	PMAIP1	-1.46034	down
ENSG00000089250	NOS1	-1.4667	down
ENSG00000180071	FAM95C	-1.48677	down
ENSG00000009694	TENM1	-1.50209	down
ENSG00000187391	MAGI2	-1.50294	down
ENSG00000164983	TMEM65	-1.50306	down
ENSG00000102452	NALCN	-1.52047	down
ENSG00000259291	ZNF710-AS1	-1.5251	down
ENSG00000172731	LRRC20	-1.52546	down
ENSG00000131203	IDO1	-1.56548	down
ENSG00000204262	COL5A2	-1.5697	down
ENSG00000112561	TFEB	-1.57308	down
ENSG00000206561	COLQ	-1.581	down
ENSG00000145246	ATP10D	-1.58754	down
ENSG00000180902	D2HGDH	-1.58788	down
ENSG00000183049	CAMK1D	-1.58978	down
ENSG00000100505	TRIM9	-1.61459	down
ENSG00000002587	HS3ST1	-1.61569	down
ENSG00000175497	DPP10	-1.63103	down
ENSG00000250903	GMDS-DT	-1.63486	down
ENSG00000121690	DEPDC7	-1.67088	down
ENSG00000182575	NXPH3	-1.67098	down
ENSG00000166342	NETO1	-1.6822	down
ENSG00000249242	TMEM150C	-1.69272	down
ENSG00000185155	MIXL1	-1.6981	down
ENSG00000111879	FAM184A	-1.70587	down
ENSG00000168421	RHOH	-1.70761	down
ENSG00000112164	GLP1R	-1.71085	down
ENSG00000185652	NTF3	-1.72232	down
ENSG00000125730	C3	-1.72273	down
ENSG00000169760	NLGN1	-1.73005	down
ENSG00000175048	ZDHHC14	-1.75833	down
ENSG00000104327	CALB1	-1.77828	down
ENSG00000155657	TTN	-1.81767	down
ENSG00000227733	LOC101927468	-1.84246	down
ENSG00000144339	TMEFF2	-1.84931	down
ENSG00000167754	KLK5	-1.85133	down
ENSG00000198947	DMD	-1.86366	down
ENSG00000155093	PTPRN2	-1.8676	down
ENSG00000114646	CSPG5	-1.93702	down
ENSG00000145642	SHISAL2B	-1.9528	down
ENSG00000249867	LINC02742	-1.9868	down
ENSG00000150275	PCDH15	-1.9916	down
ENSG00000110723	EXPH5	-2.00689	down
ENSG00000162849	KIF26B	-2.00861	down
ENSG00000148516	ZEB1	-2.02462	down
ENSG00000184226	PCDH9	-2.08288	down
ENSG00000176927	EFCAB5	-2.10303	down
ENSG00000196542	SPTSSB	-2.10383	down
ENSG00000182674	KCNB2	-2.13071	down
ENSG00000014257	ACP3	-2.13418	down
ENSG00000180044	C3orf80	-2.13725	down
ENSG00000237742	HEY2-AS1	-2.1539	down
ENSG00000066032	CTNNA2	-2.18486	down
ENSG00000164180	TMEM161B	-2.18704	down
ENSG00000144810	COL8A1	-2.19097	down
ENSG00000154274	C4orf19	-2.20932	down
ENSG00000041515	MYO16	-2.2181	down
ENSG00000115844	DLX2	-2.23644	down
ENSG00000235590	GNAS-AS1	-2.2737	down
ENSG00000115665	SLC5A7	-2.27803	down
ENSG00000137473	TTC29	-2.31974	down
ENSG00000105894	PTN	-2.32062	down
ENSG00000101280	ANGPT4	-2.32235	down
ENSG00000124406	ATP8A1	-2.33936	down
ENSG00000226506	LOC101929861	-2.33946	down
ENSG00000141639	MAPK4	-2.34559	down
ENSG00000104833	TUBB4A	-2.3543	down
ENSG00000167748	KLK1	-2.37143	down
ENSG00000178031	ADAMTSL1	-2.38977	down
ENSG00000172572	PDE3A	-2.41145	down
ENSG00000183023	SLC8A1	-2.43025	down
ENSG00000144619	CNTN4	-2.45682	down
ENSG00000267374	MIR924HG	-2.49002	down
ENSG00000198844	ARHGEF15	-2.51559	down
ENSG00000185052	SLC24A3	-2.56288	down
ENSG00000247828	TMEM161B-DT	-2.57082	down
ENSG00000154654	NCAM2	-2.67455	down
ENSG00000126733	DACH2	-2.69481	down
ENSG00000181804	SLC9A9	-2.77436	down
ENSG00000206052	DOK6	-2.7823	down
ENSG00000178568	ERBB4	-2.79927	down
ENSG00000196277	GRM7	-2.814	down
ENSG00000152076	CCDC74B	-2.89081	down
ENSG00000275074	NUDT18	-3.0498	down
ENSG00000156574	NODAL	-3.06185	down
ENSG00000270276	H4C15	-3.09135	down
ENSG00000044524	EPHA3	-3.20836	down
ENSG00000072657	TRHDE	-3.23918	down
ENSG00000048540	LMO3	-3.41919	down
ENSG00000144355	DLX1	-3.47369	down
ENSG00000143341	HMCN1	-3.47582	down
ENSG00000125804	FAM182A	-3.61923	down
ENSG00000134121	CHL1	-3.71143	down
ENSG00000250056	LINC01018	-3.73589	down
ENSG00000111728	ST8SIA1	-3.75323	down
ENSG00000148053	NTRK2	-3.92284	down
ENSG00000218739	CEBPZOS	-3.97206	down
ENSG00000141449	GREB1L	-4.07025	down
ENSG00000261824	LINC00662	-4.10258	down
ENSG00000171408	PDE7B	-4.17402	down
ENSG00000168542	COL3A1	-4.51073	down
ENSG00000131409	LRRC4B	-4.54506	down
ENSG00000008196	TFAP2B	-4.6027	down
ENSG00000112319	EYA4	-4.64815	down
ENSG00000162009	SSTR5	-4.64883	down
ENSG00000115252	PDE1A	-4.66146	down
ENSG00000198205	ZXDA	-5.07204	down
ENSG00000131398	KCNC3	-5.13167	down
ENSG00000196074	SYCP2	-5.58486	down
ENSG00000145242	EPHA5	-5.69818	down
ENSG00000165023	DIRAS2	-5.80746	down
ENSG00000161681	SHANK1	-6.30627	down
ENSG00000105472	CLEC11A	-7.39847	down
ENSG00000132825	PPP1R3D	-7.48193	down
ENSG00000196227	FAM217B	-11.659	down

## Sheet: TAD loss genes
		RNA
ENSG00000221288	MIR663B	5.75099	up
ENSG00000285269	SLC35D2-HSD17B3	5.32303	up
ENSG00000102878	HSF4	5.29345	up
ENSG00000038945	MSR1	5.18629	up
ENSG00000236213	LINC03063	4.12727	up
ENSG00000143512	HHIPL2	3.91083	up
ENSG00000136573	BLK	3.88509	up
ENSG00000109758	HGFAC	3.73454	up
ENSG00000136698	CFC1	3.73216	up
ENSG00000232124	LOC105372832	3.58381	up
ENSG00000246922	UBAP1L	3.54506	up
ENSG00000163817	SLC6A20	3.39331	up
ENSG00000129167	TPH1	3.37839	up
ENSG00000162068	NTN3	3.34175	up
ENSG00000180694	TMEM64	3.31566	up
ENSG00000178809	TRIM73	3.04445	up
ENSG00000284419	MIR663A	2.96907	up
ENSG00000172232	AZU1	2.81863	up
ENSG00000101440	ASIP	2.6318	up
ENSG00000127366	TAS2R5	2.60941	up
ENSG00000218891	ZNF579	2.5226	up
ENSG00000166963	MAP1A	2.4975	up
ENSG00000246792	LOC124906712	2.3458	up
ENSG00000255284	GATD1-DT	2.34223	up
ENSG00000181649	PHLDA2	2.30854	up
ENSG00000213658	LAT	2.22272	up
ENSG00000185864	NPIPB4	2.07596	up
ENSG00000280913	CTSLP3	2.04564	up
ENSG00000110628	SLC22A18	2.01136	up
ENSG00000127364	TAS2R4	1.96575	up
ENSG00000221737	MIR548I1	1.95673	up
ENSG00000092421	SEMA6A	1.93163	up
ENSG00000270923	TAS2R6P	1.91918	up
ENSG00000234948	LINC01524	1.89218	up
ENSG00000175920	DOK7	1.8539	up
ENSG00000162066	AMDHD2	1.78933	up
ENSG00000253537	PCDHGA7	1.75274	up
ENSG00000049768	FOXP3	1.73958	up
ENSG00000256797	KLRF2	1.72872	up
ENSG00000134508	CABLES1	1.66658	up
ENSG00000214562	NUTM2D	1.64077	up
ENSG00000261221	ZNF865	1.61816	up
ENSG00000253731	PCDHGA6	1.61773	up
ENSG00000078081	LAMP3	1.59727	up
ENSG00000105246	EBI3	1.59256	up
ENSG00000123119	NECAB1	1.57029	up
ENSG00000105146	AURKC	1.56884	up
ENSG00000140939	NOL3	1.56631	up
ENSG00000168488	ATXN2L	1.54814	up
ENSG00000253846	PCDHGA10	1.50758	up
ENSG00000174428	GTF2IRD2B	1.50342	up
ENSG00000196993	NPIPB9	1.50313	up
ENSG00000188393	CLEC2A	1.48655	up
ENSG00000253159	PCDHGA12	1.48377	up
ENSG00000154997	SEPTIN14	1.47438	up
ENSG00000259248	USP3-AS1	1.46959	up
ENSG00000272391	POM121C	1.44513	up
ENSG00000104450	SPAG1	1.41152	up
ENSG00000185883	ATP6V0C	1.37391	up
ENSG00000165046	LETM2	1.35252	up
ENSG00000060709	RIMBP2	1.34687	up
ENSG00000146707	POMZP3	1.33969	up
ENSG00000262209	PCDHGB3	1.33188	up
ENSG00000154319	FAM167A	1.32327	up
ENSG00000171823	FBXL14	1.30773	up
ENSG00000231560	CLEC12A-AS1	1.29467	up
ENSG00000235437	LINC01278	1.27326	up
ENSG00000255367	LOC101927708	1.26392	up
ENSG00000154822	PLCL2	1.24545	up
ENSG00000220161	LINC02076	1.24164	up
ENSG00000269293	ZSCAN16-AS1	1.22702	up
ENSG00000231721	LINC-PINT	1.21985	up
ENSG00000224402	OR6D1P	1.20913	up
ENSG00000275342	PRAG1	1.20111	up
ENSG00000103254	ANTKMT	1.18085	up
ENSG00000253953	PCDHGB4	1.15312	up
ENSG00000108786	HSD17B1	1.14271	up
ENSG00000165511	ZNF22-AS1	1.12884	up
ENSG00000242028	HYPK	1.12701	up
ENSG00000157168	NRG1	1.11511	up
ENSG00000228486	C2orf92	1.08944	up
ENSG00000120327	PCDHB14	1.08839	up
ENSG00000261934	PCDHGA9	1.0831	up
ENSG00000156345	CDK20	1.07175	up
ENSG00000267313	KC6	1.06962	up
ENSG00000004809	SLC22A16	1.0687	up
ENSG00000189398	OR7E12P	1.0668	up
ENSG00000185049	NELFA	1.06438	up
ENSG00000143507	DUSP10	1.05378	up
ENSG00000142089	IFITM3	1.04945	up
ENSG00000169203	NPIPB12	1.03936	up
ENSG00000161996	WDR90	1.02325	up
ENSG00000184923	NUTM2A	1.0182	up
ENSG00000105556	MIER2	1.01536	up
ENSG00000102290	PCDH11X	1.00689	up
ENSG00000145349	CAMK2D	1.00264	up
ENSG00000166257	SCN3B	0.991934	up
ENSG00000150938	CRIM1	0.979024	up
ENSG00000172366	MCRIP2	0.977699	up
ENSG00000179943	FIZ1	0.967795	up
ENSG00000157110	RBPMS	0.958721	up
ENSG00000242086	SDHAP2	0.95859	up
ENSG00000215769	ARHGAP27P1-BPTFP1-KPNA2P3	0.954852	up
ENSG00000198917	SPOUT1	0.954779	up
ENSG00000127511	SIN3B	0.948856	up
ENSG00000240764	PCDHGC5	0.940089	up
ENSG00000267248	LOC100996660	0.940022	up
ENSG00000078967	UBE2D4	0.939021	up
ENSG00000235961	PNMA6A	0.936961	up
ENSG00000006704	GTF2IRD1	0.936446	up
ENSG00000113248	PCDHB15	0.932709	up
ENSG00000169682	SPNS1	0.930978	up
ENSG00000237172	B3GNT9	0.927795	up
ENSG00000198324	PHETA1	0.922969	up
ENSG00000164631	ZNF12	0.918949	up
ENSG00000113140	SPARC	0.908529	up
ENSG00000078269	SYNJ2	0.908277	up
ENSG00000178188	SH2B1	0.902185	up
ENSG00000092758	COL9A3	0.895367	up
ENSG00000107372	ZFAND5	0.886958	up
ENSG00000274070	CASTOR2	0.877967	up
ENSG00000147596	PRDM14	0.877942	up
ENSG00000170113	NIPA1	0.876723	up
ENSG00000134030	CTIF	0.875484	up
ENSG00000177225	GATD1	0.87078	up
ENSG00000204842	ATXN2	0.863682	up
ENSG00000215440	LOC124904942	0.857352	up
ENSG00000104691	UBXN8	0.847382	up
ENSG00000165914	TTC7B	0.84349	up
ENSG00000083844	ZNF264	0.827369	up
ENSG00000143368	SF3B4	0.824628	up
ENSG00000168778	TCTN2	0.820004	up
ENSG00000103269	RHBDL1	0.810039	up
ENSG00000077782	FGFR1	0.791903	up
ENSG00000174915	PTDSS2	0.783689	up
ENSG00000182195	LDOC1	0.783465	up
ENSG00000239704	CDRT4	0.781625	up
ENSG00000102890	ELMO3	0.765563	up
ENSG00000130958	SLC35D2	0.764414	up
ENSG00000112559	MDFI	0.75804	up
ENSG00000175106	TVP23C	0.757289	up
ENSG00000172661	WASHC2C	0.755435	up
ENSG00000139874	SSTR1	0.748996	up
ENSG00000227195	LOC124904967	0.733231	up
ENSG00000184271	POU6F1	0.713352	up
ENSG00000285756	FAM239C	0.697414	up
ENSG00000169989	TIGD4	0.697157	up
ENSG00000137218	FRS3	0.695979	up
ENSG00000101000	PROCR	0.694256	up
ENSG00000141934	PLPP2	0.693725	up
ENSG00000159348	CYB5R1	0.693205	up
ENSG00000088826	SMOX	0.692913	up
ENSG00000103260	METRN	0.685989	up
ENSG00000250312	ZNF718	0.683384	up
ENSG00000167191	GPRC5B	0.67821	up
ENSG00000088179	PTPN4	0.677306	up
ENSG00000049769	PPP1R3F	0.67301	up
ENSG00000240445	FOXO3B	0.672562	up
ENSG00000106714	CNTNAP3	0.669618	up
ENSG00000136710	CCDC115	0.664512	up
ENSG00000197562	RAB40C	0.655187	up
ENSG00000140450	ARRDC4	0.65415	up
ENSG00000272168	LOC105374971	0.651197	up
ENSG00000116017	ARID3A	0.649623	up
ENSG00000067955	CBFB	0.646756	up
ENSG00000165863	SPMIP5	0.642675	up
ENSG00000224914	LINC00863	0.638545	up
ENSG00000112137	PHACTR1	0.638526	up
ENSG00000104687	GSR	0.638006	up
ENSG00000181404	WASHC1	0.637384	up
ENSG00000043355	ZIC2	0.637015	up
ENSG00000109099	PMP22	0.634774	up
ENSG00000033627	ATP6V0A1	0.631345	up
ENSG00000162129	CLPB	0.630699	up
ENSG00000020256	ZFP64	0.629294	up
ENSG00000146776	ATXN7L1	0.614571	up
ENSG00000177666	PNPLA2	0.61169	up
ENSG00000205250	E2F4	0.609109	up
ENSG00000127870	RNF6	0.606337	up
ENSG00000172943	PHF8	0.60512	up
ENSG00000133687	TMTC1	0.600072	up
ENSG00000144867	SRPRB	0.592065	up
ENSG00000135723	FHOD1	0.586889	up
ENSG00000170832	USP32	0.584424	up
ENSG00000241945	PWP2	0.582969	up
ENSG00000105248	YJU2	0.578303	up
ENSG00000111249	CUX2	0.573958	up
ENSG00000005801	ZNF195	0.573538	up
ENSG00000155099	PIP4P2	0.570364	up
ENSG00000134461	ANKRD16	0.565678	up
ENSG00000177463	NR2C2	0.559892	up
ENSG00000188026	RILPL1	0.556617	up
ENSG00000205903	ZNF316	0.553549	up
ENSG00000152102	FAM168B	0.548205	up
ENSG00000166619	BLCAP	0.548056	up
ENSG00000257354	MIRLET7IHG	0.547751	up
ENSG00000205918	PDPK2P	0.544773	up
ENSG00000143514	TP53BP2	0.54197	up
ENSG00000137177	KIF13A	0.537481	up
ENSG00000083635	NUFIP1	0.536879	up
ENSG00000166224	SGPL1	0.535101	up
ENSG00000121297	TSHZ3	0.534977	up
ENSG00000060491	OGFR	0.534967	up
ENSG00000214063	TSPAN4	0.534828	up
ENSG00000269821	KCNQ1OT1	0.53232	up
ENSG00000107021	TBC1D13	0.526669	up
ENSG00000183020	AP2A2	0.526645	up
ENSG00000130305	NSUN5	0.525777	up
ENSG00000132361	CLUH	0.523645	up
ENSG00000077463	SIRT6	0.520146	up
ENSG00000188322	SBK1	0.511046	up
ENSG00000198920	KIAA0753	0.509927	up
ENSG00000141252	VPS53	0.506868	up
ENSG00000007541	PIGQ	0.500912	up
ENSG00000188825	LINC00910	0.497045	up
ENSG00000177697	CD151	0.495141	up
ENSG00000175221	MED16	0.494693	up
ENSG00000162063	CCNF	0.490992	up
ENSG00000070778	PTPN21	0.489261	up
ENSG00000103245	CIAO3	0.486973	up
ENSG00000110925	CSRNP2	0.486229	up
ENSG00000129951	PLPPR3	0.483403	up
ENSG00000134851	TMEM165	0.478138	up
ENSG00000148331	ASB6	0.476833	up
ENSG00000170266	GLB1	0.472257	up
ENSG00000126249	PDCD2L	0.471261	up
ENSG00000164823	OSGIN2	0.466501	up
ENSG00000115109	EPB41L5	0.464854	up
ENSG00000058453	CROCC	0.450317	up
ENSG00000110042	DTX4	0.449836	up
ENSG00000113504	SLC12A7	0.44638	up
ENSG00000063245	EPN1	0.445878	up
ENSG00000160446	ZDHHC12	0.442097	up
ENSG00000124789	NUP153	0.441822	up
ENSG00000166710	B2M	0.440527	up
ENSG00000184897	H1-10	0.440476	up
ENSG00000103043	VAC14	0.422884	up
ENSG00000106609	TMEM248	0.420038	up
ENSG00000075568	TMEM131	0.414708	up
ENSG00000105220	GPI	0.414327	up
ENSG00000130803	ZNF317	0.413593	up
ENSG00000130818	ZNF426	0.411835	up
ENSG00000127580	WDR24	0.41104	up
ENSG00000150403	TMCO3	0.40984	up
ENSG00000090487	SPG21	0.409779	up
ENSG00000198874	TYW1	0.406938	up
ENSG00000101997	CCDC22	0.406782	up
ENSG00000109832	DDX25	0.405888	up
ENSG00000206557	TRIM71	0.403495	up
ENSG00000166398	GARRE1	0.400505	up
ENSG00000166261	ZNF202	0.39779	up
ENSG00000101474	APMAP	0.396565	up
ENSG00000136718	IMP4	0.394805	up
ENSG00000102606	ARHGEF7	0.393699	up
ENSG00000136682	ZNG1B	0.379858	up
ENSG00000088298	EDEM2	0.376558	up
ENSG00000083896	YTHDC1	0.37392	up
ENSG00000103266	STUB1	0.372231	up
ENSG00000108788	MLX	0.369511	up
ENSG00000181789	COPG1	0.355844	up
ENSG00000176788	BASP1	0.354955	up
ENSG00000153885	KCTD15	0.350194	up
ENSG00000277149	TYW1B	0.349761	up
ENSG00000169047	IRS1	0.348853	up
ENSG00000187164	SHTN1	0.346161	up
ENSG00000161999	JMJD8	0.340028	up
ENSG00000131470	PSMC3IP	0.33874	up
ENSG00000140983	RHOT2	0.338058	up
ENSG00000131127	ZNF141	0.335685	up
ENSG00000136699	SMPD4	0.333777	up
ENSG00000011304	PTBP1	0.327361	up
ENSG00000144369	FAM171B	0.322235	up
ENSG00000023191	RNH1	0.319638	up
ENSG00000188739	RBM34	0.31765	up
ENSG00000143498	TAF1A	0.313941	up
ENSG00000143751	SDE2	0.308011	up
ENSG00000185885	IFITM1	0.307799	up
ENSG00000140157	NIPA2	0.306567	up
ENSG00000101782	RIOK3	0.306083	up
ENSG00000179241	LDLRAD3	0.305427	up
ENSG00000175906	ARL4D	0.293464	up
ENSG00000177030	DEAF1	0.28753	up
ENSG00000129003	VPS13C	0.285232	up
ENSG00000185963	BICD2	0.283918	up
ENSG00000111364	DDX55	0.270737	up
ENSG00000169714	CNBP	0.268463	up
ENSG00000274523	RCC1L	0.26784	up
ENSG00000006744	ELAC2	0.267173	up
ENSG00000007944	MYLIP	0.262554	up
ENSG00000159346	ADIPOR1	0.252345	up
ENSG00000063244	U2AF2	0.251692	up
ENSG00000163950	SLBP	0.247544	up
ENSG00000103326	CAPN15	0.237833	up
ENSG00000007168	PAFAH1B1	0.235562	up
ENSG00000117000	RLF	0.229819	up
ENSG00000062822	POLD1	0.229637	up
ENSG00000101189	MRGBP	0.225272	up
ENSG00000135457	TFCP2	0.221172	up
ENSG00000142798	HSPG2	0.220024	up
ENSG00000151348	EXT2	0.212532	up
ENSG00000117153	KLHL12	0.202054	up
ENSG00000101654	RNMT	0.185544	up
ENSG00000132463	GRSF1	0.169962	up
ENSG00000147065	MSN	0.157414	up
ENSG00000101191	DIDO1	0.140053	up
ENSG00000177156	TALDO1	-0.1577	down
ENSG00000110880	CORO1C	-0.164937	down
ENSG00000198900	TOP1	-0.167317	down
ENSG00000131236	CAP1	-0.171323	down
ENSG00000214022	REPIN1	-0.171863	down
ENSG00000177119	ANO6	-0.188429	down
ENSG00000114346	ECT2	-0.188664	down
ENSG00000197694	SPTAN1	-0.200993	down
ENSG00000183624	HMCES	-0.208115	down
ENSG00000117505	DR1	-0.209435	down
ENSG00000171863	RPS7	-0.214279	down
ENSG00000126261	UBA2	-0.221932	down
ENSG00000181449	SOX2	-0.227269	down
ENSG00000163694	RBM47	-0.243164	down
ENSG00000167004	PDIA3	-0.247357	down
ENSG00000224531	SMIM13	-0.24887	down
ENSG00000132640	BTBD3	-0.258903	down
ENSG00000135900	MRPL44	-0.259995	down
ENSG00000120137	PANK3	-0.260494	down
ENSG00000068796	KIF2A	-0.261053	down
ENSG00000139826	ABHD13	-0.26299	down
ENSG00000177485	ZBTB33	-0.263005	down
ENSG00000114999	TTL	-0.265262	down
ENSG00000053254	FOXN3	-0.267574	down
ENSG00000107362	ABHD17B	-0.278071	down
ENSG00000203880	PCMTD2	-0.279526	down
ENSG00000136108	CKAP2	-0.279544	down
ENSG00000106665	CLIP2	-0.284421	down
ENSG00000112367	FIG4	-0.287013	down
ENSG00000106052	TAX1BP1	-0.29235	down
ENSG00000093144	ECHDC1	-0.297369	down
ENSG00000115758	ODC1	-0.300665	down
ENSG00000006125	AP2B1	-0.306527	down
ENSG00000048740	CELF2	-0.307833	down
ENSG00000198176	TFDP1	-0.309908	down
ENSG00000137942	FNBP1L	-0.311288	down
ENSG00000205213	LGR4	-0.313312	down
ENSG00000131368	MRPS25	-0.31401	down
ENSG00000125977	EIF2S2	-0.317072	down
ENSG00000134250	NOTCH2	-0.318921	down
ENSG00000006530	AGK	-0.32259	down
ENSG00000163527	STT3B	-0.324409	down
ENSG00000136897	MRPL50	-0.326298	down
ENSG00000136141	LRCH1	-0.327162	down
ENSG00000176102	CSTF3	-0.332825	down
ENSG00000140740	UQCRC2	-0.333773	down
ENSG00000182551	ADI1	-0.335697	down
ENSG00000051596	THOC3	-0.338721	down
ENSG00000122034	GTF3A	-0.345694	down
ENSG00000120800	UTP20	-0.345751	down
ENSG00000137601	NEK1	-0.347293	down
ENSG00000119335	SET	-0.349205	down
ENSG00000175354	PTPN2	-0.349864	down
ENSG00000178764	ZHX2	-0.354075	down
ENSG00000141401	IMPA2	-0.356824	down
ENSG00000138495	COX17	-0.358143	down
ENSG00000198912	C1orf174	-0.35937	down
ENSG00000143799	PARP1	-0.363178	down
ENSG00000135919	SERPINE2	-0.36319	down
ENSG00000152082	MZT2B	-0.366494	down
ENSG00000177700	POLR2L	-0.368168	down
ENSG00000143811	PYCR2	-0.369266	down
ENSG00000100360	IFT27	-0.370073	down
ENSG00000253738	OTUD6B-AS1	-0.370828	down
ENSG00000101190	TCFL5	-0.371167	down
ENSG00000056277	ZNF280C	-0.37138	down
ENSG00000122376	SHLD2	-0.382752	down
ENSG00000184500	PROS1	-0.384733	down
ENSG00000133114	GPALPP1	-0.385797	down
ENSG00000112305	SMAP1	-0.386412	down
ENSG00000171865	RNASEH1	-0.38924	down
ENSG00000106588	PSMA2	-0.389479	down
ENSG00000164144	ARFIP1	-0.390742	down
ENSG00000185716	MOSMO	-0.396708	down
ENSG00000268043	NBPF12	-0.399743	down
ENSG00000106538	RARRES2	-0.400629	down
ENSG00000144283	PKP4	-0.402269	down
ENSG00000119333	DYNC2I2	-0.402534	down
ENSG00000104643	MTMR9	-0.402996	down
ENSG00000114331	ACAP2	-0.405477	down
ENSG00000170558	CDH2	-0.405961	down
ENSG00000167632	TRAPPC9	-0.406949	down
ENSG00000165322	ARHGAP12	-0.409002	down
ENSG00000197601	FAR1	-0.41183	down
ENSG00000110911	SLC11A2	-0.414044	down
ENSG00000113645	WWC1	-0.415038	down
ENSG00000151150	ANK3	-0.415822	down
ENSG00000122026	RPL21	-0.417107	down
ENSG00000104320	NBN	-0.418646	down
ENSG00000176371	ZSCAN2	-0.421708	down
ENSG00000152253	SPC25	-0.42173	down
ENSG00000113643	RARS1	-0.422863	down
ENSG00000122550	KLHL7	-0.424923	down
ENSG00000170312	CDK1	-0.425304	down
ENSG00000134504	KCTD1	-0.429416	down
ENSG00000152061	RABGAP1L	-0.43586	down
ENSG00000183814	LIN9	-0.436637	down
ENSG00000205531	NAP1L4	-0.438485	down
ENSG00000168938	PPIC	-0.443859	down
ENSG00000129235	TXNDC17	-0.444494	down
ENSG00000058729	RIOK2	-0.44815	down
ENSG00000184678	H2BC21	-0.448329	down
ENSG00000070831	CDC42	-0.449827	down
ENSG00000129158	SERGEF	-0.454316	down
ENSG00000135976	ANKRD36	-0.46537	down
ENSG00000188554	NBR1	-0.471461	down
ENSG00000171004	HS6ST2	-0.472792	down
ENSG00000139684	ESD	-0.474868	down
ENSG00000108854	SMURF2	-0.475553	down
ENSG00000136045	PWP1	-0.47558	down
ENSG00000121749	TBC1D15	-0.47753	down
ENSG00000111530	CAND1	-0.477555	down
ENSG00000053900	ANAPC4	-0.478958	down
ENSG00000173950	XXYLT1	-0.482589	down
ENSG00000109685	NSD2	-0.482897	down
ENSG00000164830	OXR1	-0.48438	down
ENSG00000067992	PDK3	-0.487627	down
ENSG00000184613	NELL2	-0.490745	down
ENSG00000211456	SACM1L	-0.491986	down
ENSG00000173542	MOB1B	-0.504664	down
ENSG00000156709	AIFM1	-0.505485	down
ENSG00000100523	DDHD1	-0.505782	down
ENSG00000173226	IQCB1	-0.507144	down
ENSG00000136104	RNASEH2B	-0.507695	down
ENSG00000184220	LOC105374010	-0.517441	down
ENSG00000180530	NRIP1	-0.518621	down
ENSG00000103707	MTFMT	-0.52539	down
ENSG00000165868	HSPA12A	-0.526858	down
ENSG00000061987	MON2	-0.528173	down
ENSG00000139800	ZIC5	-0.530129	down
ENSG00000104408	EIF3E	-0.53095	down
ENSG00000086300	SNX10	-0.531751	down
ENSG00000106591	MRPL32	-0.532914	down
ENSG00000113282	CLINT1	-0.533154	down
ENSG00000104660	LEPROTL1	-0.533451	down
ENSG00000174032	SLC25A30	-0.53789	down
ENSG00000081014	AP4E1	-0.538469	down
ENSG00000167081	PBX3	-0.539561	down
ENSG00000001497	LAS1L	-0.542716	down
ENSG00000163608	NEPRO	-0.544262	down
ENSG00000145907	G3BP1	-0.544899	down
ENSG00000131931	THAP1	-0.550121	down
ENSG00000109686	SH3D19	-0.551704	down
ENSG00000197594	ENPP1	-0.554057	down
ENSG00000057608	GDI2	-0.557448	down
ENSG00000173157	ADAMTS20	-0.562986	down
ENSG00000263956	NBPF11	-0.566329	down
ENSG00000154839	SKA1	-0.567554	down
ENSG00000181982	CCDC149	-0.574602	down
ENSG00000143952	VPS54	-0.57477	down
ENSG00000136279	DBNL	-0.575659	down
ENSG00000165113	GKAP1	-0.587351	down
ENSG00000174891	RSRC1	-0.589189	down
ENSG00000184110	EIF3C	-0.589437	down
ENSG00000133131	MORC4	-0.593213	down
ENSG00000177595	PIDD1	-0.599937	down
ENSG00000246465	LOC124903670	-0.60099	down
ENSG00000049883	PTCD2	-0.601219	down
ENSG00000242110	AMACR	-0.604181	down
ENSG00000170745	KCNS3	-0.604525	down
ENSG00000185515	BRCC3	-0.605255	down
ENSG00000018510	AGPS	-0.606168	down
ENSG00000129103	SUMF2	-0.611058	down
ENSG00000101639	CEP192	-0.611291	down
ENSG00000165119	HNRNPK	-0.617282	down
ENSG00000064199	SPA17	-0.620266	down
ENSG00000140382	HMG20A	-0.622684	down
ENSG00000134490	TMEM241	-0.623203	down
ENSG00000173230	GOLGB1	-0.623373	down
ENSG00000168916	ZNF608	-0.630843	down
ENSG00000166503	HDGFL3	-0.631377	down
ENSG00000112249	ASCC3	-0.634552	down
ENSG00000111885	MAN1A1	-0.648156	down
ENSG00000166432	ZMAT1	-0.651186	down
ENSG00000111358	GTF2H3	-0.659974	down
ENSG00000168172	HOOK3	-0.663666	down
ENSG00000118518	RNF146	-0.673327	down
ENSG00000153012	LGI2	-0.675255	down
ENSG00000218510	LINC00339	-0.675964	down
ENSG00000102034	ELF4	-0.676903	down
ENSG00000164176	EDIL3	-0.678396	down
ENSG00000120805	ARL1	-0.680874	down
ENSG00000163041	H3-3A	-0.682706	down
ENSG00000119487	MAPKAP1	-0.682771	down
ENSG00000046889	PREX2	-0.68317	down
ENSG00000123560	PLP1	-0.684992	down
ENSG00000156172	CFAP418	-0.688209	down
ENSG00000177556	ATOX1	-0.691988	down
ENSG00000148219	ASTN2	-0.698455	down
ENSG00000157502	PWWP3B	-0.70138	down
ENSG00000114279	FGF12	-0.701568	down
ENSG00000198015	MRPL42	-0.705144	down
ENSG00000114209	PDCD10	-0.707498	down
ENSG00000169598	DFFB	-0.711643	down
ENSG00000079691	CARMIL1	-0.716177	down
ENSG00000188573	FBLL1	-0.720784	down
ENSG00000130449	ZSWIM6	-0.720887	down
ENSG00000110013	SIAE	-0.721104	down
ENSG00000188342	GTF2F2	-0.72296	down
ENSG00000176148	TCP11L1	-0.727106	down
ENSG00000104375	STK3	-0.728481	down
ENSG00000077097	TOP2B	-0.730288	down
ENSG00000150054	MPP7	-0.738657	down
ENSG00000122033	MTIF3	-0.74075	down
ENSG00000111052	LIN7A	-0.745105	down
ENSG00000136231	IGF2BP3	-0.74882	down
ENSG00000147526	TACC1	-0.752819	down
ENSG00000152348	ATG10	-0.759918	down
ENSG00000100714	MTHFD1	-0.759954	down
ENSG00000153107	ANAPC1	-0.760282	down
ENSG00000151692	RNF144A	-0.761543	down
ENSG00000085491	SLC25A24	-0.76396	down
ENSG00000113048	MRPS27	-0.76473	down
ENSG00000165792	METTL17	-0.766114	down
ENSG00000133627	ACTR3B	-0.770704	down
ENSG00000106028	SSBP1	-0.77334	down
ENSG00000178966	RMI1	-0.774177	down
ENSG00000166788	SAAL1	-0.779891	down
ENSG00000124302	CHST8	-0.781518	down
ENSG00000136895	GARNL3	-0.782563	down
ENSG00000169629	RGPD8	-0.784159	down
ENSG00000218336	TENM3	-0.785327	down
ENSG00000150093	ITGB1	-0.787602	down
ENSG00000065809	FAM107B	-0.798072	down
ENSG00000145808	ADAMTS19	-0.802443	down
ENSG00000234851	RPL23AP42	-0.80316	down
ENSG00000241837	ATP5PO	-0.807428	down
ENSG00000145781	COMMD10	-0.807458	down
ENSG00000165115	KIF27	-0.810911	down
ENSG00000155961	RAB39B	-0.811281	down
ENSG00000270647	TAF15	-0.813797	down
ENSG00000146733	PSPH	-0.813847	down
ENSG00000183336	BOLA2	-0.82905	down
ENSG00000163507	CIP2A	-0.842624	down
ENSG00000283154	IQCJ-SCHIP1	-0.851665	down
ENSG00000156531	PHF6	-0.853837	down
ENSG00000112144	CILK1	-0.854203	down
ENSG00000172469	MANEA	-0.855464	down
ENSG00000143674	MAP3K21	-0.858542	down
ENSG00000175895	PLEKHF2	-0.865276	down
ENSG00000174740	PABPC5	-0.865656	down
ENSG00000179104	TMTC2	-0.86674	down
ENSG00000198331	HYLS1	-0.883499	down
ENSG00000133101	CCNA1	-0.895819	down
ENSG00000128886	ELL3	-0.910413	down
ENSG00000103710	RASL12	-0.913936	down
ENSG00000113231	PDE8B	-0.914392	down
ENSG00000185880	TRIM69	-0.916547	down
ENSG00000266028	SRGAP2	-0.926102	down
ENSG00000073711	PPP2R3A	-0.928593	down
ENSG00000188153	COL4A5	-0.92989	down
ENSG00000058063	ATP11B	-0.930724	down
ENSG00000106236	NPTX2	-0.9359	down
ENSG00000146729	NIPSNAP2	-0.942315	down
ENSG00000106049	HIBADH	-0.942985	down
ENSG00000148484	RSU1	-0.943965	down
ENSG00000087116	ADAMTS2	-0.957205	down
ENSG00000103657	HERC1	-0.959793	down
ENSG00000185420	SMYD3	-0.96073	down
ENSG00000164663	USP49	-0.960864	down
ENSG00000170899	GSTA4	-0.961745	down
ENSG00000237289	CKMT1B	-0.964103	down
ENSG00000189057	FAM111B	-0.964275	down
ENSG00000235241	LOC107985101	-0.974022	down
ENSG00000137558	PI15	-0.984411	down
ENSG00000147257	GPC3	-0.986162	down
ENSG00000120332	TNN	-0.993414	down
ENSG00000213047	DENND1B	-0.994667	down
ENSG00000185737	NRG3	-1.00005	down
ENSG00000144959	NCEH1	-1.00027	down
ENSG00000268089	GABRQ	-1.0035	down
ENSG00000145794	MEGF10	-1.00659	down
ENSG00000162825	NBPF20	-1.01216	down
ENSG00000198589	LRBA	-1.01666	down
ENSG00000214290	POU2AF3	-1.02987	down
ENSG00000135048	CEMIP2	-1.03518	down
ENSG00000156011	PSD3	-1.03908	down
ENSG00000145945	FAM50B	-1.04441	down
ENSG00000139233	LLPH	-1.05007	down
ENSG00000155957	TMBIM4	-1.05434	down
ENSG00000147231	RADX	-1.0545	down
ENSG00000204175	GPRIN2	-1.05565	down
ENSG00000139350	NEDD1	-1.0601	down
ENSG00000078070	MCCC1	-1.07496	down
ENSG00000154511	DIPK1A	-1.07862	down
ENSG00000117322	CR2	-1.08862	down
ENSG00000173517	PEAK1	-1.09339	down
ENSG00000136235	GPNMB	-1.11919	down
ENSG00000125246	CLYBL	-1.12884	down
ENSG00000219545	UMAD1	-1.13554	down
ENSG00000147027	TMEM47	-1.13576	down
ENSG00000163629	PTPN13	-1.13688	down
ENSG00000203811	H3C14	-1.1463	down
ENSG00000203852	H3C15	-1.1463	down
ENSG00000180730	SHISA2	-1.14891	down
ENSG00000228624	LOC107986638	-1.15234	down
ENSG00000240086	LOC102724019	-1.15398	down
ENSG00000003096	KLHL13	-1.15453	down
ENSG00000113448	PDE4D	-1.16235	down
ENSG00000152818	UTRN	-1.17144	down
ENSG00000154930	ACSS1	-1.17668	down
ENSG00000144455	LOC100130207	-1.17967	down
ENSG00000234171	RNASEH1-DT	-1.18283	down
ENSG00000257093	DENND11	-1.18641	down
ENSG00000165300	SLITRK5	-1.20048	down
ENSG00000128039	SRD5A3	-1.20373	down
ENSG00000135333	EPHA7	-1.21336	down
ENSG00000145088	EAF2	-1.2208	down
ENSG00000105357	MYH14	-1.22712	down
ENSG00000151136	ABTB3	-1.23167	down
ENSG00000182054	IDH2	-1.23376	down
ENSG00000134762	DSC3	-1.23891	down
ENSG00000214827	MTCP1	-1.2493	down
ENSG00000145730	PAM	-1.25233	down
ENSG00000240253	FAR2P3	-1.25588	down
ENSG00000101333	PLCB4	-1.25897	down
ENSG00000136828	RALGPS1	-1.26059	down
ENSG00000139364	TMEM132B	-1.26502	down
ENSG00000130226	DPP6	-1.2651	down
ENSG00000139211	AMIGO2	-1.27613	down
ENSG00000100362	PVALB	-1.27614	down
ENSG00000087495	PHACTR3	-1.28092	down
ENSG00000148942	SLC5A12	-1.28791	down
ENSG00000109339	MAPK10	-1.28803	down
ENSG00000131374	TBC1D5	-1.29017	down
ENSG00000021645	NRXN3	-1.30363	down
ENSG00000186469	GNG2	-1.31912	down
ENSG00000196834	POTEI	-1.32264	down
ENSG00000179915	NRXN1	-1.3295	down
ENSG00000158258	CLSTN2	-1.3562	down
ENSG00000226792	C13orf42	-1.35899	down
ENSG00000064652	SNX24	-1.36163	down
ENSG00000235750	KIAA0040	-1.36538	down
ENSG00000173451	THAP2	-1.38352	down
ENSG00000165521	EML5	-1.38448	down
ENSG00000187210	GCNT1	-1.3867	down
ENSG00000104325	DECR1	-1.39561	down
ENSG00000196550	FAM72A	-1.401	down
ENSG00000154229	PRKCA	-1.40418	down
ENSG00000145675	PIK3R1	-1.41385	down
ENSG00000106153	CHCHD2	-1.41641	down
ENSG00000163376	KBTBD8	-1.42091	down
ENSG00000198919	DZIP3	-1.42708	down
ENSG00000163536	SERPINI1	-1.46662	down
ENSG00000112232	KHDRBS2	-1.46939	down
ENSG00000176769	TCERG1L	-1.4892	down
ENSG00000265763	ZNF488	-1.50406	down
ENSG00000102452	NALCN	-1.52047	down
ENSG00000259291	ZNF710-AS1	-1.5251	down
ENSG00000177932	ZNF354C	-1.53078	down
ENSG00000178860	MSC	-1.53081	down
ENSG00000273213	H3-7	-1.54224	down
ENSG00000183833	CFAP91	-1.5439	down
ENSG00000198963	RORB	-1.55767	down
ENSG00000112561	TFEB	-1.57308	down
ENSG00000174469	CNTNAP2	-1.57774	down
ENSG00000144642	RBMS3	-1.59573	down
ENSG00000178573	MAF	-1.60757	down
ENSG00000185274	GALNT17	-1.61006	down
ENSG00000002587	HS3ST1	-1.61569	down
ENSG00000133138	TBC1D8B	-1.61784	down
ENSG00000161048	NAPEPLD	-1.64198	down
ENSG00000187323	DCC	-1.64629	down
ENSG00000112773	TENT5A	-1.64959	down
ENSG00000121690	DEPDC7	-1.67088	down
ENSG00000263513	FAM72C	-1.67171	down
ENSG00000111879	FAM184A	-1.70587	down
ENSG00000174306	ZHX3	-1.7085	down
ENSG00000066382	MPPED2	-1.70877	down
ENSG00000185652	NTF3	-1.72232	down
ENSG00000169760	NLGN1	-1.73005	down
ENSG00000183098	GPC6	-1.73171	down
ENSG00000057704	TMCC3	-1.73173	down
ENSG00000146648	EGFR	-1.74538	down
ENSG00000079841	RIMS1	-1.74991	down
ENSG00000127152	BCL11B	-1.76263	down
ENSG00000185008	ROBO2	-1.76407	down
ENSG00000104327	CALB1	-1.77828	down
ENSG00000125398	SOX9	-1.79645	down
ENSG00000139173	TMEM117	-1.79901	down
ENSG00000227733	LOC101927468	-1.84246	down
ENSG00000112280	COL9A1	-1.84498	down
ENSG00000233452	STXBP5-AS1	-1.84526	down
ENSG00000255020	TDH-AS1	-1.85671	down
ENSG00000198947	DMD	-1.86366	down
ENSG00000169116	PARM1	-1.87543	down
ENSG00000167157	PRRX2	-1.91787	down
ENSG00000226877	LOC124900638	-1.9294	down
ENSG00000196376	SLC35F1	-1.93958	down
ENSG00000182580	EPHB3	-1.94471	down
ENSG00000145642	SHISAL2B	-1.9528	down
ENSG00000165757	JCAD	-1.95403	down
ENSG00000185565	LSAMP	-1.9696	down
ENSG00000053524	MCF2L2	-1.97417	down
ENSG00000038295	TLL1	-1.98896	down
ENSG00000150275	PCDH15	-1.9916	down
ENSG00000169594	BNC1	-2.01533	down
ENSG00000152128	TMEM163	-2.0159	down
ENSG00000116014	KISS1R	-2.02435	down
ENSG00000148516	ZEB1	-2.02462	down
ENSG00000115232	ITGA4	-2.03892	down
ENSG00000125848	FLRT3	-2.04431	down
ENSG00000011677	GABRA3	-2.05348	down
ENSG00000183166	CALN1	-2.06464	down
ENSG00000143768	LEFTY2	-2.07019	down
ENSG00000170962	PDGFD	-2.07499	down
ENSG00000184226	PCDH9	-2.08288	down
ENSG00000196542	SPTSSB	-2.10383	down
ENSG00000173406	DAB1	-2.10996	down
ENSG00000125355	TMEM255A	-2.11537	down
ENSG00000080224	EPHA6	-2.12756	down
ENSG00000165874	SHLD2P1	-2.15541	down
ENSG00000164180	TMEM161B	-2.18704	down
ENSG00000144810	COL8A1	-2.19097	down
ENSG00000197977	ELOVL2	-2.19374	down
ENSG00000154274	C4orf19	-2.20932	down
ENSG00000125384	PTGER2	-2.23714	down
ENSG00000090376	IRAK3	-2.27045	down
ENSG00000174137	FAM53A	-2.27312	down
ENSG00000111783	RFX4	-2.28315	down
ENSG00000137473	TTC29	-2.31974	down
ENSG00000105894	PTN	-2.32062	down
ENSG00000172915	NBEA	-2.33181	down
ENSG00000225792	SNX10-AS1	-2.3394	down
ENSG00000141639	MAPK4	-2.34559	down
ENSG00000242419	PCDHGC4	-2.35544	down
ENSG00000137959	IFI44L	-2.36655	down
ENSG00000178031	ADAMTSL1	-2.38977	down
ENSG00000203814	H2BC18	-2.42866	down
ENSG00000198848	CES1	-2.44131	down
ENSG00000109452	INPP4B	-2.45225	down
ENSG00000154065	ANKRD29	-2.48174	down
ENSG00000150625	GPM6A	-2.55163	down
ENSG00000185052	SLC24A3	-2.56288	down
ENSG00000179630	LACC1	-2.59136	down
ENSG00000157087	ATP2B2	-2.61896	down
ENSG00000120658	ENOX1	-2.62008	down
ENSG00000243709	LEFTY1	-2.62311	down
ENSG00000148704	VAX1	-2.62636	down
ENSG00000089847	ANKRD24	-2.64684	down
ENSG00000148541	FAM13C	-2.65157	down
ENSG00000144218	AFF3	-2.68628	down
ENSG00000165646	SLC18A2	-2.69385	down
ENSG00000182256	GABRG3	-2.69495	down
ENSG00000122035	RASL11A	-2.69697	down
ENSG00000184611	KCNH7	-2.72774	down
ENSG00000188452	CERKL	-2.76864	down
ENSG00000181804	SLC9A9	-2.77436	down
ENSG00000134594	RAB33A	-2.87019	down
ENSG00000152076	CCDC74B	-2.89081	down
ENSG00000226203	LINC01733	-2.90498	down
ENSG00000156395	SORCS3	-2.91662	down
ENSG00000122420	PTGFR	-2.98959	down
ENSG00000270276	H4C15	-3.09135	down
ENSG00000172260	NEGR1	-3.1544	down
ENSG00000044524	EPHA3	-3.20836	down
ENSG00000249464	LINC01091	-3.23463	down
ENSG00000174776	WDR49	-3.27949	down
ENSG00000164330	EBF1	-3.30378	down
ENSG00000170624	SGCD	-3.33856	down
ENSG00000185551	NR2F2	-3.36522	down
ENSG00000186479	RGS7BP	-3.52108	down
ENSG00000267575	LINC02987	-3.52252	down
ENSG00000148123	PLPPR1	-3.52431	down
ENSG00000125804	FAM182A	-3.61923	down
ENSG00000270882	H4C14	-3.82229	down
ENSG00000127399	LRRC61	-3.85892	down
ENSG00000106526	ACTR3C	-3.87824	down
ENSG00000148053	NTRK2	-3.92284	down
ENSG00000141449	GREB1L	-4.07025	down
ENSG00000242268	LINC02082	-4.17741	down
ENSG00000086205	FOLH1	-4.26138	down
ENSG00000018236	CNTN1	-4.26382	down
ENSG00000102466	FGF14	-4.46193	down
ENSG00000239922	LOC124909496	-4.54101	down
ENSG00000165621	OXGR1	-4.54658	down
ENSG00000008196	TFAP2B	-4.6027	down
ENSG00000177675	CD163L1	-4.6301	down
ENSG00000115252	PDE1A	-4.66146	down
ENSG00000229727	LOC100506274	-5.00541	down
ENSG00000131398	KCNC3	-5.13167	down
ENSG00000221818	EBF2	-5.2234	down
ENSG00000145242	EPHA5	-5.69818	down
ENSG00000239335	LLPH-DT	-5.77728	down
ENSG00000196767	POU3F4	-7.30508	down

## Sheet: Common FIREs
chr	start	end	ctrl_mean	case_mean
chr1	7300000	7310000	1.6646	1.6117
chr1	11480000	11490000	1.601	1.6439
chr1	15330000	15340000	1.6478	1.65
chr1	17990000	18000000	1.6468	1.7313
chr1	18210000	18220000	1.5661	1.6618
chr1	18760000	18770000	1.5803	1.5756
chr1	19140000	19150000	1.5945	1.8917
chr1	21050000	21060000	1.6153	1.7236
chr1	23060000	23070000	1.7459	1.8084
chr1	23080000	23090000	1.5971	1.7168
chr1	23100000	23110000	1.5639	1.739
chr1	24340000	24350000	1.6603	1.6595
chr1	25610000	25620000	1.6213	1.6629
chr1	25710000	25720000	1.7187	1.8028
chr1	26760000	26770000	1.6742	1.8763
chr1	36680000	36690000	1.8289	1.8059
chr1	37160000	37170000	1.6958	1.6191
chr1	38110000	38120000	1.6499	1.6188
chr1	38220000	38230000	1.7032	1.6918
chr1	38350000	38360000	1.6935	1.6345
chr1	38610000	38620000	1.6355	1.6521
chr1	38740000	38750000	1.613	1.6645
chr1	39320000	39330000	1.6092	1.7367
chr1	41420000	41430000	1.6742	1.6612
chr1	41940000	41950000	1.6142	1.8027
chr1	43820000	43830000	1.8416	1.848
chr1	47440000	47450000	1.5688	1.6038
chr1	47520000	47530000	1.5981	1.5833
chr1	47910000	47920000	1.7203	1.6267
chr1	53640000	53650000	1.799	1.9591
chr1	56490000	56500000	1.5879	1.6722
chr1	60930000	60940000	1.6641	1.6677
chr1	63130000	63140000	1.6128	1.5803
chr1	63920000	63930000	1.6144	1.6573
chr1	67660000	67670000	1.6325	1.6236
chr1	67720000	67730000	1.6097	1.6977
chr1	75700000	75710000	1.5784	1.6214
chr1	87360000	87370000	1.6124	1.568
chr1	91750000	91760000	1.5972	1.6039
chr1	93720000	93730000	1.5708	1.595
chr1	93790000	93800000	1.8125	1.7775
chr1	94050000	94060000	1.5747	1.7124
chr1	94510000	94520000	1.604	1.6224
chr1	94620000	94630000	1.695	1.6358
chr1	95000000	95010000	1.5772	1.6718
chr1	109780000	109790000	1.5697	1.6565
chr1	111820000	111830000	1.6246	1.6639
chr1	114100000	114110000	1.7014	1.8411
chr1	147510000	147520000	1.8397	1.7579
chr1	147700000	147710000	1.6307	1.6481
chr1	152340000	152350000	1.713	1.7208
chr1	153470000	153480000	1.6376	1.6321
chr1	154790000	154800000	1.6058	1.6328
chr1	156670000	156680000	1.5632	1.6908
chr1	157270000	157280000	1.7212	1.725
chr1	160130000	160140000	1.5914	1.7121
chr1	160200000	160210000	1.591	1.8233
chr1	160220000	160230000	1.5902	1.6882
chr1	160410000	160420000	1.5863	1.7149
chr1	160470000	160480000	1.7654	1.9418
chr1	161910000	161920000	1.5623	1.6518
chr1	161930000	161940000	1.6181	1.611
chr1	162220000	162230000	1.5904	1.655
chr1	163570000	163580000	1.5741	1.6353
chr1	167250000	167260000	1.5832	1.6058
chr1	177050000	177060000	1.5628	1.5958
chr1	181100000	181110000	1.58	1.675
chr1	183100000	183110000	1.5884	1.6143
chr1	183260000	183270000	1.5837	1.6339
chr1	183310000	183320000	1.6842	1.731
chr1	192930000	192940000	1.6086	1.596
chr1	196500000	196510000	1.5757	1.7649
chr1	201550000	201560000	2.039	2.1023
chr1	201570000	201580000	1.6851	1.7048
chr1	201600000	201610000	1.5737	1.5783
chr1	201650000	201660000	1.5655	1.6171
chr1	201840000	201850000	1.5673	1.7034
chr1	201880000	201890000	1.5877	1.6436
chr1	202560000	202570000	1.7715	1.8369
chr1	204290000	204300000	1.6717	1.6873
chr1	204700000	204710000	1.5747	1.6059
chr1	204760000	204770000	1.5674	1.7003
chr1	205450000	205460000	1.5732	1.6309
chr1	209290000	209300000	1.5604	1.6723
chr1	209400000	209410000	1.7022	1.7738
chr1	220430000	220440000	1.6805	1.7161
chr1	223600000	223610000	1.6418	1.7162
chr1	229080000	229090000	1.6012	1.6268
chr1	232230000	232240000	1.8591	1.6791
chr1	232260000	232270000	1.6955	1.5611
chr1	244090000	244100000	1.7454	1.67
chr1	244110000	244120000	1.6306	1.5937
chr10	13970000	13980000	1.7433	1.8355
chr10	14010000	14020000	1.5846	1.5688
chr10	20330000	20340000	1.5968	1.6344
chr10	28840000	28850000	1.6221	1.6237
chr10	29100000	29110000	1.5674	1.6065
chr10	29220000	29230000	1.6438	1.6146
chr10	52030000	52040000	1.6541	1.7487
chr10	53070000	53080000	1.6472	1.7083
chr10	62710000	62720000	1.6033	1.6677
chr10	69620000	69630000	1.6435	1.6847
chr10	69680000	69690000	1.6039	1.561
chr10	71130000	71140000	1.9016	1.8622
chr10	71140000	71150000	1.5913	1.7186
chr10	71150000	71160000	1.8656	2.0194
chr10	71160000	71170000	1.7713	1.8525
chr10	78440000	78450000	1.8231	1.7324
chr10	78630000	78640000	1.5884	1.6361
chr10	78830000	78840000	1.7716	1.6117
chr10	78920000	78930000	1.7016	1.5738
chr10	84400000	84410000	1.6606	1.7452
chr10	90950000	90960000	1.6217	1.8135
chr10	95480000	95490000	1.5679	1.7467
chr10	95560000	95570000	1.6066	1.6909
chr10	96210000	96220000	1.6665	1.5996
chr10	97850000	97860000	1.5713	1.6342
chr10	98230000	98240000	1.566	1.6269
chr10	101230000	101240000	1.6014	1.5726
chr10	101280000	101290000	1.606	1.637
chr10	104190000	104200000	1.674	1.8751
chr10	112780000	112790000	1.5737	1.8671
chr10	112790000	112800000	1.9395	1.9614
chr10	112950000	112960000	1.6172	1.7002
chr10	116970000	116980000	1.5698	1.6691
chr11	6190000	6200000	1.6469	1.62
chr11	6520000	6530000	1.7328	1.8608
chr11	8770000	8780000	1.5847	1.6871
chr11	10940000	10950000	1.7666	1.8715
chr11	14040000	14050000	1.6316	1.8398
chr11	14070000	14080000	1.7254	1.8478
chr11	17660000	17670000	1.5833	1.6238
chr11	17800000	17810000	1.6697	1.6506
chr11	19720000	19730000	1.5693	1.6501
chr11	20080000	20090000	1.599	1.8154
chr11	44410000	44420000	1.6218	1.5628
chr11	44510000	44520000	1.6396	1.5912
chr11	44700000	44710000	1.608	1.6344
chr11	44820000	44830000	1.5924	1.6052
chr11	45120000	45130000	1.7852	1.9921
chr11	45490000	45500000	1.6446	1.7142
chr11	45510000	45520000	1.6064	1.7369
chr11	45520000	45530000	1.6068	1.7273
chr11	45530000	45540000	1.5794	1.6455
chr11	45550000	45560000	1.6047	1.5644
chr11	57150000	57160000	1.592	1.5679
chr11	64510000	64520000	1.5802	1.7084
chr11	64610000	64620000	1.5979	1.6659
chr11	69500000	69510000	1.7102	1.7104
chr11	70090000	70100000	1.5655	1.5999
chr11	72570000	72580000	1.6967	1.7691
chr11	75200000	75210000	1.5635	1.697
chr11	78250000	78260000	1.5979	1.668
chr11	78710000	78720000	1.6009	1.6814
chr11	82950000	82960000	1.6757	1.6479
chr11	86020000	86030000	1.6803	1.7142
chr11	86650000	86660000	1.6954	1.7274
chr11	92270000	92280000	1.7502	1.9061
chr11	92420000	92430000	1.5791	1.7087
chr11	94710000	94720000	1.589	1.6311
chr11	95360000	95370000	1.7324	1.6928
chr11	95390000	95400000	1.6032	1.6485
chr11	95510000	95520000	1.6737	1.8027
chr11	96130000	96140000	1.6002	1.7138
chr11	111100000	111110000	1.6113	1.6176
chr11	113320000	113330000	1.5715	1.6099
chr11	114050000	114060000	1.6304	1.7588
chr11	116410000	116420000	1.6376	1.6269
chr11	117510000	117520000	1.6301	1.6425
chr11	117570000	117580000	1.6888	1.6491
chr11	117590000	117600000	1.5973	1.6432
chr11	117740000	117750000	1.6307	1.562
chr11	119520000	119530000	1.5825	1.5973
chr11	119870000	119880000	1.6008	1.6301
chr11	119930000	119940000	1.6427	1.5784
chr11	120160000	120170000	1.6693	1.6419
chr11	125200000	125210000	1.6904	1.6144
chr11	125250000	125260000	1.7145	1.5773
chr11	125780000	125790000	1.6781	1.6208
chr11	126080000	126090000	1.6978	1.8041
chr11	128250000	128260000	1.6532	1.6829
chr11	128670000	128680000	1.6252	1.6046
chr11	128730000	128740000	1.5782	1.6949
chr11	129520000	129530000	1.7516	1.7933
chr11	131310000	131320000	1.6272	1.7056
chr11	131950000	131960000	1.735	1.9365
chr11	132040000	132050000	1.9157	1.9251
chr12	1320000	1330000	1.6141	1.7063
chr12	2520000	2530000	1.6234	1.7607
chr12	3540000	3550000	1.6161	1.6348
chr12	4040000	4050000	1.667	1.6547
chr12	4060000	4070000	1.7039	1.7197
chr12	7400000	7410000	1.5804	1.6025
chr12	13190000	13200000	1.6575	1.5885
chr12	13490000	13500000	1.6006	1.5794
chr12	15420000	15430000	1.5683	1.6348
chr12	31550000	31560000	1.5782	1.7185
chr12	52640000	52650000	1.5667	1.6984
chr12	52670000	52680000	1.5691	1.7218
chr12	54520000	54530000	1.6157	1.7864
chr12	62640000	62650000	1.5691	1.6268
chr12	62700000	62710000	1.8768	1.9729
chr12	62750000	62760000	1.6164	1.7089
chr12	64950000	64960000	1.565	1.6608
chr12	65740000	65750000	1.5657	1.6466
chr12	75820000	75830000	1.6212	1.5925
chr12	77260000	77270000	1.5668	1.721
chr12	89200000	89210000	1.9067	1.9711
chr12	89230000	89240000	1.6856	1.6226
chr12	89300000	89310000	1.851	1.8523
chr12	93180000	93190000	1.5641	1.655
chr12	93730000	93740000	1.5891	1.6654
chr12	98970000	98980000	2.0676	2.2601
chr12	99020000	99030000	1.6235	1.7564
chr12	99060000	99070000	1.7283	1.8666
chr12	99070000	99080000	1.8726	2.0287
chr12	99080000	99090000	1.6217	1.8207
chr12	99090000	99100000	1.8468	2.0886
chr12	105920000	105930000	1.6776	1.676
chr12	106790000	106800000	1.564	1.6396
chr12	107990000	108000000	1.6894	1.8454
chr12	108160000	108170000	1.5793	1.5729
chr12	108310000	108320000	1.6289	1.6366
chr12	114100000	114110000	1.8997	1.7818
chr12	114110000	114120000	2.0168	1.951
chr12	114160000	114170000	1.6278	1.6052
chr12	119240000	119250000	1.7957	1.6254
chr13	20050000	20060000	1.8131	1.5851
chr13	27680000	27690000	1.9593	1.6635
chr13	32800000	32810000	2.0581	1.6316
chr13	34720000	34730000	1.9008	1.6149
chr13	34800000	34810000	1.9793	1.5746
chr13	39270000	39280000	1.9116	1.6224
chr13	44300000	44310000	1.9469	1.6259
chr13	44320000	44330000	2.0384	1.6759
chr13	45550000	45560000	1.9407	1.8243
chr13	45770000	45780000	1.7268	1.5793
chr13	51240000	51250000	1.9071	1.6503
chr13	51260000	51270000	1.8317	1.6304
chr13	51330000	51340000	1.8886	1.59
chr13	51650000	51660000	1.9475	1.6599
chr13	59390000	59400000	2.0493	1.6645
chr13	59440000	59450000	1.948	1.63
chr13	59460000	59470000	2.0235	1.6814
chr13	59480000	59490000	1.9624	1.5603
chr13	60510000	60520000	1.8882	1.5697
chr13	60570000	60580000	1.8624	1.5623
chr13	60740000	60750000	1.9655	1.5612
chr13	75080000	75090000	1.7188	1.5665
chr13	80000000	80010000	1.967	1.6606
chr13	98400000	98410000	1.8941	1.6671
chr13	98570000	98580000	2.0903	1.7488
chr13	99290000	99300000	1.8705	1.6999
chr13	99800000	99810000	1.9654	1.6559
chr13	99820000	99830000	2.0467	1.6092
chr13	99830000	99840000	2.2619	1.836
chr13	99870000	99880000	2.0902	1.6554
chr13	105760000	105770000	2.2453	2.0014
chr13	105770000	105780000	1.7569	1.5931
chr13	105780000	105790000	2.123	1.8459
chr13	105880000	105890000	1.8957	1.6043
chr13	106310000	106320000	1.9618	1.5837
chr14	20580000	20590000	1.7738	1.6892
chr14	22380000	22390000	1.6338	1.5921
chr14	22400000	22410000	1.6058	1.5742
chr14	22530000	22540000	1.7913	1.6772
chr14	23110000	23120000	1.6023	1.6035
chr14	23150000	23160000	1.6209	1.7314
chr14	23340000	23350000	1.6002	1.8138
chr14	23480000	23490000	1.737	1.683
chr14	24420000	24430000	1.6331	1.8258
chr14	36360000	36370000	1.6048	1.6529
chr14	50010000	50020000	1.6485	1.7774
chr14	54730000	54740000	1.5641	1.6123
chr14	56960000	56970000	1.635	1.6271
chr14	57030000	57040000	1.6234	1.7108
chr14	60470000	60480000	1.6473	1.7355
chr14	60810000	60820000	1.5886	1.5837
chr14	61030000	61040000	1.5781	1.646
chr14	61440000	61450000	1.649	1.8249
chr14	61540000	61550000	1.5931	1.6135
chr14	61550000	61560000	1.6242	1.7523
chr14	61560000	61570000	1.6818	1.7039
chr14	61590000	61600000	1.8308	1.7763
chr14	64760000	64770000	1.5808	1.6483
chr14	64920000	64930000	1.5688	1.7583
chr14	65520000	65530000	1.7429	1.7847
chr14	68010000	68020000	1.8237	1.9033
chr14	68570000	68580000	1.5814	1.6331
chr14	68580000	68590000	1.598	1.5886
chr14	68600000	68610000	1.6363	1.575
chr14	68620000	68630000	1.6502	1.6699
chr14	68640000	68650000	1.8037	1.7901
chr14	68730000	68740000	1.6028	1.6129
chr14	69050000	69060000	1.5981	1.6886
chr14	72720000	72730000	1.6588	1.6318
chr14	74850000	74860000	1.6053	1.7168
chr14	81260000	81270000	1.7611	1.837
chr14	81300000	81310000	1.6156	1.6122
chr14	92320000	92330000	1.6318	1.6276
chr14	94900000	94910000	1.5678	1.6038
chr14	95710000	95720000	1.739	1.7158
chr14	95780000	95790000	1.6288	1.7133
chr14	95990000	96000000	1.6153	1.5764
chr14	96310000	96320000	1.5676	1.6644
chr15	39180000	39190000	1.5661	1.6693
chr15	42050000	42060000	1.5641	1.6651
chr15	47990000	48000000	1.5666	1.5756
chr15	48030000	48040000	1.5926	1.6132
chr15	57260000	57270000	1.6043	1.7479
chr15	57410000	57420000	1.7946	1.9234
chr15	57480000	57490000	1.6009	1.6872
chr15	57990000	58000000	1.5898	1.7989
chr15	58530000	58540000	1.5883	1.5898
chr15	60140000	60150000	1.609	1.6017
chr15	60770000	60780000	1.6206	1.7047
chr15	62720000	62730000	1.6243	1.6169
chr15	67080000	67090000	1.5706	1.566
chr15	67700000	67710000	1.611	1.6368
chr15	69050000	69060000	1.733	1.6948
chr15	69210000	69220000	1.5972	1.6292
chr15	69630000	69640000	1.6016	1.607
chr15	73760000	73770000	1.7173	1.7525
chr15	73810000	73820000	1.6307	1.644
chr15	74440000	74450000	1.6739	1.6782
chr15	79060000	79070000	1.6393	1.618
chr15	79510000	79520000	1.6077	1.6216
chr15	80830000	80840000	1.586	1.5728
chr15	89160000	89170000	1.5723	1.6251
chr15	89860000	89870000	1.6447	1.8468
chr15	92300000	92310000	1.6355	1.6397
chr15	92510000	92520000	1.5952	1.6567
chr15	92570000	92580000	1.6051	1.5863
chr15	98620000	98630000	1.6829	1.8763
chr16	20200000	20210000	1.5784	1.6176
chr16	22080000	22090000	1.6021	1.6561
chr16	22670000	22680000	1.76	1.6818
chr16	52360000	52370000	1.5784	1.642
chr16	52590000	52600000	1.6695	1.5988
chr16	57880000	57890000	1.6604	1.6582
chr16	65970000	65980000	1.698	1.6011
chr16	73740000	73750000	1.6654	1.7295
chr17	7880000	7890000	1.6483	1.7702
chr17	27980000	27990000	1.5683	1.6636
chr17	29030000	29040000	1.6145	1.5861
chr17	31660000	31670000	1.5859	1.565
chr17	33340000	33350000	1.7144	1.6037
chr17	34690000	34700000	1.6457	1.593
chr17	43730000	43740000	1.5633	1.5937
chr17	48750000	48760000	1.6552	1.774
chr17	49590000	49600000	1.5879	1.6584
chr17	50200000	50210000	1.5752	1.6627
chr17	56650000	56660000	1.6052	1.6613
chr17	57990000	58000000	1.6519	1.692
chr17	58390000	58400000	1.5885	1.591
chr17	65540000	65550000	1.5811	1.586
chr17	68710000	68720000	1.6259	1.8295
chr17	77710000	77720000	1.7278	1.7605
chr18	6620000	6630000	1.6005	1.6675
chr18	6770000	6780000	1.6815	1.7229
chr18	8850000	8860000	1.6199	1.6168
chr18	10390000	10400000	1.6443	1.6735
chr18	23300000	23310000	1.5831	1.5773
chr18	45720000	45730000	1.5625	1.7515
chr18	46430000	46440000	1.6399	1.7367
chr18	46510000	46520000	1.6745	1.7306
chr18	47890000	47900000	1.6092	1.6614
chr18	58910000	58920000	1.7165	1.7494
chr18	62750000	62760000	1.6273	1.7165
chr19	31520000	31530000	1.6144	1.5882
chr2	7500000	7510000	1.5635	1.5968
chr2	11310000	11320000	1.5775	1.6322
chr2	12190000	12200000	1.5692	1.5705
chr2	15790000	15800000	1.5695	1.6247
chr2	16010000	16020000	1.8272	1.7325
chr2	16140000	16150000	1.6142	1.6204
chr2	16160000	16170000	1.809	1.8441
chr2	16310000	16320000	1.7434	1.5861
chr2	19670000	19680000	1.5671	1.8344
chr2	19740000	19750000	1.6898	1.7171
chr2	24530000	24540000	1.6084	1.793
chr2	36110000	36120000	1.5918	1.7583
chr2	36470000	36480000	1.6168	1.7222
chr2	36570000	36580000	1.5672	1.6281
chr2	36600000	36610000	1.6187	1.7082
chr2	38150000	38160000	1.6531	1.7087
chr2	38490000	38500000	1.6171	1.6707
chr2	44850000	44860000	1.7468	1.6729
chr2	46220000	46230000	1.6119	1.6326
chr2	47170000	47180000	1.7201	1.7308
chr2	47200000	47210000	1.648	1.6165
chr2	54820000	54830000	1.566	1.6492
chr2	55810000	55820000	1.6405	1.6865
chr2	64170000	64180000	1.6317	1.6208
chr2	64740000	64750000	1.8151	1.8777
chr2	71990000	72000000	1.6126	1.7463
chr2	73930000	73940000	1.6395	1.7125
chr2	84010000	84020000	1.6421	1.7295
chr2	85500000	85510000	1.5703	1.7688
chr2	101540000	101550000	1.595	1.6523
chr2	103450000	103460000	1.5883	1.6013
chr2	115860000	115870000	1.7726	1.8539
chr2	170480000	170490000	1.6025	1.6323
chr2	170570000	170580000	1.607	1.647
chr2	172290000	172300000	1.7977	1.6325
chr2	172340000	172350000	1.7853	1.603
chr2	173780000	173790000	1.7098	1.6747
chr2	173790000	173800000	1.6534	1.7096
chr2	174840000	174850000	1.5614	1.7049
chr2	176330000	176340000	1.5709	1.6954
chr2	191290000	191300000	1.5954	1.5811
chr2	197210000	197220000	1.6114	1.7174
chr2	197920000	197930000	1.6442	1.7072
chr2	199890000	199900000	1.6764	1.726
chr2	200130000	200140000	1.6771	1.7889
chr2	200170000	200180000	1.6555	1.7043
chr2	200330000	200340000	1.5696	1.6953
chr2	200560000	200570000	1.7216	1.7586
chr2	200720000	200730000	1.5632	1.7436
chr2	205450000	205460000	1.5921	1.5671
chr2	205490000	205500000	1.7613	1.7969
chr2	215620000	215630000	1.5632	1.6501
chr2	216800000	216810000	1.6069	1.6405
chr2	216840000	216850000	1.847	1.9086
chr2	216870000	216880000	1.612	1.6236
chr2	217940000	217950000	1.5679	1.5946
chr2	217970000	217980000	1.7259	1.7275
chr2	224120000	224130000	1.6008	1.7617
chr2	231160000	231170000	1.6645	1.8827
chr2	232030000	232040000	1.6711	1.6729
chr2	234680000	234690000	1.7236	1.7065
chr2	237250000	237260000	1.6179	1.7883
chr2	237260000	237270000	1.6498	1.7562
chr20	1970000	1980000	1.6874	1.6216
chr20	4380000	4390000	1.6236	1.6051
chr20	4770000	4780000	1.5884	1.6633
chr20	9130000	9140000	1.6431	1.6052
chr20	9550000	9560000	1.7421	1.7329
chr20	10220000	10230000	1.8695	1.8393
chr20	10250000	10260000	1.5742	1.564
chr20	13040000	13050000	1.5633	1.6064
chr20	33840000	33850000	1.5664	1.6958
chr20	37220000	37230000	1.6084	1.6029
chr20	37810000	37820000	1.6381	1.74
chr20	38120000	38130000	1.6993	1.7585
chr20	38680000	38690000	1.6111	1.6199
chr20	40310000	40320000	1.6135	1.5844
chr20	46230000	46240000	1.5696	1.6616
chr20	46240000	46250000	1.7285	1.9102
chr20	47350000	47360000	1.646	1.7285
chr20	49370000	49380000	1.8137	1.9038
chr20	49380000	49390000	1.767	1.8895
chr21	33000000	33010000	1.5678	1.6173
chr21	33990000	34000000	1.6002	1.6658
chr21	38890000	38900000	1.6091	1.5827
chr22	25890000	25900000	1.5967	1.6602
chr22	26820000	26830000	1.6527	1.676
chr22	26910000	26920000	1.8107	1.8422
chr22	26960000	26970000	1.6547	1.5816
chr22	28330000	28340000	1.8088	1.7996
chr22	37450000	37460000	1.5791	1.6428
chr22	39760000	39770000	1.5915	1.6637
chr22	39770000	39780000	1.6301	1.7001
chr3	10570000	10580000	1.8272	1.9597
chr3	10920000	10930000	1.598	1.6241
chr3	14660000	14670000	1.5903	1.74
chr3	15250000	15260000	1.6715	1.8008
chr3	23820000	23830000	1.5723	1.5688
chr3	24160000	24170000	1.6644	1.7299
chr3	28100000	28110000	1.5863	1.571
chr3	37560000	37570000	1.5683	1.5611
chr3	38690000	38700000	1.6054	1.6486
chr3	38780000	38790000	1.6991	1.6439
chr3	38810000	38820000	1.6445	1.7616
chr3	38870000	38880000	1.6785	1.7008
chr3	39220000	39230000	1.638	1.6351
chr3	39250000	39260000	1.625	1.6645
chr3	43380000	43390000	1.5666	1.81
chr3	45270000	45280000	1.7919	1.775
chr3	46190000	46200000	1.5999	1.7809
chr3	46620000	46630000	1.5947	1.7042
chr3	47610000	47620000	1.7707	2.0582
chr3	55220000	55230000	1.6168	1.6912
chr3	55590000	55600000	1.8586	1.8227
chr3	55910000	55920000	1.6541	1.6738
chr3	62810000	62820000	1.7158	1.7942
chr3	65120000	65130000	1.5718	1.5987
chr3	65540000	65550000	1.5734	1.6901
chr3	69140000	69150000	1.6059	1.6022
chr3	69290000	69300000	1.6681	1.5707
chr3	70890000	70900000	1.6281	1.5626
chr3	71830000	71840000	1.6276	1.7736
chr3	72110000	72120000	1.8251	1.8523
chr3	78420000	78430000	1.5775	1.6427
chr3	79170000	79180000	1.6709	1.7013
chr3	110680000	110690000	1.6054	1.6605
chr3	122870000	122880000	1.5691	1.6076
chr3	124920000	124930000	1.5904	1.6295
chr3	133250000	133260000	1.5644	1.6309
chr3	139090000	139100000	1.5784	1.7133
chr3	139220000	139230000	1.5897	1.6112
chr3	149250000	149260000	1.6123	1.6841
chr3	150040000	150050000	1.6806	1.7888
chr3	155400000	155410000	1.5631	1.6363
chr3	157260000	157270000	1.7698	1.809
chr3	171280000	171290000	1.5627	1.6561
chr3	181750000	181760000	1.6467	1.6608
chr3	182100000	182110000	1.5854	1.5986
chr3	183490000	183500000	1.6565	1.6239
chr3	184630000	184640000	1.6296	1.5905
chr3	186170000	186180000	1.6139	1.6998
chr3	187210000	187220000	1.6607	1.8253
chr3	187510000	187520000	1.6604	1.7449
chr3	187810000	187820000	1.6814	1.7032
chr3	187860000	187870000	1.8918	1.886
chr3	188030000	188040000	1.7862	1.9173
chr3	193430000	193440000	1.6236	1.6133
chr3	193770000	193780000	1.6304	1.5845
chr3	193860000	193870000	1.7468	1.773
chr4	10230000	10240000	1.6182	1.6778
chr4	10280000	10290000	1.5877	1.6814
chr4	41170000	41180000	1.5777	1.7863
chr4	41470000	41480000	1.6305	1.7362
chr4	76480000	76490000	1.6149	1.566
chr4	76580000	76590000	1.6655	1.7644
chr4	76690000	76700000	1.6039	1.639
chr4	77010000	77020000	1.5681	1.6683
chr4	77200000	77210000	1.7012	1.8691
chr4	77210000	77220000	1.7762	2.0541
chr4	77230000	77240000	1.5714	1.6751
chr4	77480000	77490000	1.7025	1.8294
chr4	78230000	78240000	1.5614	1.7172
chr4	87830000	87840000	1.5838	1.6883
chr4	90890000	90900000	1.5623	1.6382
chr4	113580000	113590000	1.5755	1.7083
chr4	113930000	113940000	1.5686	1.7038
chr4	123400000	123410000	1.5815	1.5728
chr4	124030000	124040000	1.7949	1.7321
chr4	139380000	139390000	1.6253	1.9757
chr4	139800000	139810000	1.7182	1.7735
chr4	139820000	139830000	1.7512	1.7003
chr4	150170000	150180000	1.5831	1.5634
chr4	159530000	159540000	1.5923	1.7162
chr4	172810000	172820000	1.595	1.602
chr4	173100000	173110000	1.6695	1.6602
chr4	173810000	173820000	1.6288	1.7415
chr4	184380000	184390000	1.6758	1.6156
chr4	185660000	185670000	1.6339	1.6707
chr5	12370000	12380000	1.5716	1.628
chr5	71950000	71960000	1.6591	1.6352
chr5	72130000	72140000	1.6727	1.6817
chr5	83410000	83420000	1.7353	1.813
chr5	88400000	88410000	1.6088	1.6796
chr5	107820000	107830000	1.7307	1.8566
chr5	113120000	113130000	1.6266	1.6159
chr5	116620000	116630000	1.6068	1.6549
chr5	116730000	116740000	1.6939	1.6426
chr5	116820000	116830000	1.6778	1.7734
chr5	116930000	116940000	1.6775	1.7775
chr5	124420000	124430000	1.708	1.6789
chr5	135940000	135950000	1.6365	1.6277
chr5	135990000	136000000	1.5782	1.652
chr5	141160000	141170000	1.6875	1.89
chr5	141370000	141380000	1.5799	1.8018
chr5	141470000	141480000	1.7401	2.0784
chr5	143760000	143770000	1.5754	1.7448
chr5	148090000	148100000	1.5705	1.5795
chr5	151550000	151560000	1.6129	1.7166
chr5	152170000	152180000	1.6432	1.7752
chr5	154050000	154060000	1.6769	1.6238
chr5	154090000	154100000	1.5729	1.5853
chr5	154150000	154160000	1.5757	1.6077
chr5	154810000	154820000	1.5813	1.7729
chr5	167780000	167790000	1.62	1.5953
chr5	167950000	167960000	1.7698	1.7924
chr5	170130000	170140000	1.6849	1.8328
chr5	170240000	170250000	1.6749	1.7216
chr5	170720000	170730000	1.7141	1.6897
chr5	171010000	171020000	1.6154	1.8545
chr5	171590000	171600000	1.8171	1.823
chr5	173780000	173790000	1.7621	1.7526
chr5	173890000	173900000	1.6366	1.661
chr5	174170000	174180000	1.5887	1.5962
chr5	176900000	176910000	1.6174	1.6542
chr5	181010000	181020000	1.6716	1.7315
chr6	3510000	3520000	1.6965	1.637
chr6	4850000	4860000	1.5808	1.6074
chr6	7410000	7420000	1.5642	1.6399
chr6	7810000	7820000	1.5799	1.5616
chr6	11950000	11960000	1.6557	1.569
chr6	14270000	14280000	1.7095	1.6976
chr6	14390000	14400000	1.5757	1.5928
chr6	14450000	14460000	1.6751	1.602
chr6	14550000	14560000	1.5839	1.59
chr6	15950000	15960000	1.6514	1.6276
chr6	24940000	24950000	1.6554	1.6251
chr6	33920000	33930000	1.6552	1.766
chr6	39290000	39300000	1.5999	1.667
chr6	39530000	39540000	1.6562	1.6998
chr6	39670000	39680000	1.5965	1.6045
chr6	40100000	40110000	1.5961	1.6539
chr6	40180000	40190000	1.6326	1.6195
chr6	40930000	40940000	1.6253	1.6856
chr6	42350000	42360000	1.5805	1.7068
chr6	42690000	42700000	1.6308	1.578
chr6	43930000	43940000	1.7243	1.7321
chr6	52540000	52550000	1.6532	1.6606
chr6	75330000	75340000	1.5924	1.7383
chr6	89500000	89510000	1.6327	1.7157
chr6	90390000	90400000	1.5868	1.6652
chr6	111870000	111880000	1.6094	1.6484
chr6	111970000	111980000	1.6262	1.7175
chr6	125500000	125510000	1.7094	1.7579
chr6	125510000	125520000	1.7404	1.8305
chr6	125530000	125540000	1.641	1.6019
chr6	125560000	125570000	1.7539	1.8643
chr6	125620000	125630000	1.6541	1.6377
chr6	125650000	125660000	1.6316	1.6228
chr6	125670000	125680000	1.6621	1.6954
chr6	125700000	125710000	1.6553	1.6102
chr6	125910000	125920000	1.5866	1.5862
chr6	127450000	127460000	1.6223	1.7297
chr6	131340000	131350000	1.7475	1.9352
chr6	149140000	149150000	1.567	1.5919
chr6	159290000	159300000	1.57	1.6613
chr6	167330000	167340000	1.6073	1.5958
chr7	8490000	8500000	1.5828	1.7394
chr7	20010000	20020000	1.6369	1.6972
chr7	22280000	22290000	1.6329	1.6579
chr7	22640000	22650000	1.5836	1.6854
chr7	22950000	22960000	1.5856	1.765
chr7	24400000	24410000	1.6276	1.6095
chr7	24460000	24470000	1.5898	1.591
chr7	24890000	24900000	1.5945	1.695
chr7	27540000	27550000	1.6121	1.6049
chr7	28550000	28560000	1.6309	1.6087
chr7	30960000	30970000	1.6443	1.7171
chr7	31110000	31120000	1.6114	1.6042
chr7	33570000	33580000	1.5732	1.6836
chr7	43230000	43240000	1.5702	1.5947
chr7	79460000	79470000	1.602	1.5635
chr7	79480000	79490000	1.7133	1.6895
chr7	79550000	79560000	1.859	1.8272
chr7	79590000	79600000	1.6518	1.6937
chr7	79630000	79640000	1.6184	1.5959
chr7	79660000	79670000	1.5877	1.6354
chr7	79790000	79800000	1.5957	1.5938
chr7	79800000	79810000	1.6235	1.6307
chr7	82940000	82950000	1.5616	1.6748
chr7	83490000	83500000	1.5935	1.7119
chr7	90540000	90550000	1.7088	1.7381
chr7	92780000	92790000	1.5714	1.6061
chr7	105210000	105220000	1.6183	1.8426
chr7	105730000	105740000	1.8967	2.0456
chr7	105920000	105930000	1.693	1.7164
chr7	105960000	105970000	1.6395	1.6298
chr7	106360000	106370000	1.6168	1.6226
chr7	121790000	121800000	1.6844	1.6631
chr7	121850000	121860000	1.6871	1.7046
chr7	122280000	122290000	1.8659	1.9725
chr7	127860000	127870000	1.5625	1.7466
chr7	129380000	129390000	1.5987	1.803
chr7	129830000	129840000	1.6379	1.7872
chr7	132040000	132050000	1.6622	1.7907
chr7	132410000	132420000	1.6923	1.8106
chr7	132430000	132440000	1.5714	1.6289
chr7	134820000	134830000	1.5722	1.7451
chr7	134840000	134850000	1.5729	1.5818
chr8	8490000	8500000	1.6982	1.7793
chr8	8550000	8560000	1.5924	1.6062
chr8	9230000	9240000	1.7616	2.0013
chr8	9310000	9320000	1.7772	1.7596
chr8	10050000	10060000	1.5821	1.6353
chr8	20000000	20010000	1.6505	1.7052
chr8	20340000	20350000	1.6037	1.5898
chr8	20530000	20540000	1.6208	1.5909
chr8	20540000	20550000	1.6604	1.5952
chr8	22710000	22720000	1.5791	1.694
chr8	22730000	22740000	1.5619	1.6242
chr8	22770000	22780000	1.6893	1.6665
chr8	23610000	23620000	1.6362	1.6714
chr8	23910000	23920000	1.561	1.5976
chr8	27420000	27430000	1.6961	1.7301
chr8	37580000	37590000	1.5979	1.7317
chr8	61320000	61330000	1.5889	1.5981
chr8	70110000	70120000	1.5803	1.6697
chr8	72650000	72660000	1.5771	1.6119
chr8	101560000	101570000	1.5767	1.7107
chr8	101820000	101830000	1.6152	1.6825
chr8	102010000	102020000	1.5693	1.6562
chr8	102730000	102740000	1.6413	1.8007
chr8	129440000	129450000	1.6647	1.7099
chr9	16680000	16690000	1.5685	1.6154
chr9	20170000	20180000	1.6065	1.7151
chr9	20230000	20240000	1.6101	1.5731
chr9	20440000	20450000	1.5794	1.5961
chr9	27440000	27450000	1.579	1.7103
chr9	27840000	27850000	1.5699	1.6462
chr9	34580000	34590000	1.5863	1.5669
chr9	34880000	34890000	1.7754	1.9004
chr9	68720000	68730000	1.5839	1.6331
chr9	68760000	68770000	1.5645	1.694
chr9	68830000	68840000	1.8103	1.8129
chr9	68840000	68850000	1.5903	1.672
chr9	70470000	70480000	1.625	1.5661
chr9	90000000	90010000	1.6707	1.6093
chr9	90470000	90480000	1.6378	1.5978
chr9	97600000	97610000	1.5606	1.6759
chr9	99830000	99840000	1.6394	1.862
chr9	106820000	106830000	1.5794	1.5957
chr9	109700000	109710000	1.6396	1.7097
chr9	113740000	113750000	1.6624	1.6938
chr9	116260000	116270000	1.6008	1.5717
chr9	116300000	116310000	1.6143	1.6566
chr9	116330000	116340000	1.6725	1.5865
chr9	116970000	116980000	1.6277	1.7557
chr9	123790000	123800000	1.5643	1.7279
chr9	126250000	126260000	1.63	1.736
chr9	127260000	127270000	1.5653	1.6323
chr9	127270000	127280000	1.6928	1.9083
chr9	131980000	131990000	1.6762	1.733

## Sheet: MECP2insA FIREs
chr	start	end	ctrl_mean	case_mean
chr1	111220000	111230000	1.2573	1.498
chr1	171510000	171520000	1.2336	1.5046
chr1	178220000	178230000	1.2833	1.5091
chr1	222920000	222930000	1.2339	1.4813
chr10	74860000	74870000	1.2833	1.4859
chr10	112270000	112280000	1.2796	1.5731
chr11	14000000	14010000	1.2927	1.4913
chr11	20020000	20030000	1.2873	1.4994
chr11	20030000	20040000	1.2728	1.4943
chr11	42810000	42820000	1.2534	1.4943
chr11	118290000	118300000	1.2841	1.5373
chr12	7060000	7070000	1.269	1.4814
chr12	7190000	7200000	1.2882	1.4859
chr12	26540000	26550000	1.2948	1.4838
chr15	40080000	40090000	1.2464	1.5703
chr15	89250000	89260000	1.2772	1.4943
chr17	16020000	16030000	1.2371	1.5364
chr18	59290000	59300000	1.2764	1.4969
chr18	59530000	59540000	1.1842	1.4975
chr2	17770000	17780000	1.2756	1.486
chr2	73420000	73430000	1.2591	1.4914
chr2	114330000	114340000	1.2942	1.4863
chr2	127300000	127310000	1.2695	1.5848
chr2	169200000	169210000	1.2451	1.4861
chr2	186990000	187000000	1.2716	1.4926
chr2	188160000	188170000	1.2733	1.5014
chr2	188180000	188190000	1.242	1.5112
chr2	231290000	231300000	1.2949	1.5304
chr21	37470000	37480000	1.2492	1.5189
chr3	8800000	8810000	1.2839	1.4968
chr3	130510000	130520000	1.2821	1.4949
chr4	78350000	78360000	1.2896	1.506
chr4	150590000	150600000	1.2382	1.4901
chr4	150810000	150820000	1.279	1.5718
chr5	31480000	31490000	1.2803	1.5087
chr5	90660000	90670000	1.2792	1.5123
chr5	117210000	117220000	1.2887	1.515
chr5	136560000	136570000	1.2903	1.4958
chr5	138350000	138360000	1.2247	1.4861
chr5	145530000	145540000	1.2838	1.5469
chr5	148170000	148180000	1.2943	1.5465
chr5	151130000	151140000	1.292	1.5189
chr6	89640000	89650000	1.1819	1.4942
chr6	89680000	89690000	1.2399	1.5486
chr6	89690000	89700000	1.2533	1.6483
chr6	93890000	93900000	1.2753	1.6336
chr6	107670000	107680000	1.293	1.5419
chr7	7750000	7760000	1.289	1.4922
chr7	7780000	7790000	1.2437	1.4824
chr7	106550000	106560000	1.2886	1.4939
chr7	116770000	116780000	1.2576	1.5092
chr7	127650000	127660000	1.2712	1.4903
chr8	90710000	90720000	1.255	1.5169
chr8	95260000	95270000	1.2707	1.4979
chr9	35730000	35740000	1.2422	1.4958
chr9	124590000	124600000	1.2911	1.5719

## Sheet: Control FIREs
chr	start	end	ctrl_mean	case_mean
chr1	29940000	29950000	1.4674	1.2624
chr10	76150000	76160000	1.4867	1.2813
chr10	76170000	76180000	1.4636	1.3026
chr10	78930000	78940000	1.4633	1.2909
chr11	125130000	125140000	1.4691	1.248
chr11	125220000	125230000	1.4969	1.3042
chr12	89080000	89090000	1.5263	1.2708
chr13	20300000	20310000	1.6009	1.2598
chr13	20370000	20380000	1.519	1.1466
chr13	20800000	20810000	1.5623	1.2692
chr13	20820000	20830000	1.5168	1.1609
chr13	21520000	21530000	1.52	1.2925
chr13	21700000	21710000	1.5364	1.2021
chr13	21720000	21730000	1.4958	1.2322
chr13	21740000	21750000	1.5582	1.166
chr13	21800000	21810000	1.4895	1.227
chr13	21960000	21970000	1.5686	1.1745
chr13	22020000	22030000	1.5017	1.2548
chr13	22030000	22040000	1.4749	1.117
chr13	22040000	22050000	1.5988	1.2867
chr13	22100000	22110000	1.6118	1.2106
chr13	22120000	22130000	1.5019	1.0827
chr13	22130000	22140000	1.603	1.1792
chr13	22150000	22160000	1.4633	1.1347
chr13	22160000	22170000	1.7342	1.2672
chr13	22450000	22460000	1.5474	1.132
chr13	22570000	22580000	1.6044	1.1156
chr13	23320000	23330000	1.6924	1.2303
chr13	23460000	23470000	1.4649	1.117
chr13	23570000	23580000	1.4644	1.0802
chr13	23720000	23730000	1.5071	1.0671
chr13	23740000	23750000	1.5969	1.3009
chr13	23760000	23770000	1.5783	1.2483
chr13	23980000	23990000	1.6722	1.3094
chr13	24010000	24020000	1.4917	1.2035
chr13	24050000	24060000	1.5854	1.2102
chr13	24070000	24080000	1.6551	1.2439
chr13	24080000	24090000	1.5316	1.2203
chr13	24100000	24110000	1.6989	1.2691
chr13	24160000	24170000	1.6077	1.2898
chr13	25170000	25180000	1.4984	1.133
chr13	25190000	25200000	1.5304	1.1856
chr13	25220000	25230000	1.4942	1.1012
chr13	25270000	25280000	1.582	1.2859
chr13	25410000	25420000	1.5825	1.2816
chr13	25860000	25870000	1.5842	1.1053
chr13	25940000	25950000	1.4631	1.1395
chr13	25970000	25980000	1.5488	1.213
chr13	25990000	26000000	1.5519	1.1921
chr13	26020000	26030000	1.5328	1.2151
chr13	26420000	26430000	1.6426	1.2346
chr13	26430000	26440000	1.7761	1.3068
chr13	26550000	26560000	1.6423	1.2626
chr13	26610000	26620000	1.5296	1.2183
chr13	26630000	26640000	1.5842	1.2394
chr13	26860000	26870000	1.5692	1.2736
chr13	27470000	27480000	1.5072	1.2226
chr13	27620000	27630000	1.4938	1.178
chr13	27660000	27670000	1.5538	1.2833
chr13	27770000	27780000	1.4711	1.1977
chr13	27820000	27830000	1.5608	1.2569
chr13	27960000	27970000	1.5074	1.2246
chr13	28230000	28240000	1.5612	1.2964
chr13	28430000	28440000	1.5129	1.2977
chr13	28610000	28620000	1.5264	1.2505
chr13	28620000	28630000	1.4932	1.233
chr13	28650000	28660000	1.484	1.1725
chr13	28820000	28830000	1.5936	1.2253
chr13	28840000	28850000	1.5974	1.29
chr13	28860000	28870000	1.4783	1.1299
chr13	28900000	28910000	1.5156	1.1866
chr13	28940000	28950000	1.5831	1.2299
chr13	29010000	29020000	1.6171	1.2924
chr13	29020000	29030000	1.4985	1.0992
chr13	29060000	29070000	1.5216	1.2446
chr13	29100000	29110000	1.5925	1.2753
chr13	29150000	29160000	1.5647	1.1539
chr13	29290000	29300000	1.5293	1.1792
chr13	29580000	29590000	1.5669	1.2729
chr13	29600000	29610000	1.6675	1.2442
chr13	29790000	29800000	1.4919	1.2656
chr13	29910000	29920000	1.5	1.1425
chr13	30000000	30010000	1.5257	1.0615
chr13	30020000	30030000	1.5154	1.1403
chr13	30040000	30050000	1.5026	1.105
chr13	30070000	30080000	1.5888	1.2628
chr13	30170000	30180000	1.4902	1.1145
chr13	30240000	30250000	1.5767	1.2766
chr13	30720000	30730000	1.5532	1.2414
chr13	30730000	30740000	1.6061	1.2428
chr13	31060000	31070000	1.4853	1.2562
chr13	31370000	31380000	1.4722	1.1121
chr13	31510000	31520000	1.5138	1.1339
chr13	31780000	31790000	1.4855	1.1949
chr13	32070000	32080000	1.4735	1.2092
chr13	32100000	32110000	1.5342	1.2187
chr13	32250000	32260000	1.4969	1.1376
chr13	32300000	32310000	1.5292	1.2413
chr13	32350000	32360000	1.5339	1.2873
chr13	32420000	32430000	1.5696	1.3024
chr13	32780000	32790000	1.5067	1.2458
chr13	32790000	32800000	1.6636	1.3099
chr13	32830000	32840000	1.6455	1.2178
chr13	32850000	32860000	1.522	1.2812
chr13	32880000	32890000	1.6549	1.2711
chr13	32890000	32900000	1.5326	1.1857
chr13	32940000	32950000	1.4918	1.1872
chr13	32980000	32990000	1.5415	1.2195
chr13	33090000	33100000	1.5513	1.3094
chr13	33210000	33220000	1.4757	1.2097
chr13	33280000	33290000	1.5716	1.2659
chr13	33290000	33300000	1.628	1.2815
chr13	33980000	33990000	1.559	1.2273
chr13	33990000	34000000	1.4688	1.1858
chr13	34090000	34100000	1.5398	1.3011
chr13	34290000	34300000	1.5956	1.273
chr13	34390000	34400000	1.5391	1.2236
chr13	34610000	34620000	1.5663	1.2566
chr13	34640000	34650000	1.4683	1.1326
chr13	34770000	34780000	1.7436	1.296
chr13	34820000	34830000	1.5868	1.239
chr13	34870000	34880000	1.5696	1.2678
chr13	35010000	35020000	1.4838	1.2073
chr13	35460000	35470000	1.5205	1.2779
chr13	35780000	35790000	1.5817	1.216
chr13	35790000	35800000	1.5594	1.246
chr13	36010000	36020000	1.4711	1.2359
chr13	36040000	36050000	1.4812	1.1887
chr13	36120000	36130000	1.4768	1.2038
chr13	36190000	36200000	1.6297	1.2685
chr13	36520000	36530000	1.4716	1.2477
chr13	36530000	36540000	1.4718	1.2711
chr13	36590000	36600000	1.494	1.2291
chr13	36730000	36740000	1.5001	1.286
chr13	36840000	36850000	1.4772	1.2921
chr13	37290000	37300000	1.5837	1.2453
chr13	37520000	37530000	1.5614	1.1742
chr13	37880000	37890000	1.5476	1.159
chr13	38220000	38230000	1.5045	1.2309
chr13	38730000	38740000	1.475	1.1669
chr13	38740000	38750000	1.5716	1.3053
chr13	38770000	38780000	1.6103	1.202
chr13	39170000	39180000	1.4761	1.1551
chr13	39180000	39190000	1.5483	1.287
chr13	39240000	39250000	1.6109	1.1937
chr13	39300000	39310000	1.4933	1.1533
chr13	39390000	39400000	1.6512	1.1711
chr13	39400000	39410000	1.4986	1.2218
chr13	39410000	39420000	1.52	1.1711
chr13	39420000	39430000	1.6893	1.2584
chr13	39460000	39470000	1.6902	1.269
chr13	39510000	39520000	1.5014	1.2538
chr13	39520000	39530000	1.617	1.2718
chr13	39530000	39540000	1.4675	1.2315
chr13	39550000	39560000	1.4786	1.2034
chr13	39700000	39710000	1.5515	1.2965
chr13	39820000	39830000	1.5099	1.2077
chr13	39960000	39970000	1.5682	1.2778
chr13	40010000	40020000	1.5173	1.2108
chr13	40020000	40030000	1.6009	1.253
chr13	40060000	40070000	1.5848	1.2811
chr13	40100000	40110000	1.5659	1.2173
chr13	40180000	40190000	1.5883	1.1099
chr13	40190000	40200000	1.5345	1.2153
chr13	40200000	40210000	1.5357	1.291
chr13	40210000	40220000	1.6032	1.2897
chr13	40370000	40380000	1.6425	1.2973
chr13	40390000	40400000	1.6267	1.3039
chr13	40480000	40490000	1.6504	1.2785
chr13	41400000	41410000	1.5788	1.2833
chr13	41470000	41480000	1.7192	1.2822
chr13	41490000	41500000	1.6993	1.2591
chr13	41590000	41600000	1.5031	1.2716
chr13	41690000	41700000	1.5377	1.2755
chr13	41700000	41710000	1.4971	1.187
chr13	41740000	41750000	1.4634	1.2234
chr13	41750000	41760000	1.4771	1.2578
chr13	41870000	41880000	1.4961	1.1872
chr13	41890000	41900000	1.477	1.26
chr13	41970000	41980000	1.6226	1.2723
chr13	41990000	42000000	1.4758	1.0807
chr13	42010000	42020000	1.6065	1.2711
chr13	42700000	42710000	1.5724	1.289
chr13	42710000	42720000	1.4714	1.1639
chr13	42720000	42730000	1.5401	1.2114
chr13	42780000	42790000	1.6681	1.2918
chr13	42800000	42810000	1.5037	1.1539
chr13	42820000	42830000	1.5066	1.2248
chr13	42960000	42970000	1.6147	1.2361
chr13	43060000	43070000	1.6588	1.2688
chr13	43070000	43080000	1.534	1.2599
chr13	43100000	43110000	1.53	1.2098
chr13	43130000	43140000	1.4957	1.216
chr13	43180000	43190000	1.6639	1.2537
chr13	43230000	43240000	1.5042	1.2576
chr13	43260000	43270000	1.5933	1.1642
chr13	43310000	43320000	1.4769	1.1596
chr13	43430000	43440000	1.5964	1.2747
chr13	43450000	43460000	1.4868	1.2019
chr13	43470000	43480000	1.4695	1.1088
chr13	43480000	43490000	1.4762	1.1573
chr13	43520000	43530000	1.4982	1.2278
chr13	43930000	43940000	1.4982	1.1049
chr13	44000000	44010000	1.5173	1.2547
chr13	44040000	44050000	1.4986	1.1338
chr13	44130000	44140000	1.5058	1.2685
chr13	44230000	44240000	1.5154	1.2086
chr13	44260000	44270000	1.5011	1.1414
chr13	44270000	44280000	1.6641	1.2928
chr13	44290000	44300000	1.6005	1.2413
chr13	44340000	44350000	1.6126	1.2386
chr13	44370000	44380000	1.607	1.3083
chr13	44400000	44410000	1.5006	1.1931
chr13	44410000	44420000	1.5898	1.2952
chr13	44420000	44430000	1.619	1.2941
chr13	44520000	44530000	1.501	1.2866
chr13	44660000	44670000	1.4801	1.1562
chr13	44750000	44760000	1.6085	1.2803
chr13	45580000	45590000	1.4935	1.2424
chr13	45700000	45710000	1.4813	1.2482
chr13	45840000	45850000	1.5167	1.2591
chr13	45860000	45870000	1.7561	1.2969
chr13	45890000	45900000	1.4824	1.2214
chr13	45980000	45990000	1.5058	1.292
chr13	46080000	46090000	1.5217	1.2546
chr13	46160000	46170000	1.5142	1.2318
chr13	46240000	46250000	1.5324	1.1407
chr13	46520000	46530000	1.5656	1.1522
chr13	46600000	46610000	1.5083	1.2443
chr13	46870000	46880000	1.4732	1.2165
chr13	46910000	46920000	1.5725	1.28
chr13	46950000	46960000	1.5299	1.2234
chr13	47030000	47040000	1.4806	1.2432
chr13	47130000	47140000	1.6027	1.2702
chr13	47320000	47330000	1.539	1.22
chr13	47510000	47520000	1.5043	1.242
chr13	47540000	47550000	1.595	1.2658
chr13	48470000	48480000	1.4691	1.164
chr13	48490000	48500000	1.5391	1.2446
chr13	48520000	48530000	1.5026	1.1895
chr13	48690000	48700000	1.4724	1.2765
chr13	49290000	49300000	1.5141	1.132
chr13	50070000	50080000	1.4722	1.1687
chr13	50230000	50240000	1.4724	1.1467
chr13	50510000	50520000	1.5414	1.2114
chr13	50690000	50700000	1.5708	1.2466
chr13	51150000	51160000	1.5781	1.2609
chr13	51190000	51200000	1.5834	1.2449
chr13	51230000	51240000	1.5471	1.2336
chr13	51370000	51380000	1.566	1.271
chr13	51470000	51480000	1.5311	1.2634
chr13	51490000	51500000	1.576	1.265
chr13	51750000	51760000	1.5232	1.2432
chr13	51970000	51980000	1.469	1.1921
chr13	52110000	52120000	1.5749	1.2997
chr13	52700000	52710000	1.4914	1.2166
chr13	52710000	52720000	1.552	1.1561
chr13	52730000	52740000	1.563	1.2694
chr13	52760000	52770000	1.5506	1.2335
chr13	52780000	52790000	1.6889	1.3025
chr13	52920000	52930000	1.4996	1.1703
chr13	53010000	53020000	1.4831	1.1993
chr13	53050000	53060000	1.6325	1.2962
chr13	53060000	53070000	1.5335	1.2193
chr13	53100000	53110000	1.5655	1.2697
chr13	53120000	53130000	1.497	1.2756
chr13	53260000	53270000	1.508	1.2047
chr13	53430000	53440000	1.4775	1.289
chr13	53500000	53510000	1.5098	1.1819
chr13	53750000	53760000	1.4854	1.1423
chr13	54220000	54230000	1.4712	1.2041
chr13	54320000	54330000	1.4761	1.1921
chr13	54380000	54390000	1.4724	1.3117
chr13	54680000	54690000	1.4687	1.2157
chr13	54940000	54950000	1.5913	1.2747
chr13	55470000	55480000	1.5295	1.3095
chr13	56140000	56150000	1.4835	1.1325
chr13	56150000	56160000	1.4714	1.1667
chr13	56390000	56400000	1.5141	1.186
chr13	56680000	56690000	1.4696	1.1402
chr13	58420000	58430000	1.6188	1.3108
chr13	58430000	58440000	1.4877	1.1247
chr13	59190000	59200000	1.4695	1.2074
chr13	59210000	59220000	1.6027	1.2526
chr13	59220000	59230000	1.5378	1.2526
chr13	59270000	59280000	1.4755	1.281
chr13	59470000	59480000	1.5748	1.2809
chr13	59520000	59530000	1.5932	1.2999
chr13	59540000	59550000	1.6131	1.2054
chr13	60080000	60090000	1.471	1.1774
chr13	60220000	60230000	1.6094	1.2495
chr13	60610000	60620000	1.5961	1.2796
chr13	60880000	60890000	1.5152	1.0953
chr13	60890000	60900000	1.5232	1.238
chr13	60910000	60920000	1.4961	1.3101
chr13	60930000	60940000	1.4933	1.2706
chr13	61060000	61070000	1.5522	1.3002
chr13	61150000	61160000	1.4966	1.188
chr13	61190000	61200000	1.5138	1.2462
chr13	62480000	62490000	1.5649	1.1431
chr13	62490000	62500000	1.4745	1.153
chr13	63160000	63170000	1.4772	1.1952
chr13	63240000	63250000	1.6273	1.2682
chr13	63990000	64000000	1.4891	1.071
chr13	66250000	66260000	1.6202	1.2099
chr13	66960000	66970000	1.5661	1.1562
chr13	67040000	67050000	1.484	1.0789
chr13	67500000	67510000	1.5382	1.1697
chr13	68180000	68190000	1.5326	1.2851
chr13	68500000	68510000	1.5199	1.2578
chr13	68790000	68800000	1.4994	1.2778
chr13	69010000	69020000	1.5241	1.3038
chr13	69270000	69280000	1.4675	1.1701
chr13	70830000	70840000	1.4689	1.1073
chr13	71600000	71610000	1.4622	1.1512
chr13	72340000	72350000	1.4702	1.2659
chr13	72450000	72460000	1.4906	1.1975
chr13	72480000	72490000	1.5349	1.2983
chr13	72540000	72550000	1.4651	1.2694
chr13	73070000	73080000	1.589	1.2992
chr13	73290000	73300000	1.4664	1.1762
chr13	73520000	73530000	1.5873	1.2369
chr13	73540000	73550000	1.4809	1.2729
chr13	73550000	73560000	1.4956	1.1974
chr13	73570000	73580000	1.4829	1.2916
chr13	73620000	73630000	1.5713	1.2515
chr13	73890000	73900000	1.5129	1.2758
chr13	73940000	73950000	1.502	1.2266
chr13	74010000	74020000	1.5071	1.283
chr13	74050000	74060000	1.5647	1.2642
chr13	74260000	74270000	1.467	1.2803
chr13	74720000	74730000	1.5125	1.1632
chr13	74730000	74740000	1.5776	1.2688
chr13	74880000	74890000	1.5534	1.2447
chr13	74920000	74930000	1.567	1.2546
chr13	74990000	75000000	1.5706	1.1978
chr13	75140000	75150000	1.5185	1.2526
chr13	75800000	75810000	1.5214	1.2738
chr13	75850000	75860000	1.4851	1.2326
chr13	75890000	75900000	1.4841	1.1867
chr13	75970000	75980000	1.5818	1.2325
chr13	76130000	76140000	1.5338	1.1332
chr13	76440000	76450000	1.5267	1.25
chr13	76720000	76730000	1.4902	1.1842
chr13	76750000	76760000	1.4998	1.16
chr13	76770000	76780000	1.4797	1.0766
chr13	77220000	77230000	1.4819	1.2304
chr13	77410000	77420000	1.584	1.3004
chr13	77440000	77450000	1.5128	1.2342
chr13	77640000	77650000	1.5771	1.2089
chr13	77730000	77740000	1.5179	1.23
chr13	77780000	77790000	1.5289	1.236
chr13	77820000	77830000	1.6496	1.1986
chr13	77830000	77840000	1.5534	1.1835
chr13	77860000	77870000	1.5629	1.2631
chr13	77890000	77900000	1.635	1.311
chr13	78010000	78020000	1.5808	1.2583
chr13	78100000	78110000	1.5025	1.2123
chr13	78180000	78190000	1.6224	1.2338
chr13	78530000	78540000	1.5926	1.3111
chr13	78560000	78570000	1.5003	1.2326
chr13	78590000	78600000	1.5217	1.1504
chr13	78690000	78700000	1.4946	1.2136
chr13	78710000	78720000	1.5152	1.2318
chr13	78760000	78770000	1.5248	1.1939
chr13	78930000	78940000	1.5694	1.292
chr13	79000000	79010000	1.5882	1.2809
chr13	79350000	79360000	1.6426	1.2958
chr13	79380000	79390000	1.4647	1.2791
chr13	79470000	79480000	1.6432	1.241
chr13	79540000	79550000	1.7023	1.2992
chr13	79550000	79560000	1.511	1.2818
chr13	79650000	79660000	1.617	1.2636
chr13	79660000	79670000	1.6213	1.2688
chr13	79700000	79710000	1.5924	1.2687
chr13	79770000	79780000	1.504	1.1964
chr13	79940000	79950000	1.491	1.1615
chr13	79990000	80000000	1.5201	1.1599
chr13	80040000	80050000	1.6865	1.2685
chr13	80060000	80070000	1.6503	1.2716
chr13	80100000	80110000	1.6546	1.2866
chr13	80460000	80470000	1.545	1.2414
chr13	80470000	80480000	1.5323	1.1575
chr13	80480000	80490000	1.4956	1.2493
chr13	80530000	80540000	1.5992	1.1878
chr13	80610000	80620000	1.5341	1.2876
chr13	80710000	80720000	1.5796	1.2759
chr13	80790000	80800000	1.4959	1.1949
chr13	81620000	81630000	1.5907	1.2929
chr13	82080000	82090000	1.5994	1.2693
chr13	82790000	82800000	1.5452	1.2825
chr13	83060000	83070000	1.5222	1.2279
chr13	83630000	83640000	1.6027	1.264
chr13	84530000	84540000	1.5691	1.2802
chr13	84620000	84630000	1.6089	1.2069
chr13	85070000	85080000	1.4864	1.2246
chr13	85210000	85220000	1.5315	1.2889
chr13	85230000	85240000	1.6284	1.295
chr13	85250000	85260000	1.5653	1.2646
chr13	85410000	85420000	1.4738	1.1899
chr13	86460000	86470000	1.582	1.1986
chr13	86930000	86940000	1.5877	1.1681
chr13	86980000	86990000	1.475	1.1398
chr13	87440000	87450000	1.7044	1.2991
chr13	88030000	88040000	1.5351	1.0501
chr13	88100000	88110000	1.5128	1.1003
chr13	88210000	88220000	1.5027	1.1358
chr13	88530000	88540000	1.5833	1.2733
chr13	89370000	89380000	1.4972	1.2642
chr13	91000000	91010000	1.5609	1.2234
chr13	91230000	91240000	1.5088	1.204
chr13	91480000	91490000	1.6325	1.157
chr13	91630000	91640000	1.5217	1.1988
chr13	92010000	92020000	1.5288	1.1511
chr13	92820000	92830000	1.4679	1.1895
chr13	92900000	92910000	1.5005	1.1608
chr13	92990000	93000000	1.5481	1.1719
chr13	93010000	93020000	1.655	1.2979
chr13	93060000	93070000	1.5994	1.2332
chr13	93110000	93120000	1.6291	1.2967
chr13	93180000	93190000	1.5253	1.2912
chr13	93900000	93910000	1.5281	1.2434
chr13	93970000	93980000	1.6308	1.307
chr13	94230000	94240000	1.5599	1.2813
chr13	94320000	94330000	1.5361	1.2663
chr13	94330000	94340000	1.5076	1.3055
chr13	94630000	94640000	1.521	1.2638
chr13	94640000	94650000	1.4886	1.1752
chr13	94670000	94680000	1.5097	1.1841
chr13	94770000	94780000	1.6516	1.2976
chr13	94810000	94820000	1.5187	1.1967
chr13	94820000	94830000	1.466	1.1859
chr13	94830000	94840000	1.6477	1.2809
chr13	94990000	95000000	1.4995	1.1259
chr13	95570000	95580000	1.5005	1.2822
chr13	95600000	95610000	1.5629	1.2408
chr13	95650000	95660000	1.6438	1.3054
chr13	96190000	96200000	1.4652	1.2728
chr13	96290000	96300000	1.5472	1.2471
chr13	96480000	96490000	1.4777	1.2874
chr13	96550000	96560000	1.4878	1.2278
chr13	96660000	96670000	1.6592	1.2391
chr13	96860000	96870000	1.5325	1.2729
chr13	96900000	96910000	1.5472	1.2902
chr13	96940000	96950000	1.5002	1.1554
chr13	97130000	97140000	1.6233	1.2594
chr13	97170000	97180000	1.7065	1.299
chr13	97190000	97200000	1.5693	1.1638
chr13	97200000	97210000	1.7059	1.295
chr13	97220000	97230000	1.4752	1.2272
chr13	97290000	97300000	1.641	1.2281
chr13	97300000	97310000	1.5575	1.2723
chr13	97360000	97370000	1.4624	1.2235
chr13	98850000	98860000	1.4886	1.2776
chr13	98910000	98920000	1.5375	1.2577
chr13	99280000	99290000	1.501	1.1831
chr13	99340000	99350000	1.4662	1.2653
chr13	99350000	99360000	1.4789	1.2262
chr13	99740000	99750000	1.5145	1.2815
chr13	99890000	99900000	1.6094	1.2384
chr13	99990000	100000000	1.4887	1.1812
chr13	100170000	100180000	1.5058	1.2514
chr13	100670000	100680000	1.4685	1.2115
chr13	100810000	100820000	1.6074	1.2995
chr13	100910000	100920000	1.507	1.3073
chr13	100930000	100940000	1.683	1.2674
chr13	101010000	101020000	1.5302	1.2964
chr13	101020000	101030000	1.5549	1.2817
chr13	101080000	101090000	1.4978	1.2087
chr13	101110000	101120000	1.5178	1.2576
chr13	101430000	101440000	1.5375	1.2106
chr13	101990000	102000000	1.4665	1.1383
chr13	102250000	102260000	1.4803	1.1083
chr13	102270000	102280000	1.5184	1.2399
chr13	102280000	102290000	1.6169	1.2932
chr13	102320000	102330000	1.5025	1.152
chr13	102480000	102490000	1.4782	1.1463
chr13	102680000	102690000	1.5289	1.1079
chr13	102690000	102700000	1.6295	1.2454
chr13	102730000	102740000	1.6543	1.1885
chr13	102900000	102910000	1.4899	1.2024
chr13	102910000	102920000	1.4816	1.218
chr13	102920000	102930000	1.4681	1.1769
chr13	103010000	103020000	1.5032	1.2638
chr13	103130000	103140000	1.465	1.1235
chr13	103230000	103240000	1.5226	1.1719
chr13	103300000	103310000	1.5518	1.1975
chr13	103520000	103530000	1.4729	1.2393
chr13	103650000	103660000	1.4834	1.1478
chr13	103740000	103750000	1.5056	1.1806
chr13	104340000	104350000	1.5024	1.1495
chr13	104430000	104440000	1.5014	1.1789
chr13	104830000	104840000	1.5829	1.1709
chr13	104860000	104870000	1.4954	1.1472
chr13	105040000	105050000	1.4643	1.245
chr13	105470000	105480000	1.534	1.2387
chr13	105620000	105630000	1.5187	1.2295
chr13	105640000	105650000	1.5643	1.2033
chr13	105900000	105910000	1.5958	1.2599
chr13	106120000	106130000	1.4649	1.1957
chr13	106240000	106250000	1.4786	1.1571
chr13	106250000	106260000	1.6218	1.226
chr13	106270000	106280000	1.4662	1.1692
chr13	106320000	106330000	1.6198	1.299
chr13	106370000	106380000	1.5128	1.1981
chr13	106450000	106460000	1.5017	1.1811
chr13	106460000	106470000	1.5904	1.2121
chr13	106610000	106620000	1.4998	1.1605
chr13	106620000	106630000	1.6289	1.295
chr13	106640000	106650000	1.6659	1.2621
chr13	106700000	106710000	1.5052	1.1919
chr13	106720000	106730000	1.6413	1.3109
chr13	106740000	106750000	1.4797	1.1111
chr13	106750000	106760000	1.683	1.2822
chr13	106780000	106790000	1.5488	1.1679
chr13	106830000	106840000	1.5062	1.1984
chr13	106910000	106920000	1.5554	1.1953
chr13	106930000	106940000	1.5681	1.2449
chr13	106940000	106950000	1.4868	1.138
chr13	107000000	107010000	1.4976	1.1888
chr13	107060000	107070000	1.5855	1.2489
chr13	107070000	107080000	1.5105	1.2115
chr13	107080000	107090000	1.4858	1.2772
chr13	107390000	107400000	1.6428	1.2853
chr13	107550000	107560000	1.5031	1.1001
chr13	107560000	107570000	1.4943	1.2081
chr13	107640000	107650000	1.5218	1.3027
chr13	107960000	107970000	1.5458	1.2183
chr13	107970000	107980000	1.4709	1.1297
chr13	108360000	108370000	1.6113	1.2928
chr13	108700000	108710000	1.4945	1.2601
chr13	108710000	108720000	1.4858	1.2204
chr13	109040000	109050000	1.5277	1.1571
chr13	109050000	109060000	1.4687	1.1135
chr13	109440000	109450000	1.5288	1.1999
chr13	109530000	109540000	1.5388	1.1748
chr13	109590000	109600000	1.6675	1.2747
chr13	109600000	109610000	1.4726	1.1392
chr13	109630000	109640000	1.5288	1.256
chr13	109700000	109710000	1.4712	1.1005
chr13	109840000	109850000	1.5169	1.272
chr13	109870000	109880000	1.5547	1.1892
chr13	110140000	110150000	1.4656	1.1892
chr13	110280000	110290000	1.5075	1.173
chr13	110290000	110300000	1.4934	1.2512
chr13	110760000	110770000	1.6116	1.2838
chr13	111550000	111560000	1.5029	1.2271
chr13	111570000	111580000	1.5228	1.1617
chr13	111880000	111890000	1.5238	1.1815
chr17	11060000	11070000	1.4688	1.1759
chr22	27480000	27490000	1.4768	1.3023
chr4	139790000	139800000	1.4691	1.3053
chr5	88020000	88030000	1.477	1.2966
chr6	107560000	107570000	1.4771	1.3107
chr7	27350000	27360000	1.4659	1.2926

## Sheet: MECP2insA unique SuperFIREs
chr	start	end	cum_FIRE_score
chr5	118740000	118760000	7.7078
chr10	112810000	112830000	7.7189
chr11	10940000	10950000	7.732
chr1	175750000	175770000	7.734
chr10	97930000	97950000	7.7505
chr10	104190000	104200000	7.7814
chr4	16030000	16050000	7.7948
chr1	26760000	26770000	7.7979
chr15	98620000	98630000	7.7979
chr7	123690000	123710000	7.7992
chr5	170040000	170060000	7.8115
chr2	64740000	64750000	7.8172
chr12	26440000	26460000	7.8458
chr22	25940000	25960000	7.8548
chr10	20620000	20640000	7.8612
chr6	89710000	89720000	7.8628
chr2	24640000	24660000	7.874
chr2	231160000	231170000	7.8863
chr3	39220000	39240000	7.8897
chr12	54350000	54370000	7.8929
chr11	44500000	44520000	7.8948
chr7	106030000	106050000	7.9
chr11	44730000	44750000	7.9097
chr1	22200000	22220000	7.9184
chr4	86660000	86680000	7.9231
chr3	30960000	30980000	7.9263
chr3	187860000	187870000	7.9321
chr14	69900000	69920000	7.9422
chr14	67570000	67590000	7.9596
chr12	75750000	75770000	7.9597
chr15	79510000	79530000	7.9736
chr7	25340000	25360000	7.9741
chr1	47510000	47530000	7.9772
chr7	8450000	8470000	7.9791
chr10	77340000	77360000	7.986
chr5	141160000	141170000	7.9878
chr9	34580000	34600000	8.0063
chr11	120800000	120820000	8.021
chr8	11700000	11720000	8.0277
chr14	72720000	72740000	8.0509
chr12	67430000	67450000	8.0618
chr12	62980000	63000000	8.0644
chr17	35270000	35290000	8.0709
chr7	127890000	127910000	8.0764
chr10	13470000	13490000	8.0816
chr4	112430000	112450000	8.0872
chr4	76480000	76500000	8.1172
chr12	75810000	75830000	8.118
chr9	34880000	34890000	8.1336
chr10	83620000	83640000	8.1439
chr5	116660000	116680000	8.1524
chr19	46070000	46090000	8.1617
chr14	68010000	68020000	8.1746
chr3	119380000	119400000	8.2108
chr2	47190000	47210000	8.2197
chr2	216270000	216290000	8.2393
chr6	14780000	14800000	8.2476
chr12	62640000	62660000	8.3062
chr5	124260000	124280000	8.3182
chr6	148040000	148060000	8.3397
chr7	92770000	92790000	8.3434
chr7	121780000	121800000	8.3434
chr17	27980000	28000000	8.3553
chr3	188030000	188040000	8.3738
chr1	160740000	160760000	8.4265
chr1	41420000	41440000	8.4289
chr1	220360000	220380000	8.4336
chr8	10050000	10070000	8.443
chr2	199780000	199800000	8.469
chr2	173590000	173610000	8.4957
chr15	92300000	92320000	8.5008
chr5	150160000	150180000	8.5027
chr10	51170000	51190000	8.5295
chr11	13990000	14010000	8.5357
chr11	128730000	128750000	8.5627
chr6	159290000	159310000	8.5664
chr1	222920000	222940000	8.574
chr4	10280000	10300000	8.6063
chr17	2180000	2200000	8.6091
chr2	84660000	84680000	8.6113
chr17	57980000	58000000	8.627
chr6	131340000	131350000	8.6325
chr10	59820000	59840000	8.643
chr11	131950000	131960000	8.6514
chr14	22280000	22300000	8.7065
chr1	160470000	160480000	8.7289
chr11	44850000	44870000	8.7394
chr14	81290000	81310000	8.7699
chr1	209420000	209440000	8.7815
chr2	165670000	165690000	8.785
chr7	20140000	20160000	8.805
chr14	95700000	95720000	8.8394
chr15	60760000	60780000	8.8478
chr8	129440000	129460000	8.8511
chr1	167770000	167790000	8.8718
chr8	70370000	70390000	8.8758
chr11	120150000	120170000	8.8822
chr8	72650000	72670000	8.9427
chr17	49580000	49600000	8.9513
chr1	38730000	38750000	8.9585
chr11	14100000	14120000	8.9648
chr9	131980000	132000000	8.9771
chr1	53640000	53650000	8.9847
chr1	204310000	204330000	8.9893
chr1	183300000	183320000	8.99
chr3	10570000	10580000	8.9936
chr6	111960000	111980000	9.0398
chr10	13440000	13460000	9.0406
chr2	197200000	197220000	9.052
chr12	52790000	52810000	9.0723
chr11	128250000	128270000	9.1074
chr5	170070000	170090000	9.1362
chr12	89200000	89210000	9.1645
chr7	122280000	122290000	9.1856
chr9	27440000	27460000	9.2021
chr3	187800000	187820000	9.2237
chr7	22640000	22660000	9.2238
chr12	62750000	62770000	9.2259
chr4	139380000	139390000	9.234
chr18	45720000	45740000	9.2697
chr12	56120000	56140000	9.2749
chr9	124590000	124610000	9.2879
chr3	16630000	16650000	9.2901
chr2	200160000	200180000	9.3052
chr3	46620000	46640000	9.3184
chr4	76530000	76550000	9.3227
chr5	136670000	136690000	9.3575
chr14	74840000	74860000	9.3837
chr11	45120000	45130000	9.484
chr20	37800000	37820000	9.5035
chr11	94710000	94730000	9.5184
chr5	116820000	116840000	9.5637
chr11	17660000	17680000	9.5918
chr5	150030000	150060000	9.5988
chr17	8510000	8530000	9.6006
chr8	9230000	9240000	9.6259
chr8	102000000	102020000	9.68
chr1	162220000	162240000	9.7036
chr14	54090000	54120000	9.7123
chr12	99020000	99040000	9.7308
chr4	87830000	87850000	9.7887
chr7	141380000	141400000	9.82
chr5	147780000	147800000	9.8365
chr18	44780000	44810000	9.9135
chr1	160120000	160140000	9.9871
chr8	8490000	8510000	10.0113
chr14	72620000	72640000	10.0157
chr3	186170000	186190000	10.0244
chr5	115780000	115810000	10.1941
chr1	39320000	39340000	10.3602
chr1	183090000	183110000	10.3705
chr7	117130000	117150000	10.3832
chr11	19970000	19990000	10.5011
chr4	173540000	173560000	10.5161
chr15	98700000	98730000	10.5179
chr3	47610000	47620000	10.5294
chr11	95510000	95530000	10.6296
chr3	16880000	16910000	10.7146
chr5	141470000	141480000	10.861
chr1	178170000	178200000	10.9132
chr1	156830000	156860000	10.933
chr6	89640000	89660000	10.995
chr7	79550000	79570000	11.0306
chr2	172940000	172970000	11.0476
chr5	141360000	141380000	11.0638
chr6	14630000	14660000	11.1032
chr2	26670000	26700000	11.106
chr11	20070000	20090000	11.1698
chr11	92270000	92290000	11.5438
chr6	75330000	75350000	11.5709
chr5	148080000	148110000	11.6144
chr7	127860000	127880000	11.7519
chr5	147870000	147900000	11.7538
chr2	19660000	19680000	11.8691
chr7	20010000	20040000	11.9437
chr17	58390000	58420000	11.9749
chr11	19660000	19690000	12.206
chr10	112260000	112290000	12.597
chr11	14030000	14050000	12.6845
chr8	23980000	24020000	12.8822
chr12	52660000	52690000	13.0181
chr7	127920000	127950000	13.1542
chr14	54660000	54690000	13.4499
chr7	127760000	127790000	13.748
chr7	132070000	132110000	13.8172
chr3	72110000	72140000	13.9178
chr11	14060000	14090000	15.7033
chr5	154790000	154820000	15.8988
chr6	89670000	89700000	16.4432
chr13	51240000	51280000	16.6952
chr4	77270000	77310000	16.8201
chr12	62700000	62730000	16.8787
chr1	19090000	19130000	18.5361
chr10	112770000	112800000	19.9546
chr4	10200000	10250000	20.4703
chr9	127250000	127290000	21.0064
chr4	139800000	139850000	21.6392
chr1	160190000	160230000	22.5306
chr13	105750000	105790000	25.2468

## Sheet: Control unique SuperFIREs
chr	start	end	cum_FIRE_score
chr13	45880000	45900000	8.8236
chr9	127260000	127290000	13.39
chr13	35780000	35800000	8.865
chr13	59210000	59230000	8.8719
chr13	46080000	46100000	8.9245
chr13	21740000	21760000	8.9742
chr13	109590000	109610000	8.9869
chr13	30720000	30740000	9.0621
chr8	22810000	22840000	11.0746
chr13	77440000	77460000	9.1017
chr13	59330000	59350000	9.1567
chr13	73320000	73340000	9.1604
chr13	94220000	94240000	9.1691
chr13	95590000	95610000	9.1702
chr13	106740000	106760000	9.234
chr13	53250000	53270000	9.2391
chr13	45550000	45560000	9.2408
chr7	121770000	121800000	12.0748
chr13	71960000	71980000	9.2658
chr7	79540000	79570000	15.0797
chr13	79040000	79060000	9.3825
chr13	24070000	24090000	9.3953
chr13	32880000	32900000	9.4028
chr13	29050000	29070000	9.4341
chr13	43060000	43080000	9.4615
chr6	40120000	40140000	9.5244
chr13	33280000	33300000	9.4904
chr13	97290000	97310000	9.4921
chr6	43780000	43810000	9.9809
chr13	52870000	52880000	9.5195
chr6	40370000	40400000	10.7169
chr13	93990000	94010000	9.5283
chr13	27680000	27690000	9.5355
chr13	74250000	74280000	9.5837
chr13	43420000	43440000	9.5845
chr13	72130000	72150000	9.5934
chr6	43860000	43900000	14.4063
chr13	99800000	99810000	9.6333
chr13	60740000	60750000	9.6349
chr13	78320000	78340000	9.6423
chr13	100840000	100860000	9.6578
chr13	37280000	37300000	9.6691
chr13	32070000	32090000	9.673
chr13	40500000	40510000	9.6881
chr13	43220000	43240000	9.7026
chr13	22150000	22170000	9.717
chr4	139790000	139810000	9.5676
chr13	79540000	79560000	9.757
chr4	139820000	139840000	9.9169
chr13	34800000	34810000	9.8582
chr4	77280000	77310000	11.6534
chr13	79650000	79670000	9.9
chr13	103000000	103030000	9.9033
chr13	39810000	39830000	9.9226
chr13	100810000	100830000	9.9255
chr13	106160000	106180000	9.9542
chr13	98910000	98930000	10.0291
chr13	25240000	25260000	10.0384
chr3	193950000	193980000	11.428
chr13	41870000	41900000	10.2633
chr20	10220000	10240000	11.5377
chr13	106960000	106980000	10.4321
chr13	34390000	34410000	10.4474
chr13	77580000	77600000	10.4864
chr13	52920000	52940000	10.5676
chr13	75450000	75470000	10.585
chr13	110270000	110300000	10.6178
chr13	60120000	60140000	10.6263
chr13	106360000	106380000	10.6298
chr13	102900000	102930000	10.6613
chr2	172330000	172350000	11.0568
chr13	73510000	73530000	10.7238
chr13	78690000	78720000	10.7256
chr13	59570000	59590000	10.7434
chr13	36190000	36210000	10.7659
chr13	45770000	45790000	10.9036
chr13	59390000	59400000	11.0347
chr15	68620000	68650000	11.058
chr13	32280000	32290000	11.2053
chr13	44220000	44240000	11.4188
chr13	94760000	94780000	11.4383
chr13	36140000	36160000	11.5555
chr12	106000000	106020000	9.2528
chr13	105680000	105700000	11.7327
chr13	74720000	74750000	11.7368
chr12	62700000	62720000	11.5346
chr13	109700000	109720000	11.8298
chr13	80460000	80490000	11.917
chr12	114240000	114280000	14.841
chr13	22020000	22050000	11.9914
chr13	72450000	72470000	12.0088
chr13	107060000	107090000	12.0318
chr13	42700000	42730000	12.0515
chr13	26420000	26440000	12.0677
chr13	75120000	75150000	12.111
chr13	26210000	26230000	12.2022
chr11	119930000	119950000	9.4952
chr13	102670000	102700000	12.4118
chr13	73280000	73310000	12.4369
chr13	94810000	94840000	12.6145
chr13	36100000	36130000	12.6387
chr13	107350000	107380000	12.823
chr13	29910000	29940000	12.9034
chr13	36510000	36540000	12.9493
chr11	128700000	128750000	18.724
chr10	29210000	29230000	8.8936
chr13	28600000	28630000	13.3149
chr13	44400000	44430000	13.3251
chr13	52950000	52970000	13.3369
chr13	106830000	106850000	13.3897
chr10	78920000	78940000	9.3117
chr10	112780000	112800000	13.6861
chr13	52890000	52910000	13.7174
chr13	80030000	80050000	13.7731
chr13	93010000	93030000	13.8562
chr10	78820000	78850000	13.9153
chr13	40000000	40030000	14.0338
chr13	100910000	100940000	14.1383
chr13	39230000	39260000	14.7562
chr13	80060000	80090000	14.8903
chr13	30000000	30030000	14.9027
chr1	203130000	203160000	10.1161
chr1	147500000	147520000	11.112
chr13	40250000	40280000	15.7425
chr13	109920000	109950000	15.7426
chr13	106600000	106630000	15.7594
chr13	51720000	51760000	15.8095
chr13	45190000	45210000	15.9693
chr13	51970000	52000000	16.1473
chr13	45700000	45740000	16.393
chr13	45840000	45870000	16.5047
chr13	91630000	91660000	16.7288
chr13	78530000	78570000	16.7584
chr13	53090000	53130000	17.0725
chr13	98570000	98590000	17.1026
chr13	51650000	51680000	17.1666
chr13	28550000	28570000	17.2037
chr13	40080000	40110000	17.2561
chr13	77810000	77840000	17.3911
chr13	34860000	34890000	17.8816
chr13	77890000	77920000	18.3035
chr13	43090000	43120000	18.4558
chr13	39390000	39430000	18.721
chr1	47500000	47530000	11.7381
chr13	102250000	102300000	18.7942
chr13	106680000	106710000	19.1223
chr13	99860000	99880000	19.2786
chr13	106310000	106340000	19.2808
chr13	39500000	39540000	19.9583
chr13	51190000	51220000	20.1112
chr1	160200000	160230000	13.1398
chr13	79980000	80010000	21.5628
chr13	79190000	79220000	21.7917
chr13	40180000	40230000	22.825
chr13	99320000	99370000	23.3487
chr13	97170000	97210000	23.9964
chr13	27620000	27670000	24.2857
chr13	78850000	78900000	24.587
chr13	45570000	45630000	27.7724
chr13	99250000	99300000	27.8502
chr13	106780000	106820000	28.3874
chr13	32770000	32810000	28.969
chr13	51230000	51280000	33.7414
chr13	28430000	28500000	38.077
chr13	44250000	44330000	45.9298
chr13	52980000	53070000	46.5287
chr13	59440000	59500000	48.4616
chr13	105710000	105790000	55.6108
