# Supplementary material for: MECP2 mutations disrupt pluripotent stem cell fate through remodeling of the three-dimensional genome
Source: Cell Death Dis. 2026 May 8;17(1):609. doi: 10.1038/s41419-026-08837-4 (PMC13324534; doi:10.1038/s41419-026-08837-4)
Supplement: Supplementary file 5 — Supplement Table 2 [file 41419_2026_8837_MOESM5_ESM.xlsx]

## Sheet: IPS-MECP2del6 DEGs
		baseMean	log2FoldChange	lfcSE	stat	pvalue	padj
ENSG00000265972.5	TXNIP	9131.92	4.87397	0.0888469	54.8581	0	0
ENSG00000206532.2	-	1515.06	3.83135	0.0819265	46.7658	0	0
ENSG00000279882.1	-	473.464	4.26935	0.115636	36.9206	2.1611e-298	1.9156e-294
ENSG00000112081.16	SRSF3	6616.55	-2.22923	0.0676042	-32.9747	1.87437e-238	1.24608e-234
ENSG00000276043.4	UHRF1	2242.12	-1.76939	0.0607906	-29.1064	2.9834e-186	1.58669e-182
ENSG00000170542.5	SERPINB9	1051.45	2.31903	0.079732	29.0854	5.49956e-186	2.43741e-182
ENSG00000139219.18	COL2A1	5369.96	-3.39483	0.119503	-28.408	1.61124e-177	6.12087e-174
ENSG00000099783.11	HNRNPM	7960.52	-1.59167	0.0571745	-27.8388	1.47207e-170	4.89316e-167
ENSG00000100664.10	EIF5	4313.26	-1.85911	0.0670862	-27.7122	4.97307e-169	1.46938e-165
ENSG00000140450.8	ARRDC4	1659.11	2.87232	0.104961	27.3655	7.06074e-165	1.87759e-161
ENSG00000168209.4	DDIT4	4024.96	1.4523	0.0545681	26.6144	4.62263e-156	1.1175e-152
ENSG00000280623.1	-	746.368	3.86226	0.145825	26.4855	1.42437e-154	3.1564e-151
ENSG00000120738.7	EGR1	6348.58	2.56084	0.0974601	26.2758	3.63011e-152	7.42552e-149
ENSG00000279364.1	-	79.9892	46.0278	1.87551	24.5415	5.33111e-133	1.01261e-129
ENSG00000161547.16	SRSF2	5773.31	-1.47138	0.0616821	-23.8543	9.14598e-126	1.52006e-122
ENSG00000131467.10	PSME3	2804.14	-1.54906	0.0665826	-23.2652	9.99168e-120	1.56293e-116
ENSG00000180694.13	TMEM64	1240.71	3.02441	0.131018	23.0838	6.73127e-118	9.94433e-115
ENSG00000163956.11	LRPAP1	1750.16	-1.91777	0.0867887	-22.097	3.37589e-108	4.72483e-105
ENSG00000189060.5	H1-0	5201.38	1.06817	0.049739	21.4754	2.64399e-102	3.34805e-99
ENSG00000158615.8	PPP1R15B	2316.88	1.02753	0.0480124	21.4013	1.3005e-101	1.57194e-98
ENSG00000141510.17	TP53	863.883	-2.43068	0.115119	-21.1144	5.86394e-99	6.77973e-96
ENSG00000141736.13	ERBB2	3202.89	-1.32834	0.0631938	-21.0201	4.29411e-98	4.75787e-95
ENSG00000169710.8	FASN	20595.5	-1.30968	0.0623354	-21.0103	5.28496e-98	5.62151e-95
ENSG00000113758.13	DBN1	7823.51	-1.39282	0.0677707	-20.552	7.39075e-94	7.55903e-91
ENSG00000172009.14	THOP1	1940.39	-1.29239	0.0630257	-20.5058	1.90983e-93	1.88097e-90
ENSG00000168795.4	ZBTB5	952.104	1.47923	0.0724356	20.4213	1.08079e-92	9.91046e-90
ENSG00000117394.21	SLC2A1	6122.18	-1.29799	0.0635706	-20.4182	1.15333e-92	1.02231e-89
ENSG00000134294.13	SLC38A2	6724.72	-1.18932	0.0585043	-20.3287	7.16963e-92	6.15016e-89
ENSG00000179344.16	HLA-DQB1	267.729	2.26177	0.112476	20.1089	6.17179e-90	4.97334e-87
ENSG00000180667.10	YOD1	916.823	1.31084	0.0653758	20.0508	1.98451e-89	1.55212e-86
ENSG00000117318.8	ID3	3342.17	-1.58329	0.0793197	-19.9609	1.20457e-88	9.15196e-86
ENSG00000111371.15	SLC38A1	5496	-1.64164	0.0828876	-19.8056	2.66518e-87	1.86507e-84
ENSG00000196943.13	NOP9	1317.57	-1.34044	0.0679309	-19.7325	1.13483e-86	7.73779e-84
ENSG00000088305.18	DNMT3B	7538.3	-1.19872	0.0608305	-19.7058	1.92229e-86	1.27794e-83
ENSG00000197928.10	ZNF677	479.55	-4.60281	0.234315	-19.6437	6.54906e-86	4.14649e-83
ENSG00000139289.13	PHLDA1	1094.41	1.34657	0.0687741	19.5796	2.30943e-85	1.4282e-82
ENSG00000153395.9	LPCAT1	4224.37	-1.01346	0.0519777	-19.498	1.14268e-84	6.90597e-82
ENSG00000242242.5	-	328.401	3.58493	0.184769	19.4023	7.38466e-84	4.26897e-81
ENSG00000143320.8	CRABP2	5078.76	1.61688	0.0837325	19.3101	4.41705e-83	2.49911e-80
ENSG00000145147.19	SLIT2	1261.53	-1.85269	0.0989936	-18.7153	3.71745e-78	2.05947e-75
ENSG00000160200.17	CBS	4921.09	-1.09265	0.058754	-18.597	3.39496e-77	1.84242e-74
ENSG00000099364.16	FBXL19	2068.24	-1.21687	0.0655225	-18.5718	5.43188e-77	2.83225e-74
ENSG00000174498.13	IGDCC3	8386.46	-1.33428	0.0719512	-18.5442	9.07901e-77	4.64287e-74
ENSG00000204843.12	DCTN1	4535.03	-1.00952	0.0549155	-18.3831	1.79452e-75	8.83701e-73
ENSG00000175197.12	DDIT3	609.673	2.43795	0.134572	18.1164	2.36719e-73	1.12408e-70
ENSG00000115875.18	SRSF7	3812.87	-1.42925	0.0792364	-18.0378	9.83006e-73	4.58598e-70
ENSG00000160949.16	TONSL	1836.24	-1.32637	0.0737708	-17.9796	2.81623e-72	1.29119e-69
ENSG00000188725.7	SMIM15	337.96	-6.61604	0.372805	-17.7467	1.82857e-70	8.24159e-68
ENSG00000175221.14	MED16	1689.04	-1.11917	0.0639045	-17.5132	1.13641e-68	5.03655e-66
ENSG00000204387.13	SNHG32	2088.12	1.4567	0.0835254	17.4403	4.08246e-68	1.77969e-65
ENSG00000145908.12	ZNF300	198.936	-6.327	0.362813	-17.4387	4.19274e-68	1.79828e-65
ENSG00000101361.16	NOP56	4716.47	-1.02216	0.0586931	-17.4153	6.31512e-68	2.66558e-65
ENSG00000066735.14	KIF26A	1822.26	-1.48369	0.0858218	-17.2881	5.78564e-67	2.40393e-64
ENSG00000166341.7	DCHS1	1582.58	-1.99816	0.115635	-17.28	6.65884e-67	2.72418e-64
ENSG00000250801.1	-	232.836	2.88002	0.172552	16.6908	1.53006e-62	5.98345e-60
ENSG00000196700.8	ZNF512B	920.219	-1.31913	0.0793667	-16.6208	4.93117e-62	1.90043e-59
ENSG00000130707.17	ASS1	895.562	1.37174	0.0830639	16.5143	2.8948e-61	1.09969e-58
ENSG00000111913.18	RIPOR2	489.289	-1.61984	0.0988067	-16.394	2.11059e-60	7.79511e-58
ENSG00000166025.17	AMOTL1	2486.94	-1.66808	0.101946	-16.3624	3.54741e-60	1.29223e-57
ENSG00000029363.16	BCLAF1	4187.31	-1.32191	0.0813748	-16.2447	2.43378e-59	8.62922e-57
ENSG00000063176.15	SPHK2	531.941	-1.80129	0.110948	-16.2355	2.82817e-59	9.89563e-57
ENSG00000223609.9	HBD	190.973	-2.93118	0.181572	-16.1433	1.2651e-58	4.25842e-56
ENSG00000185950.8	IRS2	1868.41	1.22865	0.0762979	16.1033	2.41826e-58	7.93906e-56
ENSG00000119772.16	DNMT3A	2291	-1.43025	0.0890491	-16.0613	4.76224e-58	1.54436e-55
ENSG00000085552.16	IGSF9	938.672	-1.58596	0.0988294	-16.0475	5.95402e-58	1.90758e-55
ENSG00000107968.9	MAP3K8	242.737	1.86082	0.116485	15.9748	1.91472e-57	6.06144e-55
ENSG00000055044.10	NOP58	2122.32	-1.23265	0.0779417	-15.815	2.45368e-56	7.587e-54
ENSG00000125912.10	NCLN	1742.31	-1.45404	0.0926044	-15.7017	1.4731e-55	4.40144e-53
ENSG00000103044.10	HAS3	481.974	-1.75152	0.112397	-15.5833	9.45184e-55	2.64572e-52
ENSG00000197457.9	STMN3	2125.32	-1.23833	0.0796533	-15.5465	1.68104e-54	4.65647e-52
ENSG00000100033.16	PRODH	804.092	2.4211	0.15697	15.424	1.12911e-53	3.03285e-51
ENSG00000251562.8	MALAT1	11171.6	2.23687	0.145326	15.3921	1.85048e-53	4.87208e-51
ENSG00000228863.8	-	93.792	3.79509	0.247488	15.3344	4.50133e-53	1.17352e-50
ENSG00000149782.11	PLCB3	1371.51	-1.55882	0.101859	-15.3036	7.23363e-53	1.86754e-50
ENSG00000285813.1	-	167.097	2.37806	0.156328	15.212	2.94443e-52	7.52867e-50
ENSG00000139269.2	INHBE	386.414	1.73415	0.114211	15.1838	4.53069e-52	1.14743e-49
ENSG00000165572.7	KBTBD6	810.845	1.14147	0.0752307	15.1729	5.34491e-52	1.34087e-49
ENSG00000125968.8	ID1	1125.76	1.21109	0.0798984	15.1579	6.72256e-52	1.67071e-49
ENSG00000087087.19	SRRT	2883.02	-1.1994	0.0792053	-15.1429	8.43858e-52	2.07776e-49
ENSG00000117868.15	ESYT2	1767.7	1.38367	0.0914631	15.1282	1.05509e-51	2.57404e-49
ENSG00000087269.15	NOP14	973.891	-1.03966	0.0689794	-15.072	2.47462e-51	5.92838e-49
ENSG00000198355.4	PIM3	1474.5	1.28428	0.0852683	15.0616	2.89549e-51	6.87472e-49
ENSG00000196584.2	XRCC2	637.51	-1.52302	0.101132	-15.0598	2.97732e-51	7.00646e-49
ENSG00000120156.20	TEK	210.063	-2.48596	0.165602	-15.0117	6.15951e-51	1.43679e-48
ENSG00000048540.14	LMO3	528.429	-2.15118	0.143363	-15.0051	6.79734e-51	1.57178e-48
ENSG00000134824.13	FADS2	8839.13	-1.0402	0.0696217	-14.9407	1.79072e-50	4.0355e-48
ENSG00000204121.2	-	76.6299	3.69289	0.249333	14.8111	1.24256e-49	2.66468e-47
ENSG00000141076.17	UTP4	1096.81	-1.27108	0.0858743	-14.8016	1.43033e-49	3.04283e-47
ENSG00000134333.13	LDHA	1959.39	-1.47836	0.0999518	-14.7907	1.68222e-49	3.55028e-47
ENSG00000117395.12	EBNA1BP2	986.91	-1.15347	0.0781256	-14.7644	2.48697e-49	5.20736e-47
ENSG00000272316.1	-	271.506	1.92126	0.130143	14.7627	2.54723e-49	5.25085e-47
ENSG00000166473.17	PKD1L2	335.697	2.37636	0.161777	14.6891	7.57026e-49	1.5367e-46
ENSG00000198890.8	PRMT6	598.868	-1.60598	0.109929	-14.6092	2.45313e-48	4.7966e-46
ENSG00000176171.11	BNIP3	1570.66	1.38761	0.095446	14.5382	6.94196e-48	1.33769e-45
ENSG00000267270.5	PARD6G-AS1	115.246	3.55016	0.250072	14.1966	9.61829e-46	1.82693e-43
ENSG00000120800.4	UTP20	1224.58	-1.11959	0.078886	-14.1925	1.02003e-45	1.92374e-43
ENSG00000116852.14	KIF21B	1890.92	-1.32574	0.0937627	-14.1394	2.17235e-45	4.01162e-43
ENSG00000183853.17	KIRREL1	1608.82	-1.44724	0.102414	-14.1313	2.4355e-45	4.46654e-43
ENSG00000270647.5	TAF15	4906	-1.06444	0.0754129	-14.1148	3.07778e-45	5.60578e-43
ENSG00000271601.3	LIX1L	847.2	1.50083	0.106343	14.1131	3.15231e-45	5.70246e-43
ENSG00000130340.15	SNX9	801.997	-1.01262	0.0718765	-14.0883	4.48184e-45	8.05278e-43
ENSG00000105357.16	MYH14	117.114	3.12589	0.221966	14.0827	4.85019e-45	8.65612e-43
ENSG00000133422.12	MORC2	1319.63	-1.05855	0.0755332	-14.0143	1.27436e-44	2.22946e-42
ENSG00000038358.14	EDC4	1596.55	-1.2826	0.0922545	-13.9028	6.08933e-44	1.04469e-41
ENSG00000273373.1	-	318.791	2.05257	0.148338	13.8371	1.52159e-43	2.57721e-41
ENSG00000174669.11	SLC29A2	516.776	-1.28505	0.0931055	-13.8021	2.47523e-43	4.11383e-41
ENSG00000176485.11	PLAAT3	708.303	1.41661	0.10441	13.5677	6.22659e-42	1.01581e-39
ENSG00000105618.13	PRPF31	1312.4	-1.05956	0.0781729	-13.5541	7.49626e-42	1.21549e-39
ENSG00000268119.5	LOC105372321	239.399	-2.58411	0.192994	-13.3896	6.95696e-41	1.08187e-38
ENSG00000074219.13	TEAD2	2113.64	-1.19345	0.0894045	-13.3489	1.20213e-40	1.8478e-38
ENSG00000136160.15	EDNRB	160.174	-8.56919	0.642901	-13.3289	1.57094e-40	2.38711e-38
ENSG00000102935.11	ZNF423	2086.34	-1.15549	0.0871643	-13.2564	4.14276e-40	6.22398e-38
ENSG00000185085.2	INTS5	433.797	-1.28529	0.0971414	-13.2311	5.80036e-40	8.61694e-38
ENSG00000118965.14	WDR35	911.099	-1.01599	0.0774108	-13.1246	2.38031e-39	3.47787e-37
ENSG00000182473.21	EXOC7	1833.66	-1.20654	0.0922422	-13.0801	4.27939e-39	6.15122e-37
ENSG00000197050.10	ZNF420	411.253	2.66936	0.20486	13.0302	8.24261e-39	1.15972e-36
ENSG00000279531.1	-	56.6428	3.28107	0.251986	13.0208	9.31497e-39	1.3037e-36
ENSG00000188647.12	PTAR1	3991.66	1.4813	0.114058	12.9872	1.4464e-38	2.00327e-36
ENSG00000178921.13	PFAS	2445.9	-1.96642	0.151718	-12.961	2.03462e-38	2.7889e-36
ENSG00000258947.6	TUBB3	10820.1	-1.07285	0.0828155	-12.9547	2.20984e-38	3.01354e-36
ENSG00000276248.1	-	225.525	1.85683	0.143463	12.943	2.57417e-38	3.49246e-36
ENSG00000170345.9	FOS	3633.74	-2.00238	0.154787	-12.9363	2.80659e-38	3.78847e-36
ENSG00000278053.4	DDX52	944.322	-1.25937	0.097804	-12.8765	6.10592e-38	8.15923e-36
ENSG00000152193.7	OBI1	932.744	1.00227	0.0781939	12.8178	1.30368e-37	1.72474e-35
ENSG00000244462.7	RBM12	3683.51	-1.26537	0.0987359	-12.8157	1.33864e-37	1.76223e-35
ENSG00000230551.4	-	836.821	1.12021	0.0877272	12.7693	2.43413e-37	3.18859e-35
ENSG00000166710.18	B2M	1538.48	1.10245	0.0874061	12.613	1.7908e-36	2.24628e-34
ENSG00000157657.14	ZNF618	1849.49	-1.47636	0.117404	-12.575	2.89688e-36	3.61661e-34
ENSG00000132600.16	PRMT7	706.788	-1.40552	0.112194	-12.5276	5.27103e-36	6.54987e-34
ENSG00000167114.12	SLC27A4	552.528	-1.5292	0.122163	-12.5177	5.97603e-36	7.39137e-34
ENSG00000169515.6	CCDC8	575.872	-1.12371	0.0898924	-12.5007	7.40267e-36	9.11351e-34
ENSG00000136279.20	DBNL	930.281	-1.72141	0.137767	-12.495	7.94551e-36	9.73673e-34
ENSG00000088448.14	ANKRD10	3726.54	1.12722	0.0903203	12.4803	9.56375e-36	1.16128e-33
ENSG00000273015.2	-	488.13	1.35682	0.108934	12.4554	1.30654e-35	1.5721e-33
ENSG00000159167.11	STC1	305.071	-1.09825	0.0882823	-12.4402	1.58016e-35	1.88429e-33
ENSG00000251022.6	THAP9-AS1	1495.86	1.03046	0.0828364	12.4397	1.59159e-35	1.88944e-33
ENSG00000033100.16	CHPF2	469.984	-2.41949	0.195914	-12.3498	4.88614e-35	5.72389e-33
ENSG00000168505.6	GBX2	262.675	-3.62683	0.294117	-12.3312	6.14908e-35	7.17177e-33
ENSG00000103326.11	CAPN15	1405.51	-1.11505	0.0906842	-12.296	9.52209e-35	1.10092e-32
ENSG00000118785.13	SPP1	928.954	1.35939	0.110645	12.286	1.07642e-34	1.23915e-32
ENSG00000129003.17	VPS13C	1447.32	1.39547	0.11434	12.2046	2.93888e-34	3.33978e-32
ENSG00000082781.11	ITGB5	1898.82	-1.14408	0.0941756	-12.1484	5.85011e-34	6.57314e-32
ENSG00000159388.5	BTG2	1270.1	1.34153	0.110429	12.1483	5.85829e-34	6.57314e-32
ENSG00000235706.7	DICER1-AS1	256.739	1.93248	0.159267	12.1335	7.01663e-34	7.80695e-32
ENSG00000161958.10	FGF11	545.8	1.01092	0.0833774	12.1246	7.8211e-34	8.66577e-32
ENSG00000072310.16	SREBF1	2548.14	-1.01901	0.0840852	-12.1187	8.40513e-34	9.27424e-32
ENSG00000066279.17	ASPM	1942.12	-1.12582	0.0929561	-12.1113	9.19742e-34	1.00649e-31
ENSG00000188811.13	NHLRC3	726.661	1.25681	0.103897	12.0967	1.09997e-33	1.19389e-31
ENSG00000034053.14	APBA2	1376.94	-1.00006	0.0829562	-12.0552	1.82051e-33	1.95206e-31
ENSG00000112983.17	BRD8	1582	-1.10745	0.0926902	-11.9478	6.66459e-33	6.81633e-31
ENSG00000128564.6	VGF	761.561	1.74869	0.146618	11.9268	8.58309e-33	8.74488e-31
ENSG00000188321.13	ZNF559	132.825	-6.02616	0.509597	-11.8254	2.88693e-32	2.84331e-30
ENSG00000100139.13	MICALL1	809.4	-1.11483	0.0945285	-11.7936	4.20936e-32	4.10019e-30
ENSG00000268471.6	MIR4453HG	106.12	2.13412	0.180992	11.7913	4.32929e-32	4.20162e-30
ENSG00000101938.14	CHRDL1	260.758	-1.2374	0.104997	-11.7851	4.65855e-32	4.50473e-30
ENSG00000124160.11	NCOA5	658.334	-1.46675	0.125112	-11.7235	9.66137e-32	9.17554e-30
ENSG00000171793.14	CTPS1	1810.77	-1.0913	0.0931253	-11.7186	1.02356e-31	9.68631e-30
ENSG00000177352.9	CCDC71	314.686	-1.47193	0.125772	-11.7032	1.22799e-31	1.15387e-29
ENSG00000236404.9	VLDLR-AS1	192.998	2.00213	0.171122	11.7	1.2746e-31	1.19346e-29
ENSG00000150990.7	DHX37	750.451	-1.37691	0.117808	-11.6878	1.47174e-31	1.37321e-29
ENSG00000267696.6	-	78.2586	3.80615	0.326808	11.6464	2.39288e-31	2.20943e-29
ENSG00000071462.11	BUD23	1349.63	-1.17481	0.100928	-11.64	2.57889e-31	2.37294e-29
ENSG00000148400.10	NOTCH1	4428.89	-1.25488	0.108245	-11.593	4.47423e-31	4.00601e-29
ENSG00000116133.12	DHCR24	7523.54	-1.42908	0.123515	-11.5702	5.83799e-31	5.20953e-29
ENSG00000134755.15	DSC2	597.727	-1.15024	0.0999442	-11.5089	1.19023e-30	1.04457e-28
ENSG00000196557.12	CACNA1H	2518.58	-1.51565	0.131794	-11.5002	1.31639e-30	1.14397e-28
ENSG00000169439.11	SDC2	2044.58	-1.07216	0.0934531	-11.4727	1.81e-30	1.54764e-28
ENSG00000140937.13	CDH11	1203.42	-1.49935	0.131272	-11.4218	3.25584e-30	2.7573e-28
ENSG00000128965.12	CHAC1	731.131	1.02992	0.0902481	11.4121	3.63631e-30	3.06002e-28
ENSG00000107130.9	NCS1	1747.81	-1.26568	0.111666	-11.3345	8.85103e-30	7.3552e-28
ENSG00000179532.12	DNHD1	748.73	1.42207	0.126169	11.2712	1.82148e-29	1.49959e-27
ENSG00000058091.16	CDK14	732.602	-1.32946	0.118102	-11.2568	2.14333e-29	1.75371e-27
ENSG00000105676.13	ARMC6	969.705	-1.05716	0.093955	-11.2518	2.26994e-29	1.8516e-27
ENSG00000104093.13	DMXL2	1404.35	1.37871	0.122753	11.2316	2.85334e-29	2.30626e-27
ENSG00000067082.14	KLF6	1812.4	1.00565	0.0901193	11.1591	6.46283e-29	5.13014e-27
ENSG00000118007.12	STAG1	629.974	-1.24999	0.11208	-11.1526	6.95088e-29	5.50112e-27
ENSG00000206418.4	RAB12	841.553	1.06706	0.0962224	11.0895	1.41013e-28	1.09965e-26
ENSG00000047932.13	GOPC	611.243	-1.12797	0.102386	-11.0169	3.16754e-28	2.44858e-26
ENSG00000273344.1	PAXIP1-DT	228.272	1.42691	0.12974	10.9982	3.89756e-28	3.00417e-26
ENSG00000101544.8	ADNP2	1939.66	1.54532	0.140569	10.9933	4.11599e-28	3.15424e-26
ENSG00000179023.8	KLHDC7A	211.595	-1.60507	0.146368	-10.966	5.56986e-28	4.21976e-26
ENSG00000185278.15	ZBTB37	1046.69	1.16647	0.106427	10.9603	5.92991e-28	4.47977e-26
ENSG00000176022.5	B3GALT6	294.564	-1.50385	0.137295	-10.9534	6.39893e-28	4.82041e-26
ENSG00000196338.12	NLGN3	888.158	-1.20997	0.110585	-10.9416	7.2926e-28	5.44733e-26
ENSG00000281026.1	N4BP2L2-IT2	107.825	2.67727	0.244861	10.9338	7.9446e-28	5.90119e-26
ENSG00000105486.13	LIG1	1895.84	-1.10899	0.101457	-10.9306	8.22773e-28	6.09448e-26
ENSG00000125246.15	CLYBL	301.449	1.38154	0.126536	10.9181	9.44365e-28	6.97571e-26
ENSG00000185504.16	FAAP100	790.34	-1.23292	0.113123	-10.899	1.16552e-27	8.56172e-26
ENSG00000198910.13	L1CAM	3629.95	-1.13648	0.104339	-10.8922	1.25566e-27	9.17323e-26
ENSG00000176248.8	ANAPC2	710.463	-1.07084	0.0987376	-10.8453	2.09833e-27	1.50401e-25
ENSG00000215301.10	DDX3X	7211.69	-1.00112	0.0924043	-10.8342	2.37105e-27	1.68586e-25
ENSG00000163939.18	PBRM1	1899.39	-1.05362	0.0973644	-10.8214	2.72684e-27	1.92851e-25
ENSG00000264112.1	-	633.083	1.30836	0.121091	10.8048	3.26626e-27	2.29779e-25
ENSG00000243709.1	LEFTY1	66.6459	-2.66238	0.248206	-10.7265	7.6457e-27	5.2809e-25
ENSG00000126461.14	SCAF1	2567.05	-1.11154	0.104009	-10.687	1.17137e-26	8.02813e-25
ENSG00000170113.15	NIPA1	1008.95	1.15441	0.108348	10.6547	1.65759e-26	1.12446e-24
ENSG00000154319.15	FAM167A	297.506	2.10501	0.197645	10.6504	1.73528e-26	1.17416e-24
ENSG00000122861.15	PLAU	380.006	1.01776	0.0960168	10.5999	2.98435e-26	1.99899e-24
ENSG00000090612.20	ZNF268	494.297	-1.49216	0.14094	-10.5872	3.41633e-26	2.28259e-24
ENSG00000132522.15	GPS2	602.127	-1.27202	0.120295	-10.5741	3.92906e-26	2.60553e-24
ENSG00000176087.14	SLC35A4	1394.51	-1.12189	0.106527	-10.5315	6.18221e-26	4.06924e-24
ENSG00000120686.11	UFM1	1688.37	1.27857	0.121434	10.5289	6.35426e-26	4.17216e-24
ENSG00000006118.14	TMEM132A	3390.14	-1.08911	0.103664	-10.5062	8.091e-26	5.27343e-24
ENSG00000105447.12	GRWD1	1188.23	-1.01969	0.0971327	-10.4979	8.82974e-26	5.71291e-24
ENSG00000101868.10	POLA1	859.199	-1.10526	0.105342	-10.4922	9.38601e-26	6.04341e-24
ENSG00000090013.10	BLVRB	369.847	1.35143	0.128986	10.4774	1.09718e-25	7.0304e-24
ENSG00000256797.1	KLRF2	47.9263	3.81487	0.365047	10.4504	1.45977e-25	9.30891e-24
ENSG00000138074.14	SLC5A6	1459.42	-1.34118	0.128395	-10.4457	1.53383e-25	9.75782e-24
ENSG00000179115.10	FARSA	1999.7	-1.11371	0.106896	-10.4186	2.03903e-25	1.28488e-23
ENSG00000177108.5	ZDHHC22	670.179	-1.30632	0.125443	-10.4137	2.14663e-25	1.34949e-23
ENSG00000130303.12	BST2	472.462	1.47163	0.141339	10.412	2.18499e-25	1.37036e-23
ENSG00000070413.19	DGCR2	2250.3	-1.27109	0.122275	-10.3954	2.60218e-25	1.62434e-23
ENSG00000174010.9	KLHL15	657.547	1.08024	0.104081	10.3788	3.09485e-25	1.90855e-23
ENSG00000227051.6	C14orf132	1535.04	-1.18708	0.114377	-10.3787	3.10053e-25	1.90855e-23
ENSG00000103549.21	RNF40	2185.73	-1.34295	0.129503	-10.37	3.39456e-25	2.07991e-23
ENSG00000206573.8	THUMPD3-AS1	406.007	1.2811	0.123728	10.3541	4.00868e-25	2.43933e-23
ENSG00000138944.7	SHISAL1	386.75	-1.33959	0.12957	-10.3388	4.70518e-25	2.85012e-23
ENSG00000229152.2	-	372.925	1.33827	0.12967	10.3206	5.68564e-25	3.4284e-23
ENSG00000126705.14	AHDC1	1514.53	-1.14447	0.110927	-10.3173	5.88451e-25	3.54029e-23
ENSG00000180354.15	MTURN	634.852	1.46475	0.142286	10.2944	7.46914e-25	4.46335e-23
ENSG00000245532.8	NEAT1	901.028	1.77136	0.172175	10.2881	7.97158e-25	4.75292e-23
ENSG00000184677.17	ZBTB40	771.295	-1.17601	0.114357	-10.2836	8.35108e-25	4.95696e-23
ENSG00000151952.15	TMEM132D	37.7785	3.94508	0.383876	10.277	8.95148e-25	5.28973e-23
ENSG00000135929.8	CYP27A1	271.523	1.78744	0.174019	10.2715	9.47117e-25	5.58442e-23
ENSG00000184545.10	DUSP8	855.351	2.81953	0.274622	10.2669	9.92959e-25	5.84176e-23
ENSG00000234444.9	ZNF736	97.845	-7.18039	0.699583	-10.2638	1.02572e-24	6.0212e-23
ENSG00000087076.8	HSD17B14	316.147	1.41548	0.138019	10.2557	1.11598e-24	6.52222e-23
ENSG00000164463.12	CREBRF	417.106	1.83691	0.179373	10.2408	1.3021e-24	7.59332e-23
ENSG00000133636.10	NTS	240.339	-1.65738	0.162389	-10.2062	1.85964e-24	1.07737e-22
ENSG00000167291.15	TBC1D16	4216.63	-1.07802	0.105724	-10.1966	2.05311e-24	1.18687e-22
ENSG00000152455.15	SUV39H2	667.709	-1.01147	0.0993968	-10.1761	2.53456e-24	1.46202e-22
ENSG00000245694.9	LOC101927480	591.465	1.24848	0.123002	10.15	3.31204e-24	1.89406e-22
ENSG00000176014.12	TUBB6	1703.85	-1.13628	0.112567	-10.0943	5.85623e-24	3.31338e-22
ENSG00000157514.16	TSC22D3	607.809	1.42699	0.141547	10.0813	6.68097e-24	3.77198e-22
ENSG00000112144.15	CILK1	537.115	-1.06574	0.106108	-10.0439	9.77159e-24	5.48199e-22
ENSG00000184588.17	PDE4B	348.875	-1.88695	0.188208	-10.0259	1.17337e-23	6.55509e-22
ENSG00000178502.5	KLHL11	204.382	1.90263	0.189949	10.0165	1.28945e-23	7.17345e-22
ENSG00000185666.14	SYN3	387.673	1.87976	0.18779	10.0099	1.37906e-23	7.63897e-22
ENSG00000161036.12	LRWD1	855.663	-1.03368	0.103267	-10.0098	1.38018e-23	7.63897e-22
ENSG00000007202.14	BLTP2	3549.12	-1.2138	0.121316	-10.0053	1.44417e-23	7.96753e-22
ENSG00000205710.3	C17orf107	28.7395	-5.71515	0.571746	-9.99596	1.5874e-23	8.70351e-22
ENSG00000164651.16	SP8	728.716	1.04607	0.10469	9.99204	1.65139e-23	9.01721e-22
ENSG00000258441.1	LINC00641	903.41	-1.03993	0.10409	-9.99076	1.67297e-23	9.11629e-22
ENSG00000006712.14	PAF1	949.167	-1.00368	0.100509	-9.98603	1.75468e-23	9.54204e-22
ENSG00000165475.14	CRYL1	253.679	1.97858	0.198157	9.98491	1.77461e-23	9.63073e-22
ENSG00000023608.4	SNAPC1	424.027	1.3411	0.134386	9.97944	1.87518e-23	1.01558e-21
ENSG00000178896.8	EXOSC4	351.596	-1.2912	0.129429	-9.97616	1.93825e-23	1.04547e-21
ENSG00000186446.11	ZNF501	76.6301	-7.10283	0.712042	-9.97531	1.95493e-23	1.05234e-21
ENSG00000127946.16	HIP1	2930.86	-1.10729	0.111659	-9.9167	3.52218e-23	1.87699e-21
ENSG00000248329.5	APELA	1122.54	1.12513	0.114046	9.86559	5.8688e-23	3.10265e-21
ENSG00000146592.16	CREB5	625.015	2.72161	0.276609	9.83919	7.63238e-23	3.99528e-21
ENSG00000133247.13	KMT5C	1347.11	1.23243	0.125493	9.82073	9.16786e-23	4.77087e-21
ENSG00000165312.6	OTUD1	239.861	1.30349	0.1328	9.81542	9.66374e-23	5.00932e-21
ENSG00000178947.8	SMIM10L2A	289.985	1.51671	0.154624	9.80906	1.0292e-22	5.31424e-21
ENSG00000131409.12	LRRC4B	1767.03	1.60407	0.163848	9.78997	1.24336e-22	6.39525e-21
ENSG00000157851.16	DPYSL5	5246.09	-1.38903	0.142203	-9.76796	1.54539e-22	7.9029e-21
ENSG00000261373.1	VPS9D1-AS1	203.568	-1.92504	0.197699	-9.73721	2.09219e-22	1.05973e-20
ENSG00000161791.13	FMNL3	686.493	-1.15544	0.118754	-9.72964	2.25393e-22	1.13948e-20
ENSG00000249115.8	HAUS5	767.81	-1.263	0.129916	-9.72166	2.43785e-22	1.23012e-20
ENSG00000261236.7	BOP1	1481.85	-1.1652	0.119868	-9.72073	2.46019e-22	1.23904e-20
ENSG00000117305.14	HMGCL	307.027	1.06563	0.109638	9.71954	2.48906e-22	1.24885e-20
ENSG00000143507.17	DUSP10	119.847	2.34797	0.242464	9.6838	3.53328e-22	1.75891e-20
ENSG00000230002.3	ALMS1-IT1	131.233	1.85234	0.193013	9.59701	8.22996e-22	4.00094e-20
ENSG00000080603.16	SRCAP	2897.22	-1.74653	0.182517	-9.56915	1.07783e-21	5.18294e-20
ENSG00000165434.7	PGM2L1	1015.78	-1.11332	0.116354	-9.56841	1.08564e-21	5.21108e-20
ENSG00000044524.10	EPHA3	815.7	-4.74468	0.496397	-9.55822	1.19796e-21	5.73987e-20
ENSG00000235688.2	-	121.49	1.35909	0.142209	9.557	1.21215e-21	5.7974e-20
ENSG00000189057.10	FAM111B	334.28	-1.27246	0.133439	-9.53588	1.48614e-21	7.08232e-20
ENSG00000118407.14	FILIP1	325.751	1.24759	0.130975	9.52536	1.64466e-21	7.78201e-20
ENSG00000234420.7	-	370.994	-1.82977	0.192146	-9.5228	1.68567e-21	7.96188e-20
ENSG00000163683.11	SMIM14	695.698	1.48166	0.156317	9.47852	2.57927e-21	1.2033e-19
ENSG00000073803.13	MAP3K13	205.519	-3.65074	0.385606	-9.46755	2.86497e-21	1.33191e-19
ENSG00000155111.14	CDK19	783.51	1.19808	0.126635	9.46087	3.05381e-21	1.41722e-19
ENSG00000156697.12	UTP14A	434.357	-1.10448	0.116807	-9.45565	3.21029e-21	1.47951e-19
ENSG00000266709.1	MGC12916	259.963	1.06539	0.112839	9.44166	3.6693e-21	1.68521e-19
ENSG00000040633.12	PHF23	818.597	-1.51342	0.16055	-9.42649	4.24035e-21	1.93745e-19
ENSG00000171766.15	GATM	403.632	1.01886	0.108207	9.4159	4.69043e-21	2.13575e-19
ENSG00000279069.1	-	163.357	1.33512	0.142332	9.38035	6.57538e-21	2.95359e-19
ENSG00000166450.12	PRTG	9610.02	-1.35356	0.144473	-9.36893	7.327e-21	3.28013e-19
ENSG00000144730.17	IL17RD	1731.95	-1.0823	0.115602	-9.36228	7.80366e-21	3.48764e-19
ENSG00000196865.4	NHLRC2	1542.39	1.15621	0.123649	9.35076	8.70241e-21	3.88279e-19
ENSG00000134369.15	NAV1	1537.87	-1.57687	0.168678	-9.34844	8.89464e-21	3.95529e-19
ENSG00000167536.13	DHRS13	338.683	-1.35457	0.145429	-9.31432	1.22737e-20	5.40366e-19
ENSG00000107262.21	BAG1	902.126	-1.13175	0.121596	-9.30751	1.3087e-20	5.75222e-19
ENSG00000243368.2	-	57.3872	2.81822	0.302797	9.30728	1.3115e-20	5.75504e-19
ENSG00000261505.1	-	207.662	1.60846	0.172831	9.30656	1.32041e-20	5.78459e-19
ENSG00000177542.10	SLC25A22	1039.37	-1.36779	0.147259	-9.28832	1.5674e-20	6.85531e-19
ENSG00000231074.8	HCG18	649.132	-1.01126	0.109176	-9.26272	1.99281e-20	8.67315e-19
ENSG00000160818.16	GPATCH4	857.111	-1.09563	0.118566	-9.24074	2.44805e-20	1.05679e-18
ENSG00000013441.15	CLK1	1245.17	1.17515	0.127457	9.21996	2.97215e-20	1.26863e-18
ENSG00000132698.14	RAB25	213.293	1.19765	0.130147	9.20226	3.50493e-20	1.48649e-18
ENSG00000183831.6	ANKRD45	55.4461	2.34639	0.255157	9.19587	3.71979e-20	1.57474e-18
ENSG00000204347.3	BTBD17	397.66	-2.41307	0.2626	-9.18913	3.96049e-20	1.66116e-18
ENSG00000170919.15	-	593.671	1.14685	0.124853	9.18563	4.09137e-20	1.71335e-18
ENSG00000131480.8	AOC2	168.966	1.43249	0.155998	9.18278	4.20102e-20	1.7565e-18
ENSG00000130222.10	GADD45G	409.883	1.24487	0.135631	9.17831	4.37892e-20	1.82514e-18
ENSG00000074855.10	ANO8	1040.81	-1.0954	0.120093	-9.12126	7.42555e-20	3.04722e-18
ENSG00000174405.13	LIG4	434.075	1.21452	0.13326	9.11391	7.94638e-20	3.25093e-18
ENSG00000180891.12	CUEDC1	805.835	-1.51942	0.166727	-9.11327	7.99324e-20	3.26507e-18
ENSG00000182810.6	DDX28	175.423	-1.52688	0.167591	-9.11074	8.18212e-20	3.33199e-18
ENSG00000180008.8	SOCS4	1107.11	1.05397	0.116061	9.08115	1.07435e-19	4.34179e-18
ENSG00000139668.8	WDFY2	1814.86	1.52505	0.168016	9.07678	1.11833e-19	4.50584e-18
ENSG00000115828.16	QPCT	62.2458	-2.34203	0.258595	-9.05675	1.34401e-19	5.38251e-18
ENSG00000149328.14	GLB1L2	539.563	-1.02351	0.113019	-9.05611	1.35189e-19	5.40595e-18
ENSG00000105926.15	PALS2	1183.82	-1.58622	0.175172	-9.05518	1.36341e-19	5.44383e-18
ENSG00000275832.4	ARHGAP23	1031.75	-1.39012	0.153542	-9.05366	1.38249e-19	5.51173e-18
ENSG00000196793.13	ZNF239	73.4216	-2.40362	0.265883	-9.04014	1.56475e-19	6.21043e-18
ENSG00000160233.7	LRRC3	500.244	-1.16853	0.129859	-8.99847	2.28894e-19	8.99078e-18
ENSG00000139998.15	RAB15	601.407	-1.15067	0.127955	-8.99277	2.41074e-19	9.44131e-18
ENSG00000138080.13	EMILIN1	257.539	-1.70707	0.189851	-8.99168	2.43484e-19	9.52166e-18
ENSG00000213976.4	-	49.6879	-2.39882	0.26696	-8.98567	2.57152e-19	1.00267e-17
ENSG00000196576.14	PLXNB2	3468.94	-1.08285	0.120808	-8.9634	3.14826e-19	1.21861e-17
ENSG00000145824.12	CXCL14	52.1688	3.03772	0.340113	8.93151	4.20218e-19	1.61714e-17
ENSG00000170364.12	SETMAR	271.516	-1.24874	0.139817	-8.93125	4.21221e-19	1.61866e-17
ENSG00000126010.5	GRPR	74.6184	2.65173	0.297011	8.92804	4.3363e-19	1.66394e-17
ENSG00000120949.14	TNFRSF8	207.907	-1.14726	0.128652	-8.91749	4.76983e-19	1.82766e-17
ENSG00000224934.4	GOT1-DT	116.153	2.17176	0.243966	8.9019	5.48994e-19	2.08555e-17
ENSG00000169258.6	GPRIN1	562.807	-1.21036	0.135995	-8.9	5.58472e-19	2.11853e-17
ENSG00000143434.15	SEMA6C	1046.75	-1.27781	0.144008	-8.87321	7.10671e-19	2.68059e-17
ENSG00000067365.14	METTL22	836.869	1.13175	0.127586	8.8705	7.28199e-19	2.74282e-17
ENSG00000233937.6	-	176.226	1.4429	0.162745	8.86597	7.58397e-19	2.84849e-17
ENSG00000134463.14	ECHDC3	80.7366	-7.68714	0.867365	-8.86264	7.8143e-19	2.92329e-17
ENSG00000178567.7	EPM2AIP1	874.849	1.24617	0.140637	8.8609	7.93701e-19	2.96434e-17
ENSG00000169490.16	TM2D2	643.899	-1.04488	0.117953	-8.8585	8.10991e-19	3.02466e-17
ENSG00000173276.13	ZBTB21	786.068	1.2215	0.137924	8.85634	8.26871e-19	3.07957e-17
ENSG00000152270.8	PDE3B	493.504	-1.46592	0.165979	-8.83196	1.02856e-18	3.80408e-17
ENSG00000282048.1	-	65.5682	-1.65889	0.187889	-8.82909	1.05535e-18	3.89775e-17
ENSG00000163735.6	CXCL5	70.171	-1.76823	0.200849	-8.80378	1.32287e-18	4.86554e-17
ENSG00000124171.8	PARD6B	300.733	1.18495	0.134795	8.79078	1.48524e-18	5.44014e-17
ENSG00000139547.7	RDH16	75.1796	2.2949	0.261253	8.7842	1.57483e-18	5.76038e-17
ENSG00000162433.14	AK4	1497.04	-1.30541	0.148678	-8.78014	1.63272e-18	5.96392e-17
ENSG00000100413.16	POLR3H	623.019	-1.33203	0.151769	-8.77669	1.68356e-18	6.14119e-17
ENSG00000138772.12	ANXA3	263.409	1.10751	0.126268	8.77107	1.76982e-18	6.447e-17
ENSG00000178104.19	PDE4DIP	1219.83	1.31535	0.150105	8.76286	1.9035e-18	6.92097e-17
ENSG00000250899.3	-	424.683	-1.09398	0.124923	-8.75724	2.0009e-18	7.25894e-17
ENSG00000134780.9	DAGLA	364.008	-1.20524	0.137811	-8.74565	2.21732e-18	8.03309e-17
ENSG00000113504.20	SLC12A7	1487.66	-1.04118	0.119088	-8.74299	2.2703e-18	8.21384e-17
ENSG00000260267.1	-	125.188	2.25757	0.258431	8.73566	2.42242e-18	8.74376e-17
ENSG00000271347.1	-	82.5363	-1.47018	0.168298	-8.73561	2.42334e-18	8.74376e-17
ENSG00000164951.15	PDP1	556.955	1.32025	0.151791	8.69785	3.38222e-18	1.20725e-16
ENSG00000170836.11	PPM1D	484.931	-1.10385	0.126931	-8.69645	3.42441e-18	1.22067e-16
ENSG00000177303.9	CASKIN2	880.55	-1.16075	0.133774	-8.67693	4.06609e-18	1.4436e-16
ENSG00000205423.11	CNEP1R1	327.302	1.40178	0.161824	8.66239	4.6197e-18	1.63578e-16
ENSG00000266086.2	-	620.151	1.2961	0.149942	8.64402	5.42668e-18	1.90881e-16
ENSG00000131398.13	KCNC3	164.566	2.44233	0.28308	8.6277	6.25976e-18	2.19603e-16
ENSG00000089639.10	GMIP	469.132	-1.48346	0.171963	-8.62665	6.31732e-18	2.21331e-16
ENSG00000101311.15	FERMT1	123.06	-1.53213	0.177899	-8.61235	7.15797e-18	2.48492e-16
ENSG00000171456.18	ASXL1	2027.55	-1.11474	0.12949	-8.60872	7.3884e-18	2.56157e-16
ENSG00000129951.18	PLPPR3	1367.4	-1.05563	0.123175	-8.57017	1.03337e-17	3.55949e-16
ENSG00000244041.7	-	79.4696	1.81846	0.212279	8.56638	1.06785e-17	3.66878e-16
ENSG00000148516.21	ZEB1	894.168	-2.0404	0.238266	-8.56355	1.09442e-17	3.7552e-16
ENSG00000177707.10	NECTIN3	540.18	-1.13522	0.132743	-8.55199	1.20988e-17	4.13537e-16
ENSG00000281183.1	NPTN-IT1	92.2146	1.7973	0.210256	8.54816	1.25071e-17	4.26945e-16
ENSG00000164331.9	ANKRA2	354.913	1.46942	0.171971	8.5446	1.28982e-17	4.39166e-16
ENSG00000138650.8	PCDH10	202.876	-2.01793	0.236365	-8.53737	1.37315e-17	4.66344e-16
ENSG00000070614.14	NDST1	2133.07	-1.4469	0.169922	-8.51508	1.66468e-17	5.63197e-16
ENSG00000115884.10	SDC1	1821	-1.04862	0.123163	-8.51407	1.67933e-17	5.67431e-16
ENSG00000259623.1	-	302.082	1.69633	0.199276	8.51248	1.70249e-17	5.74526e-16
ENSG00000274588.1	DGKK	109.372	-1.81913	0.21405	-8.49863	1.91842e-17	6.44939e-16
ENSG00000130768.14	SMPDL3B	239.73	-1.00893	0.118726	-8.49795	1.92962e-17	6.47885e-16
ENSG00000151640.12	DPYSL4	1469.96	-1.19219	0.14039	-8.49199	2.03133e-17	6.81175e-16
ENSG00000263244.2	-	110.247	23.7229	2.80174	8.46718	2.51396e-17	8.37733e-16
ENSG00000148824.18	MTG1	606.304	-1.0597	0.125247	-8.46088	2.65359e-17	8.80951e-16
ENSG00000154556.18	SORBS2	992.291	1.16629	0.138033	8.44941	2.9279e-17	9.70805e-16
ENSG00000171951.4	SCG2	292.236	3.11486	0.369094	8.43923	3.19448e-17	1.05525e-15
ENSG00000123689.5	G0S2	63.4652	2.63776	0.312825	8.43206	3.39639e-17	1.11917e-15
ENSG00000169418.9	NPR1	144.703	-1.34974	0.160122	-8.42944	3.47335e-17	1.1417e-15
ENSG00000267313.7	KC6	315.385	1.44032	0.171153	8.4154	3.91544e-17	1.27285e-15
ENSG00000119638.12	NEK9	1062.31	-1.07444	0.127816	-8.40615	4.23695e-17	1.37569e-15
ENSG00000165752.16	STK32C	497.586	1.06711	0.127134	8.39362	4.71409e-17	1.52875e-15
ENSG00000198169.8	ZNF251	525.353	1.2773	0.152414	8.38049	5.27062e-17	1.69887e-15
ENSG00000008517.16	IL32	51.5532	3.45869	0.412923	8.3761	5.47113e-17	1.7571e-15
ENSG00000130513.6	GDF15	314.741	1.73203	0.20706	8.36487	6.01813e-17	1.91887e-15
ENSG00000261087.1	ZNNT1	227.04	1.78923	0.214223	8.35215	6.70293e-17	2.13211e-15
ENSG00000123119.11	NECAB1	200.133	1.85391	0.222131	8.34602	7.06007e-17	2.23768e-15
ENSG00000176396.10	EID2	378.224	-1.18303	0.141773	-8.34453	7.14964e-17	2.26337e-15
ENSG00000143858.11	SYT2	258.502	-1.60646	0.192534	-8.34379	7.19476e-17	2.27495e-15
ENSG00000258545.5	RHOXF1-AS1	75.3724	2.1029	0.252316	8.3344	7.78904e-17	2.45993e-15
ENSG00000268030.1	-	95.7687	1.92771	0.231306	8.33403	7.81386e-17	2.46484e-15
ENSG00000100395.14	L3MBTL2	578.566	-1.02832	0.123477	-8.32799	8.22249e-17	2.5876e-15
ENSG00000171848.14	RRM2	2215.85	-1.14738	0.137788	-8.32719	8.2782e-17	2.59898e-15
ENSG00000231698.2	-	61.8492	-1.55211	0.186617	-8.3171	9.01405e-17	2.82002e-15
ENSG00000270441.1	-	86.3074	2.64815	0.318694	8.30938	9.62049e-17	3.00621e-15
ENSG00000130749.9	ZC3H4	1490.02	-1.73496	0.208879	-8.30602	9.89658e-17	3.08523e-15
ENSG00000171448.8	ZBTB26	377.034	1.15401	0.139177	8.29166	1.11677e-16	3.46523e-15
ENSG00000233056.2	ERVH48-1	84.4694	-1.72546	0.208166	-8.28886	1.14339e-16	3.53957e-15
ENSG00000261824.6	LINC00662	74.712	-8.15614	0.984584	-8.28384	1.19265e-16	3.6878e-15
ENSG00000176293.19	ZNF135	42.3498	-2.54956	0.308107	-8.2749	1.28558e-16	3.96133e-15
ENSG00000128268.11	MGAT3	657.868	-1.43916	0.174555	-8.24473	1.65534e-16	5.07128e-15
ENSG00000186577.13	SMIM29	234.59	1.216	0.147705	8.23265	1.83123e-16	5.59082e-15
ENSG00000141431.11	ASXL3	232.897	-2.97716	0.361835	-8.22794	1.90453e-16	5.79464e-15
ENSG00000158711.13	ELK4	1444.24	1.32245	0.160846	8.2218	2.00476e-16	6.09264e-15
ENSG00000157227.12	MMP14	1604.87	-1.12071	0.136412	-8.21568	2.10969e-16	6.40421e-15
ENSG00000261150.2	EPPK1	429.242	-1.15456	0.140582	-8.21272	2.16231e-16	6.52828e-15
ENSG00000182700.4	IGIP	50.9435	2.77482	0.33787	8.21269	2.16283e-16	6.52828e-15
ENSG00000157637.12	SLC38A10	935.628	-1.08607	0.132273	-8.21082	2.19679e-16	6.62325e-15
ENSG00000260645.2	-	68.7828	2.02168	0.246452	8.20313	2.34213e-16	7.0375e-15
ENSG00000175283.7	DOLK	276.874	-1.18652	0.144743	-8.19745	2.45539e-16	7.36948e-15
ENSG00000261326.3	-	129.68	2.16023	0.263752	8.19041	2.60347e-16	7.78758e-15
ENSG00000185163.9	DDX51	588.088	-1.2901	0.157529	-8.18957	2.6217e-16	7.8333e-15
ENSG00000110628.14	SLC22A18	146.601	2.64581	0.323263	8.18469	2.73001e-16	8.14775e-15
ENSG00000110583.12	NAA40	962.017	-1.01623	0.124384	-8.17016	3.07974e-16	9.11986e-15
ENSG00000168542.14	COL3A1	1123.6	-6.12351	0.750037	-8.16428	3.23365e-16	9.55436e-15
ENSG00000268205.1	-	441.419	1.43206	0.175766	8.14754	3.71398e-16	1.0925e-14
ENSG00000272341.1	-	32.2983	3.15123	0.386832	8.14625	3.75391e-16	1.10303e-14
ENSG00000123572.16	NRK	52.2174	-1.95473	0.23997	-8.14574	3.76962e-16	1.10642e-14
ENSG00000165215.6	CLDN3	104.665	1.17051	0.144276	8.11302	4.93778e-16	1.44133e-14
ENSG00000184786.5	DYNLT2	76.4525	2.10583	0.259806	8.10538	5.2581e-16	1.52812e-14
ENSG00000160326.13	SLC2A6	199.004	-1.52952	0.188902	-8.09688	5.63883e-16	1.6352e-14
ENSG00000006128.11	TAC1	81.0833	1.74334	0.215485	8.0903	5.95166e-16	1.72029e-14
ENSG00000167525.13	PROCA1	288.015	1.0674	0.132283	8.06906	7.08428e-16	2.0388e-14
ENSG00000085465.12	OVGP1	111.313	2.98514	0.370649	8.05382	8.02513e-16	2.29724e-14
ENSG00000272335.1	-	226.672	1.18573	0.147436	8.04237	8.81179e-16	2.50345e-14
ENSG00000198865.9	CCDC152	46.4954	-2.80122	0.34882	-8.03058	9.70137e-16	2.74738e-14
ENSG00000213341.10	CHUK	436.848	-1.23451	0.154102	-8.01101	1.13774e-15	3.20156e-14
ENSG00000151967.18	SCHIP1	403.885	2.4696	0.308308	8.01019	1.14529e-15	3.21941e-14
ENSG00000238178.6	-	47.0498	3.08964	0.386249	7.99909	1.25342e-15	3.50115e-14
ENSG00000139597.17	N4BP2L1	204.847	2.06632	0.258416	7.99612	1.284e-15	3.58281e-14
ENSG00000162227.7	TAF6L	372.588	-1.5081	0.188675	-7.99309	1.31597e-15	3.66816e-14
ENSG00000184481.16	FOXO4	463.141	-1.71715	0.214868	-7.99163	1.33169e-15	3.70809e-14
ENSG00000230269.6	LINC02525	125.548	2.00537	0.251453	7.97514	1.52203e-15	4.22043e-14
ENSG00000177628.15	GBA1	318.177	-1.13385	0.142228	-7.97207	1.56044e-15	4.31792e-14
ENSG00000167785.8	ZNF558	397.904	-1.61439	0.202598	-7.96842	1.60717e-15	4.438e-14
ENSG00000122756.14	CNTFR	3411.1	-2.14874	0.270399	-7.94655	1.91776e-15	5.25742e-14
ENSG00000185340.15	GAS2L1	301.045	-1.32272	0.166732	-7.93323	2.13513e-15	5.82929e-14
ENSG00000105204.13	DYRK1B	465.848	-1.10261	0.139049	-7.92964	2.19789e-15	5.98221e-14
ENSG00000111981.4	ULBP1	190.672	1.38871	0.175141	7.92907	2.20801e-15	6.00362e-14
ENSG00000064393.15	HIPK2	2868.18	-1.23893	0.15644	-7.91952	2.38422e-15	6.46293e-14
ENSG00000198720.12	ANKRD13B	1212.65	-1.0497	0.132619	-7.91518	2.46901e-15	6.67914e-14
ENSG00000197763.15	TXNRD3	155.681	1.62541	0.205809	7.89768	2.84137e-15	7.6398e-14
ENSG00000159307.18	SCUBE1	617.963	-2.53814	0.321886	-7.88522	3.13979e-15	8.39974e-14
ENSG00000139174.11	PRICKLE1	402.585	1.66999	0.211939	7.87957	3.28498e-15	8.77931e-14
ENSG00000169683.7	LRRC45	483.691	-1.21515	0.154312	-7.87458	3.41878e-15	9.11857e-14
ENSG00000121851.12	POLR3GL	272.066	1.29958	0.16514	7.86956	3.55884e-15	9.46367e-14
ENSG00000129991.12	TNNI3	88.6012	1.33126	0.169289	7.86386	3.72476e-15	9.8851e-14
ENSG00000173530.5	TNFRSF10D	311.693	-1.12263	0.143001	-7.85052	4.14322e-15	1.09628e-13
ENSG00000177646.18	ACAD9	589.579	-1.06639	0.135949	-7.84401	4.36369e-15	1.15233e-13
ENSG00000132692.18	BCAN	172.05	2.30085	0.293748	7.83274	4.77341e-15	1.25305e-13
ENSG00000139679.15	LPAR6	140.184	1.95697	0.249915	7.83052	4.85848e-15	1.27413e-13
ENSG00000279088.1	-	283.799	1.19612	0.152921	7.82181	5.2071e-15	1.36153e-13
ENSG00000254946.1	LINC02751	14.9939	-4.02043	0.514163	-7.81936	5.3094e-15	1.38555e-13
ENSG00000237036.4	ZEB1-AS1	259.31	1.87432	0.239716	7.81891	5.32818e-15	1.38909e-13
ENSG00000132286.11	TIMM10B	658.446	-1.15119	0.147531	-7.803	6.04534e-15	1.56684e-13
ENSG00000278023.5	RDM1	178.23	1.6492	0.211354	7.803	6.04535e-15	1.56684e-13
ENSG00000110888.17	CAPRIN2	1465.75	1.19151	0.152836	7.79599	6.39031e-15	1.65142e-13
ENSG00000166261.10	ZNF202	492.16	-1.04624	0.134285	-7.79122	6.63673e-15	1.71344e-13
ENSG00000181264.8	TLCD5	418.958	1.01634	0.130489	7.78871	6.76962e-15	1.74436e-13
ENSG00000112599.8	GUCA1B	79.7067	2.43024	0.312769	7.77009	7.84295e-15	2.01118e-13
ENSG00000105137.12	SYDE1	341.52	-1.40635	0.181185	-7.76196	8.36295e-15	2.14246e-13
ENSG00000240771.6	ARHGEF25	538.798	1.3073	0.16924	7.72452	1.12274e-14	2.84885e-13
ENSG00000079974.17	RABL2B	554.503	-1.14609	0.14848	-7.71882	1.17415e-14	2.97644e-13
ENSG00000084073.8	ZMPSTE24	715.473	-1.16918	0.151678	-7.70828	1.27525e-14	3.22046e-13
ENSG00000196517.11	SLC6A9	589.656	-1.29394	0.167884	-7.70735	1.28461e-14	3.24102e-13
ENSG00000132872.11	SYT4	528.037	-1.1703	0.151979	-7.70041	1.3563e-14	3.40896e-13
ENSG00000159166.13	LAD1	125.718	-1.33041	0.172897	-7.69486	1.41654e-14	3.54695e-13
ENSG00000174080.10	CTSF	38.2805	-9.52391	1.2384	-7.69049	1.46573e-14	3.66323e-13
ENSG00000125285.5	SOX21	835.128	1.53914	0.200263	7.68558	1.52304e-14	3.80287e-13
ENSG00000259994.1	-	100.204	1.92403	0.250474	7.68156	1.57162e-14	3.9205e-13
ENSG00000279050.1	PWAR1	26.1243	2.67114	0.347962	7.67653	1.63452e-14	4.06978e-13
ENSG00000244280.1	-	45.8983	2.94448	0.384158	7.66476	1.79168e-14	4.44443e-13
ENSG00000114491.13	UMPS	833.441	-1.01189	0.132068	-7.66192	1.83169e-14	4.53944e-13
ENSG00000154529.14	CNTNAP3B	306.061	1.13888	0.148859	7.65074	1.99824e-14	4.92012e-13
ENSG00000105472.12	CLEC11A	104.122	1.90117	0.248507	7.65038	2.00391e-14	4.92951e-13
ENSG00000235106.9	BRD3OS	444.078	-1.02214	0.133927	-7.6321	2.30953e-14	5.6656e-13
ENSG00000274925.1	ZKSCAN2-DT	66.5785	2.27909	0.298757	7.62858	2.37346e-14	5.81169e-13
ENSG00000267575.6	LINC02987	26.2305	-6.88582	0.902681	-7.62818	2.38091e-14	5.82458e-13
ENSG00000170500.12	LONRF2	314.75	1.97876	0.259645	7.62101	2.51698e-14	6.14052e-13
ENSG00000250284.2	CTB-1I21.1	83.3898	-1.28218	0.168434	-7.61234	2.69183e-14	6.53708e-13
ENSG00000185668.7	POU3F1	211.757	-1.99505	0.262282	-7.60652	2.81568e-14	6.80053e-13
ENSG00000232593.7	KANTR	460.965	1.02038	0.134147	7.60641	2.81821e-14	6.80053e-13
ENSG00000179750.15	APOBEC3B	83.1004	2.17106	0.285477	7.60504	2.84806e-14	6.86632e-13
ENSG00000128872.9	TMOD2	382.858	1.43591	0.189228	7.58825	3.24253e-14	7.79614e-13
ENSG00000142303.13	ADAMTS10	315.748	-1.79063	0.236184	-7.58151	3.41549e-14	8.18241e-13
ENSG00000129250.11	KIF1C	2595.19	-1.05544	0.13939	-7.57185	3.67944e-14	8.77522e-13
ENSG00000166997.7	CNPY4	225.262	-1.07869	0.142805	-7.55359	4.23425e-14	1.00354e-12
ENSG00000126870.15	DYNC2I1	750.353	1.13919	0.151084	7.54008	4.6969e-14	1.10727e-12
ENSG00000164604.12	GPR85	95.3305	3.0588	0.405926	7.53535	4.87025e-14	1.14509e-12
ENSG00000129538.13	RNASE1	108.317	1.75944	0.233602	7.53175	5.0063e-14	1.175e-12
ENSG00000088756.12	ARHGAP28	393.412	-1.14954	0.152669	-7.5296	5.08943e-14	1.19229e-12
ENSG00000100350.14	FOXRED2	575.899	-1.30857	0.174123	-7.51521	5.68216e-14	1.32081e-12
ENSG00000125966.9	MMP24	463.176	1.0656	0.141796	7.515	5.69115e-14	1.32174e-12
ENSG00000106366.8	SERPINE1	205.354	1.02071	0.135943	7.50836	5.98729e-14	1.38688e-12
ENSG00000143344.15	RGL1	269.595	-1.30424	0.173723	-7.5076	6.02221e-14	1.39376e-12
ENSG00000163492.15	CCDC141	62.6228	-2.95653	0.39463	-7.49191	6.78769e-14	1.56276e-12
ENSG00000260941.1	LINC00622	47.0234	2.74518	0.366542	7.4894	6.91896e-14	1.5916e-12
ENSG00000150593.17	PDCD4	1166.49	1.04139	0.139074	7.48806	6.98969e-14	1.60509e-12
ENSG00000115129.13	TP53I3	258.002	-1.18231	0.158189	-7.474	7.77903e-14	1.78021e-12
ENSG00000084070.11	SMAP2	611.636	-1.38263	0.185108	-7.46931	8.06181e-14	1.84175e-12
ENSG00000196345.12	ZKSCAN7	130.51	-8.91587	1.19515	-7.46007	8.64765e-14	1.96926e-12
ENSG00000239569.3	-	51.112	1.7209	0.230685	7.45993	8.65696e-14	1.96926e-12
ENSG00000090339.8	ICAM1	170.021	1.52532	0.204575	7.45607	8.91408e-14	2.02428e-12
ENSG00000110675.12	ELMOD1	135.032	-2.46491	0.330652	-7.45471	9.0067e-14	2.04183e-12
ENSG00000223745.7	-	410.983	1.46922	0.197386	7.44341	9.81173e-14	2.21677e-12
ENSG00000124120.10	TTPAL	345.545	-1.05323	0.141608	-7.43764	1.02497e-13	2.31376e-12
ENSG00000180035.12	ZNF48	859.364	-1.23044	0.165729	-7.4244	1.13289e-13	2.55088e-12
ENSG00000099994.10	SUSD2	76.1547	1.68319	0.227016	7.4144	1.22172e-13	2.74161e-12
ENSG00000133101.9	CCNA1	151.796	1.51289	0.204126	7.41158	1.24803e-13	2.79827e-12
ENSG00000104368.17	PLAT	384.332	-1.12943	0.152405	-7.41075	1.25587e-13	2.81349e-12
ENSG00000041982.15	TNC	314.464	-1.59591	0.215548	-7.40394	1.32201e-13	2.95667e-12
ENSG00000196247.11	ZNF107	408.959	-1.02531	0.13849	-7.40349	1.32648e-13	2.96419e-12
ENSG00000215218.3	UBE2QL1	126.531	2.09437	0.282996	7.4007	1.35467e-13	3.02209e-12
ENSG00000103042.8	SLC38A7	543.511	-1.29514	0.17553	-7.37842	1.60177e-13	3.55545e-12
ENSG00000187231.13	SESTD1	1315.47	-1.31267	0.178009	-7.37417	1.65372e-13	3.66465e-12
ENSG00000285238.2	-	71.8998	-20.2192	2.74401	-7.36847	1.72598e-13	3.81841e-12
ENSG00000270055.1	-	140.176	1.16707	0.158989	7.34055	2.12721e-13	4.6788e-12
ENSG00000092098.16	RNF31	968.647	-1.03893	0.141689	-7.33249	2.2591e-13	4.9566e-12
ENSG00000119138.4	KLF9	168.844	1.3095	0.178881	7.32048	2.47086e-13	5.39893e-12
ENSG00000235501.5	ALG14-AS1	152.345	1.02583	0.140145	7.31982	2.48311e-13	5.42124e-12
ENSG00000197238.4	H4C11	131.177	-1.57291	0.214908	-7.31897	2.4989e-13	5.45125e-12
ENSG00000167173.18	C15orf39	558.877	-1.23678	0.168991	-7.31861	2.50554e-13	5.46126e-12
ENSG00000162733.17	DDR2	585.265	2.8753	0.392987	7.31652	2.54493e-13	5.53802e-12
ENSG00000178531.5	CTXN1	1596.64	-1.16793	0.159664	-7.3149	2.57575e-13	5.60052e-12
ENSG00000235859.5	-	98.2165	1.20774	0.165143	7.31327	2.60717e-13	5.65958e-12
ENSG00000169288.17	MRPL1	367.083	-1.22794	0.168085	-7.30547	2.76301e-13	5.9735e-12
ENSG00000278784.1	-	91.4924	1.62768	0.222922	7.30157	2.84419e-13	6.14401e-12
ENSG00000187837.3	H1-2	173.115	-1.74006	0.238469	-7.29682	2.94655e-13	6.34451e-12
ENSG00000126005.16	MMP24OS	477.462	1.11541	0.153272	7.27736	3.40425e-13	7.29459e-12
ENSG00000227507.2	LTB	19.3968	3.7511	0.51552	7.27635	3.42968e-13	7.34317e-12
ENSG00000243004.5	-	64.848	1.49241	0.205222	7.27219	3.53711e-13	7.56101e-12
ENSG00000267519.6	-	93.5892	1.53685	0.211551	7.26469	3.73897e-13	7.98607e-12
ENSG00000172965.15	MIR4435-2HG	161.863	1.70688	0.235031	7.26235	3.80423e-13	8.11895e-12
ENSG00000145416.13	MARCHF1	293.558	1.74064	0.240199	7.24667	4.27136e-13	9.07946e-12
ENSG00000261526.2	-	205.899	1.31809	0.182155	7.23609	4.61804e-13	9.77729e-12
ENSG00000007541.16	PIGQ	762.991	-1.19057	0.164561	-7.23484	4.66073e-13	9.852e-12
ENSG00000272455.1	-	77.2345	1.82721	0.253012	7.22184	5.12893e-13	1.07817e-11
ENSG00000140285.9	FGF7	27.6129	3.3847	0.470274	7.1973	6.14169e-13	1.28092e-11
ENSG00000185869.14	ZNF829	59.5044	-1.7632	0.245121	-7.1932	6.32898e-13	1.31794e-11
ENSG00000256771.3	ZNF253	296.863	-1.02653	0.142963	-7.18041	6.95035e-13	1.44168e-11
ENSG00000142408.4	CACNG8	392.283	-1.30114	0.181288	-7.17719	7.1159e-13	1.47257e-11
ENSG00000281490.1	-	94.9957	-3.49085	0.486421	-7.1766	7.14657e-13	1.47777e-11
ENSG00000125746.16	EML2	586.108	1.06143	0.148052	7.16933	7.53658e-13	1.55479e-11
ENSG00000167535.7	CACNB3	754.349	1.26293	0.176517	7.15472	8.38427e-13	1.72299e-11
ENSG00000197013.9	ZNF429	92.2122	-1.64718	0.230317	-7.1518	8.56451e-13	1.75596e-11
ENSG00000119812.18	RASGRP3-AS1	1046.42	-1.0258	0.143689	-7.13901	9.40081e-13	1.92297e-11
ENSG00000160606.10	TLCD1	114.413	-1.56862	0.220197	-7.12371	1.05058e-12	2.13748e-11
ENSG00000143248.12	RGS5	645.488	-1.35998	0.190977	-7.12116	1.07019e-12	2.17241e-11
ENSG00000176108.9	CHMP6	240.81	-1.02786	0.144519	-7.11224	1.14174e-12	2.31058e-11
ENSG00000103047.7	TANGO6	238.271	-1.36844	0.192627	-7.10413	1.21084e-12	2.4467e-11
ENSG00000081386.12	ZNF510	309.434	-1.18633	0.167962	-7.0631	1.62832e-12	3.2459e-11
ENSG00000082014.16	SMARCD3	544.583	1.13338	0.161091	7.03563	1.98369e-12	3.93658e-11
ENSG00000220161.4	LINC02076	89.0612	1.6248	0.231227	7.02686	2.11232e-12	4.18249e-11
ENSG00000269293.2	ZSCAN16-AS1	101.297	1.79609	0.255608	7.02674	2.1142e-12	4.18309e-11
ENSG00000263513.5	FAM72C	512.078	1.11679	0.158986	7.02445	2.14907e-12	4.24892e-11
ENSG00000130119.15	GNL3L	292.896	-1.17462	0.167311	-7.02054	2.21006e-12	4.36301e-11
ENSG00000213999.15	BORCS8-MEF2B	84.2079	2.34476	0.334189	7.01627	2.27873e-12	4.49526e-11
ENSG00000102780.16	DGKH	876.669	1.03195	0.147158	7.01258	2.33968e-12	4.60865e-11
ENSG00000188994.12	ZNF292	1088.92	1.08637	0.154999	7.0089	2.40204e-12	4.72449e-11
ENSG00000268658.5	LINC00664	89.9901	-2.06123	0.294289	-7.0041	2.48577e-12	4.87834e-11
ENSG00000179899.8	-	747.825	-1.01528	0.145025	-7.0007	2.54679e-12	4.98749e-11
ENSG00000177519.3	RPRM	256.653	1.22423	0.174883	7.00026	2.55493e-12	4.99931e-11
ENSG00000204305.13	AGER	188.33	1.32973	0.190083	6.99555	2.64227e-12	5.15504e-11
ENSG00000110148.9	CCKBR	42.5324	-2.06236	0.295527	-6.97858	2.98173e-12	5.79183e-11
ENSG00000113721.13	PDGFRB	673.323	-1.46655	0.210601	-6.96363	3.31613e-12	6.41327e-11
ENSG00000077009.13	NMRK2	763.669	1.24398	0.178765	6.95873	3.43346e-12	6.63055e-11
ENSG00000274712.1	-	165.005	1.10594	0.158938	6.95829	3.44427e-12	6.64177e-11
ENSG00000273449.1	-	45.7459	1.99584	0.287068	6.9525	3.58867e-12	6.90413e-11
ENSG00000169856.8	ONECUT1	178.944	2.26783	0.327082	6.93352	4.10486e-12	7.84734e-11
ENSG00000129194.7	SOX15	65.4134	1.38573	0.200028	6.92767	4.27829e-12	8.15543e-11
ENSG00000253667.2	-	27.5483	3.17126	0.458025	6.92377	4.39792e-12	8.36549e-11
ENSG00000104888.9	SLC17A7	106.188	1.45775	0.210748	6.917	4.61309e-12	8.71246e-11
ENSG00000204569.9	PPP1R10	1091.47	-1.43222	0.207144	-6.91411	4.70809e-12	8.88555e-11
ENSG00000230606.10	-	204.398	-1.59719	0.231065	-6.9123	4.76861e-12	8.98702e-11
ENSG00000273706.4	LHX1	110.479	-5.08535	0.737045	-6.89964	5.21335e-12	9.80434e-11
ENSG00000279192.1	PWAR5	433.147	-1.28496	0.186461	-6.8913	5.52854e-12	1.03824e-10
ENSG00000181027.10	FKRP	512.074	-1.05729	0.153462	-6.88962	5.5942e-12	1.04983e-10
ENSG00000160193.11	WDR4	375.719	-1.39579	0.20262	-6.88868	5.6311e-12	1.05601e-10
ENSG00000162545.5	CAMK2N1	757.871	1.30843	0.189987	6.88694	5.70071e-12	1.06831e-10
ENSG00000244124.1	-	33.0009	2.74103	0.398156	6.88431	5.80677e-12	1.08742e-10
ENSG00000115568.15	ZNF142	663.954	-1.04567	0.152141	-6.87303	6.28516e-12	1.17429e-10
ENSG00000117308.14	GALE	318.902	-1.18059	0.171803	-6.87178	6.34076e-12	1.18325e-10
ENSG00000182983.14	ZNF662	21.1471	-3.3265	0.4857	-6.84887	7.44353e-12	1.37744e-10
ENSG00000244257.5	PKD1P1	1571.61	-1.1171	0.163175	-6.84601	7.59401e-12	1.40431e-10
ENSG00000109832.13	DDX25	181.248	1.03911	0.151944	6.83875	7.98893e-12	1.4712e-10
ENSG00000121743.3	GJA3	18.6844	2.69553	0.394636	6.83043	8.46604e-12	1.55369e-10
ENSG00000234338.1	-	107.51	1.39513	0.204595	6.81899	9.1682e-12	1.67601e-10
ENSG00000188629.12	ZNF177	71.7366	-8.30381	1.21858	-6.81434	9.46991e-12	1.72364e-10
ENSG00000168917.8	SLC35G2	125.402	1.50812	0.22161	6.8053	1.00842e-11	1.83043e-10
ENSG00000285967.1	NIPBL-DT	505.084	1.10287	0.162169	6.80074	1.04085e-11	1.88416e-10
ENSG00000087303.17	NID2	586.512	1.02284	0.150462	6.79797	1.06101e-11	1.91673e-10
ENSG00000142619.4	PADI3	32.083	1.67745	0.247247	6.78454	1.16458e-11	2.0953e-10
ENSG00000272145.1	-	49.8356	1.94232	0.286578	6.77763	1.2216e-11	2.19196e-10
ENSG00000147119.3	CHST7	151.984	-1.09096	0.161054	-6.77388	1.25373e-11	2.24507e-10
ENSG00000188566.13	NDOR1	572.534	-1.04995	0.15525	-6.763	1.35166e-11	2.41068e-10
ENSG00000173638.18	SLC19A1	635.549	-1.11447	0.1648	-6.76257	1.35569e-11	2.41625e-10
ENSG00000166963.12	MAP1A	1227.39	-1.43332	0.212026	-6.7601	1.37895e-11	2.45442e-10
ENSG00000102547.18	CAB39L	340.529	1.27197	0.188281	6.75572	1.42132e-11	2.52476e-10
ENSG00000196653.11	ZNF502	15.3368	-8.75944	1.29713	-6.75295	1.4487e-11	2.57168e-10
ENSG00000026950.16	BTN3A1	207.699	1.45204	0.215334	6.74318	1.54957e-11	2.73037e-10
ENSG00000090924.14	PLEKHG2	1437.94	-1.58978	0.23626	-6.72893	1.70911e-11	3.00189e-10
ENSG00000279926.1	-	40.4485	2.35458	0.350216	6.72324	1.77734e-11	3.11007e-10
ENSG00000183850.13	ZNF730	190.07	1.09608	0.163363	6.70945	1.95355e-11	3.40425e-10
ENSG00000214797.3	-	27.6531	2.9828	0.444688	6.70761	1.97837e-11	3.44299e-10
ENSG00000141449.14	GREB1L	2250.17	-2.74498	0.409534	-6.70271	2.04593e-11	3.55358e-10
ENSG00000250138.4	LOC728488	71.2319	2.45512	0.366504	6.69875	2.10204e-11	3.64153e-10
ENSG00000221923.8	ZNF880	78.4958	-1.75182	0.262017	-6.6859	2.29502e-11	3.97067e-10
ENSG00000142227.10	EMP3	202.424	1.10206	0.164851	6.68521	2.306e-11	3.98707e-10
ENSG00000164683.16	HEY1	277.714	-1.48944	0.223151	-6.6746	2.47901e-11	4.27232e-10
ENSG00000174165.7	ZDHHC24	403.203	1.01931	0.153088	6.65832	2.76971e-11	4.73952e-10
ENSG00000160961.11	ZNF333	523.462	1.09097	0.163877	6.65727	2.78957e-11	4.76737e-10
ENSG00000130287.13	NCAN	955.354	-1.52895	0.229676	-6.657	2.79479e-11	4.77321e-10
ENSG00000278600.1	-	108.849	1.44331	0.216913	6.65385	2.85532e-11	4.87035e-10
ENSG00000284294.1	LOC122455341	617.139	3.91833	0.589766	6.64387	3.0555e-11	5.19846e-10
ENSG00000227640.2	SOX21-AS1	496.767	1.31249	0.198122	6.62467	3.48035e-11	5.89112e-10
ENSG00000228623.6	ZNF883	119.244	-1.61566	0.244715	-6.60219	4.05124e-11	6.81407e-10
ENSG00000171368.11	TPPP	643.273	1.63217	0.247243	6.60148	4.07067e-11	6.84243e-10
ENSG00000198429.9	ZNF69	68.0975	-2.08176	0.315373	-6.60093	4.08579e-11	6.86003e-10
ENSG00000140093.9	SERPINA10	99.5874	1.2339	0.186928	6.60091	4.0863e-11	6.86003e-10
ENSG00000265763.3	ZNF488	92.358	-1.10085	0.166777	-6.6007	4.09225e-11	6.86568e-10
ENSG00000255201.1	-	69.4161	1.80294	0.273173	6.60001	4.11136e-11	6.88905e-10
ENSG00000167992.12	VWCE	385.685	-1.55855	0.236514	-6.58968	4.40784e-11	7.36265e-10
ENSG00000279348.1	-	104.291	-1.86062	0.282373	-6.58922	4.42138e-11	7.38062e-10
ENSG00000253854.1	-	58.6996	2.13466	0.324378	6.58077	4.68013e-11	7.78812e-10
ENSG00000167216.16	KATNAL2	194.462	1.33899	0.203533	6.57874	4.74439e-11	7.88025e-10
ENSG00000196922.10	-	207.885	-1.56236	0.237814	-6.56968	5.04251e-11	8.35454e-10
ENSG00000102271.13	KLHL4	276.506	-1.05867	0.161446	-6.5574	5.47551e-11	9.04377e-10
ENSG00000141456.14	PELP1	3660.56	-1.07837	0.16473	-6.54631	5.89772e-11	9.68697e-10
ENSG00000014914.20	MTMR11	151.574	1.41603	0.216327	6.54578	5.91848e-11	9.71507e-10
ENSG00000117148.7	ACTL8	26.4677	2.20765	0.337288	6.54529	5.93813e-11	9.74131e-10
ENSG00000214425.7	-	757.371	-1.01147	0.154705	-6.53806	6.23236e-11	1.01863e-09
ENSG00000156398.12	SFXN2	386.354	-1.55089	0.237249	-6.53697	6.27776e-11	1.02353e-09
ENSG00000168890.13	TMEM150A	289.731	-1.01491	0.155339	-6.53355	6.42284e-11	1.04654e-09
ENSG00000129317.14	PUS7L	589.012	-1.47247	0.225806	-6.52096	6.98594e-11	1.13551e-09
ENSG00000127399.14	LRRC61	17.0423	-4.93741	0.757808	-6.51539	7.24996e-11	1.17269e-09
ENSG00000259642.2	-	143.984	2.07663	0.318962	6.51057	7.48637e-11	1.2102e-09
ENSG00000158882.14	TOMM40L	263.286	-1.05928	0.163094	-6.49488	8.31e-11	1.33846e-09
ENSG00000130055.13	GDPD2	345.261	-1.00617	0.154954	-6.49335	8.39491e-11	1.35104e-09
ENSG00000170961.6	HAS2	158.348	-1.36654	0.21049	-6.49217	8.46073e-11	1.35944e-09
ENSG00000273151.1	-	378.45	1.14299	0.176113	6.49011	8.57735e-11	1.37735e-09
ENSG00000152137.6	HSPB8	195.734	1.14455	0.176547	6.48296	8.9943e-11	1.44082e-09
ENSG00000263146.2	-	162.784	1.31104	0.202418	6.47689	9.36308e-11	1.49719e-09
ENSG00000169594.13	BNC1	29.1068	2.62221	0.405356	6.46892	9.87071e-11	1.57363e-09
ENSG00000161835.10	TAMALIN	297.451	1.53512	0.237647	6.45965	1.04947e-10	1.66414e-09
ENSG00000133121.20	STARD13	229.961	1.37233	0.21248	6.4586	1.05673e-10	1.67464e-09
ENSG00000136167.13	LCP1	342.068	3.28606	0.508908	6.45708	1.06745e-10	1.69063e-09
ENSG00000104524.13	PYCR3	141.822	-1.35013	0.209099	-6.45689	1.0688e-10	1.69176e-09
ENSG00000068654.15	POLR1A	1762.61	-1.47237	0.22846	-6.44478	1.15772e-10	1.82382e-09
ENSG00000260966.1	-	148.983	1.02731	0.159405	6.44466	1.15862e-10	1.82416e-09
ENSG00000013364.18	MVP	299.439	1.88254	0.29212	6.4444	1.16059e-10	1.82618e-09
ENSG00000114473.13	IQCG	136.861	-1.38952	0.21573	-6.44103	1.18665e-10	1.86608e-09
ENSG00000248927.1	-	29.8665	2.17869	0.338786	6.43087	1.26878e-10	1.99052e-09
ENSG00000113231.13	PDE8B	128.073	1.15855	0.180377	6.42293	1.33675e-10	2.08731e-09
ENSG00000169189.16	NSMCE1	258.418	-1.09774	0.171423	-6.40371	1.51648e-10	2.35551e-09
ENSG00000130988.12	RGN	16.1382	-3.60651	0.563593	-6.39914	1.56255e-10	2.42281e-09
ENSG00000259943.1	-	134.889	1.03846	0.162454	6.39231	1.63401e-10	2.5292e-09
ENSG00000134917.9	ADAMTS8	57.4896	-1.35372	0.211996	-6.38559	1.70732e-10	2.63654e-09
ENSG00000279145.2	-	55.637	1.60843	0.251895	6.38533	1.7103e-10	2.63807e-09
ENSG00000245149.3	RNF139-DT	78.88	1.60191	0.250912	6.38436	1.72121e-10	2.65181e-09
ENSG00000168806.7	LCMT2	156.331	-1.8544	0.290732	-6.37839	1.78956e-10	2.74917e-09
ENSG00000135736.5	CCDC102A	180.75	-1.17864	0.184821	-6.37718	1.80378e-10	2.76941e-09
ENSG00000144747.16	TMF1	1182.77	1.22515	0.192257	6.37248	1.85998e-10	2.85239e-09
ENSG00000279159.1	-	210.713	1.34012	0.211118	6.34772	2.18531e-10	3.32637e-09
ENSG00000258708.1	SLC25A21-AS1	62.7031	1.77779	0.280478	6.33842	2.32131e-10	3.52732e-09
ENSG00000103494.13	RPGRIP1L	390.957	-1.0654	0.168153	-6.33589	2.35982e-10	3.57767e-09
ENSG00000177511.5	ST8SIA3	366.423	-1.21347	0.191534	-6.33552	2.36547e-10	3.5842e-09
ENSG00000249087.6	ZNF436-AS1	154.911	1.80471	0.28496	6.3332	2.40126e-10	3.63427e-09
ENSG00000274652.1	-	92.8549	1.28596	0.20338	6.32295	2.56615e-10	3.87502e-09
ENSG00000101049.15	SGK2	74.2078	3.55772	0.562682	6.32278	2.56899e-10	3.8771e-09
ENSG00000182070.5	OR52A1	45.2546	-3.61884	0.572504	-6.32108	2.59744e-10	3.91781e-09
ENSG00000144476.5	ACKR3	285.18	-2.30483	0.364845	-6.31728	2.66205e-10	4.00845e-09
ENSG00000009724.16	MASP2	103.219	1.78696	0.283038	6.31349	2.72805e-10	4.1055e-09
ENSG00000272769.1	-	147.536	1.23896	0.196415	6.30785	2.8294e-10	4.24601e-09
ENSG00000273723.1	SUGT1-DT	54.6315	1.71292	0.271929	6.29913	2.99324e-10	4.48935e-09
ENSG00000144445.16	KANSL1L	464.452	1.36305	0.216712	6.28969	3.18103e-10	4.76026e-09
ENSG00000204516.9	MICB	190.107	1.019	0.162912	6.25493	3.97698e-10	5.89168e-09
ENSG00000279094.3	LINC01670	156.646	1.16525	0.186418	6.25071	4.08597e-10	6.04978e-09
ENSG00000260735.2	-	119.739	1.22562	0.196084	6.25049	4.09177e-10	6.055e-09
ENSG00000279407.1	-	121.011	1.04392	0.1672	6.24352	4.27824e-10	6.31338e-09
ENSG00000185432.11	TMT1A	167.778	-1.82898	0.292972	-6.24287	4.29621e-10	6.33637e-09
ENSG00000271576.1	-	134.674	1.20613	0.193394	6.23663	4.47087e-10	6.58303e-09
ENSG00000115461.4	IGFBP5	3953.55	-1.00421	0.161488	-6.21848	5.01994e-10	7.35888e-09
ENSG00000176410.7	DNAJC30	107.027	-1.44003	0.231734	-6.21413	5.16101e-10	7.55735e-09
ENSG00000186868.15	MAPT	731.871	1.6334	0.262971	6.21135	5.25303e-10	7.68364e-09
ENSG00000102230.13	PCYT1B	365.99	-1.16399	0.187466	-6.20908	5.32957e-10	7.78276e-09
ENSG00000167074.14	TEF	557.583	1.0758	0.173358	6.20567	5.44644e-10	7.9447e-09
ENSG00000280164.1	-	83.2883	1.41725	0.228787	6.19465	5.84162e-10	8.47928e-09
ENSG00000226539.1	-	18.708	2.55879	0.41318	6.1929	5.90664e-10	8.56898e-09
ENSG00000285816.1	-	222.17	-1.87582	0.303004	-6.19073	5.98845e-10	8.67819e-09
ENSG00000259976.3	-	274.761	1.71011	0.27667	6.18106	6.36746e-10	9.20236e-09
ENSG00000040275.16	SPDL1	905.899	-1.02664	0.166262	-6.17485	6.62274e-10	9.54536e-09
ENSG00000114251.14	WNT5A	457.7	1.1407	0.184878	6.17001	6.82839e-10	9.82048e-09
ENSG00000280099.1	-	29.0316	1.88389	0.305869	6.15914	7.31402e-10	1.04962e-08
ENSG00000184887.13	BTBD6	213.73	-1.13753	0.184754	-6.15697	7.41513e-10	1.06298e-08
ENSG00000166432.14	ZMAT1	239.285	1.09859	0.178808	6.14395	8.0494e-10	1.14651e-08
ENSG00000136367.13	ZFHX2	348.266	-1.43124	0.233584	-6.12729	8.93877e-10	1.26638e-08
ENSG00000185495.10	-	141.198	1.36552	0.222879	6.12676	8.96888e-10	1.26997e-08
ENSG00000129009.12	ISLR	65.9634	-2.21335	0.361317	-6.12578	9.02429e-10	1.27646e-08
ENSG00000279561.2	LOC105376060	148.15	1.43182	0.233979	6.11945	9.39013e-10	1.32468e-08
ENSG00000175745.12	NR2F1	4285.67	-4.56137	0.74571	-6.11681	9.54642e-10	1.34317e-08
ENSG00000270012.1	-	51.6833	1.89168	0.309463	6.11279	9.79032e-10	1.37457e-08
ENSG00000134575.9	ACP2	443.403	-1.05203	0.172466	-6.09993	1.06117e-09	1.47724e-08
ENSG00000246792.2	LOC124906712	51.9964	2.85876	0.468776	6.09835	1.07169e-09	1.4905e-08
ENSG00000285103.2	-	148.538	1.1813	0.193819	6.09489	1.09511e-09	1.52069e-08
ENSG00000270605.1	-	89.0964	1.59064	0.261522	6.08226	1.185e-09	1.63982e-08
ENSG00000112796.9	ENPP5	179.755	1.0825	0.178168	6.07571	1.23441e-09	1.70344e-08
ENSG00000119632.3	IFI27L2	198.463	1.00864	0.166152	6.07059	1.27445e-09	1.75687e-08
ENSG00000169155.9	ZBTB43	575.465	1.00824	0.166142	6.06851	1.29102e-09	1.77787e-08
ENSG00000140557.11	ST8SIA2	421.84	-1.33076	0.219741	-6.05603	1.39523e-09	1.90462e-08
ENSG00000115468.11	EFHD1	434.986	1.13615	0.187774	6.05061	1.443e-09	1.9668e-08
ENSG00000232611.1	-	106.552	1.45529	0.240709	6.04582	1.48648e-09	2.02191e-08
ENSG00000149798.4	CDC42EP2	57.1107	-3.31303	0.548019	-6.04548	1.48969e-09	2.02525e-08
ENSG00000146197.8	SCUBE3	564.995	-1.45303	0.240515	-6.04135	1.52829e-09	2.07455e-08
ENSG00000188816.3	HMX2	15.3517	-2.50607	0.415474	-6.03184	1.62099e-09	2.19702e-08
ENSG00000280128.1	-	217.219	-1.03645	0.172115	-6.02186	1.72421e-09	2.33215e-08
ENSG00000112343.10	TRIM38	84.84	1.17151	0.194723	6.01628	1.78476e-09	2.40915e-08
ENSG00000236039.2	LINC02889	25.9839	3.13275	0.520811	6.01514	1.79734e-09	2.4249e-08
ENSG00000253522.6	MIR3142HG	13.7536	8.119	1.35052	6.01176	1.83515e-09	2.4709e-08
ENSG00000196735.11	HLA-DQA1	67.0564	2.69051	0.448916	5.99335	2.0556e-09	2.75655e-08
ENSG00000267055.1	-	11.4572	2.91866	0.487087	5.99208	2.0717e-09	2.77674e-08
ENSG00000183023.18	SLC8A1	181.795	-1.78561	0.298372	-5.9845	2.17051e-09	2.90187e-08
ENSG00000112183.14	RBM24	166.14	1.84995	0.3099	5.96951	2.3796e-09	3.17185e-08
ENSG00000279488.1	-	131.367	1.83408	0.307663	5.96133	2.50189e-09	3.32485e-08
ENSG00000278683.1	-	10.3878	4.2039	0.705412	5.9595	2.53004e-09	3.35891e-08
ENSG00000049769.12	PPP1R3F	237.726	1.25221	0.210415	5.95117	2.66237e-09	3.52863e-08
ENSG00000143942.4	CHAC2	123.346	-1.09192	0.183482	-5.95112	2.66319e-09	3.52863e-08
ENSG00000236255.1	-	86.9485	1.66196	0.279553	5.94506	2.76351e-09	3.65608e-08
ENSG00000257647.1	-	116.555	-1.15011	0.193486	-5.94415	2.77899e-09	3.66925e-08
ENSG00000179546.4	HTR1D	236.42	1.30184	0.219056	5.94294	2.79956e-09	3.69092e-08
ENSG00000280367.1	-	37.6753	2.22975	0.375313	5.94104	2.83228e-09	3.73036e-08
ENSG00000232104.3	RFX3-DT	44.3995	2.46736	0.415408	5.93961	2.85696e-09	3.761e-08
ENSG00000112320.11	SOBP	380.274	-1.19569	0.201435	-5.93588	2.92272e-09	3.84376e-08
ENSG00000179922.5	ZNF784	177.644	-1.02459	0.172735	-5.93158	3.00032e-09	3.93803e-08
ENSG00000278878.1	-	59.2518	1.48155	0.249811	5.93071	3.01625e-09	3.95309e-08
ENSG00000260942.1	CAPN10-DT	104.747	1.16123	0.195921	5.92701	3.08499e-09	4.03721e-08
ENSG00000235034.6	C19orf81	55.2664	1.89305	0.320145	5.91311	3.35712e-09	4.36968e-08
ENSG00000075461.5	CACNG4	991.863	-1.0023	0.169517	-5.91269	3.36558e-09	4.3764e-08
ENSG00000196110.7	ZNF699	52.6994	-2.19479	0.371588	-5.90651	3.49426e-09	4.53708e-08
ENSG00000214548.16	MEG3	43.5609	-4.88506	0.827748	-5.90163	3.59934e-09	4.66441e-08
ENSG00000112139.15	MDGA1	718.107	2.57519	0.436889	5.89439	3.76077e-09	4.86176e-08
ENSG00000259820.1	-	129.731	1.00102	0.170107	5.88464	3.98919e-09	5.13459e-08
ENSG00000139266.5	MARCHF9	285.1	1.10896	0.188536	5.88193	4.05512e-09	5.2144e-08
ENSG00000075213.10	SEMA3A	500.024	-1.35853	0.231239	-5.87502	4.22784e-09	5.42338e-08
ENSG00000154134.14	ROBO3	292.523	1.06114	0.180654	5.87387	4.25741e-09	5.45079e-08
ENSG00000237753.1	-	27.6215	2.38463	0.406275	5.8695	4.37118e-09	5.59107e-08
ENSG00000171451.13	DSEL	244.225	-1.03375	0.176521	-5.85626	4.73397e-09	6.02901e-08
ENSG00000197568.13	ANKRD13C-DT	124.958	1.0232	0.175046	5.84531	5.05632e-09	6.4058e-08
ENSG00000163873.9	GRIK3	751.602	-1.7994	0.307864	-5.84478	5.07237e-09	6.42307e-08
ENSG00000144852.17	NR1I2	16.0488	-7.41131	1.26812	-5.84432	5.08637e-09	6.43673e-08
ENSG00000170962.12	PDGFD	63.4335	-1.16804	0.200033	-5.83922	5.24444e-09	6.61889e-08
ENSG00000132773.11	TOE1	198.992	-1.12619	0.192883	-5.83872	5.26023e-09	6.63567e-08
ENSG00000101846.6	STS	61.2433	-1.84005	0.315545	-5.83132	5.49896e-09	6.92041e-08
ENSG00000254910.1	-	38.1835	1.5679	0.26916	5.82515	5.70597e-09	7.16737e-08
ENSG00000224729.5	PCOLCE-AS1	49.9271	1.75942	0.302189	5.82224	5.80657e-09	7.28685e-08
ENSG00000203867.7	RBM20	110.122	2.37538	0.408639	5.81292	6.13937e-09	7.6719e-08
ENSG00000229931.1	-	14.807	3.13248	0.53934	5.80799	6.32289e-09	7.89011e-08
ENSG00000075673.11	ATP12A	26.4825	1.60817	0.276912	5.8075	6.34137e-09	7.90946e-08
ENSG00000280195.1	-	104.692	-1.44599	0.249168	-5.80326	6.50379e-09	8.09306e-08
ENSG00000285796.1	-	87.6541	1.30301	0.224574	5.80214	6.54753e-09	8.14368e-08
ENSG00000280383.1	-	81.273	1.56567	0.270414	5.7899	7.04263e-09	8.74312e-08
ENSG00000134107.4	BHLHE40	382.716	1.29672	0.223983	5.78938	7.06456e-09	8.76625e-08
ENSG00000008735.13	MAPK8IP2	869.81	-2.22575	0.384989	-5.78134	7.41068e-09	9.17861e-08
ENSG00000251201.8	TMED7-TICAM2	143.846	1.68608	0.29201	5.77407	7.73804e-09	9.56625e-08
ENSG00000184381.18	PLA2G6	434.088	1.17597	0.204073	5.76249	8.28809e-09	1.02225e-07
ENSG00000170390.15	DCLK2	776.012	-2.19722	0.381804	-5.75483	8.67284e-09	1.06822e-07
ENSG00000223374.1	-	46.6234	1.84096	0.320394	5.74593	9.14155e-09	1.12283e-07
ENSG00000139364.10	TMEM132B	1333.63	-1.09633	0.190918	-5.7424	9.33454e-09	1.14495e-07
ENSG00000276337.1	-	53.0585	2.55094	0.444446	5.73959	9.49055e-09	1.16247e-07
ENSG00000166816.14	LDHD	83.1097	1.68444	0.293885	5.73163	9.94689e-09	1.2157e-07
ENSG00000168824.14	NSG1	561.075	-1.04631	0.182584	-5.7306	1.00077e-08	1.22244e-07
ENSG00000263272.1	-	182.381	1.33882	0.233684	5.7292	1.00905e-08	1.23142e-07
ENSG00000138135.6	CH25H	13.7518	3.60781	0.631698	5.71129	1.12125e-08	1.3621e-07
ENSG00000050555.17	LAMC3	237.498	-1.33407	0.233816	-5.70564	1.15906e-08	1.40545e-07
ENSG00000154734.14	ADAMTS1	1022.61	-1.14393	0.2005	-5.70538	1.16087e-08	1.40701e-07
ENSG00000100084.14	HIRA	1195.25	-1.08523	0.190341	-5.70151	1.18754e-08	1.43655e-07
ENSG00000124602.9	UNC5CL	132.318	1.34033	0.235119	5.70064	1.1936e-08	1.44274e-07
ENSG00000128606.12	LRRC17	56.2267	-1.76663	0.310014	-5.69856	1.20826e-08	1.45847e-07
ENSG00000188393.8	CLEC2A	35.0636	2.10585	0.370014	5.69127	1.26095e-08	1.51862e-07
ENSG00000196152.10	ZNF79	78.3993	-1.53541	0.270089	-5.68485	1.30931e-08	1.5733e-07
ENSG00000172936.13	MYD88	310.412	-1.21827	0.214446	-5.68103	1.33888e-08	1.60739e-07
ENSG00000181284.2	TMEM102	47.5848	-1.50261	0.264691	-5.67685	1.37195e-08	1.6456e-07
ENSG00000175471.19	MCTP1	174.847	1.758	0.309705	5.67637	1.37585e-08	1.64953e-07
ENSG00000026103.21	FAS	112.469	1.45166	0.255993	5.67071	1.42209e-08	1.7019e-07
ENSG00000127920.5	GNG11	100.152	-1.11364	0.196699	-5.66166	1.49914e-08	1.79008e-07
ENSG00000166750.9	SLFN5	230.69	1.00066	0.17703	5.6525	1.58133e-08	1.87978e-07
ENSG00000150347.15	ARID5B	361.871	-1.53791	0.272173	-5.65049	1.59989e-08	1.89961e-07
ENSG00000228393.3	-	36.9148	1.91392	0.338845	5.64836	1.6199e-08	1.9222e-07
ENSG00000172840.6	PDP2	876.069	1.17792	0.208652	5.6454	1.64797e-08	1.95288e-07
ENSG00000113790.10	EHHADH	30.0737	-4.4008	0.780145	-5.64101	1.69058e-08	2.0025e-07
ENSG00000247473.2	CARS1-AS1	15.3201	7.2409	1.28521	5.63402	1.76058e-08	2.08354e-07
ENSG00000184486.9	POU3F2	2448.91	-4.18477	0.742875	-5.63321	1.76889e-08	2.09245e-07
ENSG00000020181.17	ADGRA2	169.698	-1.44353	0.256476	-5.62832	1.81972e-08	2.14876e-07
ENSG00000166448.14	TMEM130	309.361	1.17775	0.209311	5.62681	1.83567e-08	2.16567e-07
ENSG00000227719.1	-	19.919	2.59532	0.461293	5.62618	1.84242e-08	2.17266e-07
ENSG00000131471.6	AOC3	147.934	1.73141	0.307874	5.62377	1.86836e-08	2.20033e-07
ENSG00000267909.2	CCDC177	63.4898	-4.01618	0.714179	-5.6235	1.8713e-08	2.20282e-07
ENSG00000273284.1	-	33.2352	1.82587	0.324708	5.62312	1.87542e-08	2.20669e-07
ENSG00000171617.13	ENC1	1559.56	-1.17298	0.208832	-5.61689	1.94426e-08	2.28567e-07
ENSG00000146250.6	PRSS35	117.649	1.05544	0.188004	5.61391	1.97805e-08	2.32128e-07
ENSG00000065183.15	WDR3	1474.25	-1.00035	0.178269	-5.61149	2.00588e-08	2.35187e-07
ENSG00000285804.1	-	64.4242	1.31084	0.2337	5.60907	2.03415e-08	2.38186e-07
ENSG00000163354.14	DCST2	44.2965	3.26214	0.581709	5.60785	2.0486e-08	2.39668e-07
ENSG00000010219.13	DYRK4	231.516	1.07745	0.192529	5.5963	2.18974e-08	2.5517e-07
ENSG00000162849.15	KIF26B	176.7	-2.30453	0.411905	-5.59482	2.20857e-08	2.57025e-07
ENSG00000161912.18	-	199.906	1.75565	0.313819	5.59447	2.21297e-08	2.57425e-07
ENSG00000081818.3	PCDHB4	40.8252	1.80289	0.322299	5.59385	2.22091e-08	2.58123e-07
ENSG00000103064.14	SLC7A6	593.129	-1.37229	0.245535	-5.589	2.28387e-08	2.65093e-07
ENSG00000279738.1	-	94.837	1.18108	0.212114	5.56816	2.57443e-08	2.9739e-07
ENSG00000178093.13	TSSK6	59.7981	1.27595	0.229278	5.56509	2.62022e-08	3.02155e-07
ENSG00000198822.10	GRM3	89.9463	-1.83501	0.330069	-5.55947	2.70588e-08	3.11763e-07
ENSG00000150627.15	WDR17	405.657	1.27765	0.230063	5.55348	2.80038e-08	3.22092e-07
ENSG00000101460.12	MAP1LC3A	155.668	1.05264	0.190011	5.53988	3.02687e-08	3.45601e-07
ENSG00000104356.10	POP1	332.338	-1.07895	0.194926	-5.53517	3.10923e-08	3.54548e-07
ENSG00000269911.1	-	89.8956	1.23966	0.224096	5.53182	3.16918e-08	3.6092e-07
ENSG00000204228.3	HSD17B8	114.069	1.02788	0.185968	5.5272	3.25391e-08	3.7006e-07
ENSG00000188112.8	C6orf132	272.135	-1.41422	0.255995	-5.52441	3.30599e-08	3.75375e-07
ENSG00000153933.9	DGKE	313.367	1.09922	0.199042	5.52256	3.34105e-08	3.78709e-07
ENSG00000160216.18	AGPAT3	347.896	1.13301	0.20517	5.52229	3.34616e-08	3.79127e-07
ENSG00000162148.10	SAXO4	179.767	1.28568	0.232823	5.52213	3.34914e-08	3.79267e-07
ENSG00000248383.4	PCDHAC1	120.586	1.38021	0.249944	5.52207	3.35025e-08	3.79267e-07
ENSG00000126709.14	IFI6	164.685	1.35488	0.245549	5.51774	3.43387e-08	3.88403e-07
ENSG00000170549.3	IRX1	549.93	-5.7142	1.03652	-5.51284	3.5308e-08	3.98519e-07
ENSG00000282936.1	LOC122526780	75.7194	-1.72628	0.313283	-5.51031	3.58196e-08	4.03437e-07
ENSG00000225968.7	ELFN1	922.172	1.01826	0.185018	5.50359	3.72129e-08	4.18775e-07
ENSG00000173818.16	ENDOV	236.792	1.11877	0.203477	5.49828	3.83505e-08	4.3103e-07
ENSG00000285752.1	-	25.5977	2.2417	0.407864	5.49619	3.88076e-08	4.35799e-07
ENSG00000275131.3	-	256.248	1.06601	0.194253	5.48776	4.07053e-08	4.55187e-07
ENSG00000237296.9	SMG1P1	272.859	-1.324	0.24132	-5.48649	4.09998e-08	4.58095e-07
ENSG00000274422.1	-	300.911	1.09288	0.199504	5.47798	4.30198e-08	4.79255e-07
ENSG00000148600.14	CDHR1	256.102	-1.11019	0.202687	-5.47733	4.31781e-08	4.80818e-07
ENSG00000179476.7	C14orf28	160.731	1.41817	0.259118	5.47304	4.42378e-08	4.91384e-07
ENSG00000259985.1	-	36.0454	-1.7383	0.317955	-5.46713	4.57377e-08	5.06774e-07
ENSG00000272240.1	-	42.0628	2.36027	0.43183	5.46575	4.60956e-08	5.10314e-07
ENSG00000132622.10	HSPA12B	67.2114	-1.40747	0.257909	-5.45724	4.83584e-08	5.3276e-07
ENSG00000164961.15	WASHC5	826.683	-1.03068	0.188914	-5.45582	4.8748e-08	5.36773e-07
ENSG00000278875.1	-	18.6486	2.27162	0.416548	5.45345	4.94028e-08	5.43083e-07
ENSG00000133863.8	TEX15	302.818	-2.17962	0.400566	-5.44135	5.28771e-08	5.7936e-07
ENSG00000130193.7	THEM6	158.629	-1.33394	0.245191	-5.44041	5.31592e-08	5.81733e-07
ENSG00000248540.2	LOC283731	66.998	-1.36938	0.251912	-5.43593	5.45114e-08	5.9555e-07
ENSG00000160781.16	PAQR6	124.538	1.38707	0.255253	5.43413	5.50654e-08	6.01267e-07
ENSG00000226696.5	LENG8-AS1	70.5246	1.58691	0.292074	5.43323	5.53426e-08	6.03886e-07
ENSG00000284428.1	-	124.489	-1.07824	0.198583	-5.4297	5.645e-08	6.15212e-07
ENSG00000179388.8	EGR3	108.311	2.76762	0.509743	5.42943	5.65329e-08	6.15863e-07
ENSG00000182885.16	ADGRG3	16.5216	2.74155	0.505307	5.4255	5.77921e-08	6.28808e-07
ENSG00000255152.8	MSH5-SAPCD1	284.315	1.13871	0.210101	5.41982	5.96593e-08	6.48329e-07
ENSG00000283900.1	TPTEP2-CSNK1E	207.491	1.1611	0.214508	5.41287	6.2021e-08	6.73168e-07
ENSG00000121454.5	LHX4	364.965	-1.16885	0.216029	-5.41063	6.28039e-08	6.80555e-07
ENSG00000155926.13	SLA	10.9568	-3.11648	0.576383	-5.40695	6.41056e-08	6.93812e-07
ENSG00000137463.4	MGARP	23.4579	2.27705	0.421279	5.40508	6.47801e-08	7.00827e-07
ENSG00000197355.10	UAP1L1	246.671	1.0177	0.18834	5.40352	6.53473e-08	7.06101e-07
ENSG00000189120.4	SP6	207.58	1.35917	0.251671	5.4006	6.64196e-08	7.15943e-07
ENSG00000269397.1	-	59.4414	1.73534	0.321378	5.39969	6.67571e-08	7.19289e-07
ENSG00000258405.9	ZNF578	7.3229	-5.94819	1.10167	-5.39923	6.69294e-08	7.20853e-07
ENSG00000234787.7	LINC00458	26.467	-1.97056	0.365336	-5.39382	6.89761e-08	7.41396e-07
ENSG00000231806.3	PCAT7	190.365	1.36574	0.253263	5.3926	6.94471e-08	7.45855e-07
ENSG00000134982.16	APC	864.896	-1.14046	0.211809	-5.3844	7.26878e-08	7.79087e-07
ENSG00000236924.1	-	79.5343	1.35185	0.251372	5.37788	7.53673e-08	8.05534e-07
ENSG00000112706.11	IMPG1	29.3326	2.95815	0.550438	5.37417	7.69358e-08	8.21308e-07
ENSG00000073910.21	FRY	544.496	1.51661	0.282349	5.37141	7.81245e-08	8.32326e-07
ENSG00000005187.11	ACSM3	87.9693	1.53348	0.285623	5.36889	7.92211e-08	8.4266e-07
ENSG00000196378.11	ZNF34	131.002	1.20233	0.224059	5.36614	8.04375e-08	8.54572e-07
ENSG00000169684.13	CHRNA5	335.43	-1.25359	0.233947	-5.35844	8.3943e-08	8.89682e-07
ENSG00000245112.2	SMARCA5-AS1	154.633	-1.69329	0.316359	-5.35243	8.67833e-08	9.17226e-07
ENSG00000042062.11	RIPOR3	107.709	1.75089	0.327652	5.34375	9.10442e-08	9.58831e-07
ENSG00000160345.12	PIERCE1	148.444	-1.12248	0.210133	-5.34176	9.20476e-08	9.68247e-07
ENSG00000198221.8	-	202.727	1.42499	0.266781	5.34143	9.22164e-08	9.69639e-07
ENSG00000258559.2	-	66.7427	1.60115	0.300097	5.33544	9.53157e-08	1.00025e-06
ENSG00000166105.15	GLB1L3	249.443	-1.05117	0.197055	-5.33439	9.5868e-08	1.00525e-06
ENSG00000157214.13	STEAP2	429.384	1.02479	0.192189	5.3322	9.7029e-08	1.01663e-06
ENSG00000137486.16	ARRB1	323.242	-1.6203	0.304144	-5.32742	9.96168e-08	1.04333e-06
ENSG00000254528.7	-	26.6778	2.60603	0.489782	5.32079	1.03317e-07	1.07996e-06
ENSG00000141526.16	SLC16A3	480.91	1.40381	0.264023	5.31702	1.05481e-07	1.10087e-06
ENSG00000166828.2	SCNN1G	13.1281	2.61766	0.492472	5.31535	1.06453e-07	1.11055e-06
ENSG00000270882.2	H4C14	113.756	-1.28972	0.242868	-5.31037	1.094e-07	1.14041e-06
ENSG00000162997.15	-	21.9364	2.44718	0.461087	5.3074	1.11198e-07	1.15778e-06
ENSG00000248367.1	LOC124901151	28.9245	2.33969	0.441279	5.30207	1.14499e-07	1.19029e-06
ENSG00000125845.6	BMP2	46.9247	1.3283	0.250682	5.29874	1.16606e-07	1.20983e-06
ENSG00000248019.2	FAM13A-AS1	32.5353	2.42375	0.459146	5.27882	1.3002e-07	1.33905e-06
ENSG00000113361.12	CDH6	451.22	-1.03219	0.195564	-5.27803	1.30579e-07	1.34379e-06
ENSG00000272734.1	-	63.856	1.4835	0.281088	5.27771	1.3081e-07	1.34564e-06
ENSG00000162825.16	NBPF20	438.033	-1.30398	0.247242	-5.27413	1.33388e-07	1.37163e-06
ENSG00000232931.5	-	142.955	-1.4343	0.271993	-5.27329	1.33997e-07	1.37736e-06
ENSG00000260772.1	-	175.882	1.40404	0.266412	5.27018	1.36292e-07	1.39826e-06
ENSG00000135638.13	EMX1	57.8039	-1.32784	0.252083	-5.26748	1.38311e-07	1.41733e-06
ENSG00000174032.16	SLC25A30	416.465	1.11284	0.211331	5.26584	1.3955e-07	1.42782e-06
ENSG00000215386.12	MIR99AHG	237.663	-2.50471	0.476243	-5.25931	1.44597e-07	1.47606e-06
ENSG00000259448.2	-	28.0165	3.17672	0.604743	5.253	1.49639e-07	1.52288e-06
ENSG00000276564.1	-	50.2799	1.81065	0.344689	5.253	1.49642e-07	1.52288e-06
ENSG00000183060.15	LYSMD4	292.225	-1.01492	0.193285	-5.25093	1.51336e-07	1.53953e-06
ENSG00000100092.22	SH3BP1	439.196	-1.01813	0.194245	-5.2415	1.59277e-07	1.61476e-06
ENSG00000276141.4	-	45.819	2.07419	0.396454	5.23187	1.67803e-07	1.69601e-06
ENSG00000204923.3	FBXO48	76.6838	1.05016	0.200755	5.23105	1.68553e-07	1.70295e-06
ENSG00000154188.9	ANGPT1	115.194	-1.71663	0.328207	-5.23031	1.69229e-07	1.70784e-06
ENSG00000275759.1	-	20.5063	2.43602	0.465801	5.22975	1.69739e-07	1.71103e-06
ENSG00000127366.5	TAS2R5	35.0929	2.16223	0.413844	5.22475	1.74393e-07	1.75528e-06
ENSG00000138722.9	MMRN1	264.1	-2.84088	0.54481	-5.21444	1.84375e-07	1.84945e-06
ENSG00000215912.12	TTC34	42.1412	1.63937	0.314471	5.21311	1.85702e-07	1.86136e-06
ENSG00000164128.6	NPY1R	260.584	1.09722	0.210535	5.21161	1.87211e-07	1.87437e-06
ENSG00000258376.2	-	12.5671	-2.944	0.565305	-5.2078	1.91094e-07	1.91036e-06
ENSG00000196767.7	POU3F4	405.565	-1.68227	0.323907	-5.19367	2.06185e-07	2.05121e-06
ENSG00000100985.7	MMP9	54.7085	-1.19506	0.230258	-5.19008	2.10206e-07	2.08964e-06
ENSG00000048545.13	GUCA1A	64.2109	1.08594	0.209402	5.18592	2.1495e-07	2.13282e-06
ENSG00000160460.15	SPTBN4	116.326	1.52796	0.294751	5.18391	2.17286e-07	2.1552e-06
ENSG00000175426.10	PCSK1	139.455	1.59824	0.308451	5.1815	2.20105e-07	2.18071e-06
ENSG00000284471.1	-	110.985	2.73981	0.529154	5.17773	2.24601e-07	2.22277e-06
ENSG00000106341.10	PPP1R17	154.956	-1.57665	0.305388	-5.16277	2.43322e-07	2.40089e-06
ENSG00000168135.4	KCNJ4	279.901	1.08567	0.210346	5.16134	2.45186e-07	2.41839e-06
ENSG00000175772.10	-	47.12	2.34378	0.45423	5.15989	2.471e-07	2.43637e-06
ENSG00000187187.13	ZNF546	128.583	1.91472	0.371247	5.15753	2.50225e-07	2.46627e-06
ENSG00000169884.13	WNT10B	24.872	4.31963	0.838191	5.15351	2.55651e-07	2.51602e-06
ENSG00000131849.11	ZNF132	50.4852	-1.90659	0.370536	-5.14551	2.66794e-07	2.61697e-06
ENSG00000276449.1	-	55.9514	1.46286	0.284347	5.14462	2.68064e-07	2.62845e-06
ENSG00000244342.5	LINC00698	87.8017	1.14099	0.221843	5.14321	2.70079e-07	2.64431e-06
ENSG00000163283.6	ALPP	10.5095	6.70584	1.30399	5.14255	2.71037e-07	2.65271e-06
ENSG00000278959.1	-	24.9035	4.13522	0.804403	5.14074	2.7366e-07	2.6774e-06
ENSG00000177096.8	PHETA2	14.1233	-7.25825	1.41331	-5.13566	2.81161e-07	2.74775e-06
ENSG00000256028.2	-	134.691	1.12349	0.21907	5.12844	2.92152e-07	2.84888e-06
ENSG00000280069.1	-	29.2941	2.04493	0.39879	5.12784	2.93079e-07	2.85583e-06
ENSG00000166189.7	HPS6	235.211	-1.04382	0.203597	-5.1269	2.94545e-07	2.86801e-06
ENSG00000170382.11	LRRN2	154.681	-1.41244	0.275522	-5.12641	2.95317e-07	2.87447e-06
ENSG00000278996.1	-	52.7609	-1.2227	0.238767	-5.1209	3.04087e-07	2.9469e-06
ENSG00000280441.2	-	52.7609	-1.2227	0.238767	-5.1209	3.04087e-07	2.9469e-06
ENSG00000271524.1	BNIP3P17	42.2888	-1.43119	0.279944	-5.11243	3.18033e-07	3.07086e-06
ENSG00000196263.7	ZNF471	191.207	-1.76862	0.346506	-5.10416	3.32259e-07	3.20008e-06
ENSG00000283312.1	-	39.4413	1.60973	0.316186	5.09107	3.56044e-07	3.41843e-06
ENSG00000244441.1	RPL34P9	6.46027	4.52958	0.89035	5.08742	3.62966e-07	3.48196e-06
ENSG00000162998.4	FRZB	239.28	-1.13267	0.222649	-5.08724	3.63309e-07	3.484e-06
ENSG00000272631.1	-	44.089	1.76108	0.346708	5.07942	3.78581e-07	3.62522e-06
ENSG00000275426.1	-	18.3939	2.29869	0.453386	5.07006	3.97685e-07	3.79858e-06
ENSG00000185272.13	RBM11	132.164	1.17151	0.231073	5.06989	3.98046e-07	3.80066e-06
ENSG00000214820.3	-	14.8006	-6.40871	1.26417	-5.06951	3.98848e-07	3.80695e-06
ENSG00000149970.15	CNKSR2	330.038	-1.07359	0.211794	-5.06904	3.99822e-07	3.81488e-06
ENSG00000221818.8	EBF2	231.69	-2.28343	0.450601	-5.06751	4.03063e-07	3.84167e-06
ENSG00000163704.11	PRRT3	145.859	-1.34323	0.265344	-5.0622	4.14442e-07	3.93883e-06
ENSG00000237491.8	LINC01409	101.124	1.35774	0.268231	5.06183	4.15261e-07	3.9438e-06
ENSG00000184302.6	SIX6	14.0792	-3.3924	0.670382	-5.06039	4.18394e-07	3.97213e-06
ENSG00000197062.11	ZSCAN26	227.885	-1.00142	0.198107	-5.05495	4.30513e-07	4.07991e-06
ENSG00000087008.15	ACOX3	185.31	-1.02292	0.202527	-5.05077	4.4003e-07	4.16564e-06
ENSG00000206579.8	XKR4	137.332	1.97658	0.392035	5.04185	4.61046e-07	4.35065e-06
ENSG00000198914.3	POU3F3	895.127	-3.43548	0.681679	-5.03973	4.6618e-07	4.39287e-06
ENSG00000274828.1	-	87.0017	1.46309	0.290412	5.03798	4.70462e-07	4.4285e-06
ENSG00000129355.6	CDKN2D	280.634	1.15029	0.228577	5.0324	4.84376e-07	4.54821e-06
ENSG00000164002.11	EXO5	108.413	-1.2211	0.242723	-5.03082	4.88392e-07	4.58268e-06
ENSG00000213865.7	-	97.5638	1.44421	0.287092	5.03046	4.89294e-07	4.58953e-06
ENSG00000004948.14	CALCR	11.5276	-3.89079	0.773502	-5.0301	4.9022e-07	4.59659e-06
ENSG00000037897.16	METTL1	172.483	-1.04541	0.207872	-5.02909	4.92805e-07	4.61757e-06
ENSG00000183908.5	LRRC55	185.74	-1.04886	0.209641	-5.0031	5.64161e-07	5.25286e-06
ENSG00000213903.8	LTB4R	211.084	1.19287	0.238466	5.00225	5.6664e-07	5.2741e-06
ENSG00000276916.1	-	29.1334	1.96452	0.393453	4.99304	5.94368e-07	5.52251e-06
ENSG00000163935.13	SFMBT1	300.526	-1.07874	0.216588	-4.98062	6.33806e-07	5.86436e-06
ENSG00000174460.3	ZCCHC12	167.611	1.71533	0.344471	4.97962	6.37078e-07	5.89054e-06
ENSG00000074047.21	GLI2	1445.99	-1.12573	0.226209	-4.97649	6.47486e-07	5.98469e-06
ENSG00000274893.1	-	23.2759	1.87595	0.377913	4.96397	6.90673e-07	6.35295e-06
ENSG00000172081.13	MOB3A	435.867	-1.16185	0.234096	-4.96316	6.9354e-07	6.37712e-06
ENSG00000272031.2	ANKRD34A	31.3239	3.18589	0.642888	4.95559	7.21111e-07	6.6055e-06
ENSG00000225889.7	-	91.4444	1.33917	0.270588	4.94913	7.45449e-07	6.81905e-06
ENSG00000075223.13	SEMA3C	450.349	-1.48292	0.299841	-4.9457	7.58693e-07	6.93543e-06
ENSG00000160766.14	-	128.952	-1.53176	0.309806	-4.94427	7.64291e-07	6.9818e-06
ENSG00000156574.9	NODAL	48.9764	-1.33973	0.271056	-4.94263	7.70757e-07	7.03604e-06
ENSG00000186439.12	TRDN	7.34808	-3.98524	0.806853	-4.93923	7.84304e-07	7.14743e-06
ENSG00000164061.4	BSN	493.79	-1.24673	0.253069	-4.92644	8.37425e-07	7.60807e-06
ENSG00000173376.13	NDNF	194.347	1.07474	0.218185	4.92579	8.40192e-07	7.6306e-06
ENSG00000243970.3	-	143.73	-1.77848	0.36163	-4.91796	8.7449e-07	7.93483e-06
ENSG00000273891.1	-	37.9372	2.1206	0.43302	4.89722	9.71996e-07	8.76477e-06
ENSG00000246477.3	-	28.816	2.03877	0.416567	4.89422	9.86942e-07	8.89352e-06
ENSG00000198711.5	SSBP3-AS1	56.0414	1.52972	0.312629	4.8931	9.92589e-07	8.93834e-06
ENSG00000280011.1	-	61.162	1.11904	0.228901	4.88875	1.01481e-06	9.13221e-06
ENSG00000151090.18	THRB	88.1325	1.69887	0.34773	4.8856	1.03115e-06	9.26367e-06
ENSG00000169914.5	OTUD3	1261.11	1.19169	0.244039	4.88321	1.04373e-06	9.37035e-06
ENSG00000245498.6	MSANTD2-AS1	54.275	1.26551	0.259653	4.87386	1.09439e-06	9.78552e-06
ENSG00000186792.16	HYAL3	57.6789	-1.93633	0.397571	-4.87041	1.11367e-06	9.94115e-06
ENSG00000275074.1	NUDT18	40.475	1.70957	0.35116	4.86834	1.12538e-06	1.00255e-05
ENSG00000145920.14	CPLX2	981.355	-2.84939	0.585851	-4.86367	1.15228e-06	1.02514e-05
ENSG00000283341.1	-	67.9577	1.6376	0.336936	4.86028	1.17219e-06	1.04181e-05
ENSG00000115339.13	GALNT3	141.498	1.67717	0.345098	4.85998	1.17396e-06	1.04303e-05
ENSG00000077585.13	GPR137B	265.999	1.3139	0.270955	4.84916	1.23988e-06	1.0983e-05
ENSG00000010610.9	CD4	83.0457	1.29193	0.26648	4.84812	1.24638e-06	1.10368e-05
ENSG00000254034.2	-	17.1764	5.02455	1.03665	4.84692	1.2539e-06	1.10924e-05
ENSG00000272153.1	-	19.0944	2.0748	0.428354	4.84366	1.27472e-06	1.12578e-05
ENSG00000280007.1	-	75.1911	1.27954	0.264239	4.84235	1.28313e-06	1.13246e-05
ENSG00000104267.9	CA2	84.602	-1.24195	0.256786	-4.83653	1.32126e-06	1.16418e-05
ENSG00000267026.5	LOC102724684	10.1393	3.35739	0.69423	4.83613	1.32389e-06	1.16611e-05
ENSG00000151490.13	PTPRO	168.688	-1.47666	0.305784	-4.82911	1.37145e-06	1.20601e-05
ENSG00000004139.13	SARM1	597.395	-1.01264	0.209806	-4.82654	1.38926e-06	1.22005e-05
ENSG00000235298.1	-	79.3342	1.6678	0.345765	4.82351	1.41055e-06	1.23712e-05
ENSG00000267750.5	-	64.7027	1.06072	0.219948	4.8226	1.41696e-06	1.24192e-05
ENSG00000268573.1	-	49.5338	1.25881	0.261067	4.82177	1.42292e-06	1.24591e-05
ENSG00000279500.1	-	16.3596	2.91115	0.604031	4.81953	1.43897e-06	1.25955e-05
ENSG00000213888.3	-	77.6942	-1.37232	0.28488	-4.8172	1.45588e-06	1.27351e-05
ENSG00000226942.2	-	13.9219	2.31948	0.481575	4.81645	1.46135e-06	1.27787e-05
ENSG00000110723.11	EXPH5	81.897	1.37575	0.285823	4.81329	1.48463e-06	1.2961e-05
ENSG00000228315.11	GUSBP11	262.647	-1.11597	0.231987	-4.81047	1.50572e-06	1.31236e-05
ENSG00000257298.1	-	14.5336	3.08187	0.640859	4.80897	1.51711e-06	1.32099e-05
ENSG00000127863.15	TNFRSF19	1226.45	1.11003	0.230903	4.80734	1.52951e-06	1.33091e-05
ENSG00000150756.13	ATPSCKMT	133.853	-1.26328	0.262794	-4.8071	1.53134e-06	1.33207e-05
ENSG00000158473.6	CD1D	30.3994	1.46858	0.30556	4.8062	1.53829e-06	1.33724e-05
ENSG00000138380.17	CARF	164.582	1.38467	0.288345	4.80214	1.56981e-06	1.36197e-05
ENSG00000144619.14	CNTN4	220.452	-1.49329	0.310969	-4.80207	1.57034e-06	1.36199e-05
ENSG00000165566.12	AMER2	719.609	-1.39787	0.29118	-4.80073	1.5809e-06	1.36981e-05
ENSG00000187664.8	HAPLN4	64.4693	-2.75628	0.575223	-4.79168	1.65393e-06	1.42843e-05
ENSG00000154645.13	CHODL	65.3681	-1.35597	0.28305	-4.79057	1.66308e-06	1.43586e-05
ENSG00000273906.1	-	80.0708	-1.23317	0.257673	-4.7858	1.70306e-06	1.46848e-05
ENSG00000160716.5	CHRNB2	170	-1.63388	0.341936	-4.7783	1.76781e-06	1.51987e-05
ENSG00000178394.4	HTR1A	7.27127	-4.04921	0.847925	-4.77543	1.79319e-06	1.5412e-05
ENSG00000280079.1	-	143.055	-1.11372	0.233343	-4.77287	1.81623e-06	1.55848e-05
ENSG00000272462.2	LINC02980	43.2882	1.59634	0.334546	4.77165	1.82721e-06	1.56739e-05
ENSG00000260948.1	-	51.6892	1.24823	0.261919	4.76572	1.88181e-06	1.61163e-05
ENSG00000211451.12	-	51.0841	1.70787	0.358626	4.76227	1.91432e-06	1.63631e-05
ENSG00000108001.13	EBF3	498.773	-1.12415	0.23606	-4.76212	1.91574e-06	1.637e-05
ENSG00000274471.2	-	60.0745	1.38981	0.292037	4.75902	1.94537e-06	1.66072e-05
ENSG00000261094.2	-	53.8282	1.27306	0.267513	4.75888	1.94673e-06	1.66135e-05
ENSG00000278467.1	-	12.5183	2.66408	0.55988	4.7583	1.95227e-06	1.66497e-05
ENSG00000165507.8	DEPP1	95.4028	2.06771	0.434554	4.75824	1.95286e-06	1.66497e-05
ENSG00000020577.13	SAMD4A	603.672	1.34226	0.283046	4.74221	2.11401e-06	1.79202e-05
ENSG00000198590.11	APRG1	29.3372	2.24159	0.472929	4.73979	2.13935e-06	1.8112e-05
ENSG00000198873.11	GRK5	333.273	-1.02067	0.215424	-4.73795	2.1589e-06	1.82658e-05
ENSG00000279267.1	-	71.87	1.63712	0.345757	4.73488	2.19189e-06	1.8539e-05
ENSG00000234722.4	LINC01287	284.073	1.43558	0.303358	4.73231	2.2198e-06	1.87572e-05
ENSG00000183671.12	CMKLR2	26.4189	-3.52233	0.744821	-4.7291	2.25519e-06	1.9032e-05
ENSG00000099381.17	SETD1A	1575.17	-1.09259	0.231157	-4.7266	2.28306e-06	1.92611e-05
ENSG00000078295.16	ADCY2	1017.33	-1.21865	0.257836	-4.72644	2.28488e-06	1.92704e-05
ENSG00000239653.1	PSMD6-AS2	32.3644	1.47519	0.312235	4.72461	2.30552e-06	1.94137e-05
ENSG00000017483.14	SLC38A5	154.385	-1.66452	0.352492	-4.72216	2.3335e-06	1.96244e-05
ENSG00000163312.10	HELQ	129.148	-1.22565	0.260012	-4.7138	2.43136e-06	2.0383e-05
ENSG00000136237.18	RAPGEF5	328.067	1.2732	0.270479	4.70721	2.51124e-06	2.10327e-05
ENSG00000090975.12	PITPNM2	208.36	-1.52655	0.324315	-4.70701	2.51375e-06	2.10471e-05
ENSG00000107796.13	ACTA2	354.434	1.08525	0.23065	4.70517	2.53654e-06	2.12313e-05
ENSG00000162552.14	WNT4	55.256	1.90978	0.406836	4.69422	2.67621e-06	2.2323e-05
ENSG00000163053.10	SLC16A14	636.724	1.08317	0.231011	4.68883	2.74769e-06	2.28619e-05
ENSG00000277151.1	-	24.2127	2.23346	0.476866	4.68362	2.81851e-06	2.34072e-05
ENSG00000187017.16	ESPN	226.673	1.56489	0.334196	4.68257	2.83307e-06	2.35208e-05
ENSG00000283982.1	LOC101929563	19.476	1.77153	0.378604	4.67911	2.88129e-06	2.38838e-05
ENSG00000227195.10	MIR663AHG	176.77	-1.04642	0.223746	-4.67682	2.91365e-06	2.41219e-05
ENSG00000173175.14	ADCY5	316.343	-1.34145	0.286964	-4.67463	2.94485e-06	2.435e-05
ENSG00000177098.8	SCN4B	44.2204	1.90518	0.407603	4.6741	2.95245e-06	2.43977e-05
ENSG00000257122.5	-	53.4076	-1.60701	0.343964	-4.67202	2.98253e-06	2.46232e-05
ENSG00000273270.1	-	87.2983	-1.15573	0.247379	-4.67188	2.98452e-06	2.4632e-05
ENSG00000225507.1	-	61.8502	1.14368	0.244858	4.67079	3.00041e-06	2.47402e-05
ENSG00000184378.2	ACTRT3	14.851	-2.1746	0.465582	-4.6707	3.00168e-06	2.47429e-05
ENSG00000280339.1	-	17.2152	2.3105	0.495281	4.66503	3.08576e-06	2.53809e-05
ENSG00000180626.9	ZNF594	119.77	-1.73516	0.373959	-4.63997	3.48451e-06	2.83625e-05
ENSG00000249962.1	-	75.197	-1.27387	0.27457	-4.6395	3.49257e-06	2.84193e-05
ENSG00000181649.6	PHLDA2	58.0745	1.1817	0.254793	4.63789	3.51983e-06	2.86062e-05
ENSG00000118515.11	SGK1	186.159	-1.62005	0.349589	-4.63416	3.58389e-06	2.9109e-05
ENSG00000254397.1	-	6.52347	4.02937	0.869514	4.63404	3.58589e-06	2.91164e-05
ENSG00000109618.11	SEPSECS	315.304	1.00474	0.216994	4.63028	3.6517e-06	2.95784e-05
ENSG00000162526.6	TSSK3	62.2522	2.33446	0.504896	4.62365	3.77054e-06	3.04483e-05
ENSG00000129354.11	AP1M2	145.838	-1.27821	0.27648	-4.62317	3.77924e-06	3.05e-05
ENSG00000145864.12	GABRB2	88.9538	1.74768	0.3781	4.62228	3.79541e-06	3.06027e-05
ENSG00000185129.5	PURA	284.709	1.55644	0.336894	4.61998	3.83779e-06	3.09069e-05
ENSG00000257524.6	-	241.218	-1.58548	0.344108	-4.60751	4.07518e-06	3.26702e-05
ENSG00000279278.1	-	183.456	1.05348	0.228653	4.60733	4.07865e-06	3.26882e-05
ENSG00000258725.1	PRC1-AS1	12.0568	6.24887	1.35698	4.60499	4.12484e-06	3.30186e-05
ENSG00000205181.5	LINC00654	45.4681	-1.90736	0.414277	-4.60407	4.14317e-06	3.31354e-05
ENSG00000069020.18	MAST4	280.154	1.48646	0.323069	4.60107	4.20327e-06	3.35857e-05
ENSG00000131400.7	NAPSA	19.7813	2.54924	0.554368	4.59845	4.25636e-06	3.39895e-05
ENSG00000232442.1	MHENCR	104.414	1.22686	0.266859	4.5974	4.27792e-06	3.41412e-05
ENSG00000005059.15	MCUB	205.219	-1.21438	0.264714	-4.58753	4.48528e-06	3.57103e-05
ENSG00000248015.6	-	64.2471	2.48136	0.541198	4.58494	4.54117e-06	3.61094e-05
ENSG00000134138.19	MEIS2	1416.78	-2.47001	0.53928	-4.58021	4.64519e-06	3.68511e-05
ENSG00000189332.5	-	103.791	1.1152	0.244063	4.56929	4.89376e-06	3.87306e-05
ENSG00000181016.9	LSMEM1	46.1461	1.74635	0.382227	4.56889	4.90324e-06	3.87595e-05
ENSG00000234964.4	-	130.348	-1.4536	0.318426	-4.56494	4.99627e-06	3.94246e-05
ENSG00000268713.1	-	55.5235	1.4534	0.318552	4.56253	5.0542e-06	3.98301e-05
ENSG00000197768.10	STPG3	12.7938	3.4203	0.750743	4.55589	5.21637e-06	4.09911e-05
ENSG00000110031.12	LPXN	55.4789	1.41499	0.310987	4.54999	5.36484e-06	4.20459e-05
ENSG00000108375.12	RNF43	89.1278	1.53224	0.33685	4.54874	5.3968e-06	4.22839e-05
ENSG00000272356.1	-	45.4906	1.56961	0.345264	4.54611	5.46456e-06	4.27254e-05
ENSG00000169548.3	ZNF280A	25.1831	1.51168	0.333748	4.52941	5.91484e-06	4.60583e-05
ENSG00000115267.6	IFIH1	21.5035	2.10529	0.464836	4.52909	5.92371e-06	4.60999e-05
ENSG00000205236.6	-	264.655	1.33651	0.295186	4.52771	5.96275e-06	4.63658e-05
ENSG00000105825.12	TFPI2	182.482	-1.53174	0.338429	-4.52604	6.00986e-06	4.67156e-05
ENSG00000152763.16	DNAI4	53.6663	2.42561	0.536312	4.52276	6.10376e-06	4.73901e-05
ENSG00000272711.1	HK2-DT	49.1989	-1.14705	0.253667	-4.52185	6.13013e-06	4.75532e-05
ENSG00000265917.1	MIR3685	19.3913	2.66567	0.589564	4.52142	6.14253e-06	4.76216e-05
ENSG00000203799.12	CCDC162P	42.341	1.80478	0.40029	4.50869	6.52291e-06	5.03358e-05
ENSG00000226416.1	MRPL23-AS1	59.9052	1.53547	0.340775	4.50583	6.61135e-06	5.09444e-05
ENSG00000183615.5	FAM167B	43.6202	1.28252	0.284643	4.50571	6.61521e-06	5.09593e-05
ENSG00000138161.13	CUZD1	29.2867	-1.21872	0.270652	-4.50289	6.70362e-06	5.15955e-05
ENSG00000082196.20	C1QTNF3	113.271	1.15453	0.256474	4.50155	6.74584e-06	5.18905e-05
ENSG00000226854.1	-	20.8145	1.74242	0.387101	4.50121	6.75682e-06	5.19449e-05
ENSG00000177359.20	OVOS2	63.1143	1.0754	0.239082	4.49802	6.85908e-06	5.26246e-05
ENSG00000280077.1	-	116.312	1.14709	0.255185	4.49513	6.95276e-06	5.32971e-05
ENSG00000198889.4	DCAF12L1	26.474	-1.39955	0.311792	-4.48875	7.16425e-06	5.47605e-05
ENSG00000178235.7	SLITRK1	140.516	-2.86241	0.637885	-4.48734	7.21195e-06	5.50618e-05
ENSG00000275180.1	-	38.3052	1.54189	0.343817	4.48462	7.30423e-06	5.57343e-05
ENSG00000123454.11	DBH	66.1565	-1.97185	0.439752	-4.484	7.32552e-06	5.58808e-05
ENSG00000107317.12	PTGDS	65.6791	1.72534	0.385754	4.47264	7.726e-06	5.86832e-05
ENSG00000040731.10	CDH10	173.6	-2.31348	0.517454	-4.47089	7.7893e-06	5.91471e-05
ENSG00000147488.11	ST18	378.776	3.32092	0.743251	4.4681	7.89167e-06	5.98731e-05
ENSG00000106526.10	ACTR3C	5.07305	-5.21965	1.16887	-4.46557	7.98567e-06	6.05518e-05
ENSG00000130038.9	CRACR2A	46.0413	-1.37277	0.307602	-4.46283	8.08858e-06	6.12448e-05
ENSG00000053438.9	NNAT	62.5843	-1.84844	0.414429	-4.4602	8.18837e-06	6.1965e-05
ENSG00000185567.6	AHNAK2	135.141	1.25259	0.281693	4.44663	8.72296e-06	6.57299e-05
ENSG00000131187.9	F12	47.6643	1.46776	0.330827	4.43664	9.13754e-06	6.87176e-05
ENSG00000066739.11	ATG2B	1083.26	1.07043	0.24142	4.43391	9.25386e-06	6.95137e-05
ENSG00000118733.16	OLFM3	59.454	-1.93572	0.436688	-4.43274	9.30436e-06	6.98537e-05
ENSG00000258451.1	EGILA	30.22	1.29317	0.292397	4.42264	9.75019e-06	7.29947e-05
ENSG00000277734.7	TRAC	17.5298	-1.95927	0.443514	-4.41761	9.97985e-06	7.46299e-05
ENSG00000215032.2	GNL3LP1	67.2439	1.27095	0.287734	4.4171	1.00032e-05	7.47835e-05
ENSG00000140939.14	NOL3	96.0784	1.45831	0.330201	4.41643	1.00342e-05	7.49944e-05
ENSG00000180747.15	SMG1P3	210.208	-1.3033	0.295109	-4.41636	1.00379e-05	7.49946e-05
ENSG00000280105.1	-	53.8206	1.04739	0.237182	4.41597	1.00556e-05	7.50697e-05
ENSG00000257379.1	-	110.495	2.20056	0.498627	4.41325	1.01829e-05	7.59562e-05
ENSG00000261266.2	-	9.55312	5.65395	1.28229	4.40925	1.03727e-05	7.72204e-05
ENSG00000281991.1	TMEM265	50.875	1.74459	0.395693	4.40894	1.03877e-05	7.73104e-05
ENSG00000273759.1	-	31.4178	1.60558	0.364438	4.40563	1.05476e-05	7.84469e-05
ENSG00000089225.19	TBX5	14.0406	-3.63299	0.825032	-4.40346	1.06539e-05	7.91588e-05
ENSG00000111799.20	COL12A1	439.671	1.0499	0.238812	4.39633	1.10097e-05	8.16654e-05
ENSG00000257167.2	TMPO-AS1	129.677	-1.03545	0.235639	-4.39424	1.11161e-05	8.24084e-05
ENSG00000150594.6	ADRA2A	88.8317	1.29311	0.29429	4.394	1.11286e-05	8.24782e-05
ENSG00000268869.5	-	26.1293	2.0691	0.471233	4.39082	1.12923e-05	8.35516e-05
ENSG00000260924.2	-	35.5119	1.47421	0.335824	4.38984	1.13433e-05	8.38822e-05
ENSG00000272870.1	SAP30-DT	81.6147	1.35533	0.308759	4.38962	1.13551e-05	8.39464e-05
ENSG00000279878.1	-	7.87699	3.61363	0.823359	4.38888	1.13936e-05	8.42073e-05
ENSG00000146005.3	PSD2	100.29	1.40685	0.320947	4.38344	1.1682e-05	8.61954e-05
ENSG00000139211.6	AMIGO2	75.5074	-1.14725	0.262061	-4.37782	1.19872e-05	8.83244e-05
ENSG00000164778.4	EN2	134.275	-5.3799	1.22985	-4.37443	1.21751e-05	8.95604e-05
ENSG00000228727.8	SAPCD1	105.606	1.27058	0.29067	4.37121	1.23562e-05	9.08172e-05
ENSG00000136404.15	TM6SF1	28.3912	2.81837	0.644881	4.37036	1.2404e-05	9.10931e-05
ENSG00000242028.6	HYPK	257.698	1.33531	0.305687	4.36823	1.25256e-05	9.19348e-05
ENSG00000258479.5	-	8.09649	5.61779	1.28658	4.36644	1.2629e-05	9.26171e-05
ENSG00000206344.7	HCG27	13.3059	3.58719	0.821623	4.36598	1.26556e-05	9.27867e-05
ENSG00000253476.1	-	26.0123	1.90415	0.43626	4.3647	1.27297e-05	9.32785e-05
ENSG00000072182.12	ASIC4	264.255	2.45228	0.56217	4.36216	1.28785e-05	9.43171e-05
ENSG00000067533.5	RRP15	652.743	-1.0881	0.249451	-4.36199	1.28887e-05	9.43396e-05
ENSG00000161714.11	PLCD3	524.662	-1.07731	0.247011	-4.36139	1.29241e-05	9.45728e-05
ENSG00000224699.8	LAMTOR5-AS1	83.5201	1.24636	0.285866	4.35994	1.30097e-05	9.51467e-05
ENSG00000106125.14	MINDY4	104.51	-1.14745	0.263248	-4.35882	1.30763e-05	9.55812e-05
ENSG00000214575.9	CPEB1	194.637	1.0308	0.236512	4.35833	1.31061e-05	9.572e-05
ENSG00000231154.1	-	42.2145	1.21332	0.27866	4.35411	1.33607e-05	9.73922e-05
ENSG00000175155.8	YPEL2	365.847	1.09709	0.252086	4.35207	1.34861e-05	9.81814e-05
ENSG00000251141.5	-	66.329	1.26196	0.290098	4.35011	1.3607e-05	9.89708e-05
ENSG00000125895.5	TMEM74B	146.778	1.21474	0.280209	4.33512	1.45683e-05	0.000105588
ENSG00000267260.1	LOC728485	96.4892	-1.2205	0.282037	-4.32745	1.50845e-05	0.000108972
ENSG00000112619.7	PRPH2	28.441	-1.03986	0.240423	-4.32513	1.52441e-05	0.000110096
ENSG00000107831.12	FGF8	47.8298	-2.92582	0.677253	-4.32013	1.55937e-05	0.000112437
ENSG00000245317.2	MRNIP-DT	25.6031	1.52855	0.353901	4.31914	1.5664e-05	0.000112883
ENSG00000268225.2	-	39.1491	1.43611	0.332619	4.31758	1.57748e-05	0.000113589
ENSG00000283380.1	-	8.45328	2.86675	0.664415	4.3147	1.59823e-05	0.000114927
ENSG00000115252.18	PDE1A	73.1908	-4.59306	1.06506	-4.31248	1.6143e-05	0.000115957
ENSG00000149599.15	DUSP15	109.217	1.49148	0.346033	4.31023	1.63085e-05	0.000117062
ENSG00000188290.10	HES4	1471.64	2.75315	0.638892	4.30926	1.63803e-05	0.000117504
ENSG00000163032.11	VSNL1	550.464	-1.03062	0.23933	-4.30626	1.66038e-05	0.000118946
ENSG00000280353.1	-	15.4619	3.28832	0.763929	4.30449	1.67373e-05	0.000119838
ENSG00000265194.1	-	71.4109	1.14103	0.265287	4.30111	1.69947e-05	0.000121517
ENSG00000147437.9	GNRH1	82.9945	1.77083	0.411736	4.3009	1.70109e-05	0.0001216
ENSG00000273340.1	-	10.6823	2.32649	0.541126	4.29936	1.71293e-05	0.000122414
ENSG00000277283.1	RAB35-AS1	58.9818	1.02242	0.238068	4.29464	1.74976e-05	0.000124678
ENSG00000272654.1	JTB-DT	35.9213	1.49366	0.348378	4.28747	1.8072e-05	0.000128305
ENSG00000274956.2	-	127.982	-1.02631	0.239897	-4.27812	1.88479e-05	0.000133385
ENSG00000205559.4	CHKB-DT	21.3873	-2.22894	0.521016	-4.27806	1.88525e-05	0.000133385
ENSG00000221866.9	PLXNA4	106.022	-1.5247	0.356403	-4.27804	1.8855e-05	0.000133385
ENSG00000231064.7	THBS3-AS1	167.995	-1.30218	0.304601	-4.27504	1.91104e-05	0.000135155
ENSG00000265107.2	GJA5	34.3686	-2.02649	0.474723	-4.26878	1.96542e-05	0.000138743
ENSG00000255085.8	-	8.73933	-2.9052	0.68167	-4.26189	2.02706e-05	0.000142791
ENSG00000237087.1	-	23.0158	4.07071	0.955268	4.26133	2.03217e-05	0.000143085
ENSG00000100784.11	RPS6KA5	240.503	1.68041	0.394385	4.26085	2.03655e-05	0.000143331
ENSG00000184344.3	GDF3	47.87	-1.14385	0.268572	-4.25899	2.05348e-05	0.000144346
ENSG00000285106.1	-	61.6416	1.53012	0.359623	4.25477	2.09263e-05	0.000146865
ENSG00000010310.8	GIPR	287.861	1.5874	0.373997	4.24442	2.19159e-05	0.000153486
ENSG00000280138.1	-	150.889	1.05881	0.249711	4.24014	2.23376e-05	0.000156234
ENSG00000174586.10	ZNF497	151.709	-1.38259	0.326076	-4.24008	2.23439e-05	0.000156237
ENSG00000197863.8	ZNF790	71.7844	-1.31932	0.311234	-4.23898	2.24534e-05	0.000156961
ENSG00000183122.5	-	19.4623	2.01425	0.475206	4.23869	2.24828e-05	0.000157125
ENSG00000144218.18	AFF3	586.733	-1.47939	0.349036	-4.23851	2.25011e-05	0.000157212
ENSG00000251669.5	-	80.2915	-1.53483	0.362955	-4.22871	2.35038e-05	0.000163874
ENSG00000215097.3	-	27.0654	2.9136	0.689214	4.22743	2.3638e-05	0.000164679
ENSG00000214313.8	-	8.1306	3.58175	0.847521	4.22615	2.37726e-05	0.000165542
ENSG00000261175.6	LINC02188	43.7999	-1.73574	0.410741	-4.22587	2.3802e-05	0.000165692
ENSG00000246223.8	LINC01550	12.6677	3.84915	0.91089	4.2257	2.38199e-05	0.000165773
ENSG00000185551.14	NR2F2	1969.49	-5.07923	1.20433	-4.21747	2.47063e-05	0.000171538
ENSG00000115289.13	PCGF1	181.606	1.03738	0.246054	4.21607	2.48592e-05	0.000172554
ENSG00000173114.12	LRRN3	157.023	-1.58609	0.376368	-4.2142	2.50666e-05	0.000173858
ENSG00000133710.15	SPINK5	49.4114	1.7305	0.410824	4.21226	2.52828e-05	0.000175311
ENSG00000119673.14	ACOT2	68.8628	-1.09982	0.261348	-4.20824	2.57364e-05	0.000178178
ENSG00000268262.1	-	44.2162	-1.7352	0.412678	-4.20472	2.61403e-05	0.000180739
ENSG00000242622.1	-	50.11	1.25863	0.299494	4.20253	2.63951e-05	0.000182406
ENSG00000179168.14	GGN	42.2047	2.19568	0.522553	4.20183	2.64766e-05	0.000182874
ENSG00000069188.16	SDK2	2907.64	1.10107	0.262067	4.20149	2.6516e-05	0.000183096
ENSG00000234663.6	-	36.1149	4.41604	1.05111	4.2013	2.65386e-05	0.00018316
ENSG00000232653.8	GOLGA8N	107.164	1.58447	0.377183	4.2008	2.65977e-05	0.000183473
ENSG00000259040.5	BLOC1S5-TXNDC5	41.2946	-9.07021	2.15935	-4.20044	2.66395e-05	0.000183713
ENSG00000178187.7	ZNF454	22.0615	-2.09143	0.497951	-4.20007	2.66833e-05	0.00018392
ENSG00000232043.1	-	17.1984	2.53175	0.60289	4.19936	2.67671e-05	0.000184449
ENSG00000244219.6	TMEM225B	23.9737	3.30721	0.789739	4.18773	2.81761e-05	0.000193457
ENSG00000258366.8	RTEL1	459.747	-1.26901	0.303696	-4.17856	2.93366e-05	0.000200958
ENSG00000236673.5	-	36.9621	-1.90692	0.456458	-4.17766	2.94524e-05	0.000201699
ENSG00000284874.1	SEPT5-GP1BB	162.871	-2.54643	0.609785	-4.17594	2.96757e-05	0.000203019
ENSG00000204588.5	LINC01123	37.8914	1.85641	0.444923	4.17244	3.01356e-05	0.000205795
ENSG00000176723.9	ZNF843	34.1035	3.03666	0.728005	4.17121	3.02991e-05	0.000206806
ENSG00000280165.1	PCDH20	36.1855	1.08865	0.261052	4.17025	3.04266e-05	0.000207622
ENSG00000106336.12	FBXO24	43.8472	1.78413	0.427859	4.16991	3.04721e-05	0.00020788
ENSG00000223573.7	TINCR	75.2818	2.45337	0.589799	4.15968	3.187e-05	0.000216472
ENSG00000225213.2	-	7.06049	5.68248	1.3675	4.15538	3.24744e-05	0.000220352
ENSG00000285212.1	-	20.479	2.87874	0.693027	4.15387	3.26904e-05	0.000221647
ENSG00000127415.12	IDUA	83.7844	3.4889	0.83996	4.15365	3.27219e-05	0.000221749
ENSG00000156395.12	SORCS3	155.831	-1.31092	0.315815	-4.15091	3.31149e-05	0.000224252
ENSG00000188707.5	-	4.47401	-4.28767	1.03412	-4.14619	3.38057e-05	0.000228171
ENSG00000184788.13	SATL1	24.855	1.40768	0.339517	4.14612	3.38156e-05	0.000228171
ENSG00000229598.1	-	10.4088	3.17376	0.765547	4.14574	3.38724e-05	0.000228485
ENSG00000124772.11	CPNE5	109.584	1.69191	0.408152	4.1453	3.39367e-05	0.000228815
ENSG00000274460.1	-	18.5853	2.02693	0.489077	4.14439	3.40714e-05	0.000229597
ENSG00000268912.1	-	26.71	-1.8282	0.44117	-4.14399	3.41317e-05	0.000229896
ENSG00000170925.3	TEX13B	17.3701	1.61585	0.39029	4.14014	3.47095e-05	0.000233492
ENSG00000279833.1	-	20.1494	1.73426	0.419151	4.13756	3.51018e-05	0.000236071
ENSG00000246922.8	UBAP1L	191.17	1.37314	0.332445	4.13044	3.62067e-05	0.000242827
ENSG00000274070.1	CASTOR2	180.338	-1.03151	0.249767	-4.12991	3.62906e-05	0.000243328
ENSG00000231817.8	LINC01198	49.3151	1.05792	0.256187	4.12947	3.63598e-05	0.000243731
ENSG00000233325.3	-	32.0435	1.63981	0.397116	4.12929	3.63881e-05	0.000243859
ENSG00000186973.10	CFAP144	33.5779	3.69195	0.894202	4.12877	3.64709e-05	0.000244352
ENSG00000006016.10	CRLF1	52.6754	-1.40256	0.339859	-4.1269	3.67684e-05	0.000246159
ENSG00000196972.8	SMIM10L2B	85.969	-1.02286	0.247867	-4.12664	3.68105e-05	0.000246379
ENSG00000197977.3	ELOVL2	181.318	-1.31555	0.31886	-4.12579	3.69461e-05	0.000247224
ENSG00000127364.3	TAS2R4	35.3274	1.49792	0.363285	4.12326	3.73546e-05	0.000249644
ENSG00000065609.14	SNAP91	212.709	2.4164	0.586188	4.12222	3.75232e-05	0.000250708
ENSG00000196421.8	C20orf204	39.8419	2.66283	0.646879	4.11643	3.84781e-05	0.000256572
ENSG00000134330.18	IAH1	47.303	-1.36488	0.331579	-4.11631	3.84987e-05	0.000256645
ENSG00000221869.4	CEBPD	83.1057	1.06682	0.259319	4.11394	3.8896e-05	0.000259034
ENSG00000124459.11	ZNF45	238.112	-1.04003	0.252934	-4.11187	3.92472e-05	0.000261177
ENSG00000148704.12	VAX1	11.8561	-5.39504	1.31265	-4.11002	3.95619e-05	0.000263139
ENSG00000088881.20	EBF4	250.29	1.64705	0.400847	4.10892	3.97519e-05	0.000264337
ENSG00000233639.5	PANTR1	102.09	-5.06361	1.23294	-4.10693	4.00954e-05	0.000266421
ENSG00000228252.9	-	51.7301	1.64655	0.401142	4.10466	4.04918e-05	0.000268719
ENSG00000257702.3	LBX2-AS1	14.4733	2.54674	0.621211	4.09963	4.13811e-05	0.000273869
ENSG00000214553.10	-	24.625	-1.20403	0.293794	-4.09823	4.16319e-05	0.000275255
ENSG00000116544.11	DLGAP3	135.869	-1.00172	0.244843	-4.09129	4.28978e-05	0.000283273
ENSG00000213199.7	ASIC3	97.1794	1.97231	0.482117	4.09093	4.29641e-05	0.000283569
ENSG00000260578.1	-	28.1975	1.71708	0.419877	4.0895	4.32306e-05	0.000285258
ENSG00000198440.9	ZNF583	52.5328	-1.71831	0.420368	-4.08762	4.35823e-05	0.000287126
ENSG00000260526.1	-	38.0715	1.27471	0.311963	4.08611	4.3867e-05	0.000288669
ENSG00000266208.1	-	36.3071	-1.23474	0.302306	-4.0844	4.41908e-05	0.00029055
ENSG00000198298.12	ZNF485	66.5368	-1.09087	0.26709	-4.08426	4.42167e-05	0.000290611
ENSG00000102554.13	KLF5	88.8401	1.79544	0.439854	4.0819	4.46691e-05	0.000293279
ENSG00000133433.10	GSTT2B	34.4064	-1.59612	0.391051	-4.08163	4.47219e-05	0.000293496
ENSG00000273448.1	-	15.0197	2.53825	0.622151	4.0798	4.50745e-05	0.000295518
ENSG00000125740.13	FOSB	665.149	-1.16549	0.28574	-4.07884	4.52614e-05	0.000296524
ENSG00000132702.12	HAPLN2	41.1041	3.03919	0.745888	4.0746	4.60937e-05	0.000301383
ENSG00000260293.2	-	91.9403	1.14903	0.282586	4.06612	4.78032e-05	0.000311794
ENSG00000228274.3	-	73.6552	1.01014	0.248628	4.06286	4.84743e-05	0.000315629
ENSG00000220323.4	H2BC19P	269.712	1.85426	0.456703	4.06011	4.90498e-05	0.000318797
ENSG00000214300.7	SPDYE3	53.6522	-1.22572	0.301893	-4.0601	4.90527e-05	0.000318797
ENSG00000280142.1	-	25.7855	1.23406	0.3042	4.05673	4.97642e-05	0.000322842
ENSG00000223855.1	PDGFA-DT	14.4888	1.96553	0.484835	4.05401	5.0348e-05	0.000326391
ENSG00000261617.1	LINC02177	29.8414	1.74187	0.430118	4.04975	5.12735e-05	0.000332147
ENSG00000234773.7	-	22.2024	-2.51059	0.619949	-4.04967	5.12905e-05	0.000332176
ENSG00000183690.12	EFHC2	36.8731	-1.21469	0.30026	-4.04546	5.22201e-05	0.00033795
ENSG00000267662.1	-	10.7396	2.21543	0.547878	4.04366	5.26242e-05	0.0003404
ENSG00000279673.1	-	32.9239	-1.13239	0.280062	-4.04333	5.26966e-05	0.000340702
ENSG00000173705.8	SUSD5	54.412	-1.08749	0.268973	-4.04313	5.27419e-05	0.000340912
ENSG00000249853.7	HS3ST5	70.3793	-2.13293	0.528212	-4.03802	5.39039e-05	0.000348084
ENSG00000124713.5	GNMT	20.0096	1.57208	0.389353	4.03769	5.39812e-05	0.000348499
ENSG00000273008.1	CSGALNACT2-DT	31.4081	1.85968	0.461033	4.03372	5.49017e-05	0.000354098
ENSG00000224945.1	-	106.079	1.04207	0.258505	4.03115	5.55051e-05	0.000357383
ENSG00000120907.17	ADRA1A	36.2843	1.93397	0.479827	4.03055	5.56468e-05	0.000357949
ENSG00000089558.8	KCNH4	23.7543	-1.53777	0.381679	-4.02897	5.60216e-05	0.000360011
ENSG00000061656.9	SPAG4	99.6507	1.09496	0.271788	4.02874	5.60771e-05	0.000360281
ENSG00000248323.6	LUCAT1	49.1354	1.68342	0.418356	4.02389	5.72441e-05	0.000367512
ENSG00000154175.16	ABI3BP	43.2263	2.43832	0.605991	4.02368	5.72949e-05	0.000367661
ENSG00000225316.2	TPTE2-AS1	7.59081	3.08685	0.767629	4.02129	5.78814e-05	0.000371245
ENSG00000226937.9	CEP164P1	11.0764	3.02261	0.751759	4.02071	5.80221e-05	0.000372058
ENSG00000278493.1	-	12.0238	2.23573	0.556233	4.0194	5.83456e-05	0.000373682
ENSG00000104808.7	DHDH	30.7753	1.13075	0.28134	4.01915	5.84096e-05	0.000373911
ENSG00000185052.11	SLC24A3	66.1572	-1.50665	0.375487	-4.01252	6.00728e-05	0.000383451
ENSG00000245156.1	-	25.6125	1.68775	0.420887	4.00997	6.07267e-05	0.000387253
ENSG00000272807.1	-	23.5549	1.68164	0.419454	4.00912	6.09449e-05	0.000388365
ENSG00000237877.6	-	10.9679	2.9579	0.737923	4.00841	6.11276e-05	0.000389343
ENSG00000283208.1	-	24.9541	2.09441	0.522918	4.00524	6.19555e-05	0.000394238
ENSG00000234690.6	EPCAM-DT	97.237	1.1704	0.292335	4.00363	6.23788e-05	0.000396606
ENSG00000261762.1	-	42.5281	-1.8359	0.459598	-3.99458	6.48093e-05	0.000410552
ENSG00000240370.6	RPL13P5	61.2361	1.16029	0.291103	3.98583	6.72437e-05	0.000424737
ENSG00000118503.14	TNFAIP3	83.8766	1.88533	0.473195	3.98427	6.76892e-05	0.000427348
ENSG00000138131.3	LOXL4	42.8863	-1.90137	0.477444	-3.98239	6.82262e-05	0.00043033
ENSG00000283378.1	CNTNAP3C	90.1728	1.13859	0.285956	3.98171	6.84219e-05	0.00043136
ENSG00000124479.9	NDP	31.6893	-2.41075	0.605592	-3.98081	6.86794e-05	0.000432881
ENSG00000237672.1	-	9.29792	5.13919	1.29193	3.97793	6.95174e-05	0.000437333
ENSG00000260051.1	-	29.548	1.77638	0.446605	3.97751	6.96403e-05	0.000438003
ENSG00000228903.7	-	50.6453	1.78362	0.448852	3.97375	7.07502e-05	0.000443933
ENSG00000185518.11	SV2B	31.5384	1.53511	0.386318	3.97369	7.0767e-05	0.000443934
ENSG00000138079.13	SLC3A1	16.4133	4.0925	1.03027	3.97224	7.1199e-05	0.000446433
ENSG00000015413.9	DPEP1	70.2401	-1.21627	0.306318	-3.97063	7.16822e-05	0.000449251
ENSG00000237227.1	-	10.1533	2.81295	0.710225	3.96065	7.4745e-05	0.000466468
ENSG00000101842.13	VSIG1	13.1073	-2.62815	0.663717	-3.95974	7.50309e-05	0.000468033
ENSG00000270903.1	HNRNPA3P9	6.08107	5.34857	1.35114	3.95858	7.53971e-05	0.000469986
ENSG00000203772.7	SPRN	60.0455	-1.43741	0.363302	-3.95652	7.60491e-05	0.000473499
ENSG00000227896.2	WAPL-DT	41.9995	1.08567	0.274399	3.95652	7.60498e-05	0.000473499
ENSG00000284431.1	-	116.764	1.56368	0.395535	3.95333	7.70725e-05	0.00047897
ENSG00000187134.13	AKR1C1	173.431	1.06284	0.269077	3.94997	7.81625e-05	0.00048563
ENSG00000248445.5	SEMA6A-AS1	97.4801	1.16663	0.295389	3.94949	7.83189e-05	0.000486488
ENSG00000275665.1	-	10.7539	2.88892	0.732723	3.94271	8.05644e-05	0.000499154
ENSG00000282851.2	BISPR	32.6968	1.9122	0.485271	3.94048	8.13193e-05	0.000503362
ENSG00000227908.3	IL6ST-DT	10.5825	2.03356	0.516238	3.93918	8.17594e-05	0.000505969
ENSG00000228358.5	LINC02263	31.4163	1.31237	0.333265	3.93793	8.21892e-05	0.000508392
ENSG00000260495.1	-	10.4448	2.67041	0.678668	3.93478	8.32721e-05	0.000514611
ENSG00000140876.11	NUDT7	90.6974	1.03177	0.26245	3.93132	8.4481e-05	0.000520871
ENSG00000173404.4	INSM1	557.018	1.20921	0.308167	3.92387	8.71395e-05	0.000536144
ENSG00000261476.1	-	6.15035	5.22998	1.33339	3.92232	8.77006e-05	0.000538848
ENSG00000269113.3	TRABD2B	266.611	1.40039	0.357076	3.92182	8.78825e-05	0.000539841
ENSG00000214140.10	PRCD	17.1163	2.61647	0.667705	3.9186	8.9066e-05	0.000546479
ENSG00000228709.1	-	22.1932	1.88642	0.481591	3.91705	8.96382e-05	0.00054923
ENSG00000103056.11	SMPD3	327.374	1.35263	0.345352	3.91668	8.9777e-05	0.000549954
ENSG00000133488.14	SEC14L4	9.55967	-1.7731	0.453426	-3.91045	9.21232e-05	0.000562641
ENSG00000178882.14	ZNF664-RFLNA	87.9889	-1.37875	0.352636	-3.90984	9.2359e-05	0.000563702
ENSG00000138193.15	PLCE1	180.279	1.26669	0.323975	3.90983	9.23605e-05	0.000563702
ENSG00000234028.3	EIF2AK3-DT	39.536	1.02148	0.261288	3.90938	9.25317e-05	0.000564488
ENSG00000112539.14	C6orf118	112.139	-2.5592	0.655246	-3.90571	9.39488e-05	0.000572345
ENSG00000151572.17	ANO4	36.1508	-1.98479	0.508402	-3.90398	9.46252e-05	0.00057607
ENSG00000225366.4	CRIPTO3	34.9617	-1.2844	0.329354	-3.89977	9.62826e-05	0.000585222
ENSG00000235100.3	-	43.4303	1.16948	0.299936	3.89909	9.65558e-05	0.000586748
ENSG00000165124.17	SVEP1	53.1758	-1.5741	0.404185	-3.89449	9.84038e-05	0.00059716
ENSG00000257596.1	SCAT2	23.9112	1.69759	0.435968	3.89385	9.8664e-05	0.000598466
ENSG00000115998.7	C2orf42	108.591	-1.14035	0.292935	-3.89283	9.90824e-05	0.00060073
ENSG00000100583.4	SAMD15	25.5643	-4.58218	1.17743	-3.89167	9.95579e-05	0.000603062
ENSG00000178809.11	TRIM73	134.492	1.55439	0.399459	3.89124	9.97333e-05	0.000603987
ENSG00000233058.1	-	16.7562	-2.76678	0.711244	-3.89005	0.000100223	0.000606814
ENSG00000258674.5	-	217.806	1.00053	0.257372	3.8875	0.000101282	0.000612667
ENSG00000132510.10	KDM6B	2159.44	1.26806	0.326354	3.88554	0.000102105	0.000617363
ENSG00000182168.14	UNC5C	181.951	-1.03321	0.26616	-3.88194	0.000103628	0.000625297
ENSG00000235092.5	-	12.9042	2.55047	0.657717	3.87776	0.000105423	0.000634685
ENSG00000005889.15	ZFX	377.997	-1.08857	0.280832	-3.87623	0.000106086	0.00063839
ENSG00000274993.1	-	11.7977	1.87459	0.484173	3.87174	0.000108062	0.000648665
ENSG00000269937.1	-	214.107	-1.0423	0.269227	-3.87147	0.000108181	0.000649235
ENSG00000272374.1	-	36.6901	2.30161	0.594839	3.8693	0.000109147	0.000654734
ENSG00000184507.15	NUTM1	5.47468	-3.12202	0.807026	-3.86855	0.000109485	0.000656465
ENSG00000175189.3	INHBC	9.72053	2.2917	0.592677	3.8667	0.000110319	0.000661078
ENSG00000204054.13	-	121.08	1.49361	0.386289	3.86657	0.000110379	0.000661078
ENSG00000247199.4	FBXO38-DT	18.9974	2.92501	0.756798	3.86497	0.000111101	0.000665256
ENSG00000244932.2	-	4.64291	5.23673	1.35494	3.8649	0.000111134	0.000665304
ENSG00000175894.16	TSPEAR	21.1144	1.87508	0.485722	3.86039	0.000113207	0.000676799
ENSG00000198003.11	ODAD3	57.0042	1.23549	0.320056	3.86023	0.000113278	0.000677072
ENSG00000253917.4	-	16.2155	2.1227	0.550136	3.8585	0.000114086	0.000681483
ENSG00000274459.1	-	5.39717	5.52444	1.4319	3.85813	0.000114259	0.000682319
ENSG00000189108.12	IL1RAPL2	5.15366	-4.19879	1.08845	-3.85757	0.000114521	0.000683423
ENSG00000110900.14	TSPAN11	527.897	-1.00369	0.260214	-3.85719	0.000114699	0.000684332
ENSG00000181418.7	DDN	23.8995	1.87393	0.486213	3.85413	0.00011614	0.000692468
ENSG00000257135.5	-	40.7486	1.30901	0.339758	3.85278	0.000116786	0.000696161
ENSG00000081277.12	PKP1	3.45679	-5.498	1.42836	-3.84917	0.000118518	0.000705855
ENSG00000226887.7	ERVMER34-1	107.308	-1.05891	0.275107	-3.84909	0.000118555	0.000705918
ENSG00000148655.14	LRMDA	8.9737	4.57026	1.18767	3.84811	0.000119034	0.000708451
ENSG00000267127.7	-	41.6872	2.33069	0.605952	3.84632	0.000119905	0.000713476
ENSG00000181234.9	TMEM132C	240.011	3.40581	0.885755	3.8451	0.000120505	0.000716243
ENSG00000204257.14	HLA-DMA	48.5667	1.00358	0.261356	3.8399	0.000123087	0.000730443
ENSG00000145103.13	ILDR1	8.40006	-1.8414	0.479602	-3.83943	0.000123321	0.00073167
ENSG00000119946.10	CNNM1	64.6353	1.11087	0.289473	3.83757	0.000124258	0.000736738
ENSG00000249310.2	APOBEC3B-AS1	8.28502	2.6323	0.686029	3.83701	0.00012454	0.000738246
ENSG00000279491.1	-	19.9494	1.51279	0.394368	3.836	0.000125056	0.000740704
ENSG00000261251.1	-	9.83271	2.26586	0.590702	3.83588	0.000125113	0.000740816
ENSG00000231731.7	-	50.7282	1.69292	0.441402	3.83532	0.000125402	0.000742365
ENSG00000267952.1	-	15.6737	-5.49961	1.43489	-3.83279	0.0001267	0.000749379
ENSG00000116299.16	ELAPOR1	140.668	1.85542	0.484173	3.83214	0.000127035	0.000751192
ENSG00000249412.1	-	18.326	1.99001	0.519942	3.82738	0.000129517	0.000765018
ENSG00000267470.5	ZNF571-AS1	31.0309	1.93577	0.506427	3.82242	0.00013215	0.000779705
ENSG00000246203.2	-	10.2247	2.81364	0.736154	3.82208	0.000132332	0.000780434
ENSG00000235890.2	TSPEAR-AS1	23.7674	3.42838	0.89706	3.8218	0.000132482	0.000780973
ENSG00000109991.8	P2RX3	341.053	-1.67646	0.438803	-3.82054	0.000133162	0.000784459
ENSG00000271580.1	GYG2P2	10.2265	2.61536	0.685053	3.81775	0.000134676	0.000793204
ENSG00000171962.17	DRC3	87.7689	-2.29507	0.60132	-3.81672	0.00013524	0.000796346
ENSG00000132561.13	MATN2	91.9029	-1.20657	0.316307	-3.81455	0.00013643	0.000802644
ENSG00000135218.18	CD36	66.2405	1.49449	0.391807	3.81435	0.000136541	0.000803116
ENSG00000228420.1	-	3.11332	5.38787	1.41289	3.81338	0.000137077	0.000805559
ENSG00000159212.12	CLIC6	25.673	1.30194	0.341432	3.81317	0.000137198	0.000805911
ENSG00000102871.15	TRADD	14.2913	3.30283	0.866876	3.81004	0.000138944	0.000815087
ENSG00000232934.7	-	15.3902	1.93378	0.507814	3.80804	0.000140072	0.000820984
ENSG00000250508.1	-	34.2236	-1.16156	0.305033	-3.80797	0.000140111	0.000821028
ENSG00000268403.2	LOC644656	45.7015	1.37841	0.362072	3.80701	0.000140658	0.000823582
ENSG00000283352.1	LINC00680-GUSBP4	32.7769	1.80699	0.474837	3.80549	0.000141526	0.000828226
ENSG00000225880.5	-	37.6599	1.538	0.404249	3.80459	0.000142038	0.000830309
ENSG00000227252.1	COPS8-DT	30.2017	1.26884	0.333632	3.80312	0.000142882	0.000835062
ENSG00000113532.12	ST8SIA4	173.987	-1.88543	0.495799	-3.80281	0.000143066	0.000835952
ENSG00000171914.16	TLN2	804.97	-1.33016	0.34981	-3.80252	0.000143229	0.000836721
ENSG00000184163.3	C1QTNF12	67.0567	1.47007	0.387409	3.79461	0.000147876	0.000861406
ENSG00000260012.1	-	3.96042	4.68363	1.23448	3.79401	0.000148235	0.00086312
ENSG00000167476.10	JSRP1	87.2719	1.26221	0.332733	3.79347	0.000148555	0.000864417
ENSG00000136147.17	PHF11	66.1606	1.01242	0.266943	3.79266	0.000149043	0.000866877
ENSG00000269743.2	SLC25A53	157.383	-1.05706	0.278836	-3.79098	0.000150056	0.000872058
ENSG00000141854.9	MISP3	129.046	1.26692	0.334195	3.79096	0.000150065	0.000872058
ENSG00000143847.15	PPFIA4	508.741	1.23402	0.325526	3.79084	0.000150138	0.000872289
ENSG00000279296.1	-	22.2746	2.14524	0.566113	3.78943	0.000150994	0.000876495
ENSG00000275763.3	ZNF516-DT	21.5628	1.8186	0.479979	3.7889	0.000151313	0.000878159
ENSG00000102524.11	TNFSF13B	17.8469	3.38357	0.89348	3.78695	0.000152506	0.00088489
ENSG00000232252.1	-	6.78045	2.46732	0.651834	3.78519	0.000153591	0.000890214
ENSG00000103522.15	IL21R	28.2843	-1.97836	0.522731	-3.78466	0.000153919	0.000891919
ENSG00000271755.1	-	50.8869	1.19456	0.315982	3.78048	0.000156524	0.000906027
ENSG00000272990.1	-	18.3433	1.89278	0.501678	3.7729	0.000161364	0.000930596
ENSG00000163874.10	ZC3H12A	186.23	1.02601	0.271979	3.77239	0.000161691	0.000932281
ENSG00000218358.2	-	28.6111	1.50874	0.400147	3.77046	0.00016295	0.000937915
ENSG00000081138.13	CDH7	183.813	-1.48577	0.394256	-3.76855	0.000164202	0.000944301
ENSG00000251775.1	-	8.74745	1.90354	0.505218	3.76776	0.000164718	0.00094666
ENSG00000118194.18	TNNT2	67.2625	-1.5124	0.40177	-3.76434	0.000166991	0.000958272
ENSG00000165272.15	AQP3	61.793	-1.45547	0.38684	-3.76246	0.00016825	0.000964873
ENSG00000161544.9	CYGB	54.9638	1.22558	0.326019	3.75923	0.000170435	0.000976187
ENSG00000268521.1	VN1R83P	8.60786	-2.71335	0.721877	-3.75874	0.000170774	0.000977447
ENSG00000261136.1	LOC105370941	42.6621	1.3935	0.37119	3.75413	0.000173945	0.000994312
ENSG00000269974.1	-	25.8771	1.59981	0.426854	3.74791	0.000178313	0.00101775
ENSG00000280122.1	-	16.6846	2.41467	0.64446	3.74681	0.0001791	0.00102202
ENSG00000188993.3	LRRC66	6.97601	3.68102	0.982698	3.74583	0.000179796	0.00102533
ENSG00000158008.9	EXTL1	50.6728	1.71551	0.45805	3.74525	0.000180214	0.0010275
ENSG00000255399.3	TBX5-AS1	8.25936	-5.98288	1.59881	-3.74208	0.000182504	0.00103878
ENSG00000177301.14	KCNA2	31.9145	-2.65431	0.709594	-3.7406	0.000183584	0.00104402
ENSG00000170324.20	FRMPD2	52.7231	1.92357	0.514341	3.73988	0.000184111	0.00104658
ENSG00000258649.1	-	23.3596	1.53764	0.411163	3.73973	0.00018422	0.00104697
ENSG00000181800.5	-	16.305	1.50949	0.403646	3.73965	0.000184278	0.00104708
ENSG00000187068.2	C3orf70	37.692	-1.33747	0.357774	-3.73831	0.000185263	0.001052
ENSG00000276698.1	-	12.3071	2.95872	0.791769	3.73685	0.00018634	0.00105744
ENSG00000157150.4	TIMP4	37.6812	-1.31679	0.352648	-3.73401	0.000188454	0.00106829
ENSG00000224429.7	LINC00539	22.0976	2.01815	0.540525	3.73369	0.000188698	0.001069
ENSG00000101438.3	SLC32A1	90.7484	1.97765	0.529976	3.73158	0.000190282	0.00107663
ENSG00000231528.2	FAM225A	4.52411	5.50682	1.47574	3.73157	0.000190289	0.00107663
ENSG00000125851.9	PCSK2	198.397	1.33843	0.358723	3.7311	0.000190643	0.0010784
ENSG00000273001.1	-	7.78528	2.12818	0.570822	3.72828	0.00019279	0.00108939
ENSG00000260986.1	-	21.9248	1.8788	0.503956	3.72811	0.000192924	0.00108992
ENSG00000285972.1	CERNA2	16.2609	2.88211	0.773229	3.72737	0.00019349	0.00109242
ENSG00000160188.9	RSPH1	21.3992	-2.79028	0.749059	-3.72504	0.000195281	0.00110136
ENSG00000187323.11	DCC	690.636	-2.08785	0.56071	-3.72359	0.000196409	0.00110702
ENSG00000163286.8	ALPG	12.3671	3.27382	0.879675	3.72163	0.000197944	0.00111449
ENSG00000105376.4	ICAM5	105.413	1.31967	0.354748	3.72004	0.000199194	0.00112073
ENSG00000129048.6	ACKR4	19.3948	1.97984	0.532852	3.71555	0.000202763	0.00113873
ENSG00000198205.6	ZXDA	11.089	-5.16444	1.39007	-3.71525	0.000203005	0.00113985
ENSG00000232527.7	LINC02802	8.45261	5.63837	1.51841	3.71335	0.000204534	0.0011477
ENSG00000154975.13	CA10	19.7658	1.52217	0.409976	3.71282	0.00020496	0.00114985
ENSG00000134324.11	LPIN1	638.923	1.12127	0.302027	3.71249	0.000205232	0.00115089
ENSG00000140481.14	CCDC33	83.6974	1.00422	0.270607	3.71101	0.000206437	0.00115667
ENSG00000268535.1	MTDHP4	16.2458	-2.23748	0.603497	-3.70752	0.000209298	0.00117197
ENSG00000214447.4	FAM187A	23.8878	-2.04385	0.55144	-3.70638	0.000210245	0.00117628
ENSG00000170703.15	TTLL6	81.346	1.20653	0.325541	3.70624	0.000210357	0.00117665
ENSG00000167772.11	ANGPTL4	60.5589	1.78329	0.48119	3.70599	0.000210567	0.00117733
ENSG00000248905.8	FMN1	170.901	1.49649	0.403993	3.70424	0.000212024	0.00118498
ENSG00000147003.6	CLTRN	32.7895	1.38313	0.373452	3.70364	0.000212524	0.00118653
ENSG00000260257.2	LOC119746555	103.488	1.0121	0.273349	3.70258	0.000213417	0.00119093
ENSG00000273002.1	-	13.2203	1.88729	0.509862	3.70158	0.000214263	0.00119524
ENSG00000166793.10	YPEL4	261.794	-1.00715	0.272128	-3.70101	0.000214742	0.00119715
ENSG00000140090.17	SLC24A4	19.5758	1.72465	0.466086	3.70029	0.000215354	0.00120006
ENSG00000260563.3	-	45.2896	1.48739	0.402033	3.69967	0.000215879	0.00120223
ENSG00000128917.7	DLL4	88.4786	1.94451	0.525851	3.69784	0.000217443	0.00121044
ENSG00000271833.1	-	37.0875	1.13717	0.307596	3.69696	0.000218196	0.00121437
ENSG00000184956.15	MUC6	33.1861	-5.85917	1.58624	-3.69375	0.000220972	0.00122888
ENSG00000260233.3	-	42.9215	1.76457	0.477756	3.69345	0.000221233	0.00122999
ENSG00000159905.14	ZNF221	30.8157	-2.00401	0.542842	-3.69169	0.000222768	0.00123774
ENSG00000204642.13	HLA-F	34.0153	1.37956	0.373763	3.69098	0.000223388	0.00124093
ENSG00000122877.15	EGR2	237.068	1.444	0.391242	3.6908	0.000223546	0.00124155
ENSG00000224713.4	-	17.1321	2.93551	0.796394	3.68601	0.0002278	0.0012628
ENSG00000259488.2	DUT-AS1	43.4134	1.63929	0.444861	3.68495	0.000228751	0.00126702
ENSG00000204653.9	ASPDH	18.876	4.01067	1.0899	3.67986	0.00023336	0.00129067
ENSG00000197566.9	ZNF624	94.5904	1.42583	0.387639	3.67825	0.000234838	0.0012983
ENSG00000188177.13	ZC3H6	476.163	1.01036	0.274768	3.67713	0.000235877	0.00130368
ENSG00000251602.6	MTA1-DT	29.3728	-1.51984	0.413486	-3.67568	0.000237217	0.00131036
ENSG00000259834.1	-	41.9604	1.08245	0.294661	3.67356	0.000239195	0.00131958
ENSG00000262663.1	-	35.656	1.50978	0.411382	3.67001	0.000242538	0.00133642
ENSG00000130270.16	ATP8B3	130.888	1.08148	0.294742	3.66926	0.000243254	0.00133988
ENSG00000147889.17	CDKN2A	44.9327	1.44683	0.394311	3.66925	0.000243267	0.00133988
ENSG00000272556.2	-	94.4177	-1.00227	0.273163	-3.66913	0.000243376	0.00134021
ENSG00000206077.10	ZDHHC11B	142.69	1.47293	0.401465	3.66888	0.000243614	0.00134124
ENSG00000280344.1	-	21.6579	2.21046	0.602645	3.66792	0.000244527	0.00134576
ENSG00000259129.5	LINC00648	40.3536	-2.84265	0.775512	-3.66551	0.000246845	0.0013579
ENSG00000235703.5	EOLA2-DT	179.822	1.52782	0.416835	3.66529	0.000247055	0.00135878
ENSG00000262304.2	-	28.9307	6.35211	1.73338	3.66458	0.000247747	0.00136174
ENSG00000162711.17	NLRP3	6.27418	2.71838	0.741873	3.66421	0.000248103	0.00136341
ENSG00000225614.2	ZNF469	47.0762	-1.13229	0.309037	-3.66393	0.000248378	0.00136436
ENSG00000165084.15	C8orf34	68.1531	-1.02205	0.279339	-3.6588	0.000253403	0.00138881
ENSG00000186288.5	PABPC1L2A	23.9749	1.82015	0.497719	3.65698	0.000255204	0.00139839
ENSG00000260615.1	-	6.28478	3.63775	0.99501	3.65599	0.000256191	0.00140293
ENSG00000178773.14	CPNE7	97.8531	-1.06496	0.291388	-3.65478	0.0002574	0.00140843
ENSG00000185522.8	LMNTD2	95.3647	1.04347	0.285642	3.65306	0.000259129	0.00141727
ENSG00000285283.1	-	37.9345	-6.39465	1.75172	-3.6505	0.000261726	0.00143029
ENSG00000144355.14	DLX1	9.01103	-4.91668	1.34705	-3.64995	0.000262291	0.00143292
ENSG00000226031.5	FGF13-AS1	10.9801	-1.86463	0.510867	-3.64993	0.000262314	0.00143292
ENSG00000198580.7	-	5.08676	-5.09198	1.39658	-3.64602	0.000266331	0.00145218
ENSG00000182308.6	DCAF4L1	31.7222	1.34505	0.368953	3.64558	0.000266794	0.0014544
ENSG00000284862.1	CCDC39	37.0603	1.46073	0.400697	3.64548	0.000266898	0.00145467
ENSG00000198857.3	-	11.0549	2.36773	0.649571	3.64507	0.000267317	0.00145636
ENSG00000270933.1	-	16.0755	1.92399	0.527988	3.64401	0.000268426	0.00146208
ENSG00000258101.2	-	10.4486	2.73451	0.750423	3.64396	0.000268476	0.00146208
ENSG00000099338.22	CATSPERG	92.2064	1.75678	0.482212	3.64317	0.000269303	0.00146598
ENSG00000266710.2	RN7SL48P	11.4837	5.12632	1.40726	3.64277	0.000269725	0.00146797
ENSG00000235351.1	-	13.3254	2.9556	0.811984	3.63997	0.000272671	0.0014837
ENSG00000237669.1	-	17.6389	1.65897	0.455932	3.63864	0.000274086	0.00149018
ENSG00000260711.2	-	26.3796	1.3391	0.368313	3.63576	0.000277161	0.00150546
ENSG00000224138.1	-	20.7651	2.38638	0.656366	3.63574	0.000277179	0.00150546
ENSG00000225526.4	MKRN2OS	19.5638	2.07224	0.570075	3.63503	0.000277951	0.00150904
ENSG00000279667.1	-	15.4058	2.08908	0.574854	3.63411	0.000278944	0.00151412
ENSG00000163072.15	NOSTRIN	61.0344	1.39018	0.382592	3.63358	0.00027952	0.00151673
ENSG00000173947.13	CIMAP3	113.862	1.17031	0.322746	3.6261	0.000287738	0.00155867
ENSG00000261474.1	-	13.0629	3.03986	0.838447	3.62558	0.000288317	0.00156085
ENSG00000118271.10	TTR	8.43558	4.82037	1.33003	3.62425	0.0002898	0.00156825
ENSG00000225808.1	-	19.82	1.56484	0.431797	3.62401	0.000290068	0.00156938
ENSG00000266171.1	-	20.0429	1.86469	0.514827	3.62198	0.000292359	0.00158081
ENSG00000260558.2	-	10.7743	2.4581	0.678809	3.62119	0.00029325	0.00158498
ENSG00000245025.2	-	16.0716	-3.23996	0.895038	-3.61992	0.000294696	0.00159247
ENSG00000270011.7	ZNF559-ZNF177	41.8874	-1.76592	0.487937	-3.61916	0.00029556	0.00159639
ENSG00000251023.1	-	12.8145	2.08859	0.577338	3.61762	0.000297325	0.00160375
ENSG00000272983.1	-	38.0548	1.61228	0.445985	3.61509	0.000300244	0.00161916
ENSG00000157890.17	MEGF11	92.4537	1.22965	0.340312	3.6133	0.000302319	0.00162959
ENSG00000113739.10	STC2	2034.1	1.02922	0.284863	3.61305	0.00030262	0.00163012
ENSG00000260197.1	-	46.749	1.21853	0.337334	3.61225	0.000303552	0.00163402
ENSG00000270424.1	PAWRP2	12.3103	4.88632	1.35333	3.6106	0.000305495	0.00164306
ENSG00000100478.14	AP4S1	111.204	-1.30003	0.36037	-3.6075	0.000309166	0.00166059
ENSG00000172215.5	CXCR6	6.56053	2.71337	0.75215	3.60749	0.000309176	0.00166059
ENSG00000205763.13	-	112.878	-3.89104	1.07894	-3.60636	0.000310518	0.00166612
ENSG00000255559.1	ZNF252P-AS1	11.0327	2.43098	0.674266	3.60537	0.000311706	0.00167182
ENSG00000189431.7	RASSF10	52.9138	-1.39268	0.386717	-3.60129	0.00031664	0.00169589
ENSG00000269476.1	-	5.18146	5.39745	1.49987	3.5986	0.000319934	0.00171043
ENSG00000244161.1	FLNB-AS1	32.6192	1.23991	0.345035	3.59357	0.000326172	0.00174028
ENSG00000270419.1	CAHM	41.9764	1.61395	0.449449	3.59095	0.00032948	0.00175617
ENSG00000150672.17	DLG2	146.27	-1.37714	0.383625	-3.58982	0.000330908	0.00176272
ENSG00000235423.8	-	30.8503	-1.5052	0.419334	-3.5895	0.000331316	0.00176454
ENSG00000086205.17	FOLH1	32.6757	-4.18963	1.16968	-3.58186	0.00034116	0.00181153
ENSG00000124159.15	MATN4	11.4925	-1.93045	0.539094	-3.58092	0.00034239	0.00181697
ENSG00000229921.6	KIF25-AS1	29.5292	-1.79397	0.501109	-3.57999	0.000343611	0.00182236
ENSG00000181722.16	ZBTB20	155.235	2.51474	0.702637	3.57901	0.0003449	0.0018281
ENSG00000175311.6	ANKS4B	6.48672	2.9989	0.838163	3.57795	0.000346303	0.00183481
ENSG00000172232.9	AZU1	28.2478	2.27699	0.636863	3.57531	0.000349809	0.00185082
ENSG00000248866.1	USP46-DT	14.5981	-2.20699	0.617287	-3.57531	0.000349813	0.00185082
ENSG00000154760.13	SLFN13	498.179	-1.44077	0.403092	-3.57429	0.000351183	0.0018577
ENSG00000215859.9	-	48.2977	1.68486	0.471468	3.57364	0.000352049	0.00186126
ENSG00000228065.10	-	54.7754	1.22309	0.342258	3.57361	0.000352098	0.00186126
ENSG00000180938.5	ZNF572	3.69541	-5.94773	1.66436	-3.57358	0.000352135	0.00186126
ENSG00000185245.7	GP1BA	95.9961	1.27094	0.355718	3.57289	0.000353062	0.0018651
ENSG00000278318.4	ZNF229	184.06	-2.26087	0.632899	-3.57224	0.000353945	0.00186896
ENSG00000264985.3	LOC101928251	15.6411	2.15607	0.603603	3.57201	0.000354252	0.00187022
ENSG00000274184.1	-	8.73536	4.81556	1.34916	3.56929	0.000357951	0.00188824
ENSG00000279331.1	RBM12B-AS1	27.9138	1.28023	0.358804	3.56805	0.000359653	0.00189609
ENSG00000203288.3	TDRKH-AS1	34.0917	2.15685	0.605107	3.56441	0.000364679	0.00192031
ENSG00000215105.4	-	94.2038	-1.03543	0.290516	-3.56411	0.000365094	0.00192211
ENSG00000178568.14	ERBB4	452.708	1.36818	0.384028	3.56273	0.000367024	0.0019296
ENSG00000111644.7	ACRBP	39.9092	1.44156	0.404793	3.56122	0.000369129	0.0019399
ENSG00000183091.19	NEB	71.3695	1.0881	0.305554	3.56108	0.000369333	0.00194058
ENSG00000181798.2	LINC00471	40.5994	1.02833	0.288926	3.55916	0.000372045	0.00195445
ENSG00000227591.5	HSD11B1-AS1	4.82815	3.83336	1.07824	3.5552	0.000377695	0.001981
ENSG00000255837.1	TAS2R20	14.5384	2.07223	0.583074	3.55397	0.000379467	0.00198872
ENSG00000261098.1	-	49.6232	-1.12837	0.317574	-3.5531	0.000380726	0.00199434
ENSG00000243323.7	-	12.2428	2.53601	0.713954	3.55206	0.000382229	0.00200123
ENSG00000225693.1	-	9.11491	2.7846	0.784537	3.54936	0.000386168	0.00201986
ENSG00000237017.1	-	42.9114	1.6646	0.469048	3.54889	0.000386856	0.00202307
ENSG00000272842.1	-	13.1713	2.96902	0.83693	3.54752	0.000388879	0.00203284
ENSG00000236015.1	-	13.552	1.79202	0.505312	3.54636	0.000390595	0.00204061
ENSG00000254595.1	LOC644169	50.5543	1.25417	0.353827	3.54458	0.00039324	0.00205241
ENSG00000122870.11	BICC1	83.4587	-1.51902	0.42894	-3.54135	0.00039809	0.00207406
ENSG00000259887.1	FIGNL2-DT	16.4952	4.55396	1.2864	3.54008	0.0004	0.0020832
ENSG00000186818.12	LILRB4	17.1227	2.02886	0.573314	3.53883	0.000401912	0.00209234
ENSG00000102575.11	ACP5	20.8756	-1.92696	0.544795	-3.53703	0.000404647	0.00210534
ENSG00000105246.5	EBI3	12.0948	2.32171	0.656884	3.53443	0.000408653	0.0021241
ENSG00000280269.1	-	4.57173	4.98463	1.41072	3.5334	0.00041025	0.00213115
ENSG00000259418.1	-	5.83349	2.45287	0.694835	3.53015	0.000415328	0.00215458
ENSG00000179397.17	CATSPERE	9.19908	3.93476	1.1151	3.52863	0.000417721	0.00216616
ENSG00000279177.1	-	16.9235	-2.10454	0.596532	-3.52795	0.000418786	0.00217041
ENSG00000280330.1	-	16.9235	-2.10454	0.596532	-3.52795	0.000418786	0.00217041
ENSG00000226435.10	-	9.44938	2.98383	0.846004	3.52698	0.000420335	0.00217801
ENSG00000161681.15	SHANK1	401.586	1.68398	0.477506	3.52661	0.000420923	0.00218063
ENSG00000267535.1	LINC00868	10.7207	2.30126	0.652846	3.52497	0.000423539	0.00219205
ENSG00000225083.1	-	6.51154	3.85157	1.09311	3.52351	0.000425868	0.00220239
ENSG00000262434.1	-	30.0598	2.80537	0.797067	3.51961	0.00043218	0.00223149
ENSG00000163734.4	CXCL3	38.2297	1.20972	0.343789	3.5188	0.000433507	0.00223754
ENSG00000281091.2	-	31.1914	-1.27578	0.362728	-3.51717	0.000436171	0.00224998
ENSG00000267699.2	-	8.57465	-4.79558	1.36395	-3.51594	0.000438192	0.00225909
ENSG00000165409.17	TSHR	52.9269	1.64956	0.469192	3.51574	0.000438529	0.00226039
ENSG00000280604.1	-	15.0767	1.68146	0.478387	3.51485	0.00044001	0.00226671
ENSG00000135077.8	HAVCR2	13.9678	3.12285	0.88863	3.51423	0.00044103	0.00227108
ENSG00000277511.1	-	14.5914	2.26542	0.644742	3.51369	0.00044193	0.00227528
ENSG00000203814.6	H2BC18	72.9865	-1.1279	0.32136	-3.50976	0.000448515	0.00230739
ENSG00000271032.1	-	6.40297	3.26782	0.931223	3.50917	0.000449512	0.00231157
ENSG00000214455.4	-	28.9428	1.86208	0.530639	3.50912	0.000449587	0.00231157
ENSG00000280347.1	-	51.7029	1.14888	0.32758	3.50719	0.000452867	0.00232708
ENSG00000278995.1	-	5.96952	3.23106	0.921345	3.5069	0.000453365	0.00232919
ENSG00000250208.6	FZD10-AS1	290.382	-1.71135	0.488025	-3.50669	0.000453725	0.00233014
ENSG00000225527.1	-	4.55312	4.14934	1.18333	3.50649	0.000454067	0.00233099
ENSG00000145248.6	SLC10A4	37.2519	-1.06537	0.304103	-3.50331	0.000459517	0.00235579
ENSG00000246889.2	-	33.7195	1.78592	0.509833	3.50295	0.000460135	0.00235843
ENSG00000259248.6	USP3-AS1	43.8771	1.68685	0.481597	3.50261	0.000460722	0.00236015
ENSG00000144285.19	SCN1A	78.3654	-1.74282	0.497619	-3.50233	0.000461214	0.00236221
ENSG00000264548.1	-	5.92981	5.11555	1.46065	3.50225	0.000461342	0.00236241
ENSG00000226355.1	-	3.92969	4.99103	1.42536	3.50158	0.000462502	0.0023679
ENSG00000262691.1	-	27.5889	1.53909	0.43988	3.49888	0.000467223	0.00238839
ENSG00000228570.7	NUTM2E	9.43915	4.99997	1.42915	3.49855	0.00046779	0.00239082
ENSG00000139410.14	SDSL	67.7091	1.0297	0.29459	3.49537	0.00047341	0.00241769
ENSG00000205856.3	C22orf42	16.0358	1.47094	0.420904	3.49473	0.000474543	0.00242301
ENSG00000237641.1	RPL28P2	10.2439	2.78674	0.797793	3.49306	0.000477514	0.00243724
ENSG00000279080.1	-	64.0317	1.01166	0.290083	3.48747	0.000487622	0.00248264
ENSG00000233613.5	-	45.2144	1.4713	0.421963	3.48679	0.000488848	0.00248793
ENSG00000258942.1	-	4.76799	4.38561	1.25795	3.48631	0.000489736	0.00249102
ENSG00000247092.6	SNHG10	198.564	1.16126	0.333411	3.48296	0.000495911	0.00252002
ENSG00000183092.16	BEGAIN	103.679	-1.78047	0.511226	-3.48275	0.00049629	0.00252098
ENSG00000280114.1	-	11.4921	2.27019	0.651859	3.48264	0.000496488	0.00252151
ENSG00000237988.5	OR2I1P	6.72961	2.70825	0.777654	3.48259	0.000496595	0.00252157
ENSG00000125869.9	LAMP5	363.268	1.1037	0.317008	3.48162	0.000498395	0.00252926
ENSG00000273654.1	-	7.11972	1.86127	0.534688	3.48104	0.000499475	0.00253426
ENSG00000144488.14	ESPNL	31.7304	-1.95793	0.562612	-3.48006	0.000501299	0.00254254
ENSG00000147174.11	GCNA	34.2073	1.24107	0.35664	3.4799	0.000501603	0.0025436
ENSG00000215580.10	-	14.3222	1.56394	0.449452	3.47965	0.00050207	0.00254499
ENSG00000204839.8	MROH6	113.348	1.13692	0.326781	3.47915	0.000503008	0.00254878
ENSG00000198538.10	ZNF28	237.857	-1.129	0.325058	-3.47323	0.000514236	0.00259923
ENSG00000263006.6	-	34.9783	1.75562	0.505683	3.47178	0.000517026	0.00261085
ENSG00000237916.1	RPL37P12	12.2454	2.07857	0.598942	3.4704	0.000519692	0.00262183
ENSG00000080031.9	PTPRH	50.9148	2.40486	0.693411	3.46817	0.00052402	0.00264116
ENSG00000054392.12	HHAT	101.488	-1.48947	0.429808	-3.46542	0.000529404	0.00266526
ENSG00000196834.11	POTEI	49.3021	-1.76344	0.509701	-3.45975	0.000540674	0.00271634
ENSG00000272973.1	-	8.78711	2.50858	0.725468	3.45788	0.00054445	0.00273273
ENSG00000136449.13	MYCBPAP	30.3072	2.48922	0.719949	3.4575	0.000545214	0.00273553
ENSG00000219410.6	-	6.27108	5.28314	1.52816	3.45719	0.000545837	0.00273763
ENSG00000270589.1	-	26.0972	1.91829	0.555643	3.45238	0.000555665	0.00278115
ENSG00000168961.16	LGALS9	34.3784	1.62996	0.472383	3.45051	0.000559527	0.00279837
ENSG00000185291.11	-	87.5121	1.08446	0.314462	3.44862	0.000563458	0.00281539
ENSG00000185291.11_PAR_Y	-	87.5121	1.08446	0.314462	3.44862	0.000563458	0.00281539
ENSG00000144792.9	ZNF660	227.029	-1.1375	0.32996	-3.44737	0.000566066	0.00282682
ENSG00000244607.6	CCDC13	23.6945	1.45213	0.42139	3.44605	0.000568836	0.00283906
ENSG00000105668.7	UPK1A	8.51379	1.77634	0.515507	3.44582	0.000569334	0.00284101
ENSG00000269929.1	MIRLET7A1HG	36.9711	1.57593	0.457462	3.44494	0.000571194	0.00284922
ENSG00000284526.1	LOC122455342	22.2459	1.39406	0.404684	3.4448	0.000571482	0.00285012
ENSG00000262903.1	-	29.0044	1.7101	0.496623	3.44345	0.000574342	0.00286224
ENSG00000267559.5	-	30.0706	1.7538	0.509401	3.44288	0.000575563	0.00286725
ENSG00000166111.9	SVOP	153.672	1.78643	0.519152	3.44104	0.000579472	0.00288402
ENSG00000117983.17	MUC5B	36.8659	-4.98595	1.45009	-3.43837	0.000585217	0.00290989
ENSG00000258779.7	LOHAN2	18.8989	2.07949	0.604866	3.43794	0.000586164	0.00291405
ENSG00000268093.1	-	17.0894	2.42941	0.707144	3.43552	0.000591422	0.00293799
ENSG00000248593.3	-	34.2617	1.29871	0.378354	3.43252	0.000598004	0.00296681
ENSG00000258186.2	-	41.5672	-1.44853	0.422363	-3.42957	0.00060453	0.00299695
ENSG00000269399.2	-	32.6524	1.51427	0.441658	3.42861	0.000606672	0.00300645
ENSG00000238260.1	-	11.4261	2.47264	0.721207	3.42847	0.000606995	0.00300693
ENSG00000241489.7	-	107.91	1.49624	0.436948	3.4243	0.000616388	0.00304835
ENSG00000283128.1	-	31.8012	1.41869	0.41431	3.42422	0.000616572	0.00304869
ENSG00000223643.6	-	9.01196	2.94419	0.859926	3.42377	0.000617588	0.00305259
ENSG00000236266.1	-	4.76229	3.61351	1.0556	3.4232	0.000618896	0.00305848
ENSG00000135439.11	AGAP2	330.959	-1.27562	0.372863	-3.42116	0.000623555	0.00307979
ENSG00000160307.9	S100B	18.5755	-2.52172	0.737171	-3.42081	0.000624355	0.00308317
ENSG00000120251.19	GRIA2	369.729	-4.38338	1.28294	-3.41665	0.000633962	0.00312597
ENSG00000142530.10	GARIN5A	45.8603	1.22949	0.360067	3.41461	0.000638735	0.003146
ENSG00000149633.11	KIAA1755	64.1251	-4.39706	1.28811	-3.41359	0.000641135	0.00315548
ENSG00000244479.7	-	49.705	-1.19989	0.351512	-3.4135	0.000641343	0.00315592
ENSG00000113209.8	PCDHB5	34.3616	-1.50879	0.442045	-3.4132	0.000642051	0.00315882
ENSG00000100362.12	PVALB	19.6014	1.49651	0.438627	3.4118	0.000645366	0.00317278
ENSG00000144119.3	C1QL2	94.4577	1.0788	0.316346	3.41018	0.000649202	0.00318928
ENSG00000173077.15	DELEC1	47.6981	1.37608	0.403604	3.40948	0.000650863	0.00319685
ENSG00000176125.4	UFSP1	13.8922	-1.90299	0.55825	-3.40885	0.000652372	0.00320367
ENSG00000278000.1	-	20.3672	1.50447	0.441623	3.40668	0.000657574	0.00322386
ENSG00000222448.1	-	2.96	5.22239	1.53317	3.40627	0.000658582	0.0032282
ENSG00000268279.4	-	11.1264	2.69969	0.793137	3.40382	0.000664517	0.0032537
ENSG00000168874.12	ATOH8	80.2894	-1.75611	0.516025	-3.40314	0.000666165	0.00326056
ENSG00000271147.7	-	100.453	-1.02293	0.300853	-3.40011	0.000673598	0.00329513
ENSG00000237399.7	PITRM1-AS1	37.893	2.2271	0.655337	3.39841	0.000677784	0.00331378
ENSG00000126785.12	RHOJ	43.4016	-2.81825	0.829481	-3.3976	0.000679795	0.003323
ENSG00000140839.11	CLEC18B	51.4621	-4.42184	1.30197	-3.39626	0.000683129	0.00333745
ENSG00000151773.12	CCDC122	132.907	1.11979	0.329752	3.39585	0.000684147	0.0033412
ENSG00000274718.1	-	9.50314	1.61672	0.476141	3.39547	0.000685121	0.00334534
ENSG00000255458.5	SMIM14-DT	25.4547	1.57249	0.463153	3.39519	0.000685802	0.00334805
ENSG00000116885.18	OSCP1	95.7617	1.18952	0.350387	3.39489	0.000686573	0.0033512
ENSG00000202198.1	RN7SK	16.571	24.3344	7.17026	3.3938	0.0006893	0.00336204
ENSG00000185437.13	SH3BGR	73.181	1.3497	0.39779	3.393	0.000691315	0.00337002
ENSG00000127530.3	OR7C1	35.8572	1.31991	0.389139	3.39188	0.00069414	0.00338304
ENSG00000279127.1	-	24.8852	1.23878	0.365349	3.39069	0.000697172	0.00339608
ENSG00000111783.12	RFX4	1710.94	-2.01886	0.595538	-3.38998	0.000698989	0.00340321
ENSG00000080854.14	IGSF9B	354.009	-1.14862	0.339215	-3.38613	0.000708869	0.00344675
ENSG00000156463.17	SH3RF2	22.6932	1.85216	0.547238	3.38455	0.00071294	0.0034659
ENSG00000239713.8	APOBEC3G	33.1011	1.08013	0.319541	3.38025	0.000724209	0.00351619
ENSG00000170100.13	ZNF778	493.02	-1.04368	0.308817	-3.37961	0.000725899	0.00352247
ENSG00000276071.1	-	16.4822	2.28787	0.677889	3.375	0.000738167	0.00357873
ENSG00000259192.1	-	52.4468	1.08841	0.322587	3.37399	0.000740859	0.00359113
ENSG00000256984.2	-	57.3693	1.33288	0.395547	3.36972	0.000752442	0.00363997
ENSG00000115523.16	GNLY	9.04233	2.22598	0.660702	3.36912	0.000754096	0.00364599
ENSG00000246982.6	-	28.7803	1.96174	0.58261	3.36715	0.000759484	0.0036707
ENSG00000169247.12	SH3TC2	19.0002	-2.48722	0.739134	-3.36504	0.000765317	0.00369688
ENSG00000057252.12	SOAT1	450.536	-1.02053	0.303364	-3.36405	0.000768066	0.00370814
ENSG00000204701.2	OR2J3	6.24148	4.50924	1.34054	3.36374	0.000768933	0.00371165
ENSG00000225975.6	ZNF567-DT	27.358	1.60529	0.477488	3.36195	0.000773937	0.00373445
ENSG00000260834.1	-	76.5119	-1.58711	0.472247	-3.36077	0.00077725	0.00374863
ENSG00000063438.16	AHRR	108.229	-1.84226	0.548504	-3.35871	0.00078307	0.0037744
ENSG00000070031.3	SCT	17.4419	2.61675	0.779215	3.35819	0.000784551	0.00378086
ENSG00000277767.1	-	24.6336	1.4251	0.424522	3.35696	0.000788042	0.00379562
ENSG00000246339.5	EXTL3-AS1	25.9382	1.99953	0.595875	3.35561	0.000791891	0.00381098
ENSG00000275215.1	RNA5-8SN3	43.5983	-1.18	0.351658	-3.35553	0.000792143	0.00381098
ENSG00000277739.1	RNA5-8SP10	43.5983	-1.18	0.351658	-3.35553	0.000792143	0.00381098
ENSG00000278189.1	RNA5-8SN1	43.5983	-1.18	0.351658	-3.35553	0.000792143	0.00381098
ENSG00000278233.1	RNA5-8SN2	43.5983	-1.18	0.351658	-3.35553	0.000792143	0.00381098
ENSG00000120210.7	INSL6	9.05767	-3.80382	1.13497	-3.35149	0.00080379	0.00386098
ENSG00000234509.1	-	9.59279	4.38464	1.30883	3.35005	0.000807967	0.00387824
ENSG00000272630.1	-	27.3493	1.50251	0.448538	3.34979	0.000808728	0.00388049
ENSG00000272108.1	-	24.9201	1.54391	0.461087	3.34842	0.000812741	0.00389904
ENSG00000249226.1	-	3.44845	5.35667	1.60006	3.3478	0.000814569	0.0039057
ENSG00000225792.1	SNX10-AS1	49.2911	-2.71829	0.812491	-3.34562	0.000820981	0.00393503
ENSG00000259664.2	-	7.21293	2.38257	0.712506	3.34393	0.000825997	0.00395764
ENSG00000189157.13	FAM47E	79.6289	1.08019	0.323259	3.34156	0.000833103	0.00398953
ENSG00000285839.1	-	135.112	2.60457	0.779612	3.34085	0.000835224	0.00399825
ENSG00000249572.1	-	18.5398	-1.42755	0.427416	-3.33997	0.000837889	0.00400956
ENSG00000267372.2	-	34.0628	1.33343	0.399451	3.33815	0.000843373	0.0040329
ENSG00000197670.6	-	17.2416	1.71313	0.513295	3.33751	0.000845317	0.00404075
ENSG00000101188.4	NTSR1	16.3682	-1.7698	0.530803	-3.33419	0.000855484	0.00408567
ENSG00000262484.1	CCER2	12.6802	2.69278	0.808634	3.33003	0.000868352	0.00414192
ENSG00000232470.1	-	9.69894	2.00491	0.602338	3.32855	0.000873005	0.00415964
ENSG00000251247.10	ZNF345	94.3878	1.21761	0.365914	3.32757	0.000876064	0.00417347
ENSG00000279744.1	-	68.9531	1.63086	0.490155	3.32723	0.000877143	0.00417786
ENSG00000235602.5	POU5F1P3	13.8761	2.72381	0.818789	3.32664	0.000879009	0.004186
ENSG00000264343.5	NOTCH2NLA	243.956	-1.1153	0.335291	-3.32637	0.000879853	0.00418851
ENSG00000261642.1	-	12.8337	1.91477	0.575779	3.32553	0.000882505	0.00419964
ENSG00000285886.1	LOC124901671	18.6698	2.02812	0.610332	3.32298	0.000890619	0.00423295
ENSG00000166546.13	BEAN1	33.0786	2.62515	0.790211	3.3221	0.000893442	0.00424485
ENSG00000251363.2	-	6.44275	3.83318	1.15441	3.32047	0.000898675	0.00426742
ENSG00000239377.1	-	13.2899	2.01035	0.606041	3.31719	0.000909267	0.00431285
ENSG00000261656.5	BEAN1-AS1	8.16661	4.41218	1.33016	3.31703	0.000909797	0.00431407
ENSG00000112530.11	PACRG	25.2284	2.98602	0.900913	3.31444	0.000918272	0.00435038
ENSG00000162624.14	LHX8	10.8851	-1.70771	0.515613	-3.31199	0.000926333	0.00438544
ENSG00000274290.2	H2BC6	14.2211	-2.19405	0.66271	-3.31073	0.000930546	0.00440382
ENSG00000279602.1	-	80.5566	1.06394	0.321411	3.31022	0.000932228	0.004411
ENSG00000260274.1	-	12.5576	-3.33952	1.00916	-3.3092	0.000935621	0.00442626
ENSG00000250497.1	-	38.7443	-1.22766	0.371632	-3.30343	0.000955104	0.00450881
ENSG00000008196.12	TFAP2B	342.946	-4.6951	1.42143	-3.3031	0.000956239	0.00451337
ENSG00000271971.1	-	22.7444	1.4789	0.447826	3.30241	0.000958584	0.00452363
ENSG00000279355.1	-	34.5346	1.39283	0.421782	3.30224	0.000959149	0.00452549
ENSG00000233974.3	-	14.3294	3.9007	1.18125	3.30217	0.0009594	0.00452588
ENSG00000279259.1	-	23.3304	1.50491	0.45615	3.29917	0.000969723	0.00457052
ENSG00000139973.16	SYT16	84.2273	-1.03759	0.314647	-3.29762	0.000975078	0.0045925
ENSG00000183747.11	ACSM2A	25.2842	2.76044	0.837604	3.29563	0.000981998	0.00462019
ENSG00000267504.1	-	9.01893	1.8749	0.569061	3.29473	0.000985171	0.00463265
ENSG00000261366.1	MANEA-DT	23.5385	1.6797	0.509886	3.29426	0.000986803	0.00463951
ENSG00000213213.13	CCDC183	121.591	1.32239	0.401474	3.29383	0.000988306	0.00464575
ENSG00000279168.2	-	55.2446	1.48273	0.450159	3.29378	0.000988489	0.00464579
ENSG00000269404.6	SPIB	54.2431	-2.00726	0.609881	-3.29123	0.000997519	0.00468492
ENSG00000261634.3	PAQR5-DT	5.20181	2.80323	0.851989	3.29021	0.00100112	0.00469934
ENSG00000227376.1	-	7.22978	4.44344	1.35104	3.28889	0.00100583	0.00471894
ENSG00000284630.1	-	27.317	1.50255	0.456912	3.28848	0.00100729	0.00472413
ENSG00000204758.7	RPL26L1-AS1	20.3459	1.8739	0.570215	3.28631	0.00101509	0.00475568
ENSG00000189233.11	NUGGC	9.33946	2.40008	0.731129	3.28271	0.00102814	0.00481259
ENSG00000174951.11	FUT1	73.8093	1.06627	0.324891	3.28194	0.00103094	0.00482486
ENSG00000166763.7	-	23.213	1.66855	0.508801	3.27938	0.00104036	0.00486722
ENSG00000223381.1	LINC02661	12.9833	1.91758	0.584775	3.27917	0.00104111	0.00486964
ENSG00000261821.2	-	17.058	2.13868	0.652209	3.27914	0.00104124	0.00486964
ENSG00000162931.11	TRIM17	32.3798	-1.92836	0.588187	-3.27849	0.00104366	0.00487749
ENSG00000143995.19	MEIS1	1207.36	-2.06984	0.631421	-3.27807	0.00104518	0.00488375
ENSG00000155897.9	ADCY8	73.089	-1.01125	0.308685	-3.27599	0.00105292	0.00491646
ENSG00000227394.1	RPL11P1	7.72364	2.29882	0.702842	3.27076	0.0010726	0.00499959
ENSG00000266235.1	MIR3176	6.04997	-2.61686	0.80027	-3.26998	0.00107557	0.00501166
ENSG00000214967.5	NPIPA7	65.8012	-1.44402	0.441873	-3.26795	0.00108328	0.0050457
ENSG00000184441.4	-	92.2948	1.0334	0.316225	3.26791	0.00108344	0.0050457
ENSG00000272068.1	-	7.89123	3.80729	1.16538	3.26699	0.00108697	0.00505769
ENSG00000261560.1	-	9.51103	3.23506	0.990364	3.26654	0.00108872	0.00506392
ENSG00000167995.15	BEST1	64.5398	1.16461	0.356532	3.26649	0.00108888	0.00506392
ENSG00000147642.16	SYBU	80.153	-1.7942	0.549875	-3.26292	0.00110272	0.00511843
ENSG00000280064.1	-	112.028	1.82667	0.559895	3.26252	0.00110428	0.00512387
ENSG00000279358.1	-	16.5221	2.36918	0.726356	3.26173	0.00110733	0.00513626
ENSG00000197054.11	ZNF763	31.0571	-1.49185	0.457835	-3.25848	0.00112009	0.00518819
ENSG00000086288.11	NME8	78.9474	1.6032	0.492024	3.25838	0.00112048	0.00518912
ENSG00000135248.15	GARIN1B	35.2923	1.4796	0.454443	3.25586	0.0011305	0.00523184
ENSG00000267254.5	ZNF790-AS1	42.9782	-1.18905	0.36525	-3.25543	0.00113221	0.00523886
ENSG00000183281.14	PLGLB1	31.5548	1.38917	0.426936	3.25382	0.00113865	0.00526481
ENSG00000259130.1	-	3.03673	3.72527	1.1481	3.24472	0.00117566	0.00542291
ENSG00000276115.1	-	28.0546	1.42208	0.438431	3.24358	0.00118038	0.00544282
ENSG00000189423.12	-	48.796	-1.22627	0.378142	-3.24287	0.00118333	0.00545454
ENSG00000174137.12	FAM53A	27.1887	-1.62612	0.501672	-3.24139	0.00118947	0.00548093
ENSG00000285879.1	-	3.7749	4.62745	1.42761	3.24139	0.00118947	0.00548093
ENSG00000175048.16	ZDHHC14	135.321	-1.07732	0.332406	-3.24096	0.00119126	0.00548822
ENSG00000173198.5	CYSLTR1	10.896	1.76817	0.545656	3.24045	0.00119341	0.00549716
ENSG00000101336.13	HCK	15.5996	1.2907	0.398384	3.23984	0.00119597	0.00550707
ENSG00000283635.1	-	12.9809	2.16603	0.668976	3.23783	0.00120442	0.00554019
ENSG00000274386.5	TMEM269	86.7988	1.12274	0.346948	3.23606	0.00121193	0.00557185
ENSG00000249395.2	CASC9	27.8326	1.34808	0.41683	3.23412	0.0012202	0.00560697
ENSG00000280187.1	-	49.3116	-1.27341	0.394001	-3.232	0.00122929	0.00564483
ENSG00000105717.13	PBX4	126.313	1.0519	0.32547	3.23194	0.00122953	0.00564495
ENSG00000109846.7	CRYAB	186.878	-1.6912	0.523287	-3.23187	0.00122983	0.00564538
ENSG00000258471.2	LOC101929718	13.8768	2.82847	0.875316	3.23137	0.00123197	0.00565129
ENSG00000130518.16	IQCN	46.3893	2.52117	0.78032	3.23094	0.00123384	0.00565891
ENSG00000279863.1	-	14.4566	1.95722	0.606735	3.22583	0.00125609	0.0057441
ENSG00000160801.13	PTH1R	36.3997	2.06922	0.641675	3.22472	0.00126096	0.0057654
ENSG00000102683.7	SGCG	24.5923	1.70574	0.528969	3.22465	0.00126129	0.00576589
ENSG00000156564.8	LRFN2	32.2151	-1.1649	0.361388	-3.2234	0.00126681	0.00578713
ENSG00000167434.9	CA4	32.9363	1.5225	0.472338	3.22333	0.00126708	0.00578741
ENSG00000280434.1	-	16.6497	1.22234	0.379437	3.22145	0.00127543	0.00582453
ENSG00000175267.14	VWA3A	21.4904	4.7554	1.47645	3.22084	0.00127817	0.00583605
ENSG00000116663.10	FBXO6	52.8449	1.13661	0.353093	3.21901	0.00128635	0.00587137
ENSG00000225125.2	-	25.0691	1.58316	0.492408	3.21514	0.0013038	0.0059439
ENSG00000280913.2	CTSLP3	12.5223	2.31484	0.720175	3.21428	0.00130773	0.00595871
ENSG00000203780.10	FANK1	60.1363	1.15109	0.358645	3.20956	0.00132941	0.00605024
ENSG00000251158.1	LOC728506	25.8315	2.30691	0.718869	3.20909	0.00133157	0.00605699
ENSG00000170627.10	GTSF1	6.46831	-2.37929	0.742073	-3.20628	0.00134463	0.00611079
ENSG00000260261.2	-	463.902	1.141	0.355906	3.20591	0.00134634	0.00611684
ENSG00000261997.1	-	11.0523	1.83557	0.573162	3.20254	0.00136221	0.0061847
ENSG00000255471.1	-	12.8696	1.72764	0.539545	3.20203	0.00136462	0.00619354
ENSG00000277883.1	-	6.2275	-2.37809	0.742936	-3.20093	0.00136983	0.00621401
ENSG00000172159.15	FRMD3	103.521	-1.2291	0.384198	-3.19914	0.0013784	0.00624861
ENSG00000271918.1	-	19.7204	1.54135	0.481859	3.19876	0.0013802	0.00625572
ENSG00000107295.9	SH3GL2	81.0999	1.00768	0.315163	3.19734	0.00138699	0.00628008
ENSG00000165194.15	PCDH19	380.767	-1.0648	0.333232	-3.19538	0.00139647	0.00631759
ENSG00000227782.2	-	32.7045	1.44159	0.451184	3.19512	0.00139773	0.00632172
ENSG00000155666.11	KDM8	100.958	-1.19851	0.37531	-3.19339	0.00140611	0.00635476
ENSG00000260593.1	-	4.96058	3.20725	1.00438	3.19326	0.00140675	0.00635656
ENSG00000272848.2	-	17.0331	-1.87426	0.586978	-3.19306	0.00140773	0.0063599
ENSG00000188257.11	PLA2G2A	6.9719	2.28293	0.715043	3.19272	0.00140938	0.00636628
ENSG00000285424.1	-	23.04	1.56352	0.489973	3.19103	0.00141765	0.00639929
ENSG00000285799.1	-	11.8804	2.01245	0.63164	3.18608	0.00144217	0.00650003
ENSG00000275854.1	-	27.8833	1.15119	0.361357	3.18575	0.00144381	0.00650634
ENSG00000138061.11	CYP1B1	165.176	-1.10565	0.347149	-3.18495	0.00144777	0.00652085
ENSG00000218537.1	-	13.3198	-1.92446	0.604288	-3.18467	0.00144919	0.00652615
ENSG00000278897.1	-	19.5655	1.65286	0.519162	3.18371	0.00145402	0.00654565
ENSG00000235958.5	UBOX5-AS1	5.86408	5.16162	1.62174	3.18277	0.00145875	0.00656475
ENSG00000253507.5	-	47.9772	-2.16557	0.68063	-3.18172	0.00146405	0.00658527
ENSG00000172238.4	ATOH1	6.59277	2.24389	0.705357	3.18121	0.00146661	0.00659452
ENSG00000143341.11	HMCN1	387.734	-1.07073	0.336971	-3.1775	0.0014855	0.00667272
ENSG00000127241.16	MASP1	97.2619	-1.45905	0.459433	-3.17576	0.00149443	0.00670941
ENSG00000278766.2	-	21.9591	-3.05858	0.96312	-3.1757	0.00149473	0.00670963
ENSG00000225321.2	LINC01427	5.59655	4.78275	1.50619	3.17539	0.00149637	0.00671358
ENSG00000164694.16	FNDC1	14.9281	-2.07287	0.65291	-3.17482	0.00149931	0.00672225
ENSG00000250938.5	-	4.92821	2.91546	0.9185	3.17416	0.00150271	0.00673409
ENSG00000248881.1	-	4.60268	5.5324	1.74333	3.17347	0.00150629	0.00674787
ENSG00000157005.3	SST	23.7344	-4.14458	1.30619	-3.17304	0.00150853	0.00675675
ENSG00000231548.2	OR55B1P	6.19507	4.37465	1.37956	3.17106	0.00151885	0.00679955
ENSG00000132321.16	IQCA1	34.1556	-1.55066	0.489157	-3.17007	0.00152405	0.00681592
ENSG00000271789.1	-	10.6413	2.8551	0.90204	3.16516	0.00154996	0.00691787
ENSG00000142765.17	SYTL1	80.9171	1.20066	0.379688	3.16223	0.00156566	0.00698091
ENSG00000240065.7	PSMB9	32.0858	2.20525	0.697527	3.16153	0.00156942	0.00699649
ENSG00000214188.9	ST7-OT4	7.95395	2.46798	0.780806	3.16081	0.00157332	0.00700885
ENSG00000172264.17	MACROD2	89.5852	1.23104	0.389475	3.16077	0.00157351	0.00700885
ENSG00000280254.1	-	18.225	2.5784	0.816192	3.15905	0.00158282	0.00704441
ENSG00000272777.1	-	16.5253	2.0357	0.644676	3.1577	0.00159016	0.00707236
ENSG00000082126.17	MPP4	13.6517	2.18465	0.692116	3.15648	0.00159686	0.00709859
ENSG00000106479.10	ZNF862	354.342	1.08889	0.34522	3.1542	0.00160939	0.00714829
ENSG00000279861.1	-	35.3215	1.33931	0.424714	3.15344	0.00161357	0.00716243
ENSG00000130045.16	NXNL2	45.6419	1.06304	0.337252	3.15205	0.00162127	0.00719144
ENSG00000105499.13	PLA2G4C	59.497	-1.29421	0.410925	-3.1495	0.00163548	0.00725066
ENSG00000254907.1	-	8.18517	2.24569	0.713077	3.14929	0.00163667	0.00725343
ENSG00000198939.7	ZFP2	40.1558	1.21179	0.385083	3.14684	0.00165047	0.00730759
ENSG00000209482.1	SNORD83A	13.6645	2.94651	0.93646	3.14644	0.00165273	0.00731513
ENSG00000144130.11	NT5DC4	8.42421	2.30515	0.732924	3.14515	0.00166004	0.00734626
ENSG00000217648.1	PARLP2	7.7142	-2.31033	0.734646	-3.14482	0.00166188	0.00735319
ENSG00000277142.1	-	13.2224	-2.0602	0.655235	-3.14422	0.00166532	0.00736718
ENSG00000165556.9	CDX2	88.5065	-2.84239	0.904633	-3.14203	0.0016778	0.00741869
ENSG00000144227.4	NXPH2	23.8318	-1.08453	0.345272	-3.14109	0.00168318	0.00744002
ENSG00000135116.9	HRK	176.299	1.15261	0.36697	3.14088	0.00168438	0.0074441
ENSG00000269439.5	PGLS-DT	21.7315	1.79392	0.571205	3.1406	0.00168603	0.00744889
ENSG00000184564.9	SLITRK6	32.5883	-1.73969	0.553969	-3.14041	0.00168711	0.00745169
ENSG00000268066.5	FMR1-AS1	7.79858	2.45448	0.781583	3.14039	0.00168722	0.00745169
ENSG00000226725.2	PABPC1L2B-AS1	3.76381	2.74602	0.874489	3.14014	0.00168866	0.00745557
ENSG00000231963.1	-	3.76381	2.74602	0.874489	3.14014	0.00168866	0.00745557
ENSG00000262179.2	MYMX	10.0836	-1.39501	0.444604	-3.13764	0.00170315	0.00751082
ENSG00000183785.14	TUBA8	17.3329	-2.28046	0.727303	-3.13551	0.00171557	0.00755805
ENSG00000259498.1	-	33.4141	1.29903	0.414311	3.1354	0.00171619	0.00755952
ENSG00000258590.5	-	4.06038	4.5006	1.43609	3.13393	0.00172483	0.00759506
ENSG00000268433.1	MTDHP3	9.49872	-2.36975	0.756602	-3.13209	0.00173566	0.00763485
ENSG00000185686.17	PRAME	3.95096	-5.0053	1.59822	-3.13179	0.00173744	0.00764046
ENSG00000267871.5	ZNF460-AS1	8.49893	2.72487	0.870314	3.1309	0.00174271	0.00766111
ENSG00000163638.13	ADAMTS9	148.458	1.07576	0.343648	3.1304	0.00174567	0.00767159
ENSG00000259659.1	-	5.93594	3.34127	1.06928	3.12478	0.00177935	0.00780415
ENSG00000285658.1	-	4.50278	4.28417	1.37158	3.12354	0.0017869	0.00783335
ENSG00000164093.16	PITX2	22.2404	-2.10363	0.673542	-3.12323	0.00178879	0.00783813
ENSG00000186399.10	GOLGA8R	20.6879	2.1598	0.691561	3.12307	0.00178973	0.00784061
ENSG00000257497.2	-	19.7984	1.44819	0.463801	3.12244	0.0017936	0.00785496
ENSG00000230177.1	-	24.8872	1.25549	0.402159	3.12187	0.00179708	0.00786764
ENSG00000162944.10	RFTN2	196.889	1.14512	0.366984	3.12034	0.00180643	0.00790596
ENSG00000248971.2	KRT8P46	13.8984	1.70345	0.546341	3.11793	0.00182126	0.00796168
ENSG00000247311.2	-	15.1577	-1.52943	0.490719	-3.11672	0.00182874	0.00798783
ENSG00000256663.1	-	5.09553	-4.4917	1.44124	-3.11654	0.00182984	0.00799002
ENSG00000240006.1	LINC02004	2.9998	4.0381	1.29683	3.11382	0.00184683	0.00805891
ENSG00000133519.12	-	87.1733	1.14146	0.366957	3.1106	0.00186707	0.0081352
ENSG00000111424.10	VDR	8.93803	-2.41136	0.775286	-3.11029	0.00186904	0.00814245
ENSG00000151702.16	FLI1	33.0875	1.34615	0.432868	3.10983	0.00187193	0.00815225
ENSG00000279161.1	-	74.1124	1.10139	0.35424	3.10915	0.00187625	0.00816717
ENSG00000154262.12	ABCA6	17.9315	1.8024	0.579776	3.10879	0.00187858	0.00817596
ENSG00000261024.7	-	3.39373	4.66329	1.50023	3.10839	0.00188109	0.00818554
ENSG00000252690.3	-	46.2278	1.28453	0.413255	3.10831	0.00188159	0.0081864
ENSG00000205231.1	TTLL10-AS1	3.50371	-2.70594	0.870644	-3.10797	0.00188377	0.00819454
ENSG00000171757.15	LRRC34	71.8375	-1.14419	0.368808	-3.10241	0.00191955	0.00834197
ENSG00000279432.1	-	32.8376	-1.32617	0.427478	-3.10231	0.00192017	0.00834197
ENSG00000197471.11	SPN	41.3964	-1.19286	0.384743	-3.10042	0.00193249	0.00838368
ENSG00000279780.1	-	10.8728	-1.46964	0.474017	-3.1004	0.00193261	0.00838368
ENSG00000241255.1	-	3.51141	3.83014	1.23576	3.09941	0.00193905	0.00841026
ENSG00000270704.3	-	15.8219	-1.38724	0.4478	-3.0979	0.00194897	0.00844771
ENSG00000198125.12	MB	9.39878	2.01177	0.64947	3.09756	0.00195124	0.00845228
ENSG00000111335.12	OAS2	9.94264	1.55707	0.502709	3.09737	0.00195249	0.00845612
ENSG00000261286.1	ATP2C2-AS1	22.3334	1.53158	0.494766	3.09556	0.00196441	0.00850222
ENSG00000262155.1	LINC02175	31.469	1.17891	0.38087	3.09531	0.00196605	0.00850792
ENSG00000235314.1	-	69.588	1.06443	0.344121	3.0932	0.0019801	0.00856595
ENSG00000116106.11	EPHA4	1709.87	1.11222	0.359643	3.09257	0.00198432	0.00858278
ENSG00000285671.1	-	10.1524	2.05304	0.664031	3.09178	0.00198958	0.00860276
ENSG00000257800.1	-	33.6536	1.14986	0.371941	3.09152	0.00199137	0.00860636
ENSG00000010379.15	SLC6A13	4.64744	5.37798	1.74036	3.09015	0.00200058	0.00864329
ENSG00000064989.12	CALCRL	124.312	1.01438	0.32838	3.08905	0.00200799	0.00867108
ENSG00000268938.2	-	3.58639	4.37422	1.41615	3.08881	0.00200958	0.00867654
ENSG00000232124.2	LOC105372832	13.1677	4.35001	1.40898	3.08736	0.00201945	0.0087135
ENSG00000099834.18	CDHR5	85.8424	2.766	0.895973	3.08714	0.0020209	0.00871691
ENSG00000258667.1	HIF1A-AS3	6.99762	2.80341	0.908153	3.08693	0.00202234	0.0087217
ENSG00000280047.1	-	23.0729	2.58858	0.838902	3.08567	0.00203092	0.00875587
ENSG00000284820.1	-	78.6896	-1.31083	0.424929	-3.08483	0.00203672	0.00877659
ENSG00000279000.3	OR10A6	8.77764	2.26212	0.733592	3.08362	0.00204499	0.00880941
ENSG00000174482.10	LINGO2	41.6704	1.0361	0.336031	3.08336	0.00204678	0.00881283
ENSG00000204622.11	-	9.68261	1.96524	0.63754	3.08254	0.00205242	0.00883424
ENSG00000236539.3	-	44.5338	1.09507	0.355383	3.08138	0.00206047	0.00886602
ENSG00000230615.6	LOC107984948	26.6494	1.43527	0.46591	3.08058	0.00206599	0.0088869
ENSG00000184838.14	PRR16	21.9098	1.41847	0.460834	3.07805	0.00208361	0.00895267
ENSG00000267462.1	-	10.6467	1.41182	0.458697	3.0779	0.00208461	0.00895542
ENSG00000179930.5	ZNF648	2.75188	-4.25916	1.38461	-3.07607	0.00209747	0.00900629
ENSG00000282907.1	-	10.7593	-2.63522	0.85673	-3.0759	0.00209868	0.00900996
ENSG00000254990.5	-	8.15322	2.87681	0.935483	3.07521	0.00210353	0.00902503
ENSG00000224597.10	-	18.4257	-2.30157	0.748439	-3.07516	0.00210387	0.00902503
ENSG00000238221.1	-	4.63079	4.4293	1.44116	3.07343	0.00211614	0.00907035
ENSG00000077943.7	ITGA8	10.087	-2.9599	0.96372	-3.07133	0.00213109	0.00911974
ENSG00000259974.2	LINC00261	135.735	5.19966	1.6935	3.07036	0.002138	0.00914339
ENSG00000270154.1	-	7.45144	2.56678	0.836143	3.06979	0.0021421	0.00915945
ENSG00000285706.1	LOC124902229	13.2693	1.3797	0.449524	3.06925	0.00214598	0.00917309
ENSG00000122691.12	TWIST1	84.9144	1.07465	0.350244	3.06829	0.00215284	0.00919652
ENSG00000279254.1	-	17.0423	2.13347	0.695706	3.06662	0.00216493	0.00924668
ENSG00000273576.1	-	26.8187	1.45145	0.473321	3.06652	0.00216566	0.00924833
ENSG00000159648.11	SPMIP8	21.9046	1.43482	0.467993	3.06589	0.0021702	0.00926322
ENSG00000234377.7	OBI1-AS1	13.6905	3.04403	0.993187	3.06491	0.00217738	0.00929239
ENSG00000280143.1	-	83.0669	1.17698	0.384102	3.06423	0.00218229	0.00930737
ENSG00000273419.1	-	9.03263	4.65908	1.52068	3.06381	0.00218537	0.00931903
ENSG00000102678.6	FGF9	159.839	2.03992	0.665993	3.06298	0.00219145	0.00933897
ENSG00000196358.10	NTNG2	118.691	2.50975	0.819485	3.06259	0.00219431	0.00934812
ENSG00000162782.15	TDRD5	6.32733	-2.22563	0.726747	-3.06245	0.00219533	0.00935098
ENSG00000260635.1	-	4.06466	4.62863	1.51171	3.06185	0.00219971	0.00936663
ENSG00000270096.1	-	5.77534	5.44737	1.78048	3.0595	0.00221707	0.00943604
ENSG00000105707.13	HPN	78.5935	1.22437	0.400234	3.05913	0.0022198	0.00944462
ENSG00000186766.7	FOXI2	11.4145	1.63512	0.534522	3.05904	0.00222048	0.00944599
ENSG00000226423.1	-	22.0908	1.47002	0.480567	3.05894	0.00222123	0.0094477
ENSG00000076641.4	PAG1	206.79	2.54358	0.8322	3.05645	0.00223973	0.00951874
ENSG00000284697.1	-	5.36337	4.94096	1.61686	3.0559	0.00224389	0.0095349
ENSG00000283932.1	-	7.53019	-22.1596	7.26121	-3.05178	0.0022749	0.00965898
ENSG00000260743.1	-	12.4281	2.06715	0.677741	3.05005	0.00228802	0.00971001
ENSG00000280202.1	-	10.8574	-1.68154	0.551423	-3.04946	0.00229251	0.00972752
ENSG00000134077.15	THUMPD3	57.0782	-1.44098	0.472882	-3.04724	0.00230957	0.00979209
ENSG00000104205.13	SGK3	98.5574	1.15653	0.380592	3.03878	0.00237541	0.010044
ENSG00000265185.5	-	6.83028	-2.44788	0.806149	-3.03651	0.00239334	0.0101176
ENSG00000170577.7	SIX2	16.6173	-1.52752	0.503061	-3.03645	0.00239386	0.0101176
ENSG00000260777.1	-	30.5192	1.00013	0.329467	3.03559	0.00240065	0.0101427
ENSG00000205861.11	PCOTH	12.5131	-1.88121	0.619835	-3.03502	0.00240517	0.0101602
ENSG00000248858.7	FLJ46284	18.1637	1.28454	0.423444	3.03355	0.00241694	0.0102034
ENSG00000263968.2	RN7SL381P	18.2535	1.50434	0.496123	3.03219	0.00242788	0.0102431
ENSG00000165023.6	DIRAS2	57.5715	-2.76142	0.91108	-3.03093	0.00243805	0.0102811
ENSG00000160471.12	COX6B2	51.3344	1.27351	0.420182	3.03085	0.00243869	0.0102822
ENSG00000270948.1	MTDHP1	13.8821	1.68013	0.554396	3.03056	0.00244101	0.0102876
ENSG00000158683.8	PKD1L1	22.0397	1.72429	0.569059	3.03008	0.00244487	0.0102988
ENSG00000275740.1	LOC127814297	107.127	-1.22733	0.405057	-3.03002	0.00244535	0.0102988
ENSG00000277182.1	LOC100287808	43.2333	1.1489	0.37924	3.02949	0.00244966	0.0103153
ENSG00000279652.1	-	19.9194	1.40065	0.462727	3.02695	0.00247032	0.0103892
ENSG00000228598.1	MACC1-AS1	14.425	1.18589	0.39188	3.02616	0.00247681	0.0104083
ENSG00000276334.1	-	37.0837	1.08083	0.357224	3.02564	0.00248109	0.0104246
ENSG00000239922.1	-	5.9953	-5.7182	1.89075	-3.02429	0.00249213	0.010466
ENSG00000232855.6	-	11.2828	2.28576	0.756246	3.0225	0.00250693	0.0105215
ENSG00000169877.9	AHSP	8.90111	1.82781	0.604811	3.02212	0.00251014	0.0105316
ENSG00000165171.10	METTL27	12.003	1.69686	0.561506	3.02198	0.00251123	0.0105346
ENSG00000187037.8	GPR141	21.6353	1.71883	0.569	3.02078	0.00252124	0.0105749
ENSG00000259660.2	-	24.3798	-2.54519	0.843788	-3.01638	0.0025581	0.010718
ENSG00000221953.5	LINC02897	18.832	2.04996	0.67961	3.01637	0.00255818	0.010718
ENSG00000256139.2	-	11.2581	1.63708	0.543078	3.01444	0.00257453	0.0107814
ENSG00000142178.8	SIK1	116.617	-1.98208	0.657562	-3.01429	0.00257584	0.0107852
ENSG00000166323.12	C11orf65	22.1743	1.95619	0.649447	3.01208	0.00259464	0.0108571
ENSG00000237775.1	-	34.6447	1.09711	0.364449	3.01034	0.00260956	0.0109092
ENSG00000274414.1	-	10.495	2.1005	0.697928	3.00963	0.00261566	0.010933
ENSG00000260760.1	-	3.078	-4.64933	1.54496	-3.00935	0.00261804	0.0109378
ENSG00000254094.1	-	7.1409	1.93753	0.64394	3.00887	0.00262224	0.0109502
ENSG00000255843.1	-	3.83907	4.39424	1.4609	3.0079	0.00263062	0.0109834
ENSG00000234685.1	-	45.2595	1.21009	0.402451	3.00682	0.00264	0.0110174
ENSG00000228016.1	RAPGEF4-AS1	3.28411	4.28435	1.42577	3.00493	0.00265639	0.0110841
ENSG00000285865.1	-	23.5773	2.33636	0.777547	3.00478	0.00265771	0.0110867
ENSG00000132259.12	CNGA4	6.54603	2.7252	0.906973	3.00473	0.00265821	0.0110867
ENSG00000279277.1	-	11.8168	4.14307	1.37895	3.00452	0.00266002	0.0110905
ENSG00000277290.1	-	5.97491	4.17137	1.38841	3.00442	0.00266091	0.0110925
ENSG00000253372.5	-	19.6033	1.37639	0.458166	3.00413	0.00266345	0.0110996
ENSG00000163328.13	GPR155	129.034	1.03895	0.345849	3.00407	0.00266395	0.0110999
ENSG00000267940.1	-	24.3914	1.07311	0.357335	3.0031	0.00267244	0.0111238
ENSG00000152527.13	PLEKHH2	281.777	1.1689	0.389232	3.00308	0.0026726	0.0111238
ENSG00000060709.15	RIMBP2	274.119	-1.08452	0.361198	-3.00255	0.00267731	0.0111416
ENSG00000134115.12	CNTN6	30.7947	-4.15374	1.38364	-3.00203	0.00268185	0.011157
ENSG00000233246.1	PHC2-AS1	4.31408	4.01833	1.33916	3.00063	0.0026942	0.0112049
ENSG00000034239.10	CLXN	54.7362	1.24421	0.414744	2.99995	0.00270021	0.011228
ENSG00000265458.1	NARF-AS2	11.0487	-2.56507	0.855902	-2.99692	0.00272726	0.0113229
ENSG00000227953.6	-	43.4697	-1.75667	0.586246	-2.99647	0.00273125	0.011336
ENSG00000261707.1	-	7.38074	3.43941	1.14791	2.99623	0.00273337	0.0113428
ENSG00000277112.3	-	5.5274	4.50832	1.50545	2.99466	0.00274752	0.0113893
ENSG00000262223.7	LINC03048	24.5461	3.13082	1.04556	2.9944	0.00274982	0.0113952
ENSG00000277288.4	LINC02881	14.5945	1.44416	0.482898	2.99061	0.00278421	0.0115234
ENSG00000278727.1	-	9.99041	2.03815	0.681613	2.99019	0.00278803	0.0115343
ENSG00000138823.13	MTTP	46.5215	-1.87825	0.62814	-2.99018	0.00278816	0.0115343
ENSG00000164125.15	GASK1B	264.097	-4.01488	1.34314	-2.98917	0.00279739	0.0115689
ENSG00000275024.1	-	7.2538	4.03097	1.34857	2.98907	0.00279831	0.0115709
ENSG00000258365.1	-	10.2244	-2.67546	0.895757	-2.98681	0.00281902	0.0116475
ENSG00000228528.1	-	8.56682	-4.27925	1.43307	-2.98607	0.0028259	0.0116741
ENSG00000254433.1	-	10.578	1.89153	0.633742	2.9847	0.00283861	0.0117212
ENSG00000280198.1	-	11.6325	2.21489	0.7423	2.98383	0.00284668	0.0117508
ENSG00000122035.6	RASL11A	34.2822	-1.60138	0.536917	-2.98255	0.00285854	0.0117961
ENSG00000132016.11	BRME1	58.6951	-1.36593	0.45805	-2.98206	0.00286314	0.0118133
ENSG00000188038.7	NRN1L	34.8756	1.26644	0.424752	2.98159	0.0028676	0.0118299
ENSG00000184923.12	NUTM2A	67.4102	-1.05538	0.353988	-2.98139	0.00286939	0.0118337
ENSG00000249855.1	EEF1A1P19	18.6341	1.51932	0.5096	2.98139	0.00286942	0.0118337
ENSG00000166664.13	CHRFAM7A	34.9484	2.39979	0.804984	2.98116	0.00287156	0.0118388
ENSG00000236998.2	-	4.15223	3.36642	1.13008	2.97892	0.00289263	0.011911
ENSG00000259158.4	-	28.0512	1.66821	0.560072	2.97856	0.00289608	0.0119196
ENSG00000274026.1	FAM27E3	112.897	1.00009	0.335962	2.97679	0.00291285	0.0119812
ENSG00000263326.1	-	13.7542	2.03902	0.685039	2.97651	0.00291553	0.0119904
ENSG00000229611.1	-	3.72874	3.2907	1.10614	2.97493	0.00293058	0.0120485
ENSG00000197134.11	ZNF257	12.9607	1.94614	0.654354	2.97414	0.00293807	0.0120775
ENSG00000225447.1	-	4.60684	3.5395	1.19057	2.97294	0.00294958	0.012121
ENSG00000253307.1	-	3.41316	4.78688	1.61039	2.9725	0.00295389	0.012135
ENSG00000271699.5	-	38.2708	1.05251	0.354112	2.97225	0.00295626	0.012141
ENSG00000164794.8	KCNV1	36.5432	1.08361	0.364691	2.97131	0.00296534	0.0121708
ENSG00000279595.1	-	62.7015	1.88446	0.634385	2.97053	0.0029729	0.0121961
ENSG00000122432.17	SPATA1	10.6079	3.63192	1.22281	2.97014	0.00297665	0.0122078
ENSG00000196660.10	SLC30A10	13.848	1.59929	0.538488	2.96997	0.00297833	0.0122114
ENSG00000275582.1	-	20.3108	1.22872	0.414217	2.96637	0.00301334	0.0123468
ENSG00000230987.2	LOC647132	19.9484	1.15465	0.389307	2.96592	0.00301782	0.0123613
ENSG00000236953.1	-	26.013	1.32334	0.446261	2.9654	0.00302292	0.0123765
ENSG00000227082.2	LINC02798	10.3485	3.3601	1.13349	2.96437	0.003033	0.012415
ENSG00000183977.13	PP2D1	21.0148	1.1407	0.384805	2.96435	0.00303324	0.012415
ENSG00000234329.1	RPL7AP16	7.65404	2.79732	0.943904	2.96356	0.00304098	0.0124428
ENSG00000105509.10	HAS1	28.0927	1.48957	0.502654	2.9634	0.0030426	0.0124456
ENSG00000205414.1	-	12.2775	2.20322	0.744106	2.9609	0.00306739	0.0125354
ENSG00000140961.12	OSGIN1	49.5393	1.2124	0.409916	2.95769	0.00309955	0.0126416
ENSG00000272405.1	-	17.4125	1.52897	0.517814	2.95274	0.00314965	0.0128263
ENSG00000237232.7	ZNF295-AS1	6.17655	3.45785	1.17178	2.95093	0.00316821	0.012888
ENSG00000281357.2	ARRDC3-AS1	27.3737	1.51142	0.512241	2.9506	0.00317159	0.0128978
ENSG00000233110.1	SORBS2-AS1	9.74554	2.14734	0.727828	2.95035	0.00317419	0.0129045
ENSG00000268618.1	-	6.83376	2.54794	0.863809	2.94965	0.00318133	0.0129295
ENSG00000159588.14	CCDC17	41.4105	1.21811	0.413118	2.94859	0.00319231	0.0129681
ENSG00000176907.4	TCIM	194.711	3.19479	1.08372	2.94799	0.00319852	0.0129895
ENSG00000187581.2	COX8C	1.80372	4.94237	1.67707	2.94704	0.00320835	0.0130175
ENSG00000000971.15	CFH	7.55989	-3.77495	1.28101	-2.94686	0.00321017	0.0130229
ENSG00000196381.10	-	44.3589	1.82923	0.620789	2.94662	0.00321263	0.0130295
[truncated: 685 more rows]

## Sheet: IPS-MECP2insA DEGs
		baseMean	log2FoldChange	lfcSE	stat	pvalue	padj
ENSG00000170542.5	SERPINB9	1051.45	4.48993	0.0777914	57.7175	0	0
ENSG00000279882.1	-	473.464	4.28042	0.115519	37.0539	1.55673e-300	2.00172e-296
ENSG00000132688.10	NES	15595.7	1.20579	0.0341075	35.3526	9.12932e-274	7.82596e-270
ENSG00000092421.16	SEMA6A	6686.94	1.93163	0.0582129	33.1822	1.9444e-241	1.2501e-237
ENSG00000198888.2	ND1	73624.1	1.92903	0.0583438	33.0631	1.00802e-239	5.18466e-236
ENSG00000128564.6	VGF	761.561	4.6768	0.142612	32.7938	7.22612e-236	3.09724e-232
ENSG00000092820.17	EZR	5175.77	1.3145	0.0414938	31.6795	2.98158e-220	1.09539e-216
ENSG00000112972.14	HMGCS1	9196.41	-1.30876	0.0415083	-31.5302	3.35226e-218	1.07763e-214
ENSG00000149948.13	HMGA2	4816.53	-1.22793	0.0404346	-30.3683	1.44045e-202	4.11601e-199
ENSG00000108828.15	VAT1	6211.27	1.37139	0.0463132	29.6112	1.07314e-192	2.7598e-189
ENSG00000113657.12	DPYSL3	8610.72	-1.68965	0.057707	-29.2799	1.87115e-188	4.37457e-185
ENSG00000198355.4	PIM3	1474.5	2.43383	0.083508	29.1449	9.69759e-187	2.07828e-183
ENSG00000161011.19	SQSTM1	2982.08	2.51897	0.0880664	28.603	6.15787e-180	1.21817e-176
ENSG00000168906.12	MAT2A	5898.59	1.07324	0.038267	28.0462	4.44378e-173	8.1629e-170
ENSG00000139289.13	PHLDA1	1094.41	1.88982	0.0678265	27.8625	7.59273e-171	1.30175e-167
ENSG00000128052.9	KDR	1645.29	1.14025	0.0410096	27.8044	3.83595e-170	6.16556e-167
ENSG00000165617.14	DACT1	557.037	-4.37645	0.158556	-27.6019	1.05645e-167	1.59816e-164
ENSG00000167470.12	MIDN	5247.1	1.85567	0.0686872	27.0162	9.52994e-161	1.36156e-157
ENSG00000198763.3	ND2	58336.6	1.75069	0.065513	26.7228	2.55927e-157	3.46404e-154
ENSG00000218739.9	CEBPZOS	896.845	-3.97206	0.150376	-26.4141	9.43344e-154	1.213e-150
ENSG00000280623.1	-	746.368	3.84782	0.145769	26.3967	1.49503e-153	1.83084e-150
ENSG00000125266.7	EFNB2	1317.33	-2.27715	0.08661	-26.292	2.3685e-152	2.76866e-149
ENSG00000179344.16	HLA-DQB1	267.729	2.87007	0.111189	25.8125	6.41206e-147	7.16952e-144
ENSG00000172915.18	NBEA	1207.75	-2.33181	0.0904379	-25.7835	1.35701e-146	1.45409e-143
ENSG00000180694.13	TMEM64	1240.71	3.31566	0.130982	25.3138	2.25042e-141	2.31496e-138
ENSG00000161013.16	MGAT4B	1795.83	1.222	0.0498086	24.534	6.40515e-133	6.33543e-130
ENSG00000069275.12	NUCKS1	14868.9	-1.14646	0.0467489	-24.5238	8.23656e-133	7.84517e-130
ENSG00000101098.12	RIMS4	883.577	-2.4596	0.100358	-24.5083	1.20472e-132	1.10649e-129
ENSG00000198695.2	ND6	23572.1	1.71548	0.0701807	24.4438	5.85444e-132	5.19168e-129
ENSG00000279364.1	-	79.9892	45.7089	1.87586	24.3669	3.83513e-131	3.2876e-128
ENSG00000168280.16	KIF5C	4196.27	-1.15519	0.0477181	-24.2086	1.80563e-129	1.49791e-126
ENSG00000206532.2	-	1515.06	2.06795	0.0854648	24.1965	2.42112e-129	1.94575e-126
ENSG00000198899.2	ATP6	33336.2	1.38777	0.0585201	23.7144	2.56432e-124	1.99838e-121
ENSG00000120738.7	EGR1	6348.58	2.31649	0.0983436	23.5551	1.11272e-122	8.41643e-120
ENSG00000169136.10	ATF5	822.694	1.87555	0.0796688	23.5418	1.52205e-122	1.11836e-119
ENSG00000159840.15	ZYX	3668.48	1.67251	0.0712008	23.4901	5.14899e-122	3.67824e-119
ENSG00000271303.1	SRXN1	643.604	1.59416	0.0680811	23.4156	2.96713e-121	2.06231e-118
ENSG00000248527.1	MTATP6P1	2030.23	2.63055	0.113467	23.1835	6.68819e-119	4.52632e-116
ENSG00000149591.16	TAGLN	1730.93	1.07266	0.0463077	23.1638	1.05615e-118	6.96437e-116
ENSG00000228253.1	ATP8	6911.35	2.61924	0.113655	23.0456	1.62863e-117	1.04709e-114
ENSG00000152518.7	ZFP36L2	1507.43	1.33215	0.0581818	22.8963	5.06234e-116	3.17532e-113
ENSG00000087074.7	PPP1R15A	1494.57	1.35414	0.0591677	22.8865	6.33594e-116	3.87956e-113
ENSG00000245532.8	NEAT1	901.028	3.85433	0.169258	22.772	8.69516e-115	5.20031e-112
ENSG00000254934.5	LINC00678	1214.16	-1.08252	0.0478694	-22.6141	3.1476e-113	1.79882e-110
ENSG00000111676.14	ATN1	5686.89	1.86461	0.0830982	22.4387	1.65118e-111	9.23117e-109
ENSG00000132780.16	NASP	9345.9	-1.14646	0.0512701	-22.3611	9.41376e-111	5.15093e-108
ENSG00000125968.8	ID1	1125.76	1.76861	0.0792512	22.3165	2.55802e-110	1.37051e-107
ENSG00000125966.9	MMP24	463.176	3.06931	0.137913	22.2554	9.99732e-110	5.24696e-107
ENSG00000178719.16	GRINA	2336.67	1.96182	0.0886297	22.135	1.45621e-108	7.48987e-106
ENSG00000149115.13	TNKS1BP1	4077.42	1.11055	0.0508524	21.8386	9.97506e-106	5.02998e-103
ENSG00000072832.14	CRMP1	6153.09	-1.06533	0.048954	-21.7619	5.32761e-105	2.63481e-102
ENSG00000169860.6	P2RY1	517.465	-1.95801	0.0912592	-21.4555	4.05899e-102	1.96953e-99
ENSG00000198727.2	CYTB	65684	1.15548	0.0541074	21.3552	3.48864e-101	1.66143e-98
ENSG00000102878.16	HSF4	39.6456	5.29345	1.37197	3.8583	0.000114181	0.000518887
ENSG00000116774.11	OLFML3	586.156	1.49182	0.0704257	21.1829	1.37455e-99	6.20164e-97
ENSG00000175175.5	PPM1E	869.234	-2.27648	0.107611	-21.1547	2.50031e-99	1.10863e-96
ENSG00000138768.14	USO1	3106.32	-1.28585	0.0611101	-21.0416	2.72935e-98	1.18967e-95
ENSG00000262152.6	GREP1	15.3282	4.13557	0.807188	5.12343	3.00019e-07	2.04766e-06
ENSG00000137267.5	TUBB2A	4503.47	1.50332	0.0733101	20.5063	1.89315e-93	7.85259e-91
ENSG00000132471.11	WBP2	2085.08	1.54067	0.0752301	20.4794	3.28456e-93	1.34078e-90
ENSG00000054277.13	OPN3	460.591	-3.1095	0.152652	-20.3698	3.09794e-92	1.24484e-89
ENSG00000166900.16	STX3	1241.25	1.19402	0.0587614	20.3197	8.60879e-92	3.40603e-89
ENSG00000125354.22	SEPTIN6	1451.03	-1.7548	0.0865786	-20.2683	2.45142e-91	9.55198e-89
ENSG00000172340.14	SUCLG2	1040.52	-1.32751	0.0655665	-20.2468	3.78761e-91	1.45382e-88
ENSG00000188848.15	BEND4	416.753	-2.04567	0.101127	-20.2287	5.46788e-91	2.0679e-88
ENSG00000109787.12	KLF3	1215.53	1.59347	0.0790038	20.1695	1.81409e-90	6.76129e-88
ENSG00000213923.11	CSNK1E	5827.27	1.07311	0.0532834	20.1398	3.30993e-90	1.21602e-87
ENSG00000135404.11	CD63	4173.45	1.2116	0.0602911	20.0959	8.01749e-90	2.86369e-87
ENSG00000218891.4	ZNF579	835.864	2.5226	0.12597	20.0254	3.30521e-89	1.16438e-86
ENSG00000175792.11	RUVBL1	1989.92	-1.08661	0.0545316	-19.9262	2.41002e-88	8.2638e-86
ENSG00000211459.2	RNR1	11861.4	-1.59455	0.0806331	-19.7754	4.85096e-87	1.64147e-84
ENSG00000105894.11	PTN	1457.27	-2.32062	0.117742	-19.7094	1.79241e-86	5.98642e-84
ENSG00000111674.8	ENO2	4267.48	1.20684	0.0615981	19.5922	1.80131e-85	5.93903e-83
ENSG00000227051.6	C14orf132	1535.04	-2.42085	0.124278	-19.4793	1.64354e-84	5.35023e-82
ENSG00000141682.11	PMAIP1	1658.89	-1.46034	0.0754915	-19.3445	2.26929e-83	7.29492e-81
ENSG00000130821.15	SLC6A8	3069.45	1.44958	0.074999	19.328	3.12109e-83	9.90927e-81
ENSG00000198400.11	NTRK1	55.0258	3.20542	1.31651	2.43478	0.014901	0.0405854
ENSG00000085872.14	CHERP	3395.37	1.23302	0.0639201	19.29	6.51854e-83	2.01973e-80
ENSG00000204262.12	COL5A2	1887.05	-1.5697	0.0813828	-19.2879	6.78857e-83	2.07835e-80
ENSG00000048540.14	LMO3	528.429	-3.41919	0.177563	-19.2562	1.25177e-82	3.78726e-80
ENSG00000134986.13	NREP	6153.2	-1.20477	0.0626274	-19.2372	1.80789e-82	5.40621e-80
ENSG00000099284.13	MACROH2A2	2139.43	-1.78536	0.0929177	-19.2144	2.80559e-82	8.29326e-80
ENSG00000168159.11	RNF187	2265.28	1.35032	0.0703112	19.2048	3.37113e-82	9.85174e-80
ENSG00000120156.20	TEK	210.063	-3.33864	0.174075	-19.1793	5.51219e-82	1.59277e-79
ENSG00000108984.14	MAP2K6	1586.95	-2.46245	0.128575	-19.1518	9.34714e-82	2.67089e-79
ENSG00000014824.13	SLC30A9	1888.17	-1.36035	0.071392	-19.0547	6.00406e-81	1.69677e-78
ENSG00000204121.2	-	76.6299	4.6808	0.246803	18.9657	3.27452e-80	9.15335e-78
ENSG00000087076.8	HSD17B14	316.147	2.54147	0.134127	18.9482	4.57145e-80	1.25068e-77
ENSG00000166886.12	NAB2	1222.19	1.53556	0.0811288	18.9274	6.77792e-80	1.83482e-77
ENSG00000185950.8	IRS2	1868.41	1.43781	0.0760908	18.896	1.23088e-79	3.29734e-77
ENSG00000128591.15	FLNC	2832.89	2.2628	0.119905	18.8716	1.95433e-79	5.1814e-77
ENSG00000087086.14	FTL	20660.2	1.10719	0.0586956	18.8632	2.29021e-79	6.00993e-77
ENSG00000225630.1	MTND2P28	394.811	1.8603	0.0990133	18.7884	9.40323e-79	2.44265e-76
ENSG00000180573.9	H2AC6	289.956	-2.06845	0.110737	-18.6789	7.34519e-78	1.87026e-75
ENSG00000198886.2	ND4	121993	1.25471	0.0674941	18.5899	3.87581e-77	9.77199e-75
ENSG00000188725.7	SMIM15	337.96	-4.23579	0.227976	-18.58	4.66313e-77	1.16429e-74
ENSG00000143320.8	CRABP2	5078.76	1.54845	0.0838565	18.4655	3.9152e-76	9.68146e-74
ENSG00000124374.8	PAIP2B	993.142	-1.18288	0.0641824	-18.4299	7.55598e-76	1.85064e-73
ENSG00000176485.11	PLAAT3	708.303	1.9103	0.103815	18.401	1.28959e-75	3.12871e-73
ENSG00000148926.9	ADM	523.346	1.8141	0.0986045	18.3978	1.36922e-75	3.29087e-73
ENSG00000167552.13	TUBA1A	20771.7	-1.05611	0.0575019	-18.3665	2.43741e-75	5.80397e-73
ENSG00000167612.12	ANKRD33	8.53165	3.08073	0.824524	3.73638	0.000186688	0.000812774
ENSG00000177606.6	JUN	4425.29	-1.36015	0.0743638	-18.2905	9.84499e-75	2.30167e-72
ENSG00000123213.22	NLN	2389.94	-1.1608	0.0637818	-18.1996	5.19917e-74	1.19381e-71
ENSG00000181019.12	NQO1	768.11	1.58524	0.0872901	18.1606	1.05905e-73	2.41024e-71
ENSG00000170561.12	IRX2	1325.48	1.91628	0.105643	18.1393	1.56102e-73	3.52148e-71
ENSG00000166473.17	PKD1L2	335.697	2.90744	0.160777	18.0837	4.28661e-73	9.58597e-71
ENSG00000133636.10	NTS	240.339	-3.08838	0.171627	-17.9947	2.14285e-72	4.75065e-70
ENSG00000144119.3	C1QL2	94.4577	5.27685	0.293525	17.9775	2.92289e-72	6.42461e-70
ENSG00000141510.17	TP53	863.883	-2.01452	0.112189	-17.9566	4.2612e-72	9.2869e-70
ENSG00000169744.12	LDB2	684.597	-2.22926	0.124315	-17.9323	6.5947e-72	1.42518e-69
ENSG00000148180.19	GSN	1575.45	-1.17862	0.0657574	-17.9238	7.68913e-72	1.64784e-69
ENSG00000185274.11	GALNT17	1052.25	-1.61006	0.0905049	-17.7897	8.48901e-71	1.78944e-68
ENSG00000068078.18	FGFR3	5761.7	2.65298	0.149642	17.7288	2.51408e-70	5.21408e-68
ENSG00000217128.11	FNIP1	692.745	1.89382	0.10733	17.6449	1.11449e-69	2.2823e-67
ENSG00000160752.14	FDPS	2718.13	-1.24001	0.0702768	-17.6447	1.11821e-69	2.2823e-67
ENSG00000134333.13	LDHA	1959.39	-1.76566	0.100137	-17.6324	1.39011e-69	2.81492e-67
ENSG00000166963.12	MAP1A	1227.39	2.4975	0.141916	17.5984	2.5328e-69	5.08875e-67
ENSG00000150893.10	FREM2	1383.37	-2.02394	0.115629	-17.5038	1.33997e-68	2.67132e-66
ENSG00000165434.7	PGM2L1	1015.78	-2.0901	0.119496	-17.4909	1.68007e-68	3.32357e-66
ENSG00000165029.15	ABCA1	1403.62	1.44308	0.0825606	17.479	2.06927e-68	4.06225e-66
ENSG00000239857.6	GET4	1531.71	1.61288	0.0929261	17.3566	1.75834e-67	3.4257e-65
ENSG00000213190.3	MLLT11	2130.71	-1.11016	0.0640483	-17.3332	2.64211e-67	5.1088e-65
ENSG00000118785.13	SPP1	928.954	1.90884	0.110136	17.3317	2.71176e-67	5.20435e-65
ENSG00000146063.19	TRIM41	1250.09	1.07955	0.0627377	17.2074	2.33688e-66	4.45168e-64
ENSG00000136110.12	CNMD	401.476	-1.37162	0.0799593	-17.154	5.87093e-66	1.11017e-63
ENSG00000130513.6	GDF15	314.741	3.36289	0.196615	17.104	1.38632e-65	2.60234e-63
ENSG00000170915.8	PAQR8	386.626	-2.45923	0.144043	-17.0728	2.3646e-65	4.40655e-63
ENSG00000224078.13	-	7378.8	-1.16019	0.0679744	-17.0681	2.56407e-65	4.7439e-63
ENSG00000107105.14	ELAVL2	867.763	-2.35903	0.138462	-17.0373	4.34137e-65	7.97479e-63
ENSG00000168785.7	TSPAN5	788.441	-1.4554	0.0854605	-17.0301	4.91533e-65	8.96507e-63
ENSG00000157851.16	DPYSL5	5246.09	-3.46719	0.204095	-16.9881	1.00543e-64	1.82089e-62
ENSG00000228327.3	-	1205.61	1.59746	0.0940935	16.9774	1.20704e-64	2.17073e-62
ENSG00000183696.13	UPP1	603.943	1.45758	0.0861578	16.9176	3.33672e-64	5.95906e-62
ENSG00000153443.12	UBALD1	699.549	1.62685	0.0961912	16.9126	3.63135e-64	6.44052e-62
ENSG00000139219.18	COL2A1	5369.96	-1.77106	0.104911	-16.8816	6.15084e-64	1.07606e-61
ENSG00000077009.13	NMRK2	763.669	2.99745	0.177876	16.8514	1.02439e-63	1.78001e-61
ENSG00000198786.2	ND5	67449.2	1.09584	0.0650943	16.8346	1.36105e-63	2.34914e-61
ENSG00000072571.19	HMMR	1219.76	-2.18758	0.130227	-16.7982	2.51377e-63	4.30977e-61
ENSG00000204387.13	SNHG32	2088.12	1.405	0.083646	16.797	2.56918e-63	4.37561e-61
ENSG00000279117.1	-	143.17	2.89133	0.1722	16.7905	2.8633e-63	4.84443e-61
ENSG00000159167.11	STC1	305.071	-1.59665	0.0951656	-16.7776	3.55945e-63	5.9829e-61
ENSG00000164434.11	FABP7	867.395	-2.67815	0.159975	-16.7411	6.58096e-63	1.09898e-60
ENSG00000126005.16	MMP24OS	477.462	2.4781	0.148036	16.7398	6.7197e-63	1.11491e-60
ENSG00000104833.11	TUBB4A	577.521	-2.3543	0.141143	-16.6803	1.82219e-62	3.00393e-60
ENSG00000283199.2	C13orf46	11.6419	2.95962	0.959197	3.08552	0.00203195	0.00705871
ENSG00000179403.11	VWA1	509.811	2.69272	0.161706	16.6519	2.93071e-62	4.77019e-60
ENSG00000172201.11	ID4	810.602	2.34533	0.140965	16.6377	3.71817e-62	6.01385e-60
ENSG00000204386.10	NEU1	1066.33	1.39455	0.0842019	16.562	1.31133e-61	2.08169e-59
ENSG00000071575.11	TRIB2	1834.28	-1.14413	0.0691502	-16.5456	1.72299e-61	2.71841e-59
ENSG00000116852.14	KIF21B	1890.92	-1.57949	0.095538	-16.5326	2.13898e-61	3.35416e-59
ENSG00000166803.12	PCLAF	1168.88	-1.55964	0.0945813	-16.4899	4.33411e-61	6.75517e-59
ENSG00000198846.5	TOX	539.127	1.48177	0.0899281	16.4773	5.34063e-61	8.2738e-59
ENSG00000103249.17	CLCN7	1708.93	1.94279	0.118141	16.4447	9.15805e-61	1.41028e-58
ENSG00000168066.20	SF1	6301.4	1.081	0.0657601	16.4386	1.01293e-60	1.54847e-58
ENSG00000072110.13	ACTN1	4670.88	1.22875	0.0747491	16.4383	1.01758e-60	1.54847e-58
ENSG00000134769.21	DTNA	915.581	1.63535	0.0995004	16.4357	1.06255e-60	1.60739e-58
ENSG00000168488.18	ATXN2L	7168.61	1.54814	0.0952809	16.2482	2.30061e-59	3.45992e-57
ENSG00000112511.17	PHF1	1577.31	1.29822	0.0800286	16.2219	3.5299e-59	5.27782e-57
ENSG00000196262.13	PPIA	18007.2	-1.11303	0.0686735	-16.2075	4.46257e-59	6.59563e-57
ENSG00000143862.7	ARL8A	1000.58	1.36768	0.0845317	16.1795	7.03178e-59	1.03335e-56
ENSG00000172461.10	FUT9	501.579	-2.05779	0.127889	-16.0904	2.97765e-58	4.35092e-56
ENSG00000188157.14	AGRN	10087.7	1.44784	0.0901535	16.0597	4.89193e-58	7.10767e-56
ENSG00000182087.13	TMEM259	4215.7	1.48354	0.0924746	16.0427	6.43444e-58	9.29632e-56
ENSG00000106153.12	CHCHD2	2348.33	-1.41641	0.0883097	-16.0391	6.81528e-58	9.79153e-56
ENSG00000176678.5	FOXL1	17.5031	2.29739	0.92624	2.48034	0.0131259	0.0363904
ENSG00000185236.11	RAB11B	2433.81	1.32154	0.0824717	16.0241	8.67367e-58	1.23238e-55
ENSG00000196313.11	POM121	3024.66	1.13041	0.0706351	16.0035	1.2086e-57	1.70777e-55
ENSG00000106366.8	SERPINE1	205.354	2.09317	0.131037	15.9739	1.94319e-57	2.71593e-55
ENSG00000085514.15	PILRA	27.001	2.2925	0.416584	5.50309	3.7319e-08	2.86573e-07
ENSG00000126464.13	PRR12	2119.34	1.57256	0.0987106	15.9311	3.85795e-57	5.33413e-55
ENSG00000178695.5	KCTD12	425.59	-1.94773	0.123135	-15.8179	2.34179e-56	3.18644e-54
ENSG00000182054.9	IDH2	2220.36	-1.23376	0.0781987	-15.7773	4.46035e-56	6.0372e-54
ENSG00000223573.7	TINCR	75.2818	2.23704	0.588037	3.80426	0.000142231	0.000634478
ENSG00000174469.21	CNTNAP2	1736.28	-1.57774	0.100356	-15.7215	1.07815e-55	1.44411e-53
ENSG00000165300.7	SLITRK5	1345.38	-1.20048	0.0769876	-15.5931	8.11123e-55	1.05887e-52
ENSG00000258498.8	DIO3OS	154.368	2.18238	0.486985	4.48142	7.41494e-06	4.15175e-05
ENSG00000168243.10	GNG4	1323.62	-1.15951	0.0747692	-15.5079	3.06818e-54	3.96504e-52
ENSG00000148840.10	PPRC1	1871.75	1.27208	0.0820492	15.5038	3.26755e-54	4.20159e-52
ENSG00000082212.12	ME2	1788.53	-1.0325	0.0667277	-15.4734	5.24618e-54	6.69352e-52
ENSG00000178980.14	SELENOW	2525.71	-1.21121	0.0782774	-15.4733	5.25758e-54	6.69352e-52
ENSG00000261824.6	LINC00662	74.712	-4.10258	0.26622	-15.4105	1.39066e-53	1.74457e-51
ENSG00000171033.12	PKIA	890.157	-1.44866	0.0940131	-15.4091	1.42195e-53	1.77516e-51
ENSG00000164713.9	BRI3	828.467	1.82741	0.118618	15.4058	1.49628e-53	1.85892e-51
ENSG00000070756.15	PABPC1	34820.7	1.04929	0.0683809	15.3448	3.83538e-53	4.71935e-51
ENSG00000167615.16	LENG8	9787.97	1.81314	0.118234	15.3352	4.4509e-53	5.45066e-51
ENSG00000125398.6	SOX9	847.816	-1.79645	0.117389	-15.3034	7.25703e-53	8.80326e-51
ENSG00000272620.1	AFAP1-AS1	10.0524	2.17013	0.842621	2.57545	0.010011	0.0288592
ENSG00000138668.18	HNRNPD	11713.1	-1.18654	0.0779161	-15.2285	2.28811e-52	2.7369e-50
ENSG00000078053.16	AMPH	654.555	-2.48022	0.162969	-15.219	2.64575e-52	3.15003e-50
ENSG00000141622.13	ARK2C	1459.91	-2.4124	0.158827	-15.1889	4.19151e-52	4.96743e-50
ENSG00000181222.15	POLR2A	11088.5	1.43969	0.0948483	15.1789	4.88051e-52	5.75743e-50
ENSG00000114631.10	PODXL2	1446.18	-1.02317	0.0675456	-15.1479	7.82381e-52	9.18744e-50
ENSG00000117318.8	ID3	3342.17	1.15308	0.0761382	15.1446	8.23062e-52	9.62122e-50
ENSG00000131844.15	MCCC2	1177.39	-1.18244	0.0781831	-15.124	1.12435e-51	1.30836e-49
ENSG00000162601.9	MYSM1	2147.64	-1.61467	0.106765	-15.1236	1.13114e-51	1.31034e-49
ENSG00000035687.9	ADSS2	1409.64	-1.08377	0.0717215	-15.1108	1.37366e-51	1.58414e-49
ENSG00000100033.16	PRODH	804.092	2.37139	0.157017	15.1028	1.55209e-51	1.78193e-49
ENSG00000126767.17	ELK1	816.571	1.17247	0.0776732	15.0948	1.75089e-51	2.00123e-49
ENSG00000277258.4	PCGF2	1988.19	1.34023	0.0892981	15.0085	6.46331e-51	7.29022e-49
ENSG00000154229.11	PRKCA	920.787	-1.40418	0.0936781	-14.9894	8.61169e-51	9.62899e-49
ENSG00000050405.13	LIMA1	1011.41	-1.26334	0.0844212	-14.9647	1.24906e-50	1.39057e-48
ENSG00000107968.9	MAP3K8	242.737	1.7534	0.117449	14.929	2.1331e-50	2.34431e-48
ENSG00000107798.17	LIPA	665.661	-1.47544	0.0990219	-14.9002	3.28832e-50	3.59854e-48
ENSG00000066032.18	CTNNA2	662.072	-2.18486	0.147209	-14.8419	7.85473e-50	8.4874e-48
ENSG00000008517.16	IL32	51.5532	2.12921	0.421069	5.05667	4.26632e-07	2.85647e-06
ENSG00000147027.3	TMEM47	1236.02	-1.13576	0.0767415	-14.7998	1.46972e-49	1.56833e-47
ENSG00000189266.12	PNRC2	3467.14	-1.23471	0.0835733	-14.774	2.156e-49	2.29115e-47
ENSG00000104967.6	NOVA2	2277.27	-1.93247	0.130826	-14.7712	2.246e-49	2.37697e-47
ENSG00000182578.13	CSF1R	5.78417	2.10604	0.857423	2.45624	0.01404	0.0386222
ENSG00000101938.14	CHRDL1	260.758	-1.63223	0.11096	-14.7101	5.55611e-49	5.76155e-47
ENSG00000043143.20	JADE2	422.01	2.06243	0.263938	7.81408	5.53665e-15	8.73534e-14
ENSG00000225968.7	ELFN1	922.172	2.05185	0.174289	11.7727	5.39777e-32	2.53311e-30
ENSG00000129194.7	SOX15	65.4134	2.8027	0.191929	14.6028	2.69549e-48	2.75079e-46
ENSG00000163584.17	RPL22L1	519.87	-2.21585	0.151786	-14.5985	2.8726e-48	2.91994e-46
ENSG00000205269.5	TMEM170B	715.159	-2.17796	0.14943	-14.5751	4.04799e-48	4.09851e-46
ENSG00000145423.4	SFRP2	5637.31	1.07906	0.0742754	14.5278	8.07638e-48	8.14511e-46
ENSG00000103226.17	NOMO3	1759.39	1.49209	0.102723	14.5254	8.36485e-48	8.40308e-46
ENSG00000167977.8	KCTD5	885.224	1.53858	0.106004	14.5143	9.84199e-48	9.8485e-46
ENSG00000166426.7	CRABP1	14287.5	-1.21515	0.0838433	-14.4932	1.33836e-47	1.33405e-45
ENSG00000007968.6	E2F2	486.239	-2.68952	0.185631	-14.4886	1.43084e-47	1.42073e-45
ENSG00000129925.10	PGAP6	1622.63	1.19166	0.0822778	14.4834	1.5432e-47	1.5264e-45
ENSG00000198157.10	HMGN5	530.627	-2.17757	0.150503	-14.4686	1.91239e-47	1.87713e-45
ENSG00000101199.12	ARFGAP1	3017.67	1.12299	0.07774	14.4455	2.67575e-47	2.61644e-45
ENSG00000120896.13	SORBS3	1746.35	2.05052	0.127945	16.0266	8.33526e-58	1.19088e-55
ENSG00000055118.14	KCNH2	1282.72	2.02523	0.104942	19.2986	5.51873e-83	1.73079e-80
ENSG00000140961.12	OSGIN1	49.5393	2.00992	0.400652	5.01662	5.25874e-07	3.46945e-06
ENSG00000051128.18	HOMER3	1340.45	1.27107	0.0885426	14.3555	9.84676e-47	9.44885e-45
ENSG00000179820.15	MYADM	1471.18	1.49203	0.104134	14.328	1.46337e-46	1.38359e-44
ENSG00000250067.11	YJEFN3	463.389	2.11025	0.147294	14.3268	1.48912e-46	1.40277e-44
ENSG00000103126.14	AXIN1	1401.5	1.19741	0.0836087	14.3217	1.6025e-46	1.50407e-44
ENSG00000187244.11	BCAM	2238.45	1.1465	0.0800974	14.3138	1.79502e-46	1.67864e-44
ENSG00000164039.14	BDH2	506.102	-1.3401	0.0937039	-14.3014	2.14364e-46	1.99739e-44
ENSG00000196782.12	MAML3	582.959	-2.54027	0.177663	-14.2983	2.24256e-46	2.08202e-44
ENSG00000228716.6	DHFR	2708.53	-1.043	0.0730513	-14.2776	3.01617e-46	2.78017e-44
ENSG00000158164.6	TMSB15A	1276.13	-1.34081	0.093963	-14.2696	3.38626e-46	3.11016e-44
ENSG00000067113.16	PLPP1	464.59	2.14045	0.150216	14.2492	4.53729e-46	4.12316e-44
ENSG00000264112.1	-	633.083	1.71244	0.120183	14.2486	4.57238e-46	4.14042e-44
ENSG00000173673.7	HES3	238.234	1.7068	0.120472	14.1675	1.45516e-45	1.30392e-43
ENSG00000100292.16	HMOX1	556.751	2.53738	0.179806	14.1118	3.21485e-45	2.86077e-43
ENSG00000175197.12	DDIT3	609.673	1.93996	0.137513	14.1075	3.41373e-45	3.02727e-43
ENSG00000121390.18	PSPC1	1614.72	1.11324	0.0789258	14.1049	3.5411e-45	3.12943e-43
ENSG00000164211.12	STARD4	1542.45	-1.29279	0.0916884	-14.0998	3.80656e-45	3.34262e-43
ENSG00000172534.13	HCFC1	5264.74	1.07634	0.0763371	14.0998	3.80833e-45	3.34262e-43
ENSG00000167601.11	AXL	846.059	1.21523	0.0864025	14.0647	6.25791e-45	5.47397e-43
ENSG00000087085.14	ACHE	173.013	1.88668	0.210717	8.95362	3.44008e-19	7.41563e-18
ENSG00000117868.15	ESYT2	1767.7	1.28737	0.0917244	14.0352	9.49312e-45	8.24779e-43
ENSG00000164180.13	TMEM161B	429.617	-2.18704	0.155911	-14.0274	1.059e-44	9.16979e-43
ENSG00000197355.10	UAP1L1	246.671	2.56888	0.183237	14.0195	1.18516e-44	1.02278e-42
ENSG00000196923.13	PDLIM7	2606.71	1.07728	0.0768616	14.0159	1.24626e-44	1.07191e-42
ENSG00000105290.11	APLP1	2946.55	-2.0749	0.148114	-14.0088	1.37653e-44	1.17609e-42
ENSG00000148384.12	INPP5E	844.013	1.16652	0.0832962	14.0044	1.46416e-44	1.24681e-42
ENSG00000116990.10	MYCL	796.286	-1.17819	0.0841453	-14.0018	1.51913e-44	1.28936e-42
ENSG00000100242.15	SUN2	1344.17	1.61026	0.115123	13.9873	1.86372e-44	1.57663e-42
ENSG00000070423.17	RNF126	1174.28	1.0469	0.0748557	13.9856	1.90909e-44	1.60971e-42
ENSG00000008394.12	MGST1	2568.69	-1.00879	0.0723254	-13.9479	3.24098e-44	2.69736e-42
ENSG00000196305.17	IARS1	4477.01	-1.03876	0.0744952	-13.944	3.4219e-44	2.83874e-42
ENSG00000143842.14	SOX13	2450.51	1.05405	0.0757737	13.9106	5.46434e-44	4.51854e-42
ENSG00000117632.22	STMN1	10738.6	-1.01021	0.0726576	-13.9038	6.00902e-44	4.95301e-42
ENSG00000089327.14	FXYD5	586.328	1.13887	0.08202	13.8853	7.77569e-44	6.36839e-42
ENSG00000185090.14	MANEAL	224.713	2.07945	0.149824	13.8793	8.46025e-44	6.90705e-42
ENSG00000198840.2	ND3	11584	1.00475	0.072682	13.8239	1.82987e-43	1.4892e-41
ENSG00000166265.11	CYYR1	925.972	-1.09434	0.0791661	-13.8233	1.8441e-43	1.49605e-41
ENSG00000145730.20	PAM	1998.08	-1.25233	0.0906471	-13.8155	2.05537e-43	1.6622e-41
ENSG00000168140.4	VASN	412.233	1.9917	0.144172	13.8147	2.07718e-43	1.67457e-41
ENSG00000234771.3	-	220.589	2.55831	0.185309	13.8056	2.35813e-43	1.89513e-41
ENSG00000157404.15	KIT	790.429	-1.38758	0.100672	-13.7831	3.22174e-43	2.58111e-41
ENSG00000099875.14	MKNK2	2994.04	1.00847	0.0732773	13.7624	4.28888e-43	3.42538e-41
ENSG00000067715.13	SYT1	935.719	-1.45416	0.10588	-13.7341	6.34561e-43	5.03673e-41
ENSG00000070444.14	MNT	885.444	1.63949	0.11939	13.7323	6.50553e-43	5.14778e-41
ENSG00000117984.13	CTSD	3379.88	1.19304	0.0868838	13.7315	6.57696e-43	5.18833e-41
ENSG00000132819.16	RBM38	1433.62	1.12665	0.0823914	13.6744	1.44375e-42	1.13544e-40
ENSG00000267696.6	-	78.2586	4.44131	0.324912	13.6693	1.54879e-42	1.21434e-40
ENSG00000188559.14	RALGAPA2	673.164	-1.70272	0.124742	-13.6499	2.02202e-42	1.57577e-40
ENSG00000068366.19	ACSL4	1292.82	-1.07511	0.0788067	-13.6423	2.24281e-42	1.74255e-40
ENSG00000169116.11	PARM1	250.091	-1.87543	0.137573	-13.6323	2.57501e-42	1.99462e-40
ENSG00000160360.12	GPSM1	1573.67	1.1497	0.0843435	13.6311	2.61588e-42	2.0202e-40
ENSG00000129682.15	FGF13	1071.04	-1.35528	0.0994372	-13.6295	2.67271e-42	2.05791e-40
ENSG00000198420.9	TCAF1	2725.53	-1.15415	0.0848709	-13.5989	4.06752e-42	3.12252e-40
ENSG00000148680.15	HTR7	382.964	1.38707	0.102164	13.577	5.48261e-42	4.19632e-40
ENSG00000251562.8	MALAT1	11171.6	1.9737	0.145411	13.5732	5.77508e-42	4.40706e-40
ENSG00000115738.9	ID2	1205.31	1.23306	0.09096	13.5561	7.29091e-42	5.53098e-40
ENSG00000143499.13	SMYD2	433.529	1.96072	0.144655	13.5544	7.46177e-42	5.64395e-40
ENSG00000066557.5	LRRC40	954.133	-1.11456	0.0823435	-13.5356	9.64565e-42	7.2744e-40
ENSG00000204789.4	-	170.879	-2.01998	0.149441	-13.5169	1.24319e-41	9.32101e-40
ENSG00000166831.8	RBPMS2	2015.3	1.1546	0.0855316	13.499	1.58414e-41	1.18085e-39
ENSG00000133835.15	HSD17B4	3564.66	-1.37421	0.101853	-13.4921	1.74091e-41	1.29396e-39
ENSG00000183098.10	GPC6	1404.57	-1.73171	0.128358	-13.4913	1.76056e-41	1.30479e-39
ENSG00000067064.11	IDI1	2014.73	-1.47932	0.109862	-13.4653	2.50437e-41	1.85072e-39
ENSG00000177045.8	SIX5	782.127	1.0515	0.0783567	13.4194	4.65702e-41	3.42184e-39
ENSG00000050820.16	BCAR1	1951.76	2.06093	0.153786	13.4013	5.93852e-41	4.35102e-39
ENSG00000255302.4	EID1	3066.45	-1.11033	0.0829443	-13.3864	7.26188e-41	5.29047e-39
ENSG00000074047.21	GLI2	1445.99	1.87974	0.223725	8.40203	4.38828e-17	8.14826e-16
ENSG00000131171.12	SH3BGRL	1288.71	-1.16554	0.0872077	-13.3652	9.66322e-41	7.00026e-39
ENSG00000111728.10	ST8SIA1	507.275	-3.75323	0.281031	-13.3552	1.10428e-40	7.97721e-39
ENSG00000135097.6	MSI1	4080.65	1.20212	0.0902038	13.3267	1.61887e-40	1.16618e-38
ENSG00000129474.15	AJUBA	1297.57	1.34372	0.100843	13.3248	1.66076e-40	1.19301e-38
ENSG00000197050.10	ZNF420	411.253	2.71975	0.204533	13.2974	2.39618e-40	1.71651e-38
ENSG00000145147.19	SLIT2	1261.53	-1.26099	0.0949385	-13.2822	2.9352e-40	2.08521e-38
ENSG00000258472.8	-	218.727	1.95139	0.146955	13.2788	3.07215e-40	2.17051e-38
ENSG00000143971.8	ETAA1	688.45	-1.26089	0.0950527	-13.2652	3.68682e-40	2.59765e-38
ENSG00000250284.2	CTB-1I21.1	83.3898	-2.74985	0.207409	-13.2581	4.05195e-40	2.84711e-38
ENSG00000124942.13	AHNAK	2404.85	1.77774	0.134241	13.2429	4.96025e-40	3.47583e-38
ENSG00000228863.8	-	93.792	3.29786	0.249055	13.2415	5.05402e-40	3.53191e-38
ENSG00000132535.19	DLG4	2295.82	1.01979	0.0770645	13.233	5.65975e-40	3.94449e-38
ENSG00000138829.11	FBN2	2645.59	-1.57833	0.119314	-13.2283	6.02012e-40	4.17782e-38
ENSG00000047188.15	YTHDC2	939.6	-1.7672	0.133593	-13.2283	6.02703e-40	4.17782e-38
ENSG00000149294.16	NCAM1	4280.5	-2.29601	0.173578	-13.2275	6.08712e-40	4.20813e-38
ENSG00000134291.11	TMEM106C	906.368	-1.60381	0.12126	-13.2262	6.19738e-40	4.27287e-38
ENSG00000275342.4	PRAG1	1025.99	1.20111	0.0908207	13.2251	6.28589e-40	4.32231e-38
ENSG00000214357.8	NEURL1B	657.076	-1.65511	0.125157	-13.2243	6.35418e-40	4.35761e-38
ENSG00000102032.12	RENBP	335.502	1.54945	0.117552	13.1809	1.13008e-39	7.70885e-38
ENSG00000176533.12	GNG7	415.317	-1.58932	0.120584	-13.1801	1.14178e-39	7.76805e-38
ENSG00000136811.16	ODF2	1853.03	-1.0488	0.0796879	-13.1614	1.46356e-39	9.93094e-38
ENSG00000007384.15	RHBDF1	792.416	1.62462	0.123757	13.1275	2.28976e-39	1.54556e-37
ENSG00000123243.14	ITIH5	135.579	-2.81403	0.214735	-13.1047	3.09511e-39	2.07825e-37
ENSG00000154803.12	FLCN	1094.14	1.7841	0.137079	13.0151	1.00384e-38	6.7054e-37
ENSG00000137573.13	SULF1	1362.78	-2.75909	0.212063	-13.0107	1.06364e-38	7.08641e-37
ENSG00000155368.16	DBI	1076.23	-1.12486	0.0864859	-13.0062	1.12748e-38	7.49235e-37
ENSG00000162344.3	FGF19	681.888	-1.64344	0.126548	-12.9867	1.45491e-38	9.59381e-37
ENSG00000261221.3	ZNF865	656.688	1.61816	0.124905	12.9551	2.19771e-38	1.44548e-36
ENSG00000100078.3	PLA2G3	356.313	-1.22613	0.0949446	-12.9142	3.74382e-38	2.44987e-36
ENSG00000105732.12	ZNF574	751.724	1.08073	0.0837296	12.9074	4.08677e-38	2.6675e-36
ENSG00000257093.6	DENND11	1147.31	-1.18641	0.0919962	-12.8963	4.72524e-38	3.07643e-36
ENSG00000133216.16	EPHB2	1827.38	-1.86662	0.144777	-12.8931	4.92476e-38	3.19823e-36
ENSG00000197457.9	STMN3	2125.32	-1.02391	0.0794399	-12.8891	5.18484e-38	3.35865e-36
ENSG00000184588.17	PDE4B	348.875	-2.46238	0.191115	-12.8843	5.51873e-38	3.56596e-36
ENSG00000058091.16	CDK14	732.602	-1.52535	0.118391	-12.884	5.53838e-38	3.56969e-36
ENSG00000198146.4	ZNF770	1801.77	-1.01974	0.07916	-12.882	5.68303e-38	3.65376e-36
ENSG00000197728.11	RPS26	4375.7	-1.05814	0.0822094	-12.8713	6.53235e-38	4.18934e-36
ENSG00000106688.11	SLC1A1	161.531	-2.66743	0.207624	-12.8474	8.88998e-38	5.67304e-36
ENSG00000196950.13	SLC39A10	2344.73	-1.04651	0.0815891	-12.8266	1.1631e-37	7.40384e-36
ENSG00000105855.9	ITGB8	866.803	1.63772	0.127919	12.8028	1.58192e-37	1.0045e-35
ENSG00000048028.11	USP28	1489.33	-1.11473	0.087177	-12.787	1.93742e-37	1.22721e-35
ENSG00000090339.8	ICAM1	170.021	2.58859	0.202608	12.7764	2.22165e-37	1.40379e-35
ENSG00000135063.19	ENTREP1	198.292	1.41153	0.110502	12.7738	2.29767e-37	1.44826e-35
ENSG00000160781.16	PAQR6	124.538	3.1073	0.243333	12.7698	2.41883e-37	1.5209e-35
ENSG00000041357.15	PSMA4	3502.71	-1.10556	0.0866274	-12.7623	2.66355e-37	1.66663e-35
ENSG00000167693.16	NXN	2989.09	1.1333	0.0889391	12.7424	3.43448e-37	2.1438e-35
ENSG00000106404.13	CLDN15	133.255	2.0674	0.162357	12.7336	3.84515e-37	2.39433e-35
ENSG00000005249.12	PRKAR2B	864.987	-1.0181	0.0800733	-12.7146	4.90731e-37	3.03368e-35
ENSG00000206432.4	TMEM200C	480.082	1.98857	0.156435	12.7118	5.08482e-37	3.12838e-35
ENSG00000142089.15	IFITM3	1066.16	1.04945	0.0825862	12.7073	5.38717e-37	3.29861e-35
ENSG00000105409.18	ATP1A3	3367	-1.17539	0.0925463	-12.7006	5.8707e-37	3.58615e-35
ENSG00000116871.15	MAP7D1	4498.34	1.08577	0.0856506	12.6767	7.95811e-37	4.82686e-35
ENSG00000112852.6	PCDHB2	392.451	1.64844	0.130143	12.6664	9.08258e-37	5.48302e-35
ENSG00000140937.13	CDH11	1203.42	-1.74509	0.137946	-12.6505	1.11124e-36	6.69271e-35
ENSG00000120314.18	WDR55	656.176	1.05336	0.0833705	12.6347	1.35931e-36	8.1296e-35
ENSG00000274588.1	DGKK	109.372	-2.8517	0.225722	-12.6337	1.37629e-36	8.21209e-35
ENSG00000040487.12	SLC66A1	356.174	1.45725	0.115369	12.6312	1.42125e-36	8.46072e-35
ENSG00000086730.16	LAT2	38.2108	1.83934	0.585794	3.13991	0.00169001	0.00599353
ENSG00000159208.15	CIART	225.128	1.79896	0.14264	12.6119	1.81491e-36	1.07051e-34
ENSG00000168476.11	REEP4	591.142	1.54812	0.12315	12.5711	3.04629e-36	1.78454e-34
ENSG00000039523.19	RIPOR1	1333.89	2.13085	0.169607	12.5635	3.35296e-36	1.95973e-34
ENSG00000185291.11	-	87.5121	3.50941	0.279455	12.5581	3.59066e-36	2.08916e-34
ENSG00000185291.11_PAR_Y	-	87.5121	3.50941	0.279455	12.5581	3.59066e-36	2.08916e-34
ENSG00000223609.9	HBD	190.973	-1.91317	0.152497	-12.5456	4.20148e-36	2.43904e-34
ENSG00000137275.13	RIPK1	293.694	1.32388	0.105607	12.5359	4.75025e-36	2.7514e-34
ENSG00000186469.8	GNG2	1590.5	-1.31912	0.105258	-12.5323	4.97255e-36	2.87369e-34
ENSG00000179431.6	FJX1	730.18	1.43179	0.114718	12.4809	9.48893e-36	5.47145e-34
ENSG00000156453.13	PCDH1	1746.71	1.04222	0.0837823	12.4396	1.59251e-35	9.12129e-34
ENSG00000111581.9	NUP107	2062.98	-1.08579	0.0872949	-12.4382	1.62041e-35	9.26049e-34
ENSG00000071553.16	ATP6AP1	2455.24	1.01964	0.0820178	12.4319	1.75329e-35	9.99766e-34
ENSG00000135046.13	ANXA1	197.588	1.78845	0.171372	10.436	1.69741e-25	5.5608e-24
ENSG00000183688.4	RFLNB	349.062	-1.22426	0.0988975	-12.379	3.39404e-35	1.91834e-33
ENSG00000242802.7	AP5Z1	464.596	1.70037	0.137432	12.3724	3.68458e-35	2.07799e-33
ENSG00000175198.16	PCCA	941.139	-1.20618	0.0975344	-12.3667	3.95802e-35	2.22246e-33
ENSG00000151176.7	PLBD2	1801.79	1.20034	0.0971001	12.3619	4.20027e-35	2.35334e-33
ENSG00000144824.20	PHLDB2	810.349	-1.68636	0.136478	-12.3563	4.50387e-35	2.51249e-33
ENSG00000185022.11	MAFF	374.255	1.38209	0.111936	12.3471	5.05167e-35	2.80592e-33
ENSG00000091986.15	CCDC80	548.748	-2.33715	0.18973	-12.3183	7.21675e-35	3.98269e-33
ENSG00000145349.16	CAMK2D	1106.68	1.00264	0.0814939	12.3033	8.69889e-35	4.79035e-33
ENSG00000154721.14	JAM2	670.446	-1.95737	0.159307	-12.2868	1.06679e-34	5.83718e-33
ENSG00000105698.15	USF2	2035.88	1.0001	0.0816574	12.2475	1.73191e-34	9.41638e-33
ENSG00000196550.10	FAM72A	485.038	-1.401	0.114439	-12.2423	1.8476e-34	1.00242e-32
ENSG00000129538.13	RNASE1	108.317	2.81214	0.229926	12.2307	2.13192e-34	1.15182e-32
ENSG00000270882.2	H4C14	113.756	-3.82229	0.313103	-12.2078	2.82593e-34	1.51405e-32
ENSG00000136960.12	ENPP2	1492.41	-2.15625	0.176709	-12.2023	3.02281e-34	1.61605e-32
ENSG00000171206.14	TRIM8	1906.85	1.0572	0.0866411	12.2021	3.02888e-34	1.61605e-32
ENSG00000162298.18	SYVN1	886.889	1.17428	0.0962606	12.199	3.1469e-34	1.67554e-32
ENSG00000163590.13	PPM1L	1117.93	-1.35279	0.110899	-12.1984	3.16815e-34	1.68338e-32
ENSG00000012963.14	UBR7	1084.03	-1.02446	0.0840973	-12.1818	3.88373e-34	2.05934e-32
ENSG00000163629.12	PTPN13	3099.5	-1.13688	0.093361	-12.1773	4.10841e-34	2.16953e-32
ENSG00000226950.6	DANCR	2017.61	-1.01053	0.0831677	-12.1505	5.704e-34	3.00594e-32
ENSG00000173327.7	MAP3K11	1267.89	1.39882	0.115244	12.1379	6.64895e-34	3.48962e-32
ENSG00000048392.11	RRM2B	1273.2	-1.25261	0.103322	-12.1233	7.94468e-34	4.15271e-32
ENSG00000230733.2	-	268.004	1.20095	0.0990716	12.122	8.07547e-34	4.21251e-32
ENSG00000170604.4	IRF2BP1	823.329	1.1062	0.0915681	12.0806	1.33719e-33	6.91921e-32
ENSG00000122591.11	HYCC1	2328.26	-1.32518	0.109853	-12.0632	1.65169e-33	8.46144e-32
ENSG00000157613.10	CREB3L1	329.979	1.40177	0.116325	12.0505	1.92796e-33	9.85712e-32
ENSG00000166450.12	PRTG	9610.02	-1.89287	0.157124	-12.047	2.01176e-33	1.02652e-31
ENSG00000128016.5	ZFP36	393.699	1.7649	0.278615	6.33456	2.38026e-10	2.3726e-09
ENSG00000131480.8	AOC2	168.966	1.85276	0.154123	12.0213	2.7464e-33	1.38489e-31
ENSG00000189223.14	PAX8-AS1	178.375	-7.20158	0.599501	-12.0126	3.05053e-33	1.53524e-31
ENSG00000185359.12	HGS	2519.98	1.15156	0.0959992	11.9955	3.75178e-33	1.87713e-31
ENSG00000115355.16	CCDC88A	2706.07	-1.0648	0.0887982	-11.9913	3.94777e-33	1.97135e-31
ENSG00000185864.16	NPIPB4	357.579	2.07596	0.173136	11.9903	3.99232e-33	1.98974e-31
ENSG00000143314.12	MRPL24	383.531	-1.35112	0.112752	-11.9831	4.35758e-33	2.16758e-31
ENSG00000157593.18	SLC35B2	844.057	1.01097	0.0845472	11.9574	5.93724e-33	2.93631e-31
ENSG00000234444.9	ZNF736	97.845	-5.60571	0.470474	-11.915	9.88208e-33	4.86853e-31
ENSG00000152076.18	CCDC74B	227.209	-2.89081	0.243218	-11.8857	1.40467e-32	6.88073e-31
ENSG00000185883.11	ATP6V0C	2990.65	1.37391	0.115679	11.8769	1.56048e-32	7.62945e-31
ENSG00000130734.9	ATG4D	626.02	1.28986	0.108688	11.8676	1.74429e-32	8.51193e-31
ENSG00000164687.10	FABP5	1148.43	-1.05076	0.0885443	-11.867	1.75575e-32	8.55161e-31
ENSG00000198919.12	DZIP3	1002.69	-1.42708	0.12036	-11.8567	1.98648e-32	9.65717e-31
ENSG00000169231.13	THBS3	710.639	1.6471	0.139221	11.8308	2.70518e-32	1.30523e-30
ENSG00000104142.10	VPS18	813.863	1.64266	0.138997	11.8179	3.15362e-32	1.51876e-30
ENSG00000255690.2	TRIL	386.365	-1.69074	0.143085	-11.8163	3.21444e-32	1.54515e-30
ENSG00000006327.13	TNFRSF12A	612.781	1.29986	0.110163	11.7994	3.93023e-32	1.88219e-30
ENSG00000141568.20	FOXK2	2319.99	1.08939	0.0923351	11.7982	3.98876e-32	1.90667e-30
ENSG00000077279.18	DCX	2224.45	-2.18443	0.185199	-11.795	4.14094e-32	1.97208e-30
ENSG00000049323.15	LTBP1	1124	-1.32011	0.111965	-11.7904	4.37315e-32	2.07882e-30
ENSG00000138622.3	HCN4	521.433	1.50653	0.127863	11.7824	4.80888e-32	2.27753e-30
ENSG00000213588.5	ZBTB9	570.608	1.23778	0.105071	11.7804	4.92354e-32	2.32507e-30
ENSG00000102893.15	PHKB	1358.65	-1.11674	0.0947965	-11.7803	4.92912e-32	2.32507e-30
ENSG00000198590.11	APRG1	29.3372	1.74991	0.484212	3.61394	0.000301577	0.00126314
ENSG00000110172.11	CHORDC1	1359.19	-1.37255	0.116792	-11.7521	6.88967e-32	3.21274e-30
ENSG00000187123.14	LYPD6	183.184	-2.25844	0.192175	-11.752	6.89596e-32	3.21274e-30
ENSG00000174227.15	PIGG	830.56	1.00944	0.0860524	11.7305	8.89307e-32	4.12821e-30
ENSG00000171246.5	NPTX1	207.419	-3.88027	0.331301	-11.7122	1.10369e-31	5.09579e-30
ENSG00000101868.10	POLA1	859.199	-1.24088	0.106098	-11.6955	1.34362e-31	6.19243e-30
ENSG00000123572.16	NRK	52.2174	-2.98131	0.255029	-11.69	1.43311e-31	6.59308e-30
ENSG00000185049.14	NELFA	2332.57	1.06438	0.0910832	11.6858	1.50583e-31	6.90292e-30
ENSG00000104177.17	MYEF2	3437.3	-1.03068	0.0882074	-11.6847	1.52629e-31	6.98428e-30
ENSG00000116954.7	RRAGC	553.908	1.47429	0.126206	11.6816	1.58289e-31	7.21756e-30
ENSG00000124160.11	NCOA5	658.334	1.24153	0.106644	11.6418	2.52602e-31	1.14369e-29
ENSG00000133612.18	AGAP3	1859.72	1.51582	0.130355	11.6284	2.95549e-31	1.33579e-29
ENSG00000089472.16	HEPH	839.146	-1.1606	0.0998346	-11.6252	3.06778e-31	1.38411e-29
ENSG00000113212.6	PCDHB7	12.6075	1.72591	0.554377	3.11325	0.00185042	0.00648946
ENSG00000164951.15	PDP1	556.955	1.74722	0.150906	11.5782	5.31296e-31	2.37623e-29
ENSG00000172731.13	LRRC20	787.353	-1.52546	0.131913	-11.5641	6.26401e-31	2.79188e-29
ENSG00000105699.16	LSR	1451.72	1.13957	0.0987389	11.5413	8.16956e-31	3.62235e-29
ENSG00000162490.6	DRAXIN	2180.32	1.0379	0.0899611	11.5372	8.56798e-31	3.79247e-29
ENSG00000072133.10	RPS6KA6	373.196	-1.75585	0.152478	-11.5154	1.1031e-30	4.85085e-29
ENSG00000244280.1	-	45.8983	4.36032	0.379147	11.5003	1.31396e-30	5.7468e-29
ENSG00000198056.13	PRIM1	506.199	-1.07992	0.0939637	-11.4929	1.4314e-30	6.24981e-29
ENSG00000198169.8	ZNF251	525.353	1.74064	0.151528	11.4873	1.52858e-30	6.6628e-29
ENSG00000176014.12	TUBB6	1703.85	-1.29352	0.11266	-11.4816	1.63143e-30	7.09908e-29
ENSG00000177951.17	BET1L	1016.09	1.06208	0.0925777	11.4723	1.81828e-30	7.88543e-29
ENSG00000133706.17	LARS1	5144.52	-1.03428	0.090196	-11.4671	1.93097e-30	8.34601e-29
ENSG00000116574.5	RHOU	741.578	-1.55316	0.135679	-11.4473	2.42482e-30	1.04454e-28
ENSG00000143858.11	SYT2	258.502	-2.25978	0.19748	-11.4431	2.54712e-30	1.09356e-28
ENSG00000246705.4	H2AJ	343.145	-1.38038	0.120686	-11.4378	2.70576e-30	1.15974e-28
ENSG00000003096.14	KLHL13	504.747	-1.15453	0.101065	-11.4236	3.18779e-30	1.35954e-28
ENSG00000205133.11	TRIQK	633.684	-1.96659	0.172349	-11.4105	3.70711e-30	1.5758e-28
ENSG00000171867.16	PRNP	638.599	1.31041	0.115136	11.3814	5.17496e-30	2.1853e-28
ENSG00000167614.13	TTYH1	5751.77	-1.38399	0.121611	-11.3804	5.23451e-30	2.20682e-28
ENSG00000171488.14	LRRC8C	149.177	-2.4125	0.212107	-11.374	5.63646e-30	2.37239e-28
ENSG00000134873.9	CLDN10	298.613	-1.21841	0.10727	-11.3584	6.74008e-30	2.82304e-28
ENSG00000213937.3	CLDN9	17.3277	1.69387	0.417301	4.05911	4.92604e-05	0.000240477
ENSG00000140931.19	CMTM3	786.873	1.61621	0.142695	11.3263	9.72656e-30	4.041e-28
ENSG00000082781.11	ITGB5	1898.82	-1.06847	0.0943585	-11.3235	1.00392e-29	4.16415e-28
ENSG00000135424.16	ITGA7	1359.66	1.08848	0.0964242	11.2884	1.49717e-29	6.14078e-28
ENSG00000247828.7	TMEM161B-DT	164.716	-2.57082	0.228144	-11.2684	1.87979e-29	7.66125e-28
ENSG00000090661.11	CERS4	978.16	1.1553	0.102688	11.2505	2.30229e-29	9.36837e-28
ENSG00000141449.14	GREB1L	2250.17	-4.07025	0.362202	-11.2375	2.66839e-29	1.08068e-27
ENSG00000178445.9	GLDC	2533.79	-1.36316	0.121397	-11.2289	2.94055e-29	1.18903e-27
ENSG00000150625.16	GPM6A	1330.87	-2.55163	0.227842	-11.1991	4.11757e-29	1.65715e-27
ENSG00000184905.8	TCEAL2	193.731	-1.47916	0.132183	-11.1902	4.55437e-29	1.82722e-27
ENSG00000197406.7	DIO3	390.497	4.51866	0.404141	11.1809	5.05683e-29	2.02564e-27
ENSG00000188522.14	FAM83G	521.328	1.12861	0.100952	11.1797	5.12716e-29	2.05063e-27
ENSG00000069424.14	KCNAB2	302.953	1.67175	0.196574	8.50442	1.825e-17	3.50512e-16
ENSG00000125863.19	MKKS	657.165	-1.29004	0.115414	-11.1775	5.25307e-29	2.09447e-27
ENSG00000164548.10	TRA2A	2123.06	-1.20013	0.107372	-11.1774	5.26275e-29	2.09508e-27
ENSG00000088756.12	ARHGAP28	393.412	-1.76601	0.15823	-11.161	6.32585e-29	2.50666e-27
ENSG00000064601.18	CTSA	674.809	1.26175	0.113266	11.1397	8.03777e-29	3.17036e-27
ENSG00000185432.11	TMT1A	167.778	-3.39691	0.305061	-11.1352	8.45675e-29	3.33051e-27
ENSG00000166106.3	ADAMTS15	205.004	-1.8803	0.169022	-11.1246	9.5207e-29	3.73807e-27
ENSG00000167676.4	PLIN4	147.386	2.39548	0.215447	11.1187	1.01784e-28	3.9902e-27
ENSG00000110328.5	GALNT18	138.287	-2.43417	0.219223	-11.1036	1.20447e-28	4.70751e-27
ENSG00000100302.6	RASD2	132.91	-2.4243	0.218686	-11.0858	1.47082e-28	5.73106e-27
ENSG00000166033.12	HTRA1	346.869	-2.48934	0.224715	-11.0778	1.60812e-28	6.24715e-27
ENSG00000100504.16	PYGL	895.247	-1.06676	0.096299	-11.0776	1.611e-28	6.24889e-27
ENSG00000136160.15	EDNRB	160.174	-8.39457	0.757954	-11.0753	1.65326e-28	6.40315e-27
ENSG00000156970.12	BUB1B	3075.41	-1.06818	0.0965503	-11.0635	1.88696e-28	7.28633e-27
ENSG00000079313.14	REXO1	1383.68	1.17069	0.105837	11.0613	1.93321e-28	7.45371e-27
ENSG00000078596.10	ITM2A	204.141	-2.21919	0.201012	-11.0401	2.44796e-28	9.42429e-27
ENSG00000126368.5	NR1D1	291.221	1.90538	0.172735	11.0307	2.71718e-28	1.04295e-26
ENSG00000169021.5	UQCRFS1	631.112	-1.36298	0.123667	-11.0214	3.01435e-28	1.15357e-26
ENSG00000131650.13	KREMEN2	116.811	2.38701	0.216598	11.0205	3.0445e-28	1.16338e-26
ENSG00000197238.4	H4C11	131.177	-2.77553	0.252213	-11.0047	3.62743e-28	1.37794e-26
ENSG00000152092.15	ASTN1	494.905	-2.17587	0.197853	-10.9974	3.93332e-28	1.49193e-26
ENSG00000076201.14	PTPN23	2016.72	1.37631	0.125374	10.9776	4.89505e-28	1.84854e-26
ENSG00000135929.8	CYP27A1	271.523	1.91069	0.174074	10.9763	4.96839e-28	1.87349e-26
ENSG00000138772.12	ANXA3	263.409	1.37856	0.125685	10.9684	5.42348e-28	2.0421e-26
ENSG00000101911.12	PRPS2	624.653	-1.2195	0.111342	-10.9528	6.44077e-28	2.41454e-26
ENSG00000226479.3	TMEM185B	314.54	1.31697	0.120321	10.9455	6.98235e-28	2.61376e-26
ENSG00000055732.12	MCOLN3	54.4461	3.04549	0.278751	10.9255	8.70798e-28	3.25499e-26
ENSG00000134917.9	ADAMTS8	57.4896	-2.52773	0.231461	-10.9208	9.1719e-28	3.42342e-26
ENSG00000143768.12	LEFTY2	99.4056	-2.07019	0.189757	-10.9097	1.03614e-27	3.85621e-26
ENSG00000188610.12	FAM72B	664.222	-1.38349	0.126859	-10.9058	1.08197e-27	4.02094e-26
ENSG00000246922.8	UBAP1L	191.17	3.54506	0.32556	10.8891	1.29919e-27	4.8143e-26
ENSG00000198382.8	UVRAG	728.326	1.01581	0.0936446	10.8475	2.04887e-27	7.51653e-26
ENSG00000124209.3	RAB22A	622.619	1.46449	0.135053	10.8438	2.13306e-27	7.81424e-26
ENSG00000104899.7	AMH	187.778	4.08136	0.376408	10.8429	2.1549e-27	7.88301e-26
ENSG00000038210.12	PI4K2B	382.22	-1.25034	0.115588	-10.8173	2.85146e-27	1.03721e-25
ENSG00000168779.19	SHOX2	976.178	-3.9674	0.368429	-10.7684	4.85174e-27	1.74263e-25
ENSG00000007402.11	CACNA2D2	968.436	1.12121	0.104207	10.7595	5.34808e-27	1.91822e-25
ENSG00000007520.3	TSR3	644.716	1.16342	0.108368	10.7359	6.90624e-27	2.47364e-25
ENSG00000182010.10	RTKN2	833.854	-1.10212	0.102701	-10.7313	7.25437e-27	2.59472e-25
ENSG00000177519.3	RPRM	256.653	1.83512	0.171054	10.7283	7.49501e-27	2.67336e-25
ENSG00000006194.9	ZNF263	894.598	1.11829	0.104259	10.7261	7.67855e-27	2.73503e-25
ENSG00000052802.12	MSMO1	2895.57	-1.00197	0.0935366	-10.7121	8.93085e-27	3.15921e-25
ENSG00000179958.8	DCTPP1	559.234	-1.16493	0.108763	-10.7107	9.06541e-27	3.2024e-25
ENSG00000197136.4	PCNX3	1347.95	1.18954	0.1112	10.6973	1.04787e-26	3.6966e-25
ENSG00000137642.12	SORL1	1650.26	-1.0514	0.0983052	-10.6953	1.0712e-26	3.7737e-25
ENSG00000215784.5	FAM72D	449.771	-1.64929	0.154252	-10.6922	1.10714e-26	3.89498e-25
ENSG00000242242.5	-	328.401	2.04977	0.191732	10.6908	1.12398e-26	3.94884e-25
ENSG00000177108.5	ZDHHC22	670.179	-1.34463	0.125861	-10.6834	1.21687e-26	4.26351e-25
ENSG00000119969.14	HELLS	2175.41	-1.0331	0.0967698	-10.6758	1.32065e-26	4.61458e-25
ENSG00000248605.5	-	209.939	-1.15525	0.108264	-10.6706	1.39697e-26	4.87462e-25
ENSG00000176049.15	JAKMIP2	969.904	-1.17449	0.110099	-10.6676	1.44371e-26	5.02405e-25
ENSG00000144834.13	TAGLN3	1085.89	-2.3521	0.221069	-10.6397	1.94799e-26	6.76064e-25
ENSG00000197530.12	MIB2	904.13	1.44414	0.135843	10.6309	2.1402e-26	7.41772e-25
ENSG00000115255.10	REEP6	379.217	-1.97019	0.185507	-10.6206	2.39102e-26	8.27588e-25
ENSG00000243709.1	LEFTY1	66.6459	-2.62311	0.247005	-10.6197	2.41379e-26	8.34347e-25
ENSG00000169836.4	TACR3	56.1681	-3.10184	0.29218	-10.6162	2.50559e-26	8.64917e-25
ENSG00000149418.10	ST14	132.21	-1.32606	0.124913	-10.6159	2.51353e-26	8.65891e-25
ENSG00000101255.10	TRIB3	338.341	1.30468	0.122947	10.6118	2.62734e-26	9.03305e-25
ENSG00000132872.11	SYT4	528.037	-1.73661	0.163812	-10.6013	2.93922e-26	1.00784e-24
ENSG00000143632.14	ACTA1	181.551	1.16317	0.109755	10.5979	3.04653e-26	1.04324e-24
ENSG00000170961.6	HAS2	158.348	-3.75005	0.354179	-10.588	3.38728e-26	1.15685e-24
ENSG00000116667.13	C1orf21	1044.68	-2.03124	0.191852	-10.5875	3.4043e-26	1.16112e-24
ENSG00000146592.16	CREB5	625.015	2.94688	0.278552	10.5793	3.71735e-26	1.26621e-24
ENSG00000185238.12	PRMT3	697.681	-1.01282	0.0958636	-10.5652	4.32013e-26	1.46764e-24
ENSG00000130768.14	SMPDL3B	239.73	-1.27005	0.120437	-10.5454	5.33698e-26	1.8012e-24
ENSG00000162981.13	LRATD1	184.344	-2.62285	0.24883	-10.5407	5.60543e-26	1.88932e-24
ENSG00000167967.15	E4F1	654.198	1.05129	0.0997794	10.5361	5.88637e-26	1.97882e-24
ENSG00000109790.16	KLHL5	807.715	-1.17414	0.111581	-10.5227	6.79108e-26	2.277e-24
ENSG00000135333.13	EPHA7	490.46	-1.21336	0.115346	-10.5193	7.03762e-26	2.35353e-24
ENSG00000282051.1	-	91.0036	3.10625	0.29586	10.499	8.72595e-26	2.89929e-24
ENSG00000104866.10	PPP1R37	885.224	1.04663	0.0997183	10.4959	9.02401e-26	2.9906e-24
ENSG00000240342.3	RPS2P5	1423.88	1.01267	0.0966257	10.4804	1.06332e-25	3.51935e-24
ENSG00000119638.12	NEK9	1062.31	-1.35295	0.129138	-10.4768	1.10414e-25	3.64975e-24
ENSG00000119139.19	TJP2	2010.84	1.37572	0.1314	10.4697	1.18974e-25	3.92263e-24
ENSG00000197774.12	EME2	501.993	2.04059	0.194971	10.4661	1.23617e-25	4.0653e-24
ENSG00000110092.3	CCND1	5137.76	1.65736	0.111855	14.817	1.13757e-49	1.21895e-47
ENSG00000143248.12	RGS5	645.488	-2.00711	0.192339	-10.4353	1.71161e-25	5.60019e-24
ENSG00000185565.11	LSAMP	1043.41	-1.9696	0.189125	-10.4143	2.13427e-25	6.95653e-24
ENSG00000178425.13	NT5DC1	806.448	-1.72468	0.165647	-10.4118	2.18996e-25	7.12001e-24
ENSG00000156966.6	B3GNT7	758.135	1.91873	0.184316	10.41	2.23204e-25	7.24765e-24
ENSG00000018236.14	CNTN1	196.879	-4.26382	0.411227	-10.3685	3.44772e-25	1.11388e-23
ENSG00000130669.17	PAK4	2672.77	1.03803	0.100116	10.3683	3.45714e-25	1.11461e-23
ENSG00000248329.5	APELA	1122.54	1.18148	0.11402	10.362	3.69049e-25	1.18635e-23
ENSG00000145725.19	PPIP5K2	1071.26	-1.28758	0.124343	-10.3551	3.96829e-25	1.27406e-23
ENSG00000124839.12	RAB17	317.74	1.23836	0.119599	10.3543	4.00306e-25	1.28363e-23
ENSG00000134940.13	ACRV1	10.2411	1.62766	0.512269	3.17735	0.00148629	0.00533989
ENSG00000141639.11	MAPK4	255.972	-2.34559	0.227072	-10.3297	5.17057e-25	1.64977e-23
ENSG00000079432.7	CIC	2155.98	1.13925	0.11054	10.3062	6.60551e-25	2.09462e-23
ENSG00000244165.1	P2RY11	135.632	2.61391	0.253891	10.2954	7.39046e-25	2.33666e-23
ENSG00000198822.10	GRM3	89.9463	-4.3855	0.425969	-10.2953	7.39604e-25	2.33666e-23
ENSG00000116584.17	ARHGEF2	1566.42	1.13337	0.110163	10.2881	7.97194e-25	2.51551e-23
ENSG00000272391.5	POM121C	2412.2	1.44513	0.140837	10.261	1.05649e-24	3.3018e-23
ENSG00000260822.1	-	392.262	-1.12357	0.1095	-10.2609	1.05665e-24	3.3018e-23
ENSG00000107140.15	TESK1	429.125	1.46288	0.142594	10.2591	1.0775e-24	3.36287e-23
ENSG00000162066.15	AMDHD2	486.35	1.78933	0.174422	10.2587	1.08197e-24	3.37274e-23
ENSG00000172216.5	CEBPB	384.83	1.58423	0.154526	10.2521	1.15749e-24	3.59942e-23
ENSG00000274012.1	RN7SL2	10719.8	4.09682	0.399631	10.2515	1.16517e-24	3.61835e-23
ENSG00000099625.13	CBARP	932.334	1.572	0.153345	10.2514	1.16639e-24	3.61835e-23
ENSG00000092036.18	HAUS4	754.412	-1.02749	0.100232	-10.2511	1.16997e-24	3.62508e-23
ENSG00000204682.5	MIR1915HG	257.909	1.27712	0.124741	10.2382	1.33672e-24	4.13677e-23
ENSG00000009724.16	MASP2	103.219	2.81875	0.2755	10.2314	1.43399e-24	4.43245e-23
ENSG00000231064.7	THBS3-AS1	167.995	2.11789	0.207145	10.2242	1.54502e-24	4.76418e-23
ENSG00000127920.5	GNG11	100.152	-2.34275	0.230106	-10.1812	2.40628e-24	7.34073e-23
ENSG00000105327.17	BBC3	665.833	1.29263	0.127157	10.1656	2.82277e-24	8.58077e-23
ENSG00000153132.12	CLGN	356.502	-1.90714	0.188258	-10.1304	4.04795e-24	1.22185e-22
ENSG00000261423.1	TMEM202-AS1	200.709	2.39099	0.236168	10.1241	4.31922e-24	1.30067e-22
ENSG00000266074.8	BAHCC1	2054.38	1.56761	0.358867	4.36821	1.25266e-05	6.75645e-05
ENSG00000124406.16	ATP8A1	706.17	-2.33936	0.231615	-10.1002	5.51258e-24	1.6523e-22
ENSG00000115461.4	IGFBP5	3953.55	-1.94117	0.192312	-10.0938	5.88245e-24	1.76111e-22
ENSG00000129946.10	SHC2	893.03	2.1265	0.210803	10.0876	6.26722e-24	1.87194e-22
ENSG00000175592.8	FOSL1	105.397	2.39636	0.237608	10.0853	6.41434e-24	1.91366e-22
ENSG00000285331.2	TCF12-DT	642.569	-1.26509	0.125608	-10.0718	7.36505e-24	2.18715e-22
ENSG00000257315.2	ZBED6	871.776	-1.97063	0.195698	-10.0698	7.51658e-24	2.22957e-22
ENSG00000044524.10	EPHA3	815.7	-3.20836	0.31909	-10.0547	8.75741e-24	2.58867e-22
ENSG00000087903.12	RFX2	566.107	3.18286	0.316566	10.0543	8.79191e-24	2.59589e-22
ENSG00000117713.19	ARID1A	6509.02	1.84005	0.183136	10.0474	9.42894e-24	2.78078e-22
ENSG00000257704.3	INAFM1	446.886	1.74832	0.174034	10.0459	9.58093e-24	2.82237e-22
ENSG00000143341.11	HMCN1	387.734	-3.47582	0.346631	-10.0274	1.15462e-23	3.39351e-22
ENSG00000177511.5	ST8SIA3	366.423	-2.04893	0.204418	-10.0232	1.20496e-23	3.52938e-22
ENSG00000145335.15	SNCA	318.179	-1.68552	0.168444	-10.0065	1.42778e-23	4.17726e-22
ENSG00000136098.16	NEK3	536.924	-1.49072	0.149014	-10.0039	1.46521e-23	4.28192e-22
ENSG00000168542.14	COL3A1	1123.6	-4.51073	0.451145	-9.99841	1.54862e-23	4.52052e-22
ENSG00000114541.14	FRMD4B	602.478	-2.23301	0.224006	-9.96853	2.09301e-23	6.07517e-22
ENSG00000019505.7	SYT13	356.332	-1.11133	0.111757	-9.9441	2.67569e-23	7.73156e-22
ENSG00000128594.7	LRRC4	687.458	2.02892	0.204054	9.94308	2.70332e-23	7.79386e-22
ENSG00000139433.9	GLTP	506.891	-1.24071	0.124803	-9.94138	2.74991e-23	7.9193e-22
ENSG00000130294.16	KIF1A	10936.6	1.09863	0.110584	9.93478	2.93812e-23	8.45187e-22
ENSG00000156574.9	NODAL	48.9764	-3.06185	0.308519	-9.92436	3.26196e-23	9.37294e-22
ENSG00000173320.11	STOX2	1186.65	-1.46298	0.147573	-9.91364	3.63186e-23	1.0401e-21
ENSG00000198589.11	LRBA	1777.33	-1.01666	0.102615	-9.90756	3.85941e-23	1.10403e-21
ENSG00000158352.15	SHROOM4	199.688	-2.09033	0.211007	-9.90642	3.9038e-23	1.11549e-21
ENSG00000258429.1	PDF	207.619	1.75376	0.177251	9.89423	4.40989e-23	1.25731e-21
ENSG00000142875.19	PRKACB	685.255	-1.15754	0.117015	-9.89216	4.50225e-23	1.28222e-21
ENSG00000159958.6	TNFRSF13C	118.019	1.56748	0.271522	5.77294	7.78987e-09	6.4665e-08
ENSG00000175727.13	MLXIP	1778.44	1.27699	0.129244	9.88049	5.05844e-23	1.43585e-21
ENSG00000263513.5	FAM72C	512.078	-1.67171	0.169383	-9.8694	5.65001e-23	1.59847e-21
ENSG00000105722.9	ERF	2064.06	1.06267	0.107744	9.86289	6.02908e-23	1.70384e-21
ENSG00000099953.9	MMP11	215.475	-1.92155	0.194897	-9.85929	6.24891e-23	1.76403e-21
ENSG00000078018.19	MAP2	3984.64	-1.25084	0.127006	-9.84862	6.94892e-23	1.9552e-21
ENSG00000182979.17	MTA1	5027.52	1.02555	0.104155	9.84639	7.10493e-23	1.99691e-21
ENSG00000154080.13	CHST9	94.1653	-2.65349	0.270072	-9.82514	8.77555e-23	2.44773e-21
ENSG00000139182.14	CLSTN3	1522.26	1.13703	0.115737	9.82426	8.85179e-23	2.46632e-21
ENSG00000185305.10	ARL15	308.657	-1.97681	0.201783	-9.7967	1.16319e-22	3.23044e-21
ENSG00000178163.7	ZNF518B	738.743	-1.88971	0.193118	-9.78527	1.30241e-22	3.61234e-21
ENSG00000258674.5	-	217.806	2.40471	0.245978	9.77611	1.42586e-22	3.94289e-21
ENSG00000105419.17	MEIS3	1593.85	1.07595	0.110113	9.77132	1.49489e-22	4.1249e-21
ENSG00000147145.12	LPAR4	216.37	-1.85968	0.190357	-9.76948	1.52227e-22	4.19146e-21
ENSG00000267374.1	MIR924HG	41.3883	-2.49002	0.255058	-9.76257	1.62975e-22	4.4778e-21
ENSG00000188690.13	UROS	568.225	-1.29407	0.132558	-9.76231	1.63384e-22	4.48425e-21
ENSG00000177932.6	ZNF354C	169.67	-1.53078	0.156874	-9.75802	1.70448e-22	4.6632e-21
ENSG00000276045.3	ORAI1	367.913	1.17945	0.12089	9.7564	1.73201e-22	4.72344e-21
ENSG00000104435.13	STMN2	2612.69	-2.26836	0.232526	-9.75529	1.75092e-22	4.76996e-21
ENSG00000160113.5	NR2F6	1480.23	1.05213	0.107873	9.75349	1.78236e-22	4.85046e-21
ENSG00000182095.14	TNRC18	3014.61	1.5465	0.187925	8.22937	1.88207e-16	3.34032e-15
ENSG00000176406.22	RIMS2	233.252	-2.11108	0.217169	-9.72092	2.45549e-22	6.62621e-21
ENSG00000142039.3	CCDC97	909.765	1.16527	0.119971	9.71291	2.65637e-22	7.16077e-21
ENSG00000152969.19	JAKMIP1	50.1681	-3.33689	0.343589	-9.71184	2.68437e-22	7.22178e-21
ENSG00000008405.11	CRY1	1064.91	1.02861	0.105914	9.71177	2.68622e-22	7.22178e-21
ENSG00000147144.12	CCDC120	410.468	1.22919	0.126567	9.71173	2.68742e-22	7.22178e-21
ENSG00000133739.15	LRRCC1	268.81	-1.34893	0.138956	-9.70758	2.79896e-22	7.50583e-21
ENSG00000172348.14	RCAN2	137.291	-1.58586	0.163491	-9.70001	3.01469e-22	8.05913e-21
ENSG00000204149.10	AGAP6	479.543	1.00876	0.104004	9.69928	3.03632e-22	8.10851e-21
ENSG00000165675.16	ENOX2	257.718	-1.88651	0.194555	-9.69654	3.11899e-22	8.31202e-21
ENSG00000158747.14	MICOS10-NBL1	109.758	-2.48883	0.257265	-9.67417	3.88239e-22	1.03251e-20
ENSG00000102100.15	SLC35A2	445.814	1.0555	0.109126	9.67235	3.95182e-22	1.04772e-20
ENSG00000106789.12	CORO2A	587.185	-1.02145	0.10566	-9.66732	4.15104e-22	1.09827e-20
ENSG00000243207.6	PPAN-P2RY11	197.276	2.5038	0.259142	9.66188	4.37766e-22	1.15467e-20
ENSG00000164976.8	MYORG	283.204	-1.10865	0.114786	-9.6584	4.52885e-22	1.19332e-20
ENSG00000165929.12	TC2N	282.716	-1.29816	0.134409	-9.65828	4.53427e-22	1.19353e-20
ENSG00000176124.12	DLEU7-AS1	328.306	-1.56081	0.161613	-9.65767	4.56112e-22	1.19937e-20
ENSG00000167182.14	SP2	676.843	1.6323	0.169182	9.64814	5.00555e-22	1.31355e-20
ENSG00000006468.13	ETV1	968.648	-1.21149	0.125589	-9.64643	5.08951e-22	1.33422e-20
ENSG00000114270.17	COL7A1	513.467	2.66984	0.277242	9.62999	5.97337e-22	1.56115e-20
ENSG00000169750.8	RAC3	1008.16	-1.05213	0.109368	-9.62007	6.57891e-22	1.71766e-20
ENSG00000183579.15	ZNRF3	883.53	1.00335	0.104356	9.61461	6.93711e-22	1.80386e-20
ENSG00000167972.13	ABCA3	817.624	-1.58511	0.164884	-9.6135	7.0124e-22	1.82159e-20
ENSG00000110811.19	P3H3	792.9	1.05471	0.109813	9.60457	7.64763e-22	1.9826e-20
ENSG00000224051.6	CPTP	241.903	1.32384	0.137852	9.60335	7.73894e-22	2.00425e-20
ENSG00000276672.1	-	96.6709	1.59649	0.166247	9.60309	7.75835e-22	2.00726e-20
ENSG00000078725.12	BRINP1	237.093	-1.04671	0.109064	-9.59714	8.21972e-22	2.12449e-20
ENSG00000171714.11	ANO5	247.969	-1.38884	0.144936	-9.58239	9.48237e-22	2.44347e-20
ENSG00000108551.4	RASD1	314.917	-2.27867	0.237856	-9.58004	9.70056e-22	2.49469e-20
ENSG00000120885.21	CLU	3818.29	1.48264	0.127544	11.6246	3.09206e-31	1.39262e-29
ENSG00000163412.12	EIF4E3	301.853	-1.63957	0.171416	-9.56489	1.12322e-21	2.87136e-20
ENSG00000111671.9	SPSB2	298.243	1.1882	0.124401	9.55134	1.28032e-21	3.26647e-20
ENSG00000172965.15	MIR4435-2HG	161.863	2.21338	0.23192	9.54373	1.37784e-21	3.51179e-20
ENSG00000274272.1	-	523.647	1.6932	0.17756	9.53595	1.48524e-21	3.77804e-20
ENSG00000104870.12	FCGRT	569.613	1.44534	0.151951	9.51186	1.8729e-21	4.75003e-20
ENSG00000250575.1	-	229.419	2.27588	0.239392	9.50694	1.96363e-21	4.97523e-20
ENSG00000254339.5	-	150.468	-1.23389	0.130133	-9.48179	2.49969e-21	6.30241e-20
ENSG00000175445.15	LPL	385.862	-1.76624	0.186404	-9.47533	2.65907e-21	6.68459e-20
ENSG00000197063.10	MAFG	1614.5	1.46521	0.0690695	21.2136	7.15226e-100	3.28455e-97
ENSG00000090013.10	BLVRB	369.847	1.22522	0.129415	9.46733	2.87092e-21	7.19604e-20
ENSG00000279278.1	-	183.456	2.02997	0.214728	9.45369	3.27103e-21	8.18297e-20
ENSG00000170962.12	PDGFD	63.4335	-2.07499	0.219776	-9.4414	3.67822e-21	9.17486e-20
ENSG00000118972.2	FGF23	184.934	-2.10596	0.223084	-9.4402	3.72074e-21	9.27193e-20
ENSG00000196689.12	TRPV1	250.002	1.82974	0.193852	9.43884	3.76915e-21	9.38346e-20
ENSG00000112159.11	MDN1	4272.45	-1.3369	0.141735	-9.43239	4.00857e-21	9.95061e-20
ENSG00000233056.2	ERVH48-1	84.4694	-1.99557	0.211818	-9.42113	4.46242e-21	1.10559e-19
ENSG00000173406.15	DAB1	358.112	-2.10996	0.22409	-9.41567	4.70061e-21	1.16236e-19
ENSG00000242732.4	RTL5	437.969	1.6044	0.170417	9.41458	4.74977e-21	1.17339e-19
ENSG00000105287.12	PRKD2	1204.46	1.12267	0.119284	9.41175	4.87935e-21	1.20194e-19
ENSG00000186174.12	BCL9L	2720.27	2.4586	0.261259	9.41057	4.93442e-21	1.21202e-19
ENSG00000087095.12	NLK	1063.97	-1.17927	0.125526	-9.39461	5.74314e-21	1.40529e-19
ENSG00000188760.10	TMEM198	317.473	1.31501	0.140123	9.38466	6.31179e-21	1.54004e-19
ENSG00000187837.3	H1-2	173.115	-2.40693	0.256644	-9.37848	6.69302e-21	1.62997e-19
ENSG00000169057.21	MECP2	1792.45	1.43427	0.0939341	15.2689	1.2326e-52	1.48821e-50
ENSG00000285589.1	-	98.0081	2.09474	0.223428	9.37549	6.88549e-21	1.67367e-19
ENSG00000213699.8	SLC35F6	361.175	1.32767	0.141653	9.37271	7.06949e-21	1.71668e-19
ENSG00000181649.6	PHLDA2	58.0745	2.30854	0.246307	9.37261	7.07579e-21	1.71668e-19
ENSG00000168297.15	PXK	333.832	-1.4834	0.158284	-9.37176	7.13345e-21	1.72904e-19
ENSG00000235437.7	LINC01278	749.103	1.27326	0.135869	9.37122	7.16975e-21	1.7362e-19
ENSG00000145675.14	PIK3R1	842.507	-1.41385	0.150918	-9.36831	7.3705e-21	1.78313e-19
ENSG00000212123.3	PRR22	31.4638	3.54278	0.378518	9.35961	8.00289e-21	1.93249e-19
ENSG00000167363.13	FN3K	463.227	1.39306	0.148972	9.35116	8.66884e-21	2.08742e-19
ENSG00000152270.8	PDE3B	493.504	-1.55041	0.166069	-9.33597	1.00068e-20	2.4051e-19
ENSG00000163344.5	PMVK	302.441	-1.22441	0.131356	-9.3213	1.14923e-20	2.7544e-19
ENSG00000105662.15	CRTC1	766.906	1.40167	0.150489	9.31404	1.23056e-20	2.94659e-19
ENSG00000161835.10	TAMALIN	297.451	2.17256	0.233263	9.31379	1.23348e-20	2.95083e-19
ENSG00000185338.5	SOCS1	172.404	1.88757	0.202684	9.31288	1.24418e-20	2.97089e-19
ENSG00000074935.13	TUBE1	595.57	-1.08958	0.117513	-9.27198	1.82714e-20	4.31087e-19
ENSG00000196205.8	-	307.581	1.26128	0.136051	9.27061	1.85085e-20	4.35882e-19
ENSG00000100258.17	LMF2	1016.85	1.01335	0.109361	9.26615	1.92988e-20	4.53664e-19
ENSG00000205236.6	-	264.655	2.56102	0.276697	9.25568	2.12878e-20	4.98596e-19
ENSG00000145703.15	IQGAP2	1405.05	-1.49199	0.161259	-9.25212	2.20084e-20	5.15006e-19
ENSG00000078699.21	CBFA2T2	1850.46	1.12052	0.121123	9.25107	2.22256e-20	5.19615e-19
ENSG00000145476.15	CYP4V2	111.155	2.32477	0.251356	9.24893	2.26747e-20	5.29633e-19
ENSG00000101104.12	PABPC1L	822.241	1.03291	0.111823	9.23699	2.53526e-20	5.90039e-19
ENSG00000108175.16	ZMIZ1	5208.08	1.25407	0.135878	9.22932	2.72363e-20	6.32163e-19
ENSG00000142279.12	WTIP	469.686	1.4245	0.154576	9.2155	3.09824e-20	7.17168e-19
ENSG00000139722.6	VPS37B	970.728	-1.2739	0.138247	-9.21465	3.12301e-20	7.22253e-19
ENSG00000046647.13	GEMIN8	223.058	-1.11087	0.120809	-9.19526	3.74095e-20	8.6206e-19
ENSG00000011052.21	NME1-NME2	427.095	1.50803	0.164235	9.18215	4.22555e-20	9.6939e-19
ENSG00000063180.8	CA11	591.525	1.58088	0.172325	9.17381	4.56585e-20	1.04559e-18
ENSG00000044459.14	CNTLN	475.846	-1.02056	0.111251	-9.17348	4.57973e-20	1.04784e-18
ENSG00000156110.13	ADK	600.251	-1.31416	0.143343	-9.16797	4.82023e-20	1.10091e-18
ENSG00000244342.5	LINC00698	87.8017	2.00449	0.218889	9.15754	5.30947e-20	1.21049e-18
ENSG00000183049.12	CAMK1D	375.174	-1.58978	0.173746	-9.15005	5.69077e-20	1.29628e-18
ENSG00000182983.14	ZNF662	21.1471	-6.23631	0.682125	-9.14247	6.10414e-20	1.38798e-18
ENSG00000126733.20	DACH2	144.305	-2.69481	0.295608	-9.11616	7.78342e-20	1.76048e-18
ENSG00000081181.7	ARG2	477.979	-1.0782	0.118337	-9.11124	8.14458e-20	1.84055e-18
ENSG00000181220.16	ZNF746	608.026	1.08203	0.118945	9.09687	9.29739e-20	2.09554e-18
ENSG00000179630.10	LACC1	76.2886	-2.59136	0.285591	-9.07368	1.15064e-19	2.58436e-18
ENSG00000198814.12	GK	197.664	-1.92673	0.212506	-9.06671	1.22668e-19	2.75034e-18
ENSG00000140474.13	ULK3	735.343	1.05005	0.115903	9.05975	1.30745e-19	2.91873e-18
ENSG00000116604.17	MEF2D	950.772	1.56613	0.172968	9.05445	1.37263e-19	3.05099e-18
ENSG00000112562.18	SMOC2	84.617	-3.84902	0.425452	-9.0469	1.4708e-19	3.26074e-18
ENSG00000164941.13	INTS8	1490.01	-1.1667	0.12897	-9.04626	1.47951e-19	3.27721e-18
ENSG00000112414.14	ADGRG6	254.157	-3.25514	0.361343	-9.00844	2.09005e-19	4.59793e-18
ENSG00000240053.8	LY6G5B	235.959	1.25067	0.138873	9.00588	2.13941e-19	4.70251e-18
ENSG00000112902.11	SEMA5A	827.561	-1.88334	0.20928	-8.99913	2.27524e-19	4.98826e-18
ENSG00000112232.8	KHDRBS2	267.139	-1.46939	0.163289	-8.99868	2.2845e-19	5.0043e-18
ENSG00000108509.20	CAMTA2	418.044	2.24625	0.249675	8.99669	2.32616e-19	5.09122e-18
ENSG00000269983.1	-	108.552	1.90538	0.211842	8.99431	2.37725e-19	5.19862e-18
ENSG00000132613.14	MTSS2	3849.28	1.20162	0.133601	8.99412	2.3813e-19	5.20304e-18
ENSG00000104325.6	DECR1	376.904	-1.39561	0.155222	-8.99104	2.44903e-19	5.34197e-18
ENSG00000124098.9	FAM210B	654.906	-1.02644	0.11418	-8.98969	2.47933e-19	5.40347e-18
ENSG00000056487.15	PHF21B	1847.93	1.26557	0.140852	8.98508	2.5855e-19	5.63008e-18
ENSG00000114200.9	BCHE	483.493	-1.71003	0.190544	-8.97449	2.84665e-19	6.17784e-18
ENSG00000139718.10	SETD1B	853.873	1.43384	0.126272	11.3552	6.98727e-30	2.92181e-28
ENSG00000130762.14	ARHGEF16	240.382	1.40331	0.183817	7.63427	2.27102e-14	3.37595e-13
ENSG00000162772.16	ATF3	855.886	-1.41253	0.157854	-8.94833	3.60887e-19	7.75998e-18
ENSG00000101144.12	BMP7	1880.66	-1.25292	0.140205	-8.93636	4.02201e-19	8.64112e-18
ENSG00000121104.7	FAM117A	683.779	1.06586	0.119383	8.92808	4.33467e-19	9.28183e-18
ENSG00000138814.16	PPP3CA	933.028	-1.04406	0.11698	-8.92512	4.45218e-19	9.52551e-18
ENSG00000166780.10	BMERB1	687.831	-1.29565	0.145178	-8.92461	4.47269e-19	9.56144e-18
ENSG00000071246.10	VASH1	1095.05	-1.25814	0.140998	-8.9231	4.53397e-19	9.68439e-18
ENSG00000197969.12	VPS13A	1214.79	-1.37227	0.153798	-8.92256	4.5563e-19	9.72401e-18
ENSG00000086544.2	ITPKC	337.607	1.36793	0.153438	8.91517	4.87082e-19	1.03609e-17
ENSG00000172572.6	PDE3A	170.716	-2.41145	0.270658	-8.90957	5.1233e-19	1.0871e-17
ENSG00000183828.14	NUDT14	262.135	1.40003	0.141591	9.88788	4.69868e-23	1.3352e-21
ENSG00000111879.19	FAM184A	293.666	-1.70587	0.191587	-8.90388	5.39277e-19	1.14145e-17
ENSG00000121690.10	DEPDC7	120.02	-1.67088	0.187662	-8.90369	5.40211e-19	1.14248e-17
ENSG00000112280.16	COL9A1	485.106	-1.84498	0.207259	-8.90182	5.49377e-19	1.16091e-17
ENSG00000131002.11	-	1675.48	-1.03753	0.116797	-8.88321	6.49558e-19	1.36699e-17
ENSG00000108379.9	WNT3	201.606	-2.2891	0.257694	-8.88304	6.50566e-19	1.368e-17
ENSG00000182667.14	NTM	232.469	-2.21757	0.249647	-8.88282	6.51863e-19	1.36961e-17
ENSG00000236144.6	TMEM147-AS1	711.461	1.00693	0.113507	8.87104	7.24653e-19	1.5213e-17
ENSG00000163659.12	TIPARP	374.238	1.19727	0.135114	8.86115	7.91937e-19	1.65579e-17
ENSG00000181218.5	H2AC25	414.355	-1.41951	0.160261	-8.85749	8.18337e-19	1.70683e-17
ENSG00000079215.13	SLC1A3	1022.91	-1.23181	0.139274	-8.8445	9.19428e-19	1.91147e-17
ENSG00000127554.12	GFER	769.096	1.45425	0.16443	8.84417	9.22088e-19	1.91546e-17
ENSG00000172301.10	COPRS	575.743	1.15551	0.130675	8.84258	9.35365e-19	1.94147e-17
ENSG00000154822.17	PLCL2	306.728	1.24545	0.140871	8.84107	9.48071e-19	1.96625e-17
ENSG00000143850.14	PLEKHA6	963.072	-2.0334	0.230383	-8.82616	1.08331e-18	2.24311e-17
ENSG00000196810.4	CTBP1-DT	298.509	1.61985	0.183633	8.8211	1.13338e-18	2.34301e-17
ENSG00000213903.8	LTB4R	211.084	2.08383	0.236537	8.80975	1.25424e-18	2.57835e-17
ENSG00000147889.17	CDKN2A	44.9327	3.27968	0.372868	8.79582	1.42006e-18	2.91458e-17
ENSG00000169203.16	NPIPB12	1361.77	1.03936	0.11858	8.76503	1.86724e-18	3.81413e-17
ENSG00000176595.3	KBTBD11	644.378	-1.08326	0.12375	-8.75364	2.06582e-18	4.20972e-17
ENSG00000112787.13	FBRSL1	1997.18	1.44787	0.165573	8.74465	2.23713e-18	4.54441e-17
ENSG00000171823.6	FBXL14	488.251	1.30773	0.149683	8.73668	2.40069e-18	4.87281e-17
ENSG00000261373.1	VPS9D1-AS1	203.568	1.40979	0.161526	8.72796	2.59306e-18	5.25913e-17
ENSG00000105397.13	TYK2	760.076	1.08336	0.124137	8.72716	2.61153e-18	5.28824e-17
ENSG00000174080.10	CTSF	38.2805	-4.66912	0.535311	-8.72225	2.72737e-18	5.50116e-17
ENSG00000091844.7	RGS17	226.4	-1.83854	0.211081	-8.71012	3.03543e-18	6.11773e-17
ENSG00000188818.12	ZDHHC11	275.09	2.56047	0.294531	8.69337	3.5183e-18	7.06875e-17
ENSG00000131203.12	IDO1	107.426	-1.56548	0.180124	-8.69112	3.58871e-18	7.19898e-17
ENSG00000156973.13	PDE6D	379.601	-1.32327	0.15228	-8.68974	3.63283e-18	7.28181e-17
ENSG00000125430.8	HS3ST3B1	521.979	-1.18353	0.136419	-8.67572	4.10959e-18	8.21822e-17
ENSG00000276564.1	-	50.2799	2.89502	0.334076	8.66574	4.48572e-18	8.94952e-17
ENSG00000178467.17	P4HTM	538.745	1.12878	0.130284	8.664	4.55483e-18	9.08035e-17
ENSG00000143797.11	MBOAT2	895.299	-1.09985	0.127137	-8.65084	5.11197e-18	1.01651e-16
ENSG00000258451.1	EGILA	30.22	2.45455	0.283737	8.65078	5.11477e-18	1.01651e-16
ENSG00000176973.7	FAM89B	522.949	1.35458	0.173449	7.80969	5.7329e-15	9.02835e-14
ENSG00000152154.10	TMEM178A	382.535	-1.39065	0.161126	-8.63081	6.09182e-18	1.20325e-16
ENSG00000167996.15	FTH1	21034.6	1.33532	0.0727876	18.3455	3.58738e-75	8.46391e-73
ENSG00000273151.1	-	378.45	1.51003	0.175001	8.62867	6.20714e-18	1.22415e-16
ENSG00000265763.3	ZNF488	92.358	-1.50406	0.1745	-8.61928	6.73791e-18	1.32504e-16
ENSG00000176912.3	-	95.3481	-1.98906	0.230769	-8.61925	6.73931e-18	1.32504e-16
ENSG00000174165.7	ZDHHC24	403.203	1.33675	0.15511	8.61812	6.80614e-18	1.33716e-16
ENSG00000145569.5	OTULINL	190.935	-1.80791	0.209803	-8.61721	6.86062e-18	1.34683e-16
ENSG00000250397.2	-	66.1888	3.75017	0.435641	8.60839	7.40935e-18	1.45167e-16
ENSG00000178573.6	MAF	268.863	-1.60757	0.186745	-8.60836	7.41159e-18	1.45167e-16
ENSG00000151466.11	SCLT1	308.174	-1.30847	0.152627	-8.57298	1.00837e-17	1.97054e-16
ENSG00000167657.13	DAPK3	1402.27	1.31419	0.0787939	16.6788	1.86925e-62	3.06188e-60
ENSG00000072501.17	SMC1A	4848.12	-1.05168	0.122749	-8.5677	1.05576e-17	2.06002e-16
ENSG00000169432.15	SCN9A	77.339	-4.0182	0.469122	-8.56538	1.07723e-17	2.10032e-16
ENSG00000171877.20	FRMD5	341.111	-1.95978	0.228865	-8.56304	1.0993e-17	2.14009e-16
ENSG00000183458.13	PKD1P3	2046.14	1.93068	0.225475	8.56269	1.10262e-17	2.14493e-16
ENSG00000133250.13	ZNF414	350.093	1.1244	0.131323	8.56211	1.10816e-17	2.15409e-16
ENSG00000154370.15	TRIM11	634.092	1.02111	0.119312	8.55831	1.14539e-17	2.22309e-16
ENSG00000138386.16	NAB1	784.352	-1.23812	0.14485	-8.54758	1.25693e-17	2.43774e-16
ENSG00000132005.8	RFX1	420.195	1.33352	0.156244	8.53487	1.40312e-17	2.70902e-16
ENSG00000099994.10	SUSD2	76.1547	1.92421	0.22592	8.51722	1.63426e-17	3.15054e-16
ENSG00000178947.8	SMIM10L2A	289.985	1.32799	0.156037	8.51075	1.72813e-17	3.32403e-16
ENSG00000127564.16	PKMYT1	784.698	1.28334	0.133999	9.57723	9.96817e-22	2.56095e-20
ENSG00000101311.15	FERMT1	123.06	-1.50935	0.17769	-8.49433	1.99078e-17	3.8093e-16
ENSG00000164171.10	ITGA2	172.947	-1.11379	0.131124	-8.49423	1.99245e-17	3.80965e-16
ENSG00000132510.10	KDM6B	2159.44	2.75434	0.324307	8.493	2.01364e-17	3.84475e-16
ENSG00000135469.13	COQ10A	282.53	1.29641	0.152849	8.48168	2.21963e-17	4.22831e-16
ENSG00000146674.14	IGFBP3	107.772	2.00559	0.236591	8.47704	2.31005e-17	4.3973e-16
ENSG00000275713.2	H2BC9	51.5843	-2.96484	0.349772	-8.47649	2.32092e-17	4.41473e-16
ENSG00000257647.1	-	116.555	-1.66834	0.196871	-8.47426	2.36578e-17	4.49672e-16
ENSG00000271347.1	-	82.5363	-1.40867	0.166242	-8.47362	2.37887e-17	4.51828e-16
ENSG00000111731.12	C2CD5	1367.3	-1.0017	0.118309	-8.46679	2.52239e-17	4.77675e-16
ENSG00000170500.12	LONRF2	314.75	2.18771	0.258528	8.46216	2.62477e-17	4.96333e-16
ENSG00000178951.8	ZBTB7A	446.539	1.11216	0.131448	8.46082	2.65514e-17	5.00971e-16
ENSG00000198093.10	ZNF649	709.14	1.08381	0.128103	8.46043	2.6639e-17	5.02255e-16
ENSG00000171848.14	RRM2	2215.85	-1.16358	0.137535	-8.46026	2.6678e-17	5.02621e-16
ENSG00000119397.16	CNTRL	928.332	-1.07346	0.126935	-8.45674	2.74966e-17	5.17287e-16
ENSG00000168952.15	STXBP6	252.688	-1.89307	0.224303	-8.43981	3.17863e-17	5.95807e-16
ENSG00000165215.6	CLDN3	104.665	1.21619	0.144312	8.42755	3.52989e-17	6.60206e-16
ENSG00000117533.14	VAMP4	324.022	-1.80956	0.214741	-8.42675	3.55409e-17	6.64247e-16
ENSG00000165757.8	JCAD	191.06	-1.95403	0.231915	-8.4256	3.58919e-17	6.69835e-16
ENSG00000083720.12	OXCT1	821.818	-1.25023	0.148472	-8.42065	3.74409e-17	6.9773e-16
ENSG00000055483.19	USP36	1441.03	1.12937	0.134199	8.41563	3.90797e-17	7.27744e-16
ENSG00000141750.6	STAC2	75.7344	-2.219	0.263954	-8.40678	4.21438e-17	7.83667e-16
ENSG00000148386.9	LCN9	459.525	1.27629	0.207394	6.15392	7.55929e-10	7.10275e-09
ENSG00000059145.18	UNKL	808.787	1.22075	0.145552	8.38701	4.98655e-17	9.23247e-16
ENSG00000187091.13	PLCD1	1094.2	-1.04579	0.124772	-8.38159	5.22176e-17	9.64712e-16
ENSG00000140691.16	ARMC5	351.758	1.54431	0.18435	8.37707	5.42629e-17	1.00178e-15
ENSG00000107643.16	MAPK8	1183.38	-1.05766	0.126259	-8.3769	5.43401e-17	1.00249e-15
ENSG00000263244.2	-	110.247	23.4422	2.802	8.36624	5.94852e-17	1.09662e-15
ENSG00000160741.16	CRTC2	909.913	1.23975	0.148333	8.35788	6.38569e-17	1.173e-15
ENSG00000180537.12	RNF182	229.874	-1.87747	0.224671	-8.35654	6.45859e-17	1.18555e-15
ENSG00000133247.13	KMT5C	1347.11	1.04951	0.125593	8.35643	6.46474e-17	1.18583e-15
ENSG00000134107.4	BHLHE40	382.716	1.85142	0.221572	8.35585	6.49608e-17	1.19073e-15
ENSG00000114646.9	CSPG5	335.679	-1.93702	0.23195	-8.35103	6.7672e-17	1.23866e-15
ENSG00000185008.17	ROBO2	424.225	-1.76407	0.211674	-8.3339	7.82198e-17	1.42564e-15
ENSG00000138780.14	GSTCD	571.119	-1.22101	0.14671	-8.32263	8.60347e-17	1.56475e-15
ENSG00000130287.13	NCAN	955.354	-2.35677	0.2832	-8.32192	8.65469e-17	1.57295e-15
ENSG00000120669.15	SOHLH2	171.792	-2.09526	0.251836	-8.31995	8.8004e-17	1.59718e-15
ENSG00000157064.10	NMNAT2	652.13	-1.49711	0.179945	-8.31983	8.80866e-17	1.59755e-15
ENSG00000161048.11	NAPEPLD	277.355	-1.64198	0.197361	-8.31967	8.8211e-17	1.59868e-15
ENSG00000116678.19	LEPR	320.369	-1.15757	0.139237	-8.31367	9.27855e-17	1.67922e-15
ENSG00000165646.13	SLC18A2	139.874	-2.69385	0.324794	-8.29402	1.09487e-16	1.97453e-15
ENSG00000130751.9	NPAS1	106.161	1.90662	0.230437	8.2739	1.2965e-16	2.32999e-15
ENSG00000181192.11	DHTKD1	1383.3	-1.0081	0.121896	-8.27015	1.33785e-16	2.40262e-15
ENSG00000108001.13	EBF3	498.773	-2.28528	0.276375	-8.26877	1.35351e-16	2.42905e-15
ENSG00000167524.14	RSKR	472.571	1.11573	0.135204	8.25217	1.55549e-16	2.78181e-15
ENSG00000167874.6	TMEM88	77.3864	2.77799	0.3367	8.25066	1.5752e-16	2.81511e-15
ENSG00000115816.14	CEBPZ	2471.22	1.05685	0.128289	8.23809	1.7498e-16	3.12063e-15
ENSG00000176490.4	DIRAS1	730.428	-1.04763	0.127173	-8.23784	1.75354e-16	3.12412e-15
ENSG00000137831.14	UACA	956.056	-1.42184	0.172613	-8.23712	1.76412e-16	3.13963e-15
ENSG00000144285.19	SCN1A	78.3654	-6.2882	0.763406	-8.23703	1.76533e-16	3.13963e-15
ENSG00000130830.14	MPP1	327.13	1.2718	0.100724	12.6266	1.50661e-36	8.94818e-35
ENSG00000115266.11	APC2	1986.39	1.95539	0.237618	8.22915	1.88547e-16	3.34404e-15
ENSG00000137834.14	SMAD6	203.105	-1.55547	0.18903	-8.2287	1.8926e-16	3.35438e-15
ENSG00000049130.15	KITLG	554.681	-1.43261	0.174246	-8.22178	2.00498e-16	3.54135e-15
ENSG00000159433.11	STARD9	1207.88	-1.52558	0.185575	-8.22087	2.02035e-16	3.56361e-15
ENSG00000228300.13	FAM174C	304.011	1.30077	0.158242	8.22011	2.03324e-16	3.58388e-15
ENSG00000186395.7	KRT10	421.084	1.66977	0.203143	8.21969	2.04037e-16	3.59399e-15
ENSG00000118939.17	UCHL3	354.946	-1.12197	0.136814	-8.20069	2.39012e-16	4.19568e-15
ENSG00000147813.15	NAPRT	312.549	1.03515	0.126321	8.19462	2.51383e-16	4.40984e-15
ENSG00000104129.9	DNAJC17	285.284	-1.00327	0.122463	-8.19249	2.55877e-16	4.48562e-15
ENSG00000111725.10	PRKAB1	942.131	1.15224	0.140654	8.19208	2.56757e-16	4.4949e-15
ENSG00000087258.14	GNAO1	1604.87	-1.25588	0.153312	-8.19167	2.57628e-16	4.5071e-15
ENSG00000139973.16	SYT16	84.2273	-2.73569	0.334024	-8.19008	2.61046e-16	4.56378e-15
ENSG00000106524.8	ANKMY2	510.478	-1.05462	0.128798	-8.18817	2.65236e-16	4.63073e-15
ENSG00000158717.10	RNF166	569.835	1.06444	0.130137	8.17936	2.8536e-16	4.96858e-15
ENSG00000145779.7	TNFAIP8	280.533	-1.56391	0.191291	-8.17557	2.9448e-16	5.11699e-15
ENSG00000077616.10	NAALAD2	635.57	-1.18552	0.145041	-8.17371	2.99056e-16	5.19299e-15
ENSG00000196323.13	ZBTB44	1846.08	-1.0116	0.12377	-8.17323	3.00241e-16	5.21005e-15
ENSG00000279192.1	PWAR5	433.147	-1.52709	0.187228	-8.15632	3.45376e-16	5.98519e-15
ENSG00000182168.14	UNC5C	181.951	-2.96924	0.364763	-8.1402	3.94625e-16	6.8157e-15
ENSG00000258727.1	AP1G2-AS1	46.8218	2.10645	0.258831	8.13831	4.00831e-16	6.91823e-15
ENSG00000126259.19	KIRREL2	312.126	-1.8803	0.231321	-8.12854	4.34491e-16	7.48413e-15
ENSG00000229191.1	LOC101929305	221.086	-1.5409	0.189685	-8.12344	4.53158e-16	7.78481e-15
ENSG00000124786.11	SLC35B3	219.38	-1.04704	0.129111	-8.10962	5.07799e-16	8.69445e-15
ENSG00000108384.14	RAD51C	272.016	-1.85406	0.228814	-8.10291	5.36613e-16	9.17559e-15
ENSG00000156535.14	CD109	207.048	-1.41686	0.175172	-8.0884	6.04531e-16	1.03163e-14
ENSG00000142694.6	EVA1B	367.395	1.29841	0.16071	8.07922	6.51828e-16	1.11161e-14
ENSG00000035115.21	SH3YL1	359.655	-1.36473	0.16904	-8.0734	6.83699e-16	1.16442e-14
ENSG00000188732.10	FAM221A	290.285	-1.06409	0.131864	-8.06961	7.05226e-16	1.20028e-14
ENSG00000157227.12	MMP14	1604.87	-1.09656	0.136083	-8.05804	7.75293e-16	1.31692e-14
ENSG00000163040.14	CCDC74A	232.731	-1.47164	0.182691	-8.05535	7.9253e-16	1.34354e-14
ENSG00000112276.13	BVES	240.513	-1.76874	0.219823	-8.04622	8.53915e-16	1.44475e-14
ENSG00000215256.3	DHRS4-AS1	347.685	-1.10931	0.137901	-8.04423	8.67881e-16	1.46741e-14
ENSG00000137486.16	ARRB1	323.242	2.33865	0.29083	8.04128	8.89064e-16	1.50027e-14
ENSG00000170775.2	GPR37	94.0932	-1.76103	0.219153	-8.0356	9.31219e-16	1.56831e-14
ENSG00000284606.1	-	77.4176	1.71511	0.213469	8.03447	9.39834e-16	1.58179e-14
ENSG00000162413.16	KLHL21	925.902	1.23623	0.153884	8.03352	9.47155e-16	1.59307e-14
ENSG00000162998.4	FRZB	239.28	-2.39336	0.298203	-8.02594	1.00751e-15	1.69127e-14
ENSG00000258768.2	-	51.9903	1.99181	0.248387	8.01896	1.06644e-15	1.78902e-14
ENSG00000113083.13	LOX	189.166	-1.53658	0.191881	-8.00796	1.16624e-15	1.95262e-14
ENSG00000175894.16	TSPEAR	21.1144	3.69288	0.461248	8.00628	1.1823e-15	1.97821e-14
ENSG00000259768.5	ZFHX3-AS1	403.127	2.05344	0.256739	7.99815	1.26301e-15	2.10914e-14
ENSG00000138030.12	KHK	117.449	-1.85318	0.231962	-7.98918	1.35841e-15	2.26258e-14
ENSG00000118495.19	PLAGL1	915.609	-2.1855	0.273852	-7.98059	1.45641e-15	2.41954e-14
ENSG00000164128.6	NPY1R	260.584	1.66965	0.209643	7.96428	1.66193e-15	2.75208e-14
ENSG00000110786.17	PTPN5	160.238	-1.40627	0.176585	-7.96369	1.66988e-15	2.76347e-14
ENSG00000038382.19	TRIO	2948.87	1.06987	0.134363	7.96255	1.68528e-15	2.78716e-14
ENSG00000146070.16	PLA2G7	32.1981	-2.88294	0.36221	-7.95932	1.72982e-15	2.85165e-14
ENSG00000172794.19	RAB37	53.4856	-2.9108	0.365895	-7.95529	1.78713e-15	2.94424e-14
ENSG00000215012.8	RTL10	696.64	1.23823	0.173337	7.14348	9.0996e-13	1.15449e-11
ENSG00000101825.7	MXRA5	113.447	-2.34929	0.295754	-7.9434	1.96709e-15	3.2242e-14
ENSG00000214336.4	FOXI3	104.602	1.68062	0.21263	7.90396	2.70181e-15	4.38099e-14
ENSG00000173409.13	ARV1	254.421	-1.21307	0.153565	-7.89938	2.80297e-15	4.5393e-14
ENSG00000138685.15	FGF2	1124.65	1.34567	0.170642	7.88594	3.12178e-15	5.03341e-14
ENSG00000118508.4	RAB32	145.955	1.65313	0.209664	7.88467	3.15364e-15	5.07841e-14
ENSG00000170989.9	S1PR1	247.586	-2.14026	0.271477	-7.88375	3.17712e-15	5.11302e-14
ENSG00000173511.9	VEGFB	434.978	1.23931	0.15725	7.88117	3.24318e-15	5.21606e-14
ENSG00000125850.10	OVOL2	34.923	-2.21957	0.281925	-7.87293	3.46417e-15	5.5472e-14
ENSG00000064042.17	LIMCH1	1095.9	1.58249	0.201041	7.87148	3.50475e-15	5.60868e-14
ENSG00000197162.9	ZNF785	146.862	1.63804	0.208437	7.85868	3.882e-15	6.20083e-14
ENSG00000178809.11	TRIM73	134.492	3.04445	0.387551	7.85562	3.9779e-15	6.34613e-14
ENSG00000134202.10	GSTM3	226.173	-2.06719	0.263239	-7.8529	4.06517e-15	6.47732e-14
ENSG00000161082.12	CELF5	301.399	-1.88397	0.240573	-7.83118	4.83316e-15	7.6725e-14
ENSG00000125246.15	CLYBL	301.449	-1.12884	0.144155	-7.83078	4.84862e-15	7.69228e-14
ENSG00000164867.10	NOS3	236.601	2.88235	0.368111	7.8301	4.87476e-15	7.72899e-14
ENSG00000236714.1	LINC01844	27.0277	-4.44188	0.56732	-7.82958	4.89499e-15	7.75628e-14
ENSG00000135272.10	MDFIC	309.359	-1.24666	0.159434	-7.81926	5.3133e-15	8.39841e-14
ENSG00000014164.6	ZC3H3	732.701	1.21735	0.0825892	14.7399	3.57564e-49	3.738e-47
ENSG00000103154.9	NECAB2	626.883	1.18461	0.196762	6.02053	1.73848e-09	1.56488e-08
ENSG00000139537.10	CCDC65	82.1676	2.54991	0.326824	7.80209	6.08902e-15	9.5716e-14
ENSG00000064932.15	SBNO2	1143.31	1.05427	0.135311	7.79146	6.62407e-15	1.03873e-13
ENSG00000100985.7	MMP9	54.7085	-1.87815	0.241097	-7.78999	6.70166e-15	1.05025e-13
ENSG00000255135.3	EMSY-DT	131.551	-1.57967	0.202801	-7.78923	6.74174e-15	1.05589e-13
ENSG00000129646.14	QRICH2	119.517	1.86175	0.239074	7.78731	6.84489e-15	1.07139e-13
ENSG00000183690.12	EFHC2	36.8731	-2.59486	0.333393	-7.78317	7.07306e-15	1.10643e-13
ENSG00000128283.6	CDC42EP1	390.933	1.22461	0.157423	7.77911	7.30337e-15	1.14177e-13
ENSG00000142544.6	CTU1	132.344	1.62614	0.209249	7.7713	7.76876e-15	1.21158e-13
ENSG00000106341.10	PPP1R17	154.956	-2.76842	0.356407	-7.76758	8.00008e-15	1.2469e-13
ENSG00000184160.7	ADRA2C	129.085	-1.79996	0.231915	-7.76131	8.40594e-15	1.30778e-13
ENSG00000107281.9	NPDC1	1071.37	1.21713	0.15698	7.75342	8.94479e-15	1.38825e-13
ENSG00000198865.9	CCDC152	46.4954	-2.61743	0.337784	-7.74883	9.2746e-15	1.4377e-13
ENSG00000130522.5	JUND	2797.49	1.17307	0.130943	8.95862	3.28779e-19	7.09925e-18
ENSG00000100505.13	TRIM9	514.884	-1.61459	0.20851	-7.74345	9.67569e-15	1.49717e-13
ENSG00000104936.17	DMPK	1631.92	1.12706	0.145571	7.74229	9.76398e-15	1.50992e-13
ENSG00000164683.16	HEY1	277.714	-1.96243	0.253821	-7.73154	1.06253e-14	1.63722e-13
ENSG00000166736.11	HTR3A	63.3988	-1.61054	0.208618	-7.72004	1.16292e-14	1.78336e-13
ENSG00000134594.4	RAB33A	98.8459	-2.87019	0.372146	-7.71255	1.23327e-14	1.88673e-13
ENSG00000130702.15	LAMA5	3962.32	1.02411	0.132883	7.70684	1.28975e-14	1.97079e-13
ENSG00000162408.10	NOL9	579.193	1.67598	0.217477	7.70647	1.29347e-14	1.97531e-13
ENSG00000206535.7	LNP1	207.68	-1.1235	0.145811	-7.70517	1.30669e-14	1.99194e-13
ENSG00000071282.11	LMCD1	182.091	-1.28414	0.166673	-7.70456	1.31292e-14	1.99789e-13
ENSG00000129675.15	ARHGEF6	286.269	-1.05926	0.137776	-7.68829	1.49114e-14	2.25443e-13
ENSG00000267575.6	LINC02987	26.2305	-3.52252	0.458198	-7.68777	1.49718e-14	2.26223e-13
ENSG00000143643.12	TTC13	330.635	-1.6074	0.209217	-7.68296	1.55457e-14	2.34755e-13
ENSG00000278189.1	RNA5-8SN1	43.5983	2.02073	0.263657	7.66424	1.79893e-14	2.70386e-13
ENSG00000278233.1	RNA5-8SN2	43.5983	2.02073	0.263657	7.66424	1.79893e-14	2.70386e-13
ENSG00000275215.1	RNA5-8SN3	43.5983	2.02073	0.263657	7.66424	1.79893e-14	2.70386e-13
ENSG00000277739.1	RNA5-8SP10	43.5983	2.02073	0.263657	7.66424	1.79893e-14	2.70386e-13
ENSG00000272405.1	-	17.4125	3.71428	0.484682	7.66334	1.81162e-14	2.72135e-13
ENSG00000010539.11	ZNF200	211.451	1.00581	0.131312	7.6597	1.86372e-14	2.79797e-13
ENSG00000106780.8	MEGF9	536.329	-1.45815	0.190378	-7.65925	1.87023e-14	2.80611e-13
ENSG00000174807.3	CD248	127.687	1.52792	0.199528	7.65764	1.89374e-14	2.83973e-13
ENSG00000266709.1	MGC12916	259.963	-1.08965	0.142349	-7.65476	1.93674e-14	2.90082e-13
ENSG00000142227.10	EMP3	202.424	1.25098	0.163472	7.65255	1.97026e-14	2.9476e-13
ENSG00000198873.11	GRK5	333.273	-1.87769	0.245372	-7.65245	1.97184e-14	2.94824e-13
ENSG00000106078.18	COBL	563.269	1.0962	0.143311	7.64905	2.0247e-14	3.02552e-13
ENSG00000268089.2	GABRQ	209.848	-1.0035	0.131239	-7.64634	2.06777e-14	3.08629e-13
ENSG00000196843.15	ARID5A	206.747	-1.15434	0.150986	-7.64537	2.0834e-14	3.10781e-13
ENSG00000177875.4	CCDC184	378.537	-3.5128	0.459917	-7.63789	2.2081e-14	3.29002e-13
ENSG00000143156.13	NME7	439.166	-1.25748	0.16466	-7.63683	2.22631e-14	3.3133e-13
ENSG00000196453.7	ZNF777	571.208	1.16923	0.0971285	12.0379	2.24469e-33	1.1386e-31
ENSG00000141867.17	BRD4	4044.89	1.27892	0.167614	7.63014	2.34497e-14	3.48185e-13
ENSG00000047634.14	SCML1	612.176	-1.41349	0.185326	-7.62706	2.40175e-14	3.56204e-13
ENSG00000135048.13	CEMIP2	2265.54	-1.03518	0.135788	-7.62347	2.46945e-14	3.65402e-13
ENSG00000154545.16	MAGED4	2586.43	1.06053	0.139143	7.62186	2.50046e-14	3.69353e-13
ENSG00000167123.18	CERCAM	799.218	-1.32801	0.174371	-7.61601	2.61645e-14	3.85821e-13
ENSG00000170085.17	SIMC1	482.136	-1.04934	0.137844	-7.61248	2.6888e-14	3.96262e-13
ENSG00000138778.11	CENPE	1732.97	-1.00096	0.131493	-7.61231	2.69249e-14	3.9658e-13
ENSG00000114805.17	PLCH1	788.896	-1.16479	0.153104	-7.60785	2.78683e-14	4.10005e-13
ENSG00000166484.19	MAPK7	808.92	1.16432	0.153189	7.60057	2.9483e-14	4.33266e-13
ENSG00000174428.16	GTF2IRD2B	242.566	1.50342	0.197901	7.59681	3.03518e-14	4.45015e-13
ENSG00000011677.12	GABRA3	179.16	-2.05348	0.27062	-7.58804	3.24777e-14	4.75372e-13
ENSG00000186684.12	CYP27C1	220.451	-1.66673	0.219813	-7.58248	3.39022e-14	4.9594e-13
ENSG00000163032.11	VSNL1	550.464	-1.81907	0.240091	-7.57659	3.54744e-14	5.17761e-13
ENSG00000238035.8	-	101.06	2.1942	0.289828	7.5707	3.7122e-14	5.40581e-13
ENSG00000113763.11	UNC5A	87.769	-2.65171	0.350826	-7.5585	4.07751e-14	5.91101e-13
ENSG00000063127.15	SLC6A16	253.689	2.62682	0.348008	7.54815	4.41469e-14	6.38183e-13
ENSG00000174276.6	ZNHIT2	147.797	1.1571	0.15334	7.54599	4.48862e-14	6.47671e-13
ENSG00000125740.13	FOSB	665.149	-2.33781	0.30981	-7.54594	4.49041e-14	6.47671e-13
ENSG00000119812.18	RASGRP3-AS1	1046.42	-1.08065	0.143675	-7.52146	5.4167e-14	7.77351e-13
ENSG00000179841.8	AKAP5	91.0415	-1.64788	0.219476	-7.50825	5.99215e-14	8.57065e-13
ENSG00000113638.13	TTC33	266.83	-1.47562	0.196592	-7.50603	6.09491e-14	8.71278e-13
ENSG00000128833.12	MYO5C	304.401	-1.65662	0.221043	-7.49459	6.65041e-14	9.48052e-13
ENSG00000183023.18	SLC8A1	181.795	-2.43025	0.32434	-7.49292	6.7356e-14	9.59134e-13
ENSG00000108106.13	UBE2S	7527.68	1.20224	0.160462	7.49237	6.76397e-14	9.62143e-13
ENSG00000141738.13	GRB7	284.271	1.0178	0.135869	7.49102	6.83389e-14	9.71515e-13
ENSG00000078902.15	TOLLIP	902.867	1.37747	0.183887	7.49082	6.84438e-14	9.7247e-13
ENSG00000182492.15	BGN	192.944	1.27842	0.170691	7.48967	6.90496e-14	9.80535e-13
ENSG00000139793.18	MBNL2	530.123	-2.41711	0.322789	-7.48822	6.98147e-14	9.8976e-13
ENSG00000167994.11	RAB3IL1	203.643	1.53815	0.205557	7.48284	7.27333e-14	1.02944e-12
ENSG00000250208.6	FZD10-AS1	290.382	-3.80522	0.508999	-7.47589	7.66811e-14	1.08412e-12
ENSG00000008735.13	MAPK8IP2	869.81	1.64909	0.220602	7.47538	7.69824e-14	1.08778e-12
ENSG00000213638.5	ADAT3	121.374	1.46133	0.195493	7.47512	7.71341e-14	1.08932e-12
ENSG00000099974.7	DDTL	70.707	1.47882	0.197842	7.47474	7.73548e-14	1.09184e-12
ENSG00000188816.3	HMX2	15.3517	-3.44515	0.461138	-7.47098	7.96015e-14	1.12294e-12
ENSG00000171956.6	FOXB1	930.582	-2.00783	0.269133	-7.46039	8.62695e-14	1.21168e-12
ENSG00000151136.14	ABTB3	346.314	-1.23167	0.165254	-7.4532	9.11002e-14	1.27744e-12
ENSG00000172260.14	NEGR1	136.171	-3.1544	0.423372	-7.45067	9.28677e-14	1.3001e-12
ENSG00000265579.1	-	87.483	-1.82144	0.244499	-7.44969	9.35621e-14	1.30911e-12
ENSG00000215386.12	MIR99AHG	237.663	-3.84375	0.515989	-7.44928	9.38534e-14	1.31247e-12
ENSG00000075213.10	SEMA3A	500.024	-1.72447	0.231679	-7.44335	9.8164e-14	1.37051e-12
ENSG00000157570.11	TSPAN18	2757.17	1.00194	0.13484	7.4306	1.08102e-13	1.50355e-12
ENSG00000123179.13	EBPL	741.445	1.1468	0.154717	7.41223	1.24191e-13	1.71803e-12
ENSG00000158062.20	UBXN11	432.297	1.04752	0.141348	7.41091	1.25438e-13	1.73342e-12
ENSG00000186854.10	TRABD2A	246.598	-1.45056	0.195738	-7.41073	1.25608e-13	1.73483e-12
ENSG00000213023.10	SYT3	214.196	-8.80866	1.18908	-7.40797	1.28251e-13	1.76914e-12
ENSG00000170681.6	CAVIN4	184.426	1.02035	0.137761	7.40669	1.29495e-13	1.78468e-12
ENSG00000196421.8	C20orf204	39.8419	4.57921	0.618414	7.40477	1.31376e-13	1.80867e-12
ENSG00000072310.16	SREBF1	2548.14	1.16232	0.0795305	14.6148	2.26041e-48	2.31598e-46
ENSG00000187531.13	SIRT7	326.256	1.14922	0.182235	6.30623	2.85912e-10	2.83236e-09
ENSG00000171551.11	ECEL1	335.738	1.30897	0.177328	7.38161	1.56385e-13	2.14209e-12
ENSG00000227473.1	TSSK5P	38.8818	2.49407	0.337878	7.38158	1.56427e-13	2.14209e-12
ENSG00000140057.8	AK7	115.267	-1.71872	0.233064	-7.37445	1.65023e-13	2.25619e-12
ENSG00000188994.12	ZNF292	1088.92	1.1343	0.153892	7.37075	1.69668e-13	2.31635e-12
ENSG00000186104.10	CYP2R1	222.313	-1.34015	0.18182	-7.37073	1.69693e-13	2.31635e-12
ENSG00000187068.2	C3orf70	37.692	-3.67862	0.499207	-7.36893	1.71997e-13	2.34531e-12
ENSG00000187796.14	CARD9	45.7213	2.73289	0.371058	7.36511	1.76998e-13	2.40967e-12
ENSG00000262580.5	-	124.861	1.64105	0.222847	7.36403	1.78443e-13	2.42805e-12
ENSG00000144218.18	AFF3	586.733	-2.68628	0.364943	-7.36082	1.8279e-13	2.48326e-12
ENSG00000198963.10	RORB	108.878	-1.55767	0.211804	-7.35433	1.91893e-13	2.60006e-12
ENSG00000146648.17	EGFR	540.052	-1.74538	0.237414	-7.35165	1.95777e-13	2.6499e-12
ENSG00000163661.3	PTX3	317.961	-1.72955	0.235734	-7.33685	2.18673e-13	2.9443e-12
ENSG00000171453.18	POLR1C	580.49	1.19076	0.162472	7.32902	2.31834e-13	3.11011e-12
ENSG00000196220.15	SRGAP3	1495.83	-1.90321	0.259899	-7.32289	2.42688e-13	3.25063e-12
ENSG00000196387.9	ZNF140	317.661	1.11043	0.151669	7.32141	2.4537e-13	3.28485e-12
ENSG00000129596.4	CDO1	605.214	-1.41262	0.192996	-7.31941	2.49064e-13	3.33256e-12
ENSG00000159110.19	IFNAR2	290.724	-1.16001	0.158551	-7.3163	2.5491e-13	3.40546e-12
ENSG00000183506.17	-	1338.18	1.49157	0.203951	7.31341	2.60444e-13	3.47398e-12
ENSG00000080503.23	SMARCA2	365.767	-1.66617	0.22784	-7.3129	2.61431e-13	3.48533e-12
ENSG00000137941.16	TTLL7	337.039	-2.21387	0.303149	-7.30292	2.81579e-13	3.74617e-12
ENSG00000185477.4	GPRIN3	199.053	-1.7809	0.243912	-7.30142	2.84737e-13	3.78624e-12
ENSG00000198746.12	GPATCH3	325.576	1.00305	0.137555	7.29204	3.05305e-13	4.05345e-12
ENSG00000171794.3	UTF1	30.2157	3.67043	0.503697	7.28698	3.16971e-13	4.20183e-12
ENSG00000188215.9	DCUN1D3	411.309	1.03626	0.142284	7.28301	3.26457e-13	4.3233e-12
ENSG00000101335.9	MYL9	890.939	1.14404	0.157121	7.28125	3.30752e-13	4.37707e-12
ENSG00000273230.1	-	64.7941	2.03621	0.279654	7.2812	3.30872e-13	4.37707e-12
ENSG00000166997.7	CNPY4	225.262	-1.02833	0.141251	-7.28013	3.33492e-13	4.40947e-12
ENSG00000180089.5	TMEM86B	55.2616	2.17833	0.300274	7.25447	4.03234e-13	5.29891e-12
ENSG00000104381.12	GDAP1	722.222	-1.08124	0.149124	-7.25056	4.15039e-13	5.44848e-12
ENSG00000256500.5	-	445.635	-1.65225	0.227997	-7.2468	4.26737e-13	5.59347e-12
ENSG00000148737.16	TCF7L2	1970.07	1.13559	0.0848534	13.383	7.60594e-41	5.52548e-39
ENSG00000185352.8	HS6ST3	57.7112	-3.75208	0.517948	-7.24413	4.35222e-13	5.69308e-12
ENSG00000121966.6	CXCR4	635.354	-4.79043	0.661311	-7.24384	4.36149e-13	5.70231e-12
ENSG00000125449.6	ARMC7	187.897	1.07864	0.148908	7.24371	4.36573e-13	5.70495e-12
ENSG00000000460.16	FIRRM	416.168	-1.20967	0.167038	-7.24192	4.42381e-13	5.77792e-12
ENSG00000198837.9	DENND4B	1821.34	1.16496	0.161004	7.23556	4.63598e-13	6.04889e-12
ENSG00000196787.3	H2AC11	41.1255	-2.48627	0.343975	-7.22806	4.89936e-13	6.38605e-12
ENSG00000138246.16	DNAJC13	1187.03	-1.00539	0.139131	-7.2262	4.96703e-13	6.47098e-12
ENSG00000075223.13	SEMA3C	450.349	-2.86752	0.396929	-7.22426	5.03827e-13	6.56047e-12
ENSG00000258986.6	TMEM179	176.725	1.12778	0.240911	4.6813	2.85055e-06	1.70008e-05
ENSG00000183715.13	OPCML	119.426	-4.3525	0.603534	-7.21169	5.52606e-13	7.17745e-12
ENSG00000181045.14	SLC26A11	567.144	1.19149	0.165415	7.20302	5.88928e-13	7.61844e-12
ENSG00000254946.1	LINC02751	14.9939	-3.47177	0.482393	-7.19698	6.15609e-13	7.95159e-12
ENSG00000131471.6	AOC3	147.934	2.20329	0.306461	7.18947	6.50451e-13	8.38899e-12
ENSG00000167549.18	CORO6	81.5455	-2.53353	0.352469	-7.18794	6.57755e-13	8.47894e-12
ENSG00000135298.13	ADGRB3	263.078	-1.75327	0.243977	-7.18619	6.66256e-13	8.57992e-12
ENSG00000070404.9	FSTL3	238.054	1.3834	0.192526	7.18553	6.69472e-13	8.61271e-12
ENSG00000233476.3	-	72.4419	1.80914	0.251801	7.18479	6.73109e-13	8.65517e-12
ENSG00000121769.7	FABP3	194.92	1.18804	0.165389	7.1833	6.80499e-13	8.74583e-12
ENSG00000096654.15	ZNF184	241.036	-1.0144	0.141368	-7.17557	7.20088e-13	9.24539e-12
ENSG00000203392.3	-	31.6024	3.26602	0.455261	7.17395	7.28631e-13	9.35041e-12
ENSG00000157734.13	SNX22	71.9585	-1.85897	0.259182	-7.17245	7.36676e-13	9.44421e-12
ENSG00000173085.14	COQ2	223.49	-1.34299	0.187297	-7.17039	7.47846e-13	9.57786e-12
ENSG00000198947.15	DMD	423.788	-1.86366	0.260248	-7.16109	8.00354e-13	1.02402e-11
ENSG00000280165.1	PCDH20	36.1855	-2.65217	0.370389	-7.16049	8.03917e-13	1.02806e-11
ENSG00000084764.11	MAPRE3	527.047	-1.61553	0.225861	-7.15275	8.50546e-13	1.08338e-11
ENSG00000189410.11	SH2D5	345.623	-1.58584	0.221961	-7.14468	9.02079e-13	1.14562e-11
ENSG00000170417.15	TMEM182	105.7	1.11077	0.306476	3.62434	0.000289705	0.00121837
ENSG00000072041.16	SLC6A15	581.791	-1.21625	0.170319	-7.14105	9.262e-13	1.17451e-11
ENSG00000161996.18	WDR90	932.244	1.02325	0.143432	7.13404	9.74638e-13	1.2335e-11
ENSG00000170917.13	NUDT6	140.323	-1.57573	0.221033	-7.12895	1.01139e-12	1.27813e-11
ENSG00000134575.9	ACP2	443.403	1.13612	0.159738	7.11239	1.14049e-12	1.43422e-11
ENSG00000138161.13	CUZD1	29.2867	-2.07288	0.291931	-7.10058	1.24236e-12	1.55777e-11
ENSG00000235750.9	KIAA0040	153.448	-1.36538	0.193028	-7.0735	1.5107e-12	1.88412e-11
ENSG00000124508.16	BTN2A2	326.77	1.02377	0.144759	7.07224	1.52451e-12	1.89859e-11
ENSG00000110675.12	ELMOD1	135.032	-3.82712	0.541253	-7.07086	1.5398e-12	1.91578e-11
ENSG00000152642.10	GPD1L	184.129	-1.75838	0.248865	-7.06559	1.5994e-12	1.988e-11
ENSG00000274602.4	-	490.061	1.09349	0.154822	7.06288	1.63086e-12	2.02613e-11
ENSG00000250801.1	-	232.836	1.27551	0.181104	7.04298	1.88175e-12	2.3277e-11
ENSG00000162869.15	PPP1R21	339.109	-1.36072	0.193219	-7.04239	1.88969e-12	2.3364e-11
ENSG00000123119.11	NECAB1	200.133	1.57029	0.223144	7.03712	1.96247e-12	2.4237e-11
ENSG00000156140.9	ADAMTS3	202.169	-1.41861	0.201626	-7.03584	1.98058e-12	2.44408e-11
ENSG00000185507.20	IRF7	169.039	1.22939	0.174797	7.03323	2.01806e-12	2.48794e-11
ENSG00000279673.1	-	32.9239	-2.19167	0.311725	-7.03078	2.05386e-12	2.53086e-11
ENSG00000137496.17	IL18BP	280.402	1.17481	0.167285	7.02284	2.17405e-12	2.6764e-11
ENSG00000171208.9	NETO2	814.451	-1.01078	0.144103	-7.01431	2.31095e-12	2.8395e-11
ENSG00000181458.10	TMEM45A	256.936	-1.3625	0.194331	-7.01127	2.36169e-12	2.8977e-11
ENSG00000189056.13	RELN	312.773	-5.74411	0.81936	-7.01049	2.37486e-12	2.91246e-11
ENSG00000260772.1	-	175.882	1.85391	0.264621	7.00592	2.45366e-12	3.00622e-11
ENSG00000187957.7	DNER	307.819	-1.19489	0.170777	-6.99681	2.61858e-12	3.19915e-11
ENSG00000197872.11	CYRIA	441.477	-1.29388	0.18493	-6.99658	2.62279e-12	3.20277e-11
ENSG00000186907.7	RTN4RL2	403.495	1.16827	0.166985	6.99623	2.62935e-12	3.20925e-11
ENSG00000198680.4	TUSC1	90.325	1.85059	0.264623	6.99332	2.68457e-12	3.27354e-11
ENSG00000040531.14	CTNS	311.29	1.24704	0.178442	6.98849	2.77852e-12	3.38651e-11
ENSG00000101986.11	ABCD1	212.961	1.40867	0.201836	6.97931	2.96641e-12	3.60696e-11
ENSG00000261200.1	-	168.216	2.03583	0.292291	6.96509	3.28196e-12	3.98124e-11
ENSG00000276248.1	-	225.525	1.03343	0.148376	6.96494	3.28547e-12	3.98361e-11
ENSG00000129317.14	PUS7L	589.012	-1.57601	0.226419	-6.9606	3.38832e-12	4.09673e-11
ENSG00000230002.3	ALMS1-IT1	131.233	1.37163	0.197145	6.95748	3.46418e-12	4.18255e-11
ENSG00000153982.10	GDPD1	148.403	-1.71934	0.24725	-6.95386	3.55424e-12	4.28325e-11
ENSG00000164808.16	SPIDR	835.589	-1.30864	0.188303	-6.94966	3.66159e-12	4.40229e-11
ENSG00000106025.8	TSPAN12	373.823	-1.14569	0.165056	-6.94119	3.88803e-12	4.668e-11
ENSG00000276644.4	DACH1	823.598	-2.32111	0.334791	-6.93301	4.11988e-12	4.92567e-11
ENSG00000261512.2	-	73.6324	1.65007	0.238015	6.93262	4.13106e-12	4.93674e-11
ENSG00000176978.13	DPP7	203.206	1.76015	0.253898	6.9325	4.13457e-12	4.93864e-11
ENSG00000078549.14	ADCYAP1R1	768.494	-1.18069	0.170316	-6.93235	4.13896e-12	4.94158e-11
ENSG00000234787.7	LINC00458	26.467	-2.67465	0.385861	-6.93164	4.15993e-12	4.96431e-11
ENSG00000260469.2	-	53.6772	-2.67969	0.386637	-6.93077	4.18562e-12	4.99265e-11
ENSG00000136603.13	SKIL	1200.38	-2.15474	0.310903	-6.93059	4.19077e-12	4.99648e-11
ENSG00000173846.12	PLK3	466.444	1.20605	0.174058	6.92902	4.23752e-12	5.04754e-11
ENSG00000172733.11	PURG	237.164	-1.49239	0.215452	-6.92681	4.30434e-12	5.12239e-11
ENSG00000231925.11	TAPBP	700.854	1.06659	0.154073	6.92267	4.43194e-12	5.2718e-11
ENSG00000145348.16	TBCK	515.617	-1.52158	0.219831	-6.92158	4.46631e-12	5.31022e-11
ENSG00000230590.9	FTX	613.888	1.12915	0.163179	6.91972	4.5253e-12	5.37539e-11
ENSG00000102879.15	CORO1A	234.028	-2.25474	0.325885	-6.91882	4.55427e-12	5.4073e-11
ENSG00000188290.10	HES4	1471.64	4.24442	0.614402	6.90821	4.90795e-12	5.81381e-11
ENSG00000242715.7	CCDC169	272.665	-1.61222	0.233667	-6.89963	5.21374e-12	6.16751e-11
ENSG00000179743.4	SPEN-AS1	119.152	-1.4935	0.216869	-6.88665	5.71213e-12	6.74467e-11
ENSG00000111319.12	SCNN1A	249.5	1.0888	0.158375	6.87479	6.20801e-12	7.2867e-11
ENSG00000116032.5	GRIN3B	92.3232	2.77517	0.404142	6.86681	6.56547e-12	7.69923e-11
ENSG00000111664.10	GNB3	236.151	1.84211	0.268386	6.86366	6.71205e-12	7.8568e-11
ENSG00000115556.13	PLCD4	135.404	1.10731	0.249082	4.44558	8.76552e-06	4.85198e-05
ENSG00000056050.6	HPF1	517.832	-1.18521	0.173005	-6.85075	7.34663e-12	8.56841e-11
ENSG00000151490.13	PTPRO	168.688	-2.85336	0.416936	-6.84364	7.72076e-12	9.00067e-11
ENSG00000180440.3	SERTM1	59.1226	-3.63994	0.532724	-6.83269	8.33348e-12	9.69738e-11
ENSG00000116983.12	HPCAL4	267.64	-2.15925	0.316051	-6.83196	8.37606e-12	9.74252e-11
ENSG00000185905.3	C16orf54	40.6428	1.55018	0.227061	6.82713	8.66325e-12	1.00629e-10
ENSG00000232434.2	AJM1	205.885	1.51629	0.222139	6.82587	8.73957e-12	1.01424e-10
ENSG00000048052.21	HDAC9	623.374	-1.0707	0.157028	-6.81854	9.19726e-12	1.06543e-10
ENSG00000185567.6	AHNAK2	135.141	1.87552	0.275163	6.81601	9.3605e-12	1.08288e-10
ENSG00000255330.9	-	614.351	-1.38404	0.203152	-6.81281	9.57118e-12	1.10503e-10
ENSG00000187867.8	PALM3	326.819	-1.30915	0.192161	-6.81277	9.5735e-12	1.10503e-10
ENSG00000174460.3	ZCCHC12	167.611	2.28899	0.335989	6.81268	9.57965e-12	1.10525e-10
ENSG00000168016.14	TRANK1	155.552	-2.98658	0.438955	-6.80384	1.01866e-11	1.17265e-10
ENSG00000189367.14	KIAA0408	531.301	-1.10636	0.162663	-6.80156	1.03491e-11	1.19029e-10
ENSG00000261067.7	-	73.7906	2.14021	0.314685	6.80113	1.03803e-11	1.19334e-10
ENSG00000105726.16	ATP13A1	1551.73	1.37677	0.202442	6.80082	1.04023e-11	1.19533e-10
ENSG00000100321.14	SYNGR1	849.793	-1.0348	0.152267	-6.79596	1.07592e-11	1.23469e-10
ENSG00000283907.1	-	17430.3	1.09037	0.160509	6.79324	1.09645e-11	1.256e-10
ENSG00000137812.19	KNL1	891.99	-1.13444	0.167008	-6.79273	1.10031e-11	1.25986e-10
ENSG00000203772.7	SPRN	60.0455	1.74822	0.257402	6.79179	1.10754e-11	1.26702e-10
ENSG00000182118.7	FAM89A	111.424	-2.70779	0.399234	-6.78248	1.18129e-11	1.35019e-10
ENSG00000237886.1	-	47.2198	-2.22762	0.328702	-6.77704	1.22665e-11	1.40016e-10
ENSG00000166105.15	GLB1L3	249.443	-1.33703	0.197329	-6.77562	1.23874e-11	1.41271e-10
ENSG00000090674.15	MCOLN1	267.191	1.17912	0.17406	6.77423	1.25072e-11	1.42574e-10
ENSG00000154059.10	IMPACT	999.463	-1.2082	0.178473	-6.76965	1.29094e-11	1.46898e-10
ENSG00000156011.16	PSD3	1611.16	-1.03908	0.153573	-6.76602	1.32376e-11	1.50434e-10
ENSG00000261505.1	-	207.662	1.19915	0.177488	6.75621	1.41645e-11	1.60612e-10
ENSG00000134278.15	SPIRE1	741.551	-1.28802	0.190825	-6.74976	1.48093e-11	1.67481e-10
ENSG00000281026.1	N4BP2L2-IT2	107.825	1.70911	0.253306	6.7472	1.50722e-11	1.70304e-10
ENSG00000163909.7	HEYL	151.34	-1.59591	0.236686	-6.74275	1.55418e-11	1.75379e-10
ENSG00000187210.13	GCNT1	286.428	-1.3867	0.205782	-6.73866	1.59849e-11	1.8022e-10
ENSG00000197283.16	SYNGAP1	3206.53	1.30764	0.194312	6.72958	1.70155e-11	1.91086e-10
ENSG00000160072.19	ATAD3B	928.155	1.13092	0.168075	6.72865	1.7125e-11	1.92148e-10
ENSG00000167535.7	CACNB3	754.349	1.18971	0.176939	6.72381	1.77033e-11	1.98377e-10
ENSG00000179862.6	CITED4	148.108	1.46143	0.217427	6.72149	1.79876e-11	2.01388e-10
ENSG00000182389.19	CACNB4	240.411	-1.62245	0.241389	-6.7213	1.80105e-11	2.01556e-10
ENSG00000133466.13	C1QTNF6	318.792	1.06296	0.158152	6.72113	1.80315e-11	2.01703e-10
ENSG00000169760.17	NLGN1	297.78	-1.73005	0.257447	-6.72004	1.81678e-11	2.0314e-10
ENSG00000284294.1	LOC122455341	617.139	3.96196	0.589714	6.71843	1.83687e-11	2.05119e-10
ENSG00000186166.8	CENATAC	251.704	1.21402	0.180903	6.71086	1.93486e-11	2.15873e-10
ENSG00000150594.6	ADRA2A	88.8317	1.93447	0.288275	6.71049	1.93966e-11	2.16315e-10
ENSG00000196187.11	TMEM63A	652.335	-1.10769	0.165082	-6.70995	1.94686e-11	2.17024e-10
ENSG00000184831.13	APOO	282.758	-1.01722	0.151624	-6.70883	1.96195e-11	2.18611e-10
ENSG00000138821.12	SLC39A8	423.033	-1.06305	0.15852	-6.70607	1.99931e-11	2.22677e-10
ENSG00000149970.15	CNKSR2	330.038	-1.43876	0.214655	-6.70264	2.04683e-11	2.27675e-10
ENSG00000255389.1	-	89.1126	-2.70376	0.403783	-6.69608	2.14091e-11	2.37626e-10
ENSG00000187231.13	SESTD1	1315.47	-1.20438	0.179937	-6.69336	2.181e-11	2.41971e-10
ENSG00000176845.12	METRNL	392.46	1.10729	0.149953	7.3843	1.53259e-13	2.10094e-12
ENSG00000196653.11	ZNF502	15.3368	-8.66703	1.29713	-6.68171	2.36166e-11	2.61225e-10
ENSG00000030419.16	IKZF2	181.774	-1.84343	0.276334	-6.67101	2.54057e-11	2.80412e-10
ENSG00000021826.15	CPS1	830.342	-1.30917	0.196295	-6.66942	2.56822e-11	2.82856e-10
ENSG00000085511.19	MAP3K4	1254.6	-1.08716	0.163252	-6.65942	2.74908e-11	3.02128e-10
ENSG00000203896.9	LIME1	121.994	1.86167	0.279618	6.6579	2.77761e-11	3.05133e-10
ENSG00000277531.2	PNMA8C	88.0822	-2.80535	0.421616	-6.65381	2.85604e-11	3.13348e-10
ENSG00000174943.10	KCTD13	510.16	1.20453	0.181076	6.65206	2.89025e-11	3.16531e-10
ENSG00000139350.11	NEDD1	740.596	-1.0601	0.159427	-6.64945	2.94196e-11	3.21951e-10
ENSG00000036672.15	USP2	185.392	-1.31297	0.197476	-6.64878	2.95527e-11	3.2327e-10
ENSG00000152818.18	UTRN	2960.64	-1.17144	0.176205	-6.64818	2.96748e-11	3.24467e-10
ENSG00000041982.15	TNC	314.464	-1.43992	0.21676	-6.64291	3.07553e-11	3.35995e-10
ENSG00000119737.5	GPR75	41.5185	2.06979	0.311652	6.64136	3.10796e-11	3.39394e-10
ENSG00000243279.3	PRAF2	703.982	1.26868	0.191124	6.63801	3.17943e-11	3.47052e-10
ENSG00000274471.2	-	60.0745	-3.68074	0.554635	-6.63633	3.21592e-11	3.50886e-10
ENSG00000277203.1	-	162.269	1.2454	0.187792	6.63181	3.31596e-11	3.60883e-10
ENSG00000168309.17	FAM107A	122.891	-2.37287	0.3579	-6.62999	3.35718e-11	3.65214e-10
ENSG00000004866.20	ST7	469.376	1.21221	0.183203	6.61677	3.67143e-11	3.98389e-10
ENSG00000187372.11	PCDHB13	60.0797	1.77613	0.268564	6.61342	3.75536e-11	4.06981e-10
ENSG00000196482.16	ESRRG	148.595	-2.40951	0.364394	-6.61236	3.78243e-11	4.0957e-10
ENSG00000226085.3	-	73.2909	-1.54157	0.23315	-6.61191	3.79387e-11	4.10636e-10
ENSG00000167800.9	TBX10	28.9585	1.10543	0.433161	2.552	0.0107106	0.0306326
ENSG00000125967.16	NECAB3	425.688	1.10935	0.167914	6.60661	3.93219e-11	4.24713e-10
ENSG00000141905.18	NFIC	132.358	1.8438	0.279106	6.60609	3.94609e-11	4.25933e-10
ENSG00000101888.11	NXT2	231.791	-1.00113	0.151547	-6.60606	3.9468e-11	4.25933e-10
ENSG00000139233.6	LLPH	524.991	-1.05007	0.159162	-6.59749	4.18168e-11	4.50524e-10
ENSG00000140043.11	PTGR2	316.997	-1.57139	0.23834	-6.59306	4.30859e-11	4.63615e-10
ENSG00000011347.9	SYT7	821.735	1.09888	0.115974	9.47522	2.6621e-21	6.68568e-20
ENSG00000086015.20	MAST2	1751.84	1.18128	0.179318	6.58759	4.47032e-11	4.79813e-10
ENSG00000139364.10	TMEM132B	1333.63	-1.26502	0.192041	-6.58723	4.48094e-11	4.80753e-10
ENSG00000156475.18	PPP2R2B	315.946	-1.33551	0.202842	-6.58397	4.58049e-11	4.90614e-10
ENSG00000122140.10	MRPS2	1352.72	1.01286	0.153921	6.58036	4.69299e-11	5.02036e-10
ENSG00000143942.4	CHAC2	123.346	-1.22048	0.185583	-6.57646	4.81776e-11	5.14742e-10
ENSG00000184156.16	KCNQ3	64.7561	-2.72014	0.413766	-6.5741	4.89476e-11	5.22534e-10
ENSG00000100647.7	SUSD6	436.014	-1.72011	0.261704	-6.57273	4.94021e-11	5.27168e-10
ENSG00000273373.1	-	318.791	1.009	0.153641	6.5673	5.12374e-11	5.46072e-10
ENSG00000280780.2	JAKMIP2-AS1	53.0476	-2.40247	0.366026	-6.56366	5.25037e-11	5.58873e-10
ENSG00000178531.5	CTXN1	1596.64	1.09159	0.151276	7.21585	5.35978e-13	6.96853e-12
ENSG00000175497.16	DPP10	254.004	-1.63103	0.248541	-6.56243	5.29395e-11	5.62814e-10
ENSG00000005339.14	CREBBP	3069.28	1.07075	0.163441	6.55128	5.70445e-11	6.04456e-10
ENSG00000101333.16	PLCB4	422.606	-1.25897	0.192744	-6.53183	6.49689e-11	6.86445e-10
ENSG00000175745.12	NR2F1	4285.67	-4.03901	0.618473	-6.53062	6.54996e-11	6.91767e-10
ENSG00000167981.6	ZNF597	93.1058	1.10692	0.169559	6.52822	6.65548e-11	7.02335e-10
ENSG00000129226.13	CD68	48.4925	3.55136	0.544597	6.52108	6.98038e-11	7.35413e-10
ENSG00000101665.9	SMAD7	432.74	-1.1732	0.17996	-6.51925	7.06614e-11	7.44144e-10
ENSG00000122483.17	CCDC18	391.064	-1.08112	0.165888	-6.51715	7.16563e-11	7.54004e-10
ENSG00000158805.11	ZNF276	467.865	1.07861	0.165746	6.5076	7.63623e-11	8.01555e-10
ENSG00000123191.14	ATP7B	458.612	-2.15207	0.330724	-6.50714	7.65963e-11	8.03683e-10
ENSG00000119715.15	ESRRB	51.6917	-3.42497	0.526389	-6.50654	7.68993e-11	8.06205e-10
ENSG00000177963.14	RIC8A	1310.42	1.07232	0.164822	6.50593	7.7214e-11	8.08845e-10
ENSG00000171951.4	SCG2	292.236	2.45146	0.377367	6.49623	8.23566e-11	8.60612e-10
ENSG00000064652.10	SNX24	336.952	-1.36163	0.20966	-6.49444	8.33447e-11	8.70584e-10
ENSG00000203814.6	H2BC18	72.9865	-2.42866	0.374026	-6.49329	8.39799e-11	8.76863e-10
ENSG00000100626.16	GALNT16	726.877	-1.84126	0.283602	-6.49243	8.44632e-11	8.81551e-10
ENSG00000085982.13	USP40	463.665	-1.28988	0.19873	-6.49063	8.5476e-11	8.91759e-10
ENSG00000142408.4	CACNG8	392.283	1.08739	0.167558	6.48965	8.60336e-11	8.97213e-10
ENSG00000264207.1	-	80.9564	-1.80415	0.278085	-6.48776	8.71217e-11	9.07823e-10
ENSG00000020577.13	SAMD4A	603.672	1.8317	0.282575	6.48217	9.04121e-11	9.39825e-10
ENSG00000273599.1	-	102.429	1.02252	0.157897	6.47589	9.42571e-11	9.78212e-10
ENSG00000103264.17	FBXO31	684.94	1.12172	0.17323	6.47532	9.46129e-11	9.81509e-10
ENSG00000106948.16	AKNA	1338.5	1.16059	0.179258	6.4744	9.51911e-11	9.86711e-10
ENSG00000155957.17	TMBIM4	316.421	-1.05434	0.163178	-6.4613	1.03809e-10	1.07301e-09
ENSG00000176593.7	ZNF606-AS1	243.63	1.18718	0.184072	6.44956	1.12176e-10	1.15624e-09
ENSG00000146197.8	SCUBE3	564.995	-1.64082	0.254543	-6.44613	1.1474e-10	1.18173e-09
ENSG00000179965.11	ZNF771	174.095	1.30932	0.203174	6.44431	1.16131e-10	1.19558e-09
ENSG00000105556.11	MIER2	880.686	1.01536	0.157686	6.43912	1.20165e-10	1.23482e-09
ENSG00000185697.16	MYBL1	292.14	-1.46547	0.228285	-6.41945	1.36766e-10	1.40016e-09
ENSG00000006025.11	OSBPL7	324.844	1.48821	0.231882	6.41794	1.3813e-10	1.41244e-09
ENSG00000153896.17	ZNF599	119.433	-1.32213	0.206109	-6.4147	1.41099e-10	1.44108e-09
ENSG00000153291.15	SLC25A27	193.222	-1.87067	0.291756	-6.41177	1.43837e-10	1.46788e-09
ENSG00000146094.14	DOK3	55.6026	1.93235	0.301504	6.40902	1.46459e-10	1.49286e-09
ENSG00000164099.3	PRSS12	194.047	-1.23921	0.193451	-6.40578	1.49606e-10	1.52313e-09
ENSG00000215912.12	TTC34	42.1412	1.08832	0.328762	3.31037	0.000931735	0.00352426
ENSG00000182873.5	PRKCZ-AS1	73.9341	1.91101	0.298632	6.39922	1.56169e-10	1.58618e-09
ENSG00000180287.16	PLD5	42.4946	-3.65723	0.571606	-6.39817	1.57255e-10	1.59658e-09
ENSG00000234912.12	SNHG20	165.596	1.42556	0.222819	6.39785	1.57578e-10	1.59922e-09
ENSG00000142528.15	ZNF473	332.433	1.05812	0.255326	4.1442	3.41006e-05	0.000171215
ENSG00000173451.6	THAP2	227.764	-1.38352	0.216662	-6.38562	1.70705e-10	1.727e-09
ENSG00000186047.9	DLEU7	125.183	-1.8433	0.288734	-6.38409	1.72418e-10	1.74363e-09
ENSG00000184005.10	ST6GALNAC3	464.958	-1.57418	0.246608	-6.38333	1.7328e-10	1.75167e-09
ENSG00000107890.16	ANKRD26	431.668	-1.09861	0.172181	-6.38059	1.76407e-10	1.78048e-09
ENSG00000185499.16	MUC1	210.413	3.12311	0.489624	6.37858	1.78735e-10	1.80256e-09
ENSG00000127366.5	TAS2R5	35.0929	2.60941	0.409489	6.37237	1.86133e-10	1.87349e-09
ENSG00000220785.7	-	159.267	-1.2608	0.197867	-6.37195	1.86636e-10	1.87783e-09
ENSG00000101850.12	GPR143	223.629	2.55697	0.401761	6.36441	1.96048e-10	1.97021e-09
ENSG00000183908.5	LRRC55	185.74	-1.47116	0.231498	-6.35496	2.08484e-10	2.09191e-09
ENSG00000131584.18	ACAP3	1788.03	1.04202	0.164257	6.34384	2.24109e-10	2.24257e-09
ENSG00000069974.15	RAB27A	97.9931	-1.74203	0.27475	-6.3404	2.29167e-10	2.29051e-09
ENSG00000107242.17	PIP5K1B	103.182	1.27915	0.201814	6.33826	2.32376e-10	2.32169e-09
ENSG00000119681.11	LTBP2	113.826	1.033	0.407675	2.53389	0.0112803	0.0320159
ENSG00000125945.14	ZNF436	184.567	-1.53641	0.242906	-6.32513	2.53021e-10	2.51816e-09
ENSG00000128274.16	A4GALT	73.6497	-2.24455	0.354941	-6.32373	2.55326e-10	2.54012e-09
ENSG00000179750.15	APOBEC3B	83.1004	1.8122	0.28663	6.32242	2.57496e-10	2.56072e-09
ENSG00000185666.14	SYN3	387.673	1.20434	0.190571	6.31961	2.62227e-10	2.60575e-09
ENSG00000104267.9	CA2	84.602	-1.66601	0.263628	-6.31953	2.62358e-10	2.60605e-09
ENSG00000123700.4	KCNJ2	29.4579	-2.31137	0.365986	-6.31546	2.6936e-10	2.67354e-09
ENSG00000144583.4	MARCHF4	167.842	-1.01004	0.159934	-6.31535	2.69552e-10	2.67441e-09
ENSG00000154319.15	FAM167A	297.506	1.32327	0.209724	6.3096	2.79766e-10	2.7736e-09
ENSG00000040608.13	RTN4R	598.945	1.03233	0.119621	8.63001	6.13486e-18	1.21082e-16
ENSG00000272933.1	-	152.158	2.43905	0.387208	6.29907	2.99431e-10	2.96172e-09
ENSG00000230724.9	-	474.041	1.3541	0.214992	6.29834	3.00844e-10	2.97226e-09
ENSG00000171503.11	ETFDH	243.369	-1.26272	0.200495	-6.29802	3.01471e-10	2.97732e-09
ENSG00000049860.13	HEXB	1202.44	1.0279	0.0731264	14.0564	7.03301e-45	6.13111e-43
ENSG00000137819.13	PAQR5	103.7	-1.94126	0.308562	-6.29131	3.14794e-10	3.09818e-09
ENSG00000221923.8	ZNF880	78.4958	-1.50944	0.239935	-6.29104	3.15346e-10	3.10243e-09
ENSG00000279531.1	-	56.6428	1.64328	0.26164	6.28066	3.3713e-10	3.30537e-09
ENSG00000234171.2	RNASEH1-DT	123.822	-1.18283	0.188437	-6.27708	3.44997e-10	3.37992e-09
ENSG00000180902.17	D2HGDH	381.482	-1.58788	0.253116	-6.27332	3.53434e-10	3.46126e-09
ENSG00000213221.4	DNLZ	94.4277	1.51023	0.240776	6.27236	3.55613e-10	3.47862e-09
ENSG00000251664.3	PCDHA12	223.49	1.04469	0.166561	6.27213	3.56134e-10	3.4824e-09
ENSG00000148344.10	PTGES	79.23	-1.30003	0.207359	-6.26945	3.62327e-10	3.54026e-09
ENSG00000115825.9	PRKD3	1364.32	-1.01597	0.162061	-6.26905	3.63265e-10	3.54733e-09
ENSG00000198517.9	MAFK	479.439	1.01013	0.161279	6.26327	3.76997e-10	3.67661e-09
ENSG00000081138.13	CDH7	183.813	-2.8717	0.458635	-6.26141	3.81514e-10	3.71784e-09
ENSG00000145358.6	DDIT4L	52.5146	-1.74339	0.278715	-6.25509	3.97288e-10	3.86424e-09
ENSG00000115902.10	SLC1A4	422.65	1.33547	0.213521	6.2545	3.988e-10	3.87748e-09
ENSG00000263874.2	LASP1NB	80.5653	-1.24074	0.198534	-6.24948	4.11809e-10	3.99943e-09
ENSG00000197892.12	KIF13B	360.568	-1.00659	0.161123	-6.24738	4.17394e-10	4.04908e-09
ENSG00000154188.9	ANGPT1	115.194	-2.43208	0.389722	-6.24054	4.36058e-10	4.22376e-09
ENSG00000075407.18	ZNF37A	370.822	-1.78296	0.285769	-6.23917	4.399e-10	4.25618e-09
ENSG00000189114.6	BLOC1S3	136.917	1.64751	0.264172	6.2365	4.47483e-10	4.32792e-09
ENSG00000173621.8	LRFN4	828.822	1.09947	0.176349	6.23464	4.52813e-10	4.37563e-09
ENSG00000173930.8	SLCO4C1	77.5524	-1.06581	0.170972	-6.23381	4.55212e-10	4.3944e-09
ENSG00000259291.2	ZNF710-AS1	399.374	-1.5251	0.244903	-6.22737	4.74337e-10	4.57559e-09
ENSG00000144476.5	ACKR3	285.18	-2.64458	0.424722	-6.22663	4.76585e-10	4.59555e-09
ENSG00000082146.12	STRADB	513.371	-1.2907	0.207369	-6.22418	4.84092e-10	4.66444e-09
ENSG00000101974.14	ATP11C	1222.08	-1.02771	0.165135	-6.22348	4.86235e-10	4.68333e-09
ENSG00000144455.13	SUMF1	275.474	-1.17967	0.189559	-6.22324	4.86998e-10	4.68869e-09
ENSG00000120594.16	PLXDC2	1248.61	1.20761	0.19405	6.22319	4.87156e-10	4.68869e-09
ENSG00000109320.11	NFKB1	188.699	-1.048	0.1685	-6.21959	4.9846e-10	4.79211e-09
ENSG00000272540.1	-	740.026	4.00279	0.644145	6.21411	5.16158e-10	4.95115e-09
ENSG00000262903.1	-	29.0044	2.92894	0.471472	6.21233	5.22049e-10	5.00206e-09
ENSG00000077264.14	PAK3	346.402	-1.81004	0.29139	-6.21175	5.23964e-10	5.01667e-09
ENSG00000261787.1	TCF24	15.7787	-3.84048	0.618304	-6.21131	5.25451e-10	5.02904e-09
ENSG00000163531.15	NFASC	1039.05	-1.05472	0.169817	-6.21092	5.26736e-10	5.03946e-09
ENSG00000138722.9	MMRN1	264.1	-7.40807	1.19313	-6.20894	5.33438e-10	5.10168e-09
ENSG00000156687.10	UNC5D	739.383	-1.30209	0.209743	-6.20802	5.36555e-10	5.12958e-09
ENSG00000189409.13	MMP23B	89.4619	2.19784	0.354416	6.2013	5.5997e-10	5.34152e-09
ENSG00000131374.14	TBC1D5	1305.06	-1.29017	0.208087	-6.20014	5.64147e-10	5.37738e-09
ENSG00000072163.19	LIMS2	70.092	2.23985	0.361561	6.19495	5.83044e-10	5.54723e-09
ENSG00000169129.14	AFAP1L2	181.039	-1.34373	0.217286	-6.18414	6.24412e-10	5.92984e-09
ENSG00000173376.13	NDNF	194.347	-2.50061	0.404438	-6.18294	6.29202e-10	5.97312e-09
ENSG00000152137.6	HSPB8	195.734	1.09132	0.176822	6.17185	6.74968e-10	6.39107e-09
ENSG00000163536.12	SERPINI1	288.338	-1.46662	0.237661	-6.17107	6.78313e-10	6.41802e-09
ENSG00000146352.12	CLVS2	194.189	-2.40153	0.389198	-6.17046	6.80918e-10	6.44029e-09
ENSG00000075790.10	BCAP29	483.331	-1.05931	0.17173	-6.16847	6.89551e-10	6.51955e-09
ENSG00000225331.1	-	31.0916	5.03719	0.816713	6.16763	6.93193e-10	6.55158e-09
ENSG00000250571.6	GLI4	226.596	1.05165	0.170578	6.16523	7.03822e-10	6.64715e-09
ENSG00000260261.2	-	463.902	2.19908	0.356805	6.16326	7.12628e-10	6.71798e-09
ENSG00000247311.2	-	15.1577	-3.59057	0.583002	-6.15875	7.33215e-10	6.90194e-09
ENSG00000105472.12	CLEC11A	104.122	-7.39847	1.20154	-6.1575	7.39021e-10	6.95404e-09
ENSG00000129991.12	TNNI3	88.6012	-1.22538	0.199042	-6.1564	7.44163e-10	6.99987e-09
ENSG00000110628.14	SLC22A18	146.601	2.01136	0.326817	6.15439	7.53688e-10	7.08429e-09
ENSG00000167716.18	WDR81	370.169	1.02783	0.254665	4.03602	5.4365e-05	0.000263495
ENSG00000117643.14	MAN1C1	281.577	-1.26668	0.205849	-6.15346	7.58126e-10	7.12079e-09
ENSG00000285517.1	LOC645485	123.818	1.48551	0.241452	6.1524	7.63191e-10	7.16574e-09
ENSG00000182902.13	SLC25A18	41.0788	1.98585	0.32284	6.15119	7.6904e-10	7.21803e-09
ENSG00000163283.6	ALPP	10.5095	7.98666	1.29868	6.14985	7.7556e-10	7.27392e-09
ENSG00000260729.1	-	54.2718	7.66968	1.24759	6.14759	7.86669e-10	7.37542e-09
ENSG00000196767.7	POU3F4	405.565	-7.30508	1.19196	-6.12864	8.86321e-10	8.28855e-09
ENSG00000116663.10	FBXO6	52.8449	2.09274	0.341508	6.12793	8.90308e-10	8.31979e-09
ENSG00000148204.11	CRB2	3795.23	-1.07293	0.175322	-6.11979	9.3701e-10	8.74033e-09
ENSG00000075303.12	SLC25A40	482.172	-1.20032	0.196282	-6.11531	9.63716e-10	8.97966e-09
ENSG00000267523.1	-	64.2374	2.2866	0.373963	6.11451	9.68543e-10	9.02137e-09
ENSG00000102385.12	DRP2	201.336	-1.58444	0.259203	-6.11273	9.79401e-10	9.11261e-09
ENSG00000164684.13	ZNF704	833.27	-1.53918	0.251809	-6.11251	9.80767e-10	9.12202e-09
ENSG00000103021.9	CFAP263	448.478	-1.07056	0.175175	-6.11139	9.87672e-10	9.1796e-09
ENSG00000104894.11	CD37	277.761	1.63927	0.268449	6.10644	1.01876e-09	9.45491e-09
ENSG00000152578.12	GRIA4	413.975	-1.43376	0.235006	-6.10095	1.0544e-09	9.78209e-09
ENSG00000223764.2	LINC02593	32.8309	7.38998	1.21162	6.09927	1.06551e-09	9.87447e-09
ENSG00000187037.8	GPR141	21.6353	3.2594	0.534613	6.09675	1.08245e-09	1.00207e-08
ENSG00000158301.18	GPRASP2	423.139	-1.14133	0.187245	-6.09541	1.0916e-09	1.00981e-08
ENSG00000163376.11	KBTBD8	251.754	-1.42091	0.233223	-6.0925	1.11161e-09	1.0261e-08
ENSG00000110723.11	EXPH5	81.897	-2.00689	0.329698	-6.08705	1.15008e-09	1.06009e-08
ENSG00000151726.13	ACSL1	272.322	-1.43347	0.235573	-6.08506	1.16449e-09	1.07261e-08
ENSG00000183569.17	SERHL2	100.028	1.51758	0.249444	6.08386	1.17325e-09	1.08029e-08
ENSG00000124635.8	H2BC11	25.1679	-3.2366	0.532164	-6.08196	1.18723e-09	1.0916e-08
ENSG00000272994.1	-	128.921	1.0631	0.174805	6.08167	1.18941e-09	1.09321e-08
ENSG00000163082.9	SGPP2	19.7278	3.91459	0.643737	6.08105	1.19401e-09	1.09704e-08
ENSG00000182580.2	EPHB3	1010.35	-1.94471	0.319842	-6.0802	1.20029e-09	1.10203e-08
ENSG00000260337.3	-	13.3215	5.63326	0.928467	6.06728	1.30098e-09	1.19193e-08
ENSG00000135218.18	CD36	66.2405	-3.52476	0.580975	-6.06698	1.30337e-09	1.19368e-08
ENSG00000250709.1	CCDC169-SOHLH2	65.0182	-4.58476	0.755903	-6.06527	1.31731e-09	1.20477e-08
ENSG00000130749.9	ZC3H4	1490.02	1.24548	0.205493	6.06092	1.35342e-09	1.23513e-08
ENSG00000124875.9	CXCL6	80.1877	-1.36706	0.225555	-6.06085	1.35402e-09	1.23523e-08
ENSG00000109339.21	MAPK10	848.944	-1.28803	0.212603	-6.05838	1.37498e-09	1.25356e-08
ENSG00000144810.15	COL8A1	79.435	-2.19097	0.361665	-6.058	1.37823e-09	1.25599e-08
ENSG00000156564.8	LRFN2	32.2151	-2.77535	0.458691	-6.05059	1.44313e-09	1.31234e-08
ENSG00000267313.7	KC6	315.385	1.06962	0.17696	6.04439	1.4998e-09	1.36243e-08
ENSG00000185736.15	ADARB2	107.208	-3.41071	0.564512	-6.04188	1.52332e-09	1.38282e-08
ENSG00000078070.12	MCCC1	455.664	-1.07496	0.17805	-6.03743	1.56588e-09	1.41745e-08
ENSG00000069696.6	DRD4	153.554	3.22493	0.53426	6.03626	1.5773e-09	1.42728e-08
ENSG00000111799.20	COL12A1	439.671	1.43633	0.238255	6.02855	1.65442e-09	1.49392e-08
ENSG00000205363.5	INSYN1	216.281	-1.51971	0.252411	-6.02075	1.73608e-09	1.56326e-08
ENSG00000160999.10	SH2B2	305.063	1.02539	0.160118	6.40397	1.51384e-10	1.5394e-09
ENSG00000105516.10	DBP	308.398	1.34082	0.222722	6.02014	1.74264e-09	1.56807e-08
ENSG00000176024.17	ZNF613	119.457	1.59236	0.264583	6.01838	1.76176e-09	1.58361e-08
ENSG00000073150.13	PANX2	126.87	1.23041	0.204552	6.01513	1.7974e-09	1.61283e-08
ENSG00000198088.10	NUP62CL	88.4728	-1.69924	0.282883	-6.00687	1.89142e-09	1.69247e-08
ENSG00000081818.3	PCDHB4	40.8252	1.91299	0.318774	6.00109	1.95995e-09	1.75136e-08
ENSG00000215375.6	MYL5	91.1814	1.64065	0.27346	5.99958	1.97825e-09	1.76709e-08
ENSG00000273117.1	-	55.5035	-1.61097	0.268607	-5.99749	2.00388e-09	1.78875e-08
ENSG00000204065.2	TCEAL5	71.3356	-1.16687	0.194666	-5.99422	2.04469e-09	1.82108e-08
ENSG00000131188.11	PRR7	267.937	1.21653	0.202952	5.99419	2.04506e-09	1.82108e-08
ENSG00000226539.1	-	18.708	2.47941	0.413893	5.99048	2.09225e-09	1.86052e-08
ENSG00000183876.8	ARSI	48.0159	-1.02222	0.262982	-3.88703	0.000101479	0.000467025
ENSG00000159387.7	IRX6	24.3446	2.34214	0.391477	5.98282	2.19306e-09	1.94479e-08
ENSG00000269896.2	-	33.0549	2.38826	0.399212	5.98243	2.19839e-09	1.94884e-08
ENSG00000107736.20	CDH23	285.91	-1.02594	0.251325	-4.08212	4.46258e-05	0.000219981
ENSG00000179886.5	TIGD5	172.275	1.10567	0.185295	5.96707	2.41545e-09	2.12988e-08
ENSG00000276180.1	H4C9	47.6513	-1.93697	0.324664	-5.96607	2.43041e-09	2.14197e-08
ENSG00000231806.3	PCAT7	190.365	1.50171	0.25224	5.95348	2.62495e-09	2.30552e-08
ENSG00000231187.2	-	168.879	1.44186	0.242276	5.95133	2.65965e-09	2.33521e-08
ENSG00000101935.9	AMMECR1	590.358	-1.11339	0.187095	-5.95095	2.66591e-09	2.3399e-08
ENSG00000101638.13	ST8SIA5	58.7573	-2.43956	0.410384	-5.94457	2.77185e-09	2.42461e-08
ENSG00000072182.12	ASIC4	264.255	3.18342	0.535723	5.94229	2.81071e-09	2.45777e-08
ENSG00000255182.2	-	141.325	1.81088	0.304751	5.94215	2.81305e-09	2.45898e-08
ENSG00000152402.10	GUCY1A2	163.352	-1.84532	0.3109	-5.93542	2.93094e-09	2.55856e-08
ENSG00000273066.5	-	145.661	1.79647	0.302799	5.93288	2.97669e-09	2.59585e-08
ENSG00000206077.10	ZDHHC11B	142.69	2.26311	0.381914	5.9257	3.10968e-09	2.70723e-08
ENSG00000237515.8	SHISA9	632.554	1.6101	0.271834	5.92311	3.15916e-09	2.74845e-08
ENSG00000258839.3	MC1R	206.903	1.31664	0.222578	5.91542	3.31033e-09	2.8751e-08
ENSG00000204282.4	-	41.8704	1.69326	0.286428	5.91165	3.38693e-09	2.93667e-08
ENSG00000135116.9	HRK	176.299	2.1502	0.364032	5.90661	3.49214e-09	3.02483e-08
ENSG00000204305.13	AGER	188.33	1.13881	0.192807	5.90648	3.49491e-09	3.02621e-08
ENSG00000213020.9	ZNF611	136.727	1.35139	0.228932	5.90302	3.56903e-09	3.08832e-08
ENSG00000100060.17	MFNG	190.604	-1.51508	0.256698	-5.9022	3.58677e-09	3.10158e-08
ENSG00000162624.14	LHX8	10.8851	-3.63133	0.615419	-5.90059	3.62199e-09	3.13098e-08
ENSG00000115425.13	PECR	194.999	-1.06128	0.179946	-5.89776	3.68477e-09	3.18311e-08
ENSG00000168490.13	PHYHIP	240.539	-1.1743	0.19918	-5.89567	3.73161e-09	3.22141e-08
ENSG00000088876.11	ZNF343	209.026	-1.02597	0.290169	-3.53577	0.000406595	0.00165554
ENSG00000135638.13	EMX1	57.8039	-1.50603	0.255578	-5.89263	3.80086e-09	3.27899e-08
ENSG00000279716.1	-	161.425	1.18417	0.200981	5.89194	3.81699e-09	3.2918e-08
ENSG00000013297.11	CLDN11	76.4792	-1.47935	0.251246	-5.88804	3.90796e-09	3.36462e-08
ENSG00000174373.16	RALGAPA1	677.837	-1.05795	0.179809	-5.88373	4.01125e-09	3.45008e-08
ENSG00000183833.16	CFAP91	271.033	-1.5439	0.262728	-5.87641	4.19253e-09	3.60358e-08
ENSG00000136783.9	NIPSNAP3A	128.236	-1.21612	0.207146	-5.87081	4.3367e-09	3.72501e-08
ENSG00000139971.15	ARMH4	580.226	-2.2118	0.376753	-5.87068	4.34e-09	3.72661e-08
ENSG00000184481.16	FOXO4	463.141	-1.25962	0.214582	-5.8701	4.35522e-09	3.73718e-08
ENSG00000250508.1	-	34.2236	-1.92985	0.329325	-5.86002	4.62812e-09	3.95814e-08
ENSG00000270276.2	H4C15	72.0187	-3.09135	0.528697	-5.84712	5.00157e-09	4.26194e-08
ENSG00000117154.11	IGSF21	103.973	-1.42858	0.24445	-5.84406	5.09446e-09	4.33535e-08
ENSG00000256984.2	-	57.3693	2.21645	0.379524	5.84009	5.2173e-09	4.43548e-08
ENSG00000151006.7	PRSS53	126.618	1.479	0.2533	5.83892	5.25391e-09	4.46513e-08
ENSG00000232640.1	-	68.6613	-1.66577	0.285533	-5.83389	5.41486e-09	4.59736e-08
ENSG00000147234.10	FRMPD3	227.921	-2.22269	0.381023	-5.83348	5.42844e-09	4.60737e-08
ENSG00000116711.9	PLA2G4A	69.3691	-1.88278	0.323089	-5.82744	5.62857e-09	4.77093e-08
ENSG00000249158.6	PCDHA11	158.125	2.02291	0.347279	5.82502	5.71064e-09	4.83571e-08
ENSG00000117600.12	PLPPR4	34.8168	-1.77369	0.304725	-5.8206	5.86359e-09	4.95381e-08
ENSG00000264343.5	NOTCH2NLA	243.956	-2.00067	0.343854	-5.81838	5.94211e-09	5.01685e-08
ENSG00000099958.14	DERL3	118.199	-1.18574	0.203875	-5.81602	6.0264e-09	5.08134e-08
ENSG00000166863.11	TAC3	70.9241	-1.15533	0.19865	-5.8159	6.03093e-09	5.08183e-08
ENSG00000144619.14	CNTN4	220.452	-2.45682	0.422702	-5.81218	6.16644e-09	5.19091e-08
ENSG00000179168.14	GGN	42.2047	2.90168	0.499548	5.80861	6.2992e-09	5.29401e-08
ENSG00000165084.15	C8orf34	68.1531	-1.77651	0.305914	-5.80721	6.35238e-09	5.33521e-08
ENSG00000214562.14	NUTM2D	135.231	1.64077	0.282696	5.804	6.47495e-09	5.43157e-08
ENSG00000260855.1	-	35.7579	2.1922	0.377755	5.80325	6.50419e-09	5.45203e-08
ENSG00000166669.13	ATF7IP2	322.91	-1.16688	0.201481	-5.7915	6.97599e-09	5.8323e-08
ENSG00000237187.8	NR2F1-AS1	126.014	-3.10462	0.536107	-5.79104	6.99507e-09	5.84445e-08
ENSG00000143869.6	GDF7	164.748	-1.82091	0.314506	-5.78975	7.04933e-09	5.88787e-08
ENSG00000241489.7	-	107.91	2.42122	0.418264	5.78873	7.09207e-09	5.91781e-08
ENSG00000132773.11	TOE1	198.992	1.01346	0.175099	5.78795	7.12523e-09	5.94354e-08
ENSG00000108018.15	SORCS1	413.136	-1.04534	0.211808	-4.93532	8.002e-07	5.14984e-06
ENSG00000167157.10	PRRX2	73.5623	-1.91787	0.331486	-5.78567	7.22223e-09	6.02055e-08
ENSG00000171451.13	DSEL	244.225	-1.02316	0.17689	-5.78415	7.2879e-09	6.07136e-08
ENSG00000074410.13	CA12	80.5704	-1.71483	0.296637	-5.78091	7.42974e-09	6.17952e-08
ENSG00000150867.13	PIP4K2A	762.38	-1.08608	0.187951	-5.7785	7.53716e-09	6.26278e-08
ENSG00000154997.8	SEPTIN14	48.5032	1.47438	0.255249	5.77622	7.63966e-09	6.34385e-08
ENSG00000138131.3	LOXL4	42.8863	-1.0556	0.430289	-2.45324	0.0141576	0.0388751
ENSG00000154511.11	DIPK1A	153.855	-1.07862	0.187267	-5.75981	8.42083e-09	6.96778e-08
ENSG00000260276.2	-	69.5464	1.82596	0.317083	5.75863	8.47998e-09	7.01221e-08
ENSG00000124208.16	PEDS1-UBE2V1	179.609	2.49641	0.433545	5.75813	8.50487e-09	7.03053e-08
ENSG00000258535.1	-	134.082	1.16012	0.201483	5.75791	8.51642e-09	7.03782e-08
ENSG00000187634.11	SAMD11	38.0723	7.50084	1.30317	5.75583	8.62159e-09	7.12015e-08
ENSG00000188868.13	ZNF563	42.3977	-2.48395	0.431856	-5.75181	8.82935e-09	7.28704e-08
ENSG00000132313.14	MRPL35	780.203	-1.0203	0.177487	-5.74859	8.99898e-09	7.42466e-08
ENSG00000147465.11	STAR	102.492	-1.5557	0.271027	-5.74003	9.46587e-09	7.78988e-08
ENSG00000183798.4	EMILIN3	124.943	-1.44161	0.251465	-5.73285	9.87545e-09	8.10724e-08
ENSG00000173706.13	HEG1	687.371	-1.07059	0.186807	-5.73102	9.98291e-09	8.19178e-08
ENSG00000268858.2	-	115.776	1.06879	0.186499	5.7308	9.99573e-09	8.19969e-08
ENSG00000079150.17	FKBP7	191.125	-1.19428	0.208634	-5.72429	1.03868e-08	8.50966e-08
ENSG00000167106.11	EEIG1	1162.21	1.39887	0.24445	5.7225	1.04968e-08	8.59154e-08
ENSG00000213906.9	LTB4R2	94.8625	1.95217	0.341317	5.71954	1.06815e-08	8.73158e-08
ENSG00000154736.5	ADAMTS5	36.1548	-1.60391	0.280937	-5.70914	1.13549e-08	9.25561e-08
ENSG00000179476.7	C14orf28	160.731	-1.66418	0.29187	-5.70179	1.18554e-08	9.63915e-08
ENSG00000161914.9	ZNF653	128.287	1.89986	0.333434	5.69786	1.21324e-08	9.85186e-08
ENSG00000236618.2	PITPNA-AS1	94.6109	-1.12693	0.197919	-5.6939	1.24167e-08	1.00763e-07
ENSG00000155926.13	SLA	10.9568	-3.23112	0.567619	-5.69241	1.25258e-08	1.01617e-07
ENSG00000127399.14	LRRC61	17.0423	-3.85892	0.677971	-5.69186	1.25661e-08	1.01912e-07
ENSG00000227640.2	SOX21-AS1	496.767	-1.06198	0.28417	-3.73714	0.000186123	0.000810865
ENSG00000166342.18	NETO1	210.513	-1.6822	0.296076	-5.68163	1.33418e-08	1.07896e-07
ENSG00000205583.13	-	74.0738	1.65239	0.290912	5.68003	1.34675e-08	1.0881e-07
ENSG00000173517.10	PEAK1	1325.8	-1.09339	0.232446	-4.70384	2.55314e-06	1.53123e-05
ENSG00000171119.2	NRTN	76.0788	-2.25841	0.397802	-5.67722	1.36905e-08	1.10473e-07
ENSG00000106733.20	NMRK1	71.4703	-1.49324	0.263106	-5.67545	1.38326e-08	1.11515e-07
ENSG00000276600.4	RAB7B	19.1926	4.80405	0.846562	5.67477	1.38871e-08	1.1192e-07
ENSG00000071073.12	MGAT4A	270.909	-1.55002	0.273208	-5.6734	1.39991e-08	1.12786e-07
ENSG00000168970.22	JMJD7-PLA2G4B	541.656	1.02963	0.181489	5.67325	1.4011e-08	1.12847e-07
ENSG00000278677.1	H2AC17	15.2154	-4.28903	0.756555	-5.66916	1.43502e-08	1.15507e-07
ENSG00000171812.12	COL8A2	27.6769	-1.97152	0.347876	-5.66732	1.45052e-08	1.16609e-07
ENSG00000093010.13	COMT	122.976	-1.78437	0.315007	-5.66453	1.47425e-08	1.18442e-07
ENSG00000278840.1	-	19.496	2.26045	0.399135	5.66336	1.4844e-08	1.1922e-07
ENSG00000157554.18	ERG	25.436	-2.8891	0.510493	-5.65943	1.51878e-08	1.21791e-07
ENSG00000086619.13	ERO1B	176.743	-1.70797	0.302279	-5.65033	1.60144e-08	1.28021e-07
ENSG00000115159.15	GPD2	691.309	-1.37811	0.244279	-5.64156	1.68521e-08	1.34425e-07
ENSG00000164946.19	FREM1	1197.53	-1.69544	0.300544	-5.64126	1.68813e-08	1.34616e-07
ENSG00000146232.16	NFKBIE	238.026	1.12682	0.199893	5.6371	1.72942e-08	1.37738e-07
ENSG00000126950.7	TMEM35A	261.729	-1.18759	0.211157	-5.6242	1.86375e-08	1.47948e-07
ENSG00000230910.3	-	154.443	-3.31469	0.589601	-5.62192	1.88843e-08	1.49799e-07
ENSG00000179546.4	HTR1D	236.42	-2.25214	0.400607	-5.62183	1.88945e-08	1.49833e-07
ENSG00000264187.1	-	82.8152	1.67853	0.298595	5.62145	1.89366e-08	1.50121e-07
ENSG00000285591.1	-	39.6228	-1.5283	0.27193	-5.6202	1.90732e-08	1.51158e-07
ENSG00000279413.1	-	68.782	1.24504	0.221534	5.62011	1.90834e-08	1.51192e-07
ENSG00000171368.11	TPPP	643.273	1.419	0.252656	5.61635	1.95035e-08	1.54282e-07
ENSG00000175264.7	CHST1	143.606	-1.46008	0.260336	-5.60842	2.04178e-08	1.61217e-07
ENSG00000272870.1	SAP30-DT	81.6147	-2.60035	0.463806	-5.60654	2.06413e-08	1.62832e-07
ENSG00000171243.7	SOSTDC1	32.3043	-4.36608	0.779545	-5.60081	2.13352e-08	1.68151e-07
ENSG00000182518.13	VCF2	176.933	-1.01753	0.181872	-5.59475	2.20939e-08	1.73864e-07
ENSG00000253304.1	TMEM200B	107.774	1.06992	0.191378	5.59065	2.26226e-08	1.77916e-07
ENSG00000198075.9	SULT1C4	177.787	-1.29841	0.232281	-5.58982	2.27299e-08	1.78705e-07
ENSG00000180730.4	SHISA2	166.425	-1.14891	0.205738	-5.58435	2.34573e-08	1.84143e-07
ENSG00000267493.3	CIRBP-AS1	35.3525	2.30566	0.413032	5.58228	2.37385e-08	1.86293e-07
ENSG00000144227.4	NXPH2	23.8318	-2.40622	0.431408	-5.5776	2.43856e-08	1.91255e-07
ENSG00000167695.14	TLCD3A	384.744	1.25989	0.226227	5.56914	2.56e-08	2.0023e-07
ENSG00000108798.8	ABI3	22.8566	1.77004	0.317987	5.56638	2.60087e-08	2.03303e-07
ENSG00000124602.9	UNC5CL	132.318	1.32256	0.237747	5.56287	2.65375e-08	2.07058e-07
ENSG00000184302.6	SIX6	14.0792	-3.82203	0.687146	-5.56217	2.66435e-08	2.0776e-07
ENSG00000213658.11	LAT	48.1018	2.22272	0.399797	5.55963	2.70345e-08	2.10617e-07
ENSG00000246263.2	-	151.371	-1.07756	0.193842	-5.55897	2.7137e-08	2.11223e-07
ENSG00000069482.6	GAL	353.209	1.15723	0.208433	5.55204	2.8236e-08	2.19247e-07
ENSG00000184611.11	KCNH7	51.4401	-2.72774	0.491417	-5.55076	2.84422e-08	2.20781e-07
ENSG00000153531.13	ADPRHL1	96.2	1.62388	0.29279	5.54623	2.91894e-08	2.26376e-07
ENSG00000214338.10	MTCL3	518.054	-1.00146	0.180637	-5.54406	2.95541e-08	2.29136e-07
ENSG00000278041.1	-	204.474	-1.01309	0.182738	-5.54392	2.95776e-08	2.29249e-07
ENSG00000175155.8	YPEL2	365.847	-1.54601	0.278887	-5.54352	2.96454e-08	2.29705e-07
ENSG00000113532.12	ST8SIA4	173.987	-3.36149	0.606619	-5.54136	3.00129e-08	2.32482e-07
ENSG00000146707.14	POMZP3	154.603	1.33969	0.241841	5.53956	3.0323e-08	2.34743e-07
ENSG00000125869.9	LAMP5	363.268	1.67949	0.303487	5.534	3.13009e-08	2.42168e-07
ENSG00000104419.14	NDRG1	548.199	1.36314	0.24641	5.532	3.166e-08	2.44799e-07
ENSG00000144278.14	GALNT13	255.596	-1.46994	0.265992	-5.52627	3.27111e-08	2.52395e-07
ENSG00000198576.3	ARC	790.344	1.16052	0.210062	5.52465	3.30148e-08	2.54509e-07
ENSG00000176428.5	VPS37D	272.381	-1.2885	0.233326	-5.52233	3.34535e-08	2.57736e-07
ENSG00000197977.3	ELOVL2	181.318	-2.19374	0.397327	-5.52125	3.36596e-08	2.59246e-07
ENSG00000165194.15	PCDH19	380.767	-1.88152	0.340843	-5.52018	3.38656e-08	2.60677e-07
ENSG00000153234.13	NR4A2	30.7591	-2.10905	0.383144	-5.50459	3.70022e-08	2.84225e-07
ENSG00000231908.1	IDH1-AS1	21.673	-1.11229	0.433315	-2.56695	0.0102599	0.0294973
ENSG00000270800.3	RPS10-NUDT3	266.903	-1.15972	0.210936	-5.49796	3.84203e-08	2.9459e-07
ENSG00000123360.11	PDE1B	112.103	-1.76565	0.321165	-5.49764	3.84901e-08	2.95037e-07
ENSG00000127364.3	TAS2R4	35.3274	1.96575	0.357573	5.49748	3.85256e-08	2.95221e-07
ENSG00000213949.8	ITGA1	115.676	-2.52357	0.45913	-5.49641	3.87608e-08	2.96936e-07
ENSG00000103254.9	ANTKMT	254.5	1.18085	0.214982	5.49279	3.95639e-08	3.02997e-07
ENSG00000168505.6	GBX2	262.675	-1.09459	0.199346	-5.49091	3.99867e-08	3.06053e-07
ENSG00000153976.2	HS3ST3A1	170.708	-1.19795	0.218209	-5.48994	4.02074e-08	3.07559e-07
ENSG00000213889.10	PPM1N	53.0727	-1.33913	0.243931	-5.48979	4.02404e-08	3.0772e-07
ENSG00000090376.10	IRAK3	30.9144	-2.27045	0.413732	-5.48773	4.07121e-08	3.11234e-07
ENSG00000279519.1	-	61.8702	-1.44321	0.263635	-5.47428	4.39287e-08	3.35127e-07
ENSG00000153246.12	PLA2R1	51.7448	-3.13125	0.57206	-5.47363	4.40903e-08	3.3626e-07
ENSG00000163673.7	DCLK3	19.3837	-3.41851	0.624831	-5.47109	4.47272e-08	3.40714e-07
ENSG00000069188.16	SDK2	2907.64	1.41627	0.258889	5.47058	4.48578e-08	3.41405e-07
ENSG00000120658.13	ENOX1	129.06	-2.62008	0.479166	-5.46801	4.55127e-08	3.46082e-07
ENSG00000114841.17	DNAH1	134.633	2.89584	0.530505	5.45865	4.79755e-08	3.63734e-07
ENSG00000105143.12	SLC1A6	350.917	1.03425	0.189633	5.45396	4.9261e-08	3.72711e-07
ENSG00000182022.17	CHST15	291.293	-1.25264	0.229718	-5.45296	4.95392e-08	3.74596e-07
ENSG00000164093.16	PITX2	22.2404	-5.22546	0.958445	-5.45202	4.97999e-08	3.76456e-07
ENSG00000162976.12	SLC66A3	215.363	-1.01949	0.187111	-5.4486	5.07689e-08	3.83668e-07
ENSG00000152503.9	TRIM36	448.931	-1.12763	0.207118	-5.44439	5.19826e-08	3.92264e-07
ENSG00000171016.12	PYGO1	454.192	-1.69462	0.311425	-5.4415	5.28352e-08	3.98237e-07
ENSG00000280927.1	CTBP1-AS	59.9225	1.62167	0.29802	5.44149	5.2836e-08	3.98237e-07
ENSG00000265511.1	-	33.5681	2.34674	0.431897	5.43355	5.5244e-08	4.15359e-07
ENSG00000179915.22	NRXN1	307.78	-1.3295	0.24473	-5.43252	5.55635e-08	4.17448e-07
ENSG00000162849.15	KIF26B	176.7	-2.00861	0.369792	-5.43173	5.58116e-08	4.1919e-07
ENSG00000226180.3	-	25.5959	1.89022	0.348386	5.42565	5.77435e-08	4.32941e-07
ENSG00000226688.6	ENTPD1-AS1	130.912	-1.05915	0.195221	-5.42539	5.78277e-08	4.33385e-07
ENSG00000198001.13	IRAK4	120.842	-1.60678	0.296187	-5.42487	5.79962e-08	4.3433e-07
ENSG00000162946.22	DISC1	87.4823	-2.04151	0.376518	-5.42209	5.89074e-08	4.4064e-07
ENSG00000186918.13	ZNF395	662.951	-1.1267	0.198191	-5.6849	1.30889e-08	1.05985e-07
ENSG00000268120.1	-	118.651	1.85902	0.343569	5.41092	6.27003e-08	4.67788e-07
ENSG00000244242.1	IFITM10	37.3664	3.2477	0.600352	5.40965	6.31463e-08	4.70979e-07
ENSG00000125618.16	PAX8	33.4835	-5.57818	1.03144	-5.40814	6.36826e-08	4.74841e-07
ENSG00000148600.14	CDHR1	256.102	-1.09206	0.202054	-5.40478	6.48892e-08	4.83277e-07
ENSG00000206538.8	VGLL3	2533.05	1.54903	0.286631	5.40426	6.50749e-08	4.8452e-07
ENSG00000182103.4	FAM181B	230.235	-2.62202	0.48547	-5.401	6.62706e-08	4.92709e-07
ENSG00000105825.12	TFPI2	182.482	-1.83484	0.339736	-5.40079	6.63468e-08	4.93133e-07
ENSG00000145824.12	CXCL14	52.1688	1.93106	0.357573	5.40045	6.64732e-08	4.9393e-07
ENSG00000276168.1	RN7SL1	4578.89	3.58343	0.664293	5.39435	6.87706e-08	5.10264e-07
ENSG00000136169.16	SETDB2	346.632	-1.12152	0.207996	-5.39203	6.96648e-08	5.16601e-07
ENSG00000074370.17	ATP2A3	233.661	-1.33499	0.248052	-5.38189	7.37081e-08	5.45169e-07
ENSG00000196735.11	HLA-DQA1	67.0564	2.42045	0.449778	5.38143	7.38976e-08	5.46413e-07
ENSG00000186479.4	RGS7BP	38.174	-3.52108	0.654732	-5.3779	7.53603e-08	5.56588e-07
ENSG00000189398.5	OR7E12P	103.558	1.0668	0.19842	5.3765	7.59498e-08	5.60781e-07
ENSG00000146122.16	DAAM2	222.258	-1.3145	0.244627	-5.37347	7.72353e-08	5.70109e-07
ENSG00000185985.9	SLITRK2	320.067	-1.52752	0.284316	-5.37263	7.7598e-08	5.72458e-07
ENSG00000278177.1	-	23.0917	-3.76095	0.700207	-5.3712	7.82147e-08	5.76676e-07
ENSG00000091106.18	NLRC4	28.4182	2.25892	0.420577	5.371	7.83005e-08	5.77144e-07
ENSG00000224660.1	SH3BP5-AS1	172.575	1.5514	0.288876	5.37046	7.85358e-08	5.78712e-07
ENSG00000100197.21	CYP2D6	115.5	1.46314	0.272604	5.36726	7.99414e-08	5.88227e-07
ENSG00000280007.1	-	75.1911	1.41364	0.263561	5.36361	8.15741e-08	5.99554e-07
ENSG00000281991.1	TMEM265	50.875	2.11064	0.393517	5.36353	8.1612e-08	5.99662e-07
ENSG00000066827.15	ZFAT	151.846	1.14296	0.21317	5.36175	8.24192e-08	6.05247e-07
ENSG00000157782.9	CABP1	80.6492	-1.50523	0.281024	-5.35624	8.49711e-08	6.22387e-07
ENSG00000196378.11	ZNF34	131.002	1.20596	0.225213	5.35476	8.56716e-08	6.27339e-07
ENSG00000007171.17	NOS2	20.7777	-2.19257	0.409663	-5.35214	8.69181e-08	6.35924e-07
ENSG00000159588.14	CCDC17	41.4105	2.17053	0.405653	5.3507	8.76145e-08	6.40836e-07
ENSG00000260947.1	-	112.933	-1.34935	0.252258	-5.3491	8.83918e-08	6.46338e-07
ENSG00000105329.9	TGFB1	625.887	1.29598	0.242313	5.34837	8.87486e-08	6.48763e-07
ENSG00000146556.14	-	246.264	1.01386	0.189859	5.34007	9.29094e-08	6.77638e-07
ENSG00000215160.3	OR7E122P	72.9184	1.14708	0.214978	5.33581	9.51184e-08	6.92375e-07
ENSG00000099251.14	-	26.1802	-6.57575	1.23387	-5.32936	9.85606e-08	7.16417e-07
ENSG00000015413.9	DPEP1	70.2401	-1.65329	0.310226	-5.3293	9.85894e-08	7.16424e-07
ENSG00000214548.16	MEG3	43.5609	-4.36825	0.820379	-5.32467	1.01134e-07	7.33468e-07
ENSG00000103047.7	TANGO6	238.271	-1.02233	0.192098	-5.32192	1.02679e-07	7.44039e-07
ENSG00000272899.3	SPMIP1	32.5939	2.50247	0.470278	5.32126	1.03051e-07	7.46526e-07
ENSG00000197054.11	ZNF763	31.0571	-2.59906	0.488739	-5.3179	1.04974e-07	7.60031e-07
ENSG00000105559.11	PLEKHA4	666.984	1.16163	0.21863	5.31322	1.07704e-07	7.79352e-07
ENSG00000133863.8	TEX15	302.818	-2.12907	0.400829	-5.31167	1.08626e-07	7.85585e-07
ENSG00000260400.1	-	97.0253	-1.41752	0.266899	-5.31109	1.08971e-07	7.87854e-07
ENSG00000169548.3	ZNF280A	25.1831	1.76169	0.331733	5.31055	1.09293e-07	7.89964e-07
ENSG00000247095.2	MIR210HG	47.4104	-3.27349	0.616603	-5.30891	1.10285e-07	7.96462e-07
ENSG00000223459.6	TCAF1P1	290.331	-1.23351	0.232501	-5.30539	1.12432e-07	8.11283e-07
ENSG00000183960.8	KCNH8	164.172	1.01832	0.192071	5.30177	1.14687e-07	8.26857e-07
ENSG00000169862.18	CTNND2	1291.97	-1.09	0.205601	-5.30156	1.14818e-07	8.27574e-07
ENSG00000141506.13	PIK3R5	67.5925	-1.54642	0.291818	-5.29925	1.16277e-07	8.37385e-07
ENSG00000156395.12	SORCS3	155.831	-2.91662	0.550794	-5.2953	1.18822e-07	8.54994e-07
ENSG00000040341.17	STAU2	1414.2	-1.13668	0.112523	-10.1018	5.42491e-24	1.62982e-22
ENSG00000278996.1	-	52.7609	-1.27378	0.240702	-5.29195	1.2102e-07	8.69347e-07
ENSG00000280441.2	-	52.7609	-1.27378	0.240702	-5.29195	1.2102e-07	8.69347e-07
ENSG00000127588.4	GNG13	17.2309	5.69376	1.07605	5.29135	1.21415e-07	8.71697e-07
ENSG00000021645.18	NRXN3	506.319	-1.30363	0.246461	-5.28937	1.22735e-07	8.80932e-07
ENSG00000163286.8	ALPG	12.3671	4.61418	0.87289	5.2861	1.24953e-07	8.95849e-07
ENSG00000150672.17	DLG2	146.27	-2.05432	0.388847	-5.28312	1.27004e-07	9.09288e-07
ENSG00000163449.10	TMEM169	375.135	-1.31612	0.249243	-5.28047	1.28856e-07	9.21518e-07
ENSG00000163492.15	CCDC141	62.6228	-2.07556	0.393092	-5.2801	1.29113e-07	9.23099e-07
ENSG00000181444.12	ZNF467	266.617	1.49868	0.284116	5.27489	1.32838e-07	9.48505e-07
ENSG00000089682.16	RBM41	285.851	-1.03853	0.197023	-5.27112	1.3559e-07	9.66457e-07
ENSG00000232300.1	-	70.6756	1.31996	0.250453	5.27028	1.36217e-07	9.70657e-07
ENSG00000153814.12	JAZF1	225.255	-1.65436	0.313992	-5.26882	1.37306e-07	9.77599e-07
ENSG00000275131.3	-	256.248	-1.14761	0.21793	-5.26597	1.39454e-07	9.9262e-07
ENSG00000177483.11	RBM44	41.5401	-2.96652	0.563509	-5.26438	1.40663e-07	1.00039e-06
ENSG00000267909.2	CCDC177	63.4898	-4.66491	0.887284	-5.25752	1.46011e-07	1.03642e-06
ENSG00000220161.4	LINC02076	89.0612	1.24164	0.236264	5.25531	1.47776e-07	1.04837e-06
ENSG00000260293.2	-	91.9403	1.45882	0.277847	5.25046	1.51721e-07	1.07517e-06
ENSG00000132196.14	HSD17B7	360.176	-1.07718	0.205326	-5.24619	1.55277e-07	1.09886e-06
ENSG00000079277.20	MKNK1	340.596	-1.05579	0.201268	-5.24569	1.55696e-07	1.10092e-06
ENSG00000116151.13	MORN1	194.348	1.14964	0.219174	5.24533	1.56007e-07	1.10281e-06
ENSG00000054282.15	SDCCAG8	196.097	-1.4398	0.274568	-5.2439	1.5722e-07	1.11108e-06
ENSG00000181291.7	TMEM132E	594.448	1.34545	0.256781	5.23968	1.60859e-07	1.13587e-06
ENSG00000234663.6	-	36.1149	5.50491	1.05088	5.23838	1.61988e-07	1.14317e-06
ENSG00000167595.15	PROSER3	452.309	1.04385	0.199349	5.23628	1.63847e-07	1.15538e-06
ENSG00000169684.13	CHRNA5	335.43	-1.23544	0.236295	-5.22838	1.71e-07	1.20384e-06
ENSG00000169621.9	APLF	99.0799	-1.27006	0.243194	-5.2224	1.7662e-07	1.24238e-06
ENSG00000178460.17	MCMDC2	27.4118	-2.33408	0.447017	-5.22146	1.7752e-07	1.24803e-06
ENSG00000254535.3	PABPC4L	84.7939	-1.11412	0.213487	-5.21866	1.80224e-07	1.26393e-06
ENSG00000101049.15	SGK2	74.2078	2.95188	0.566216	5.21335	1.85457e-07	1.29921e-06
ENSG00000138100.13	TRIM54	29.0335	2.25348	0.432269	5.21313	1.85677e-07	1.30004e-06
ENSG00000280164.1	-	83.2883	1.20561	0.231322	5.21181	1.87006e-07	1.30828e-06
ENSG00000271895.2	-	71.824	1.65337	0.317276	5.21115	1.87671e-07	1.31239e-06
ENSG00000173175.14	ADCY5	316.343	-1.50814	0.289411	-5.21108	1.87747e-07	1.31239e-06
ENSG00000178685.13	PARP10	52.3934	1.58049	0.303647	5.20502	1.9398e-07	1.35155e-06
ENSG00000196154.11	S100A4	44.7015	-1.38468	0.266321	-5.19931	2.00031e-07	1.39258e-06
ENSG00000184163.3	C1QTNF12	67.0567	1.95432	0.376103	5.19625	2.03348e-07	1.41453e-06
ENSG00000171843.15	MLLT3	928.819	-1.05494	0.203028	-5.19605	2.03566e-07	1.41566e-06
ENSG00000108443.13	RPS6KB1	709.054	-1.01493	0.195342	-5.19568	2.03969e-07	1.41808e-06
ENSG00000206052.10	DOK6	141.691	-2.7823	0.535796	-5.19284	2.07115e-07	1.43878e-06
ENSG00000053524.12	MCF2L2	172.415	-1.97417	0.380265	-5.19157	2.08523e-07	1.44779e-06
ENSG00000279821.1	-	53.6644	1.56875	0.302471	5.18645	2.14342e-07	1.48498e-06
ENSG00000279605.1	-	25.8664	2.72188	0.524928	5.18524	2.15735e-07	1.49422e-06
ENSG00000250120.6	PCDHA10	147.251	1.29999	0.250738	5.18463	2.1644e-07	1.49871e-06
ENSG00000235034.6	C19orf81	55.2664	-6.30238	1.21591	-5.18324	2.18063e-07	1.50954e-06
ENSG00000136167.13	LCP1	342.068	2.63849	0.509114	5.18252	2.1891e-07	1.51458e-06
ENSG00000279569.1	-	63.8612	2.93873	0.567058	5.18241	2.19039e-07	1.51507e-06
ENSG00000125851.9	PCSK2	198.397	1.78123	0.343945	5.17883	2.23282e-07	1.54193e-06
ENSG00000165379.13	LRFN5	62.0132	-3.07351	0.594141	-5.17304	2.30322e-07	1.58969e-06
ENSG00000257379.1	-	110.495	2.57048	0.49697	5.1723	2.31233e-07	1.59512e-06
ENSG00000065717.14	TLE2	127.258	-2.35938	0.456682	-5.16636	2.38696e-07	1.64484e-06
ENSG00000219545.11	UMAD1	200.116	-1.13554	0.219854	-5.16497	2.40476e-07	1.65622e-06
ENSG00000280143.1	-	83.0669	1.96501	0.381184	5.15502	2.536e-07	1.74334e-06
ENSG00000152527.13	PLEKHH2	281.777	-2.07927	0.403673	-5.15087	2.59275e-07	1.7814e-06
ENSG00000126903.15	SLC10A3	163.073	1.02847	0.199788	5.14783	2.63516e-07	1.80909e-06
ENSG00000128039.10	SRD5A3	263.574	-1.20373	0.23385	-5.14744	2.64068e-07	1.8123e-06
ENSG00000271959.1	-	16.5068	2.38281	0.463926	5.13619	2.80366e-07	1.9222e-06
ENSG00000282508.1	-	283.69	1.26207	0.245807	5.13439	2.83065e-07	1.93967e-06
ENSG00000053501.12	USE1	158.199	1.064	0.207282	5.13312	2.84982e-07	1.95176e-06
ENSG00000274956.2	-	127.982	-1.47551	0.287491	-5.13238	2.86106e-07	1.95842e-06
ENSG00000283378.1	CNTNAP3C	90.1728	1.46059	0.284633	5.13148	2.8748e-07	1.96626e-06
ENSG00000136828.18	RALGPS1	577.65	-1.26059	0.245669	-5.13127	2.87799e-07	1.96791e-06
ENSG00000115525.17	ST3GAL5	254.652	-1.14285	0.215936	-5.29253	1.20633e-07	8.67051e-07
ENSG00000133138.19	TBC1D8B	101.069	-1.61784	0.315874	-5.12178	3.02661e-07	2.06514e-06
ENSG00000142698.14	C1orf94	41.1966	-1.70618	0.333426	-5.11713	3.10221e-07	2.11392e-06
ENSG00000235560.3	ZNF747-DT	33.5802	-1.72192	0.336637	-5.11507	3.13633e-07	2.13491e-06
ENSG00000279696.1	-	55.7816	-1.52026	0.297777	-5.10536	3.30159e-07	2.24266e-06
ENSG00000170324.20	FRMPD2	52.7231	2.50065	0.48985	5.10494	3.30901e-07	2.2471e-06
ENSG00000263126.1	-	33.5895	2.17666	0.426594	5.10242	3.35346e-07	2.27549e-06
ENSG00000075539.14	FRYL	1166.89	-1.09029	0.213789	-5.09982	3.39978e-07	2.3057e-06
ENSG00000115289.13	PCGF1	181.606	1.25218	0.24557	5.09907	3.41326e-07	2.31423e-06
ENSG00000283930.1	-	43.8542	-2.01337	0.394899	-5.09844	3.42463e-07	2.32133e-06
ENSG00000141391.13	PRELID3A	129.339	-1.10162	0.216127	-5.0971	3.44888e-07	2.33653e-06
ENSG00000184144.11	CNTN2	320.325	-1.46699	0.287944	-5.09469	3.4932e-07	2.36469e-06
ENSG00000184226.14	PCDH9	305.409	-2.08288	0.408906	-5.09379	3.50975e-07	2.37527e-06
ENSG00000254277.1	-	65.1223	-1.13828	0.223571	-5.09137	3.55492e-07	2.40457e-06
ENSG00000260412.1	-	16.1428	-3.5093	0.689601	-5.08889	3.60173e-07	2.43367e-06
ENSG00000148948.7	LRRC4C	45.0749	-2.6904	0.528906	-5.08672	3.64302e-07	2.45964e-06
ENSG00000165874.13	SHLD2P1	22.9355	-2.15541	0.424384	-5.07892	3.79581e-07	2.5581e-06
ENSG00000244119.1	-	7.33594	5.25908	1.03614	5.07562	3.86237e-07	2.59955e-06
ENSG00000253667.2	-	27.5483	2.38236	0.469518	5.07405	3.89432e-07	2.62036e-06
ENSG00000276570.1	-	50.3539	1.46614	0.289102	5.07135	3.95011e-07	2.65581e-06
ENSG00000132906.17	CASP9	270.46	-1.0921	0.215533	-5.06697	4.04206e-07	2.71622e-06
ENSG00000200087.1	SNORA73B	15.6077	2.47926	0.489487	5.06503	4.08345e-07	2.74045e-06
ENSG00000257702.3	LBX2-AS1	14.4733	3.10904	0.613888	5.06452	4.09435e-07	2.74633e-06
ENSG00000185156.5	MFSD6L	15.9968	-2.29575	0.453394	-5.06347	4.11684e-07	2.7607e-06
ENSG00000070886.11	EPHA8	75.0048	-1.45774	0.288146	-5.05903	4.21395e-07	2.82361e-06
ENSG00000104856.13	RELB	124.816	1.08381	0.214277	5.05796	4.23764e-07	2.83874e-06
ENSG00000177076.5	ACER2	93.2391	-1.15654	0.239049	-4.83808	1.31099e-06	8.1923e-06
ENSG00000121039.9	RDH10	210.929	-1.34055	0.265286	-5.05324	4.34369e-07	2.906e-06
ENSG00000178343.4	SHISA3	202.557	-1.00542	0.198975	-5.05301	4.34897e-07	2.90878e-06
ENSG00000227946.1	-	115.731	1.06686	0.211153	5.05254	4.35983e-07	2.91478e-06
ENSG00000109991.8	P2RX3	341.053	-2.3832	0.47172	-5.05215	4.36874e-07	2.91972e-06
ENSG00000228376.3	-	7.32498	4.09034	0.809748	5.05137	4.3865e-07	2.93007e-06
ENSG00000172159.15	FRMD3	103.521	-1.96887	0.389949	-5.04903	4.44053e-07	2.96308e-06
ENSG00000153993.13	SEMA3D	117.333	-1.49848	0.296807	-5.04868	4.44874e-07	2.96625e-06
ENSG00000175782.9	SLC35E3	470.228	1.16342	0.230687	5.0433	4.57565e-07	3.04771e-06
ENSG00000014257.15	ACP3	34.3043	-2.13418	0.42379	-5.03594	4.75505e-07	3.16065e-06
ENSG00000277150.1	F8A3	94.1904	1.2629	0.250834	5.03479	4.78371e-07	3.17888e-06
ENSG00000183114.7	FAM43B	60.6355	-1.9153	0.380455	-5.03424	4.79744e-07	3.18636e-06
ENSG00000127152.17	BCL11B	60.4581	-1.76263	0.350136	-5.03414	4.79993e-07	3.18719e-06
ENSG00000235152.1	-	8.99863	-3.70264	0.736244	-5.02909	4.92804e-07	3.26804e-06
ENSG00000179598.5	PLD6	65.7165	1.38407	0.275239	5.02861	4.94049e-07	3.27545e-06
ENSG00000188582.8	PAQR9	30.9355	-1.17372	0.416848	-2.81571	0.00486691	0.0153104
ENSG00000144642.21	RBMS3	157.041	-1.59573	0.317478	-5.02628	5.00089e-07	3.30952e-06
ENSG00000139970.16	RTN1	501.697	-1.17521	0.233833	-5.02584	5.01237e-07	3.31627e-06
ENSG00000254531.1	FLJ20021	35.4265	-1.78043	0.354385	-5.024	5.06054e-07	3.34641e-06
ENSG00000152932.7	RAB3C	441.516	-1.22441	0.243779	-5.02261	5.0973e-07	3.36812e-06
ENSG00000224905.6	-	102.582	-1.29351	0.257543	-5.02251	5.1e-07	3.36904e-06
ENSG00000180739.13	S1PR5	23.5335	-2.02569	0.403472	-5.02063	5.15022e-07	3.40134e-06
ENSG00000140557.11	ST8SIA2	421.84	-1.07453	0.214142	-5.01783	5.22581e-07	3.4486e-06
ENSG00000161677.11	JOSD2	48.9578	-1.17992	0.479526	-2.46059	0.013871	0.0381886
ENSG00000209482.1	SNORD83A	13.6645	4.5464	0.906346	5.01618	5.27077e-07	3.47649e-06
ENSG00000183671.12	CMKLR2	26.4189	-4.15345	0.828098	-5.01565	5.28533e-07	3.48431e-06
ENSG00000118515.11	SGK1	186.159	-1.76417	0.351987	-5.01203	5.38595e-07	3.54882e-06
ENSG00000079257.7	LXN	41.7487	-1.31315	0.262038	-5.01129	5.40674e-07	3.56161e-06
ENSG00000119865.8	CNRIP1	256.802	-1.38127	0.275692	-5.01021	5.43702e-07	3.58064e-06
ENSG00000144596.12	GRIP2	147.271	-1.26905	0.253379	-5.00849	5.48587e-07	3.61095e-06
ENSG00000197479.6	PCDHB11	55.2952	1.80529	0.360795	5.00365	5.6256e-07	3.69726e-06
ENSG00000207063.1	SNORD116-1	15.7003	-2.50068	0.499813	-5.00323	5.63789e-07	3.70439e-06
ENSG00000280105.1	-	53.8206	1.18292	0.23656	5.00051	5.7178e-07	3.7521e-06
ENSG00000180881.19	CAPS2	56.0329	-1.86906	0.373896	-4.99888	5.76636e-07	3.78107e-06
ENSG00000175471.19	MCTP1	174.847	1.55551	0.311277	4.99717	5.81788e-07	3.8129e-06
ENSG00000187017.16	ESPN	226.673	1.66136	0.332818	4.99181	5.98173e-07	3.91231e-06
ENSG00000112541.14	LINC00473	516.673	-1.23866	0.248206	-4.99047	6.0232e-07	3.93844e-06
ENSG00000221818.8	EBF2	231.69	-5.2234	1.04731	-4.98743	6.11867e-07	3.99781e-06
ENSG00000145642.11	SHISAL2B	62.4471	-1.9528	0.391567	-4.98715	6.1278e-07	4.00276e-06
ENSG00000175048.16	ZDHHC14	135.321	-1.75833	0.352664	-4.98584	6.16919e-07	4.02775e-06
ENSG00000198624.12	CCDC69	133.35	-1.54923	0.310895	-4.98311	6.25709e-07	4.08306e-06
ENSG00000246792.2	LOC124906712	51.9964	2.3458	0.470806	4.98252	6.27617e-07	4.09448e-06
ENSG00000105245.9	NUMBL	631.191	1.01924	0.204566	4.98244	6.27865e-07	4.09505e-06
ENSG00000135090.13	TAOK3	339.178	-1.13772	0.22838	-4.9817	6.30293e-07	4.10985e-06
ENSG00000178031.16	ADAMTSL1	159.575	-2.38977	0.480055	-4.97812	6.42036e-07	4.18218e-06
ENSG00000115232.13	ITGA4	50.1497	-2.03892	0.409688	-4.97676	6.46573e-07	4.20759e-06
ENSG00000184441.4	-	92.2948	1.54167	0.309877	4.97511	6.52101e-07	4.24237e-06
ENSG00000065413.19	ANKRD44	54.778	-3.80806	0.765706	-4.97327	6.58332e-07	4.27857e-06
ENSG00000215458.8	AATBC	52.4362	2.24984	0.454197	4.95344	7.29125e-07	4.71247e-06
ENSG00000260051.1	-	29.548	2.1683	0.437816	4.95254	7.32513e-07	4.73318e-06
ENSG00000198682.12	PAPSS2	380.41	-1.13412	0.229073	-4.95092	7.38621e-07	4.76785e-06
ENSG00000163053.10	SLC16A14	636.724	-1.24398	0.251357	-4.94906	7.45711e-07	4.81241e-06
ENSG00000223519.8	-	22.7541	3.47282	0.703375	4.93737	7.91815e-07	5.09842e-06
ENSG00000164841.4	TMEM74	60.0462	-1.14562	0.232082	-4.93626	7.96337e-07	5.12625e-06
ENSG00000138413.13	IDH1	6041.61	-1.18274	0.0564997	-20.9336	2.64453e-97	1.13349e-94
ENSG00000253731.2	PCDHGA6	37.0876	1.61773	0.327894	4.93372	8.06793e-07	5.18967e-06
ENSG00000205078.5	SYCE1L	64.6098	1.70158	0.345164	4.92977	8.23283e-07	5.28648e-06
ENSG00000250420.8	-	51.638	1.64521	0.333783	4.92897	8.26634e-07	5.30668e-06
ENSG00000137691.12	CFAP300	48.989	-2.22192	0.451049	-4.92611	8.38834e-07	5.37963e-06
ENSG00000225366.4	CRIPTO3	34.9617	-1.66852	0.338734	-4.92575	8.40361e-07	5.38807e-06
ENSG00000273154.3	-	122.673	1.5478	0.31423	4.92568	8.40672e-07	5.38873e-06
ENSG00000198496.11	NBR2	61.2646	1.16666	0.236884	4.92503	8.43468e-07	5.4053e-06
ENSG00000214021.15	TTLL3	588.309	1.05923	0.2151	4.92436	8.46361e-07	5.42249e-06
ENSG00000158050.4	DUSP2	27.7809	1.69524	0.344295	4.92381	8.48772e-07	5.43537e-06
ENSG00000280063.1	-	45.2929	1.86244	0.378279	4.92346	8.50283e-07	5.44355e-06
ENSG00000165730.15	STOX1	100.21	-1.14633	0.232898	-4.92204	8.56464e-07	5.48039e-06
ENSG00000198914.3	POU3F3	895.127	-3.09359	0.628723	-4.92043	8.6356e-07	5.52305e-06
ENSG00000281183.1	NPTN-IT1	92.2146	1.07889	0.219309	4.91951	8.67613e-07	5.54759e-06
ENSG00000259994.1	-	100.204	1.27158	0.258523	4.91863	8.71507e-07	5.5711e-06
ENSG00000125285.5	SOX21	835.128	-1.18578	0.299383	-3.96075	7.47139e-05	0.000353657
ENSG00000204839.8	MROH6	113.348	1.55673	0.31758	4.90185	9.49377e-07	6.05233e-06
ENSG00000258545.5	RHOXF1-AS1	75.3724	1.2647	0.258009	4.90176	9.49825e-07	6.05369e-06
ENSG00000090924.14	PLEKHG2	1437.94	1.14128	0.232858	4.90119	9.52574e-07	6.06971e-06
ENSG00000120049.19	KCNIP2	161.276	-1.19339	0.220521	-5.41169	6.24327e-08	4.65926e-07
ENSG00000236673.5	-	36.9621	-2.28469	0.466683	-4.89559	9.80087e-07	6.23575e-06
ENSG00000261408.7	TEN1-CDK3	100.291	1.30758	0.267341	4.89107	1.00288e-06	6.37764e-06
ENSG00000261175.6	LINC02188	43.7999	-1.99554	0.408018	-4.89082	1.00417e-06	6.38425e-06
ENSG00000237087.1	-	23.0158	4.66001	0.953847	4.88549	1.03171e-06	6.55287e-06
ENSG00000122035.6	RASL11A	34.2822	-2.69697	0.552045	-4.88543	1.03205e-06	6.5534e-06
ENSG00000137968.16	SLC44A5	408.583	-1.15703	0.236859	-4.88489	1.03486e-06	6.5696e-06
ENSG00000143554.13	SLC27A3	631.752	1.06494	0.218165	4.88135	1.05362e-06	6.68542e-06
ENSG00000239467.5	-	57.9376	-1.63147	0.334383	-4.87905	1.06599e-06	6.75888e-06
ENSG00000181873.12	IBA57	303.735	1.24151	0.254514	4.87795	1.07194e-06	6.79325e-06
ENSG00000156345.17	CDK20	296.885	1.07175	0.219885	4.87416	1.09271e-06	6.91296e-06
ENSG00000281406.1	BLACAT1	162.872	1.00257	0.205759	4.87254	1.10171e-06	6.96647e-06
ENSG00000226763.4	SRRM5	21.1038	2.31748	0.475938	4.86929	1.11997e-06	7.07847e-06
ENSG00000186523.14	FAM86B1	183.076	1.05195	0.216069	4.86857	1.1241e-06	7.10142e-06
ENSG00000128655.17	PDE11A	43.8478	-3.23944	0.666239	-4.86228	1.16041e-06	7.32323e-06
ENSG00000101463.5	SYNDIG1	115.687	-1.10924	0.228277	-4.85918	1.17876e-06	7.43357e-06
ENSG00000274290.2	H2BC6	14.2211	-3.39553	0.699142	-4.8567	1.19356e-06	7.51059e-06
ENSG00000109758.8	HGFAC	24.407	3.73454	0.768946	4.8567	1.1936e-06	7.51059e-06
ENSG00000182575.7	NXPH3	63.9804	-1.67098	0.344281	-4.85354	1.2128e-06	7.62206e-06
ENSG00000111432.4	FZD10	808.919	-2.46295	0.507573	-4.85241	1.21971e-06	7.66362e-06
ENSG00000132561.13	MATN2	91.9029	-1.53951	0.317382	-4.85064	1.23065e-06	7.72669e-06
ENSG00000267655.1	-	15.0704	2.34653	0.483801	4.8502	1.23335e-06	7.74175e-06
ENSG00000125848.9	FLRT3	187.936	-2.04431	0.421796	-4.84669	1.25536e-06	7.87609e-06
ENSG00000133433.10	GSTT2B	34.4064	1.74174	0.359625	4.84321	1.27758e-06	8.00573e-06
ENSG00000260197.1	-	46.749	1.60486	0.331405	4.8426	1.28151e-06	8.0277e-06
ENSG00000234684.6	SDCBP2-AS1	104.244	1.21854	0.251666	4.84188	1.28617e-06	8.05367e-06
ENSG00000110148.9	CCKBR	42.5324	-1.37377	0.283863	-4.83954	1.30142e-06	8.14324e-06
ENSG00000188176.11	SMTNL2	79.6696	-1.21408	0.462094	-2.62735	0.00860527	0.0252801
ENSG00000246223.8	LINC01550	12.6677	4.41021	0.911648	4.83762	1.314e-06	8.20797e-06
ENSG00000205978.5	NYNRIN	739.902	-1.09577	0.226823	-4.83093	1.35896e-06	8.48262e-06
ENSG00000158816.15	VWA5B1	51.0595	-1.87264	0.387727	-4.82979	1.36678e-06	8.52936e-06
ENSG00000259642.2	-	143.984	1.53459	0.317766	4.82932	1.36998e-06	8.54725e-06
ENSG00000279812.1	-	15.8683	3.43776	0.712321	4.82613	1.39209e-06	8.68098e-06
ENSG00000242419.5	PCDHGC4	374.897	-2.35544	0.488069	-4.82604	1.39277e-06	8.68314e-06
ENSG00000139211.6	AMIGO2	75.5074	-1.27613	0.264441	-4.82578	1.39457e-06	8.69226e-06
ENSG00000053747.16	LAMA3	19.3272	-3.9603	0.820697	-4.82552	1.39635e-06	8.69914e-06
ENSG00000064692.18	SNCAIP	317.02	-1.42935	0.296228	-4.82518	1.39874e-06	8.71189e-06
ENSG00000101213.6	PTK6	37.8724	2.27463	0.472222	4.81687	1.45826e-06	9.07383e-06
ENSG00000130822.15	PNCK	151.099	1.2596	0.261558	4.81575	1.46652e-06	9.12298e-06
ENSG00000150540.13	HNMT	66.5302	-1.91011	0.397005	-4.81129	1.49963e-06	9.31768e-06
ENSG00000196110.7	ZNF699	52.6994	-1.76288	0.366677	-4.80771	1.52673e-06	9.47691e-06
ENSG00000141576.15	RNF157	968.594	-1.22535	0.204888	-5.98057	2.22363e-09	1.96986e-08
ENSG00000081692.12	JMJD4	240.949	1.08995	0.226822	4.8053	1.5452e-06	9.57541e-06
ENSG00000214114.8	MYCBP	390.484	-1.35728	0.282633	-4.80225	1.56889e-06	9.71284e-06
ENSG00000196466.10	ZNF799	77.8275	-1.42168	0.296095	-4.80142	1.57544e-06	9.74871e-06
ENSG00000151572.17	ANO4	36.1508	-2.45283	0.510987	-4.80018	1.58522e-06	9.80683e-06
ENSG00000158296.13	SLC13A3	179.616	1.07502	0.223973	4.79975	1.58863e-06	9.82556e-06
ENSG00000254402.6	LRRC24	51.5096	2.46257	0.513712	4.79368	1.63748e-06	1.01059e-05
ENSG00000260834.1	-	76.5119	-2.27916	0.475739	-4.79079	1.66128e-06	1.02429e-05
ENSG00000259332.3	ST20-MTHFS	66.2785	-1.62	0.338404	-4.78718	1.69138e-06	1.0421e-05
ENSG00000177706.8	FAM20C	291.359	-1.06413	0.222396	-4.78486	1.71103e-06	1.0534e-05
ENSG00000134077.15	THUMPD3	57.0782	-2.31563	0.483953	-4.78483	1.71135e-06	1.0534e-05
ENSG00000261460.1	-	34.0857	1.58388	0.331115	4.78348	1.72284e-06	1.05996e-05
ENSG00000226942.2	-	13.9219	2.30503	0.482542	4.77685	1.78061e-06	1.09419e-05
ENSG00000258405.9	ZNF578	7.3229	-4.12772	0.864138	-4.77669	1.78202e-06	1.0948e-05
ENSG00000077274.8	CAPN6	80.9043	-1.02799	0.215228	-4.77629	1.78559e-06	1.09673e-05
ENSG00000280239.1	-	36.5482	1.58233	0.331427	4.77431	1.80322e-06	1.10703e-05
ENSG00000168792.4	ABHD15	70.7614	-1.62344	0.340125	-4.77307	1.81438e-06	1.11335e-05
ENSG00000263826.1	-	83.8889	1.31686	0.275965	4.77185	1.8254e-06	1.11985e-05
ENSG00000177551.5	NHLH2	227.398	-1.68479	0.35316	-4.77062	1.83662e-06	1.12646e-05
ENSG00000234617.2	-	15.4775	4.19254	0.879146	4.76887	1.85261e-06	1.13545e-05
ENSG00000171790.15	SLFNL1	23.0484	3.11417	0.653063	4.76856	1.85551e-06	1.13696e-05
ENSG00000179348.11	GATA2	376.168	2.23803	0.469423	4.76763	1.86406e-06	1.14165e-05
ENSG00000118733.16	OLFM3	59.454	-2.25738	0.473487	-4.76758	1.86456e-06	1.14169e-05
ENSG00000109158.10	GABRA4	7.07991	-5.23787	1.09877	-4.76703	1.86963e-06	1.14452e-05
ENSG00000250138.4	LOC728488	71.2319	1.80029	0.377805	4.76511	1.8875e-06	1.15463e-05
ENSG00000140939.14	NOL3	96.0784	1.56631	0.329021	4.76051	1.93107e-06	1.18044e-05
ENSG00000142632.16	ARHGEF19	285.648	-1.02598	0.215755	-4.75532	1.98135e-06	1.20946e-05
ENSG00000121361.3	KCNJ8	66.071	-2.68002	0.563621	-4.75499	1.98452e-06	1.2111e-05
ENSG00000152056.16	AP1S3	80.7866	-1.53608	0.323201	-4.75272	2.00701e-06	1.22338e-05
ENSG00000171786.5	NHLH1	476.183	1.8144	0.381844	4.7517	2.01717e-06	1.22891e-05
ENSG00000275882.1	IKBKGP1	110.29	1.7572	0.369918	4.75025	2.03161e-06	1.2369e-05
ENSG00000165507.8	DEPP1	95.4028	2.15742	0.454425	4.74758	2.05866e-06	1.25278e-05
ENSG00000248375.1	-	17.2909	2.03365	0.428785	4.74281	2.10771e-06	1.28081e-05
ENSG00000102290.22	PCDH11X	209.782	1.00689	0.212568	4.73678	2.17137e-06	1.31577e-05
ENSG00000162600.11	OMA1	111.534	-1.72456	0.364358	-4.73314	2.21076e-06	1.33775e-05
ENSG00000160199.14	PKNOX1	431.364	-1.1379	0.240442	-4.73251	2.21758e-06	1.34155e-05
ENSG00000165566.12	AMER2	719.609	-1.48918	0.314724	-4.73171	2.22637e-06	1.34656e-05
ENSG00000178922.16	HYI	220.981	1.04664	0.221211	4.7314	2.22982e-06	1.34832e-05
ENSG00000147231.13	RADX	287.581	-1.0545	0.22291	-4.73059	2.23871e-06	1.35338e-05
ENSG00000188385.11	JAKMIP3	90.2831	1.17259	0.247992	4.72835	2.26353e-06	1.36807e-05
ENSG00000103064.14	SLC7A6	593.129	-1.1613	0.245678	-4.72693	2.27945e-06	1.37704e-05
ENSG00000111727.11	HCFC2	171.727	-1.21713	0.257566	-4.7255	2.29546e-06	1.38638e-05
ENSG00000260401.1	-	23.6106	-3.60272	0.762585	-4.72435	2.30849e-06	1.3936e-05
ENSG00000275895.6	LOC102724594	588.452	-1.19772	0.253892	-4.71742	2.38852e-06	1.44022e-05
ENSG00000249898.7	-	57.323	-1.77511	0.376748	-4.71168	2.45688e-06	1.47936e-05
ENSG00000279050.1	PWAR1	26.1243	1.69154	0.359327	4.70752	2.50755e-06	1.5074e-05
ENSG00000267270.5	PARD6G-AS1	115.246	1.24437	0.264397	4.70645	2.52068e-06	1.51424e-05
ENSG00000125388.19	GRK4	93.7125	2.04518	0.434596	4.70593	2.52706e-06	1.51736e-05
ENSG00000197245.5	FAM110D	64.4679	-2.1115	0.448727	-4.70553	2.53209e-06	1.52002e-05
ENSG00000113749.7	HRH2	96.1243	-1.19404	0.253818	-4.70432	2.54709e-06	1.52831e-05
ENSG00000213999.15	BORCS8-MEF2B	84.2079	1.58847	0.337676	4.70412	2.54957e-06	1.52945e-05
ENSG00000147601.13	TERF1	3624.08	-1.22636	0.0787645	-15.57	1.16434e-54	1.51229e-52
ENSG00000164418.20	GRIK2	39.8132	-2.84116	0.604432	-4.70055	2.59461e-06	1.55574e-05
ENSG00000080224.17	EPHA6	28.2027	-2.12756	0.453134	-4.69521	2.66327e-06	1.59468e-05
ENSG00000174306.21	ZHX3	347.013	-1.7085	0.364536	-4.68678	2.77535e-06	1.65908e-05
ENSG00000124613.8	ZNF391	249.853	-1.32991	0.283769	-4.68659	2.77796e-06	1.66025e-05
ENSG00000151322.18	NPAS3	317.243	-1.84332	0.393513	-4.68426	2.80974e-06	1.67808e-05
ENSG00000234327.7	ZNF232-AS1	61.7496	-1.3141	0.280569	-4.68369	2.81759e-06	1.68238e-05
ENSG00000155657.26	TTN	394.36	-1.81767	0.388125	-4.68322	2.82409e-06	1.68587e-05
ENSG00000105357.16	MYH14	117.114	-1.22712	0.339176	-3.61796	0.000296935	0.00124511
ENSG00000145103.13	ILDR1	8.40006	-2.38647	0.510049	-4.67891	2.88403e-06	1.71965e-05
ENSG00000249242.7	TMEM150C	101.719	-1.69272	0.36181	-4.67849	2.88992e-06	1.72197e-05
ENSG00000166311.9	SMPD1	302.177	1.09572	0.234311	4.67634	2.92043e-06	1.73934e-05
ENSG00000178882.14	ZNF664-RFLNA	87.9889	-1.73208	0.370439	-4.67576	2.92866e-06	1.74384e-05
ENSG00000179869.14	ABCA13	15.5799	5.9157	1.2659	4.6731	2.96686e-06	1.76454e-05
ENSG00000235027.1	PRADX	18.545	2.18469	0.46833	4.66484	3.08854e-06	1.83394e-05
ENSG00000047648.21	ARHGAP6	92.0463	-2.75006	0.589542	-4.66473	3.09016e-06	1.83448e-05
ENSG00000008277.14	ADAM22	568.433	-1.04395	0.223997	-4.66057	3.1534e-06	1.87029e-05
ENSG00000196542.8	SPTSSB	149.724	-2.10383	0.451828	-4.65626	3.22001e-06	1.90804e-05
ENSG00000101096.19	NFATC2	53.9808	-1.96316	0.421648	-4.65592	3.22544e-06	1.91082e-05
ENSG00000073417.14	PDE8A	225.544	-1.8041	0.387618	-4.65432	3.25056e-06	1.92437e-05
ENSG00000100156.10	SLC16A8	34.8669	2.50577	0.538512	4.65313	3.26932e-06	1.93414e-05
ENSG00000225828.1	FAM229A	285.184	1.7992	0.386708	4.65261	3.27753e-06	1.93811e-05
ENSG00000269293.2	ZSCAN16-AS1	101.297	1.22702	0.264166	4.64488	3.4028e-06	2.00849e-05
ENSG00000182324.6	KCNJ14	65.767	1.26856	0.273331	4.6411	3.46553e-06	2.04364e-05
ENSG00000144152.12	FBLN7	198.904	-2.71882	0.586187	-4.63815	3.51534e-06	2.07254e-05
ENSG00000204347.3	BTBD17	397.66	-1.22866	0.212319	-5.78685	7.17186e-09	5.98051e-08
ENSG00000250802.7	ZBED3-AS1	103.714	1.08649	0.234314	4.63689	3.53685e-06	2.08378e-05
ENSG00000180422.3	LINC00304	18.1013	3.23939	0.699081	4.63379	3.59026e-06	2.11228e-05
ENSG00000229413.2	-	20.0278	3.17088	0.684302	4.63375	3.59096e-06	2.11228e-05
ENSG00000259605.3	-	69.257	1.88971	0.408041	4.63117	3.6361e-06	2.13785e-05
ENSG00000088280.18	ASAP3	1609.25	-1.24441	0.0864803	-14.3895	6.02409e-47	5.82412e-45
ENSG00000198342.9	ZNF442	53.1254	-2.31217	0.499339	-4.63047	3.64836e-06	2.14408e-05
ENSG00000174776.11	WDR49	17.0692	-3.27949	0.709245	-4.62391	3.76565e-06	2.20846e-05
ENSG00000226067.6	-	72.4535	-1.11552	0.241336	-4.62226	3.79586e-06	2.22365e-05
ENSG00000184486.9	POU3F2	2448.91	-1.64085	0.355133	-4.62039	3.83024e-06	2.24277e-05
ENSG00000107282.7	APBA1	142.946	2.50727	0.542793	4.6192	3.8523e-06	2.25502e-05
ENSG00000182885.16	ADGRG3	16.5216	2.35474	0.510029	4.61687	3.89574e-06	2.27904e-05
ENSG00000147509.13	RGS20	82.4707	2.26715	0.491357	4.61405	3.9489e-06	2.30857e-05
ENSG00000253846.2	PCDHGA10	62.7342	1.50758	0.326747	4.61391	3.95166e-06	2.30966e-05
ENSG00000187486.5	KCNJ11	121.654	-1.17042	0.253721	-4.61302	3.96863e-06	2.31901e-05
ENSG00000187391.20	MAGI2	244.051	-1.50294	0.325807	-4.61297	3.96947e-06	2.31901e-05
ENSG00000130226.16	DPP6	232.651	-1.2651	0.189038	-6.69232	2.19656e-11	2.43592e-10
ENSG00000152128.13	TMEM163	67.1471	-2.0159	0.438125	-4.60119	4.20075e-06	2.44746e-05
ENSG00000221288.1	MIR663B	17.4458	5.75099	1.25022	4.59996	4.22562e-06	2.46139e-05
ENSG00000109927.10	TECTA	80.9874	1.34287	0.291951	4.59962	4.2326e-06	2.4649e-05
ENSG00000272153.1	-	19.0944	1.97406	0.429219	4.5992	4.24116e-06	2.46932e-05
ENSG00000072315.3	TRPC5	10.024	-2.96693	0.64551	-4.59626	4.3014e-06	2.50213e-05
ENSG00000189221.9	MAOA	191.959	-1.21191	0.26386	-4.59299	4.36939e-06	2.53823e-05
ENSG00000145242.13	EPHA5	46.4997	-5.69818	1.24144	-4.58999	4.43271e-06	2.57327e-05
ENSG00000163530.4	DPPA2	42.6723	-1.18042	0.257186	-4.58974	4.43798e-06	2.57575e-05
ENSG00000205090.8	TMEM240	87.3519	1.13131	0.246651	4.5867	4.50309e-06	2.61119e-05
ENSG00000126785.12	RHOJ	43.4016	-4.56755	0.997817	-4.57755	4.70459e-06	2.72066e-05
ENSG00000214553.10	-	24.625	-1.37553	0.300501	-4.57745	4.7068e-06	2.72133e-05
ENSG00000196159.11	FAT4	273.155	-1.43701	0.314844	-4.56419	5.01421e-06	2.88738e-05
ENSG00000179796.12	LRRC3B	29.2956	-2.66357	0.583636	-4.56376	5.02448e-06	2.892e-05
ENSG00000133794.17	BMAL1	105.909	-1.32593	0.290616	-4.56249	5.05494e-06	2.90888e-05
ENSG00000145794.16	MEGF10	647.327	-1.00659	0.220784	-4.55917	5.13552e-06	2.95063e-05
ENSG00000185811.18	IKZF1	109.744	-3.08992	0.678346	-4.55508	5.23654e-06	3.00464e-05
ENSG00000246695.7	-	115.275	-1.0193	0.224261	-4.54513	5.49005e-06	3.1403e-05
ENSG00000148123.14	PLPPR1	76.5334	-3.52431	0.775463	-4.54478	5.49918e-06	3.14482e-05
ENSG00000244055.1	-	20.0472	2.28766	0.504269	4.53659	5.717e-06	3.26285e-05
ENSG00000185245.7	GP1BA	95.9961	1.60202	0.3532	4.53574	5.74026e-06	3.2754e-05
ENSG00000272068.1	-	7.89123	5.19926	1.14682	4.53364	5.79751e-06	3.3044e-05
ENSG00000140876.11	NUDT7	90.6974	-1.33569	0.294758	-4.53149	5.85696e-06	3.33755e-05
ENSG00000120327.6	PCDHB14	147.96	1.08839	0.240189	4.53139	5.85957e-06	3.33829e-05
ENSG00000117707.15	PROX1	557.117	-2.14343	0.473243	-4.52924	5.91966e-06	3.37029e-05
ENSG00000225032.5	LOC102723566	35.6798	3.30215	0.729177	4.5286	5.93767e-06	3.37979e-05
ENSG00000272556.2	-	94.4177	1.08041	0.238664	4.52691	5.98533e-06	3.40542e-05
ENSG00000165092.12	ALDH1A1	34.3479	-2.01131	0.444451	-4.52537	6.02896e-06	3.42796e-05
ENSG00000178568.14	ERBB4	452.708	-2.79927	0.619653	-4.51748	6.25802e-06	3.55271e-05
ENSG00000135678.11	CPM	42.9265	2.30694	0.510856	4.51584	6.30669e-06	3.57796e-05
ENSG00000104953.19	TLE6	25.2006	-3.56003	0.788437	-4.5153	6.32283e-06	3.58633e-05
ENSG00000145365.10	TIFA	90.5036	-1.74277	0.385984	-4.51514	6.32736e-06	3.58811e-05
ENSG00000269125.1	-	4.4033	4.20634	0.932612	4.51028	6.47424e-06	3.66817e-05
ENSG00000223509.8	-	101.058	-1.14849	0.254804	-4.50735	6.56435e-06	3.71676e-05
ENSG00000231817.8	LINC01198	49.3151	1.14452	0.254154	4.50327	6.6917e-06	3.78304e-05
ENSG00000174137.12	FAM53A	27.1887	-2.27312	0.504858	-4.5025	6.71598e-06	3.7951e-05
ENSG00000139618.14	BRCA2	493.827	-1.37521	0.305578	-4.50036	6.78394e-06	3.8276e-05
ENSG00000176046.8	NUPR1	50.0103	2.87394	0.638703	4.49964	6.80677e-06	3.83797e-05
ENSG00000101336.13	HCK	15.5996	-2.61892	0.582187	-4.49841	6.84625e-06	3.85769e-05
ENSG00000122691.12	TWIST1	84.9144	1.56775	0.34874	4.49548	6.94143e-06	3.90533e-05
ENSG00000123104.11	ITPR2	550.46	-2.29002	0.509936	-4.4908	7.09563e-06	3.98772e-05
ENSG00000285437.1	POLR2J3	218.674	1.19747	0.266679	4.4903	7.11224e-06	3.99619e-05
ENSG00000187187.13	ZNF546	128.583	1.67581	0.373288	4.48931	7.14537e-06	4.01305e-05
ENSG00000273284.1	-	33.2352	1.47351	0.328403	4.48689	7.22719e-06	4.05457e-05
ENSG00000259153.1	MAP3K9-DT	66.298	-1.33992	0.298741	-4.48522	7.28401e-06	4.08289e-05
ENSG00000004948.14	CALCR	11.5276	-3.04104	0.678327	-4.48315	7.35502e-06	4.1191e-05
ENSG00000103051.18	COG4	1195.19	-1.26774	0.113406	-11.1788	5.17788e-29	2.06769e-27
ENSG00000262712.1	-	23.0381	2.85982	0.638522	4.47881	7.50611e-06	4.19823e-05
ENSG00000112773.15	TENT5A	181.105	-1.64959	0.368378	-4.47797	7.53565e-06	4.21109e-05
ENSG00000186007.9	LEMD1	55.348	1.23908	0.27699	4.47338	7.69938e-06	4.29791e-05
ENSG00000129993.14	CBFA2T3	246.55	2.30892	0.516189	4.47302	7.71208e-06	4.30407e-05
ENSG00000213033.4	-	5.20145	6.62873	1.48449	4.46533	7.99441e-06	4.4539e-05
ENSG00000250903.8	GMDS-DT	64.6227	-1.63486	0.366186	-4.46457	8.02297e-06	4.46885e-05
ENSG00000174403.15	-	77.5235	-3.14453	0.704715	-4.46213	8.11481e-06	4.51512e-05
ENSG00000116176.6	TPSG1	16.1178	1.9665	0.440865	4.46055	8.17482e-06	4.54653e-05
ENSG00000100433.15	KCNK10	218.104	-1.64886	0.369924	-4.45731	8.29935e-06	4.61286e-05
ENSG00000130433.7	CACNG6	90.2971	-1.17258	0.263114	-4.45654	8.32918e-06	4.62838e-05
ENSG00000130988.12	RGN	16.1382	-2.14811	0.482018	-4.45649	8.33128e-06	4.62855e-05
ENSG00000165046.12	LETM2	103.024	1.35252	0.303512	4.45625	8.34077e-06	4.63182e-05
ENSG00000279443.1	-	38.8478	1.65802	0.372147	4.45527	8.37859e-06	4.65081e-05
ENSG00000151090.18	THRB	88.1325	1.55053	0.348146	4.45367	8.44137e-06	4.68162e-05
ENSG00000255529.8	POLR2M	1147.06	-1.17518	0.264013	-4.45122	8.53854e-06	4.73245e-05
ENSG00000146038.11	DCDC2	30.9611	2.11404	0.475179	4.44893	8.62981e-06	4.77891e-05
ENSG00000172232.9	AZU1	28.2478	2.81863	0.633891	4.44656	8.72553e-06	4.83088e-05
ENSG00000087495.16	PHACTR3	148.33	-1.28092	0.415453	-3.08319	0.00204795	0.00711045
ENSG00000282057.1	-	8.64736	5.43416	1.22273	4.44428	8.81849e-06	4.88025e-05
ENSG00000177359.20	OVOS2	63.1143	-1.4174	0.319175	-4.44083	8.96105e-06	4.95488e-05
ENSG00000271936.1	-	44.0724	1.21964	0.275073	4.43389	9.255e-06	5.11301e-05
ENSG00000183134.4	PTGDR2	8.63646	3.9717	0.89579	4.43373	9.26148e-06	5.11549e-05
ENSG00000092969.11	TGFB2	65.7617	-4.01651	0.906019	-4.43314	9.28715e-06	5.12858e-05
ENSG00000280332.1	-	43.9042	1.6356	0.369135	4.43092	9.38335e-06	5.18058e-05
ENSG00000259976.3	-	274.761	-2.31308	0.522238	-4.42918	9.45932e-06	5.21917e-05
ENSG00000078401.6	EDN1	21.9379	-1.65758	0.374345	-4.42795	9.5135e-06	5.24681e-05
ENSG00000272543.1	MIR4787	7.29788	5.34672	1.20786	4.42659	9.57328e-06	5.27864e-05
ENSG00000172350.9	ABCG4	53.8055	-2.78123	0.628861	-4.42264	9.75008e-06	5.36808e-05
ENSG00000243302.3	-	161.138	1.06412	0.240841	4.41837	9.94476e-06	5.46707e-05
ENSG00000256797.1	KLRF2	47.9263	1.72872	0.391361	4.41721	9.99823e-06	5.49294e-05
ENSG00000261240.1	-	68.7571	1.81111	0.410108	4.41617	1.00466e-05	5.51481e-05
ENSG00000250056.5	LINC01018	12.0323	-3.73589	0.846379	-4.41397	1.01494e-05	5.56766e-05
ENSG00000261888.1	-	25.4753	3.71852	0.842507	4.41363	1.0165e-05	5.5747e-05
ENSG00000230701.2	FBXW4P1	14.9952	2.33734	0.529956	4.41043	1.03166e-05	5.65058e-05
ENSG00000231177.4	LINC00852	17.4038	1.70249	0.38605	4.41004	1.03354e-05	5.65642e-05
ENSG00000185551.14	NR2F2	1969.49	-3.36522	0.763617	-4.40695	1.04836e-05	5.73024e-05
ENSG00000152763.16	DNAI4	53.6663	2.34496	0.532163	4.40646	1.05074e-05	5.74198e-05
ENSG00000228544.1	CCDC183-AS1	37.5911	2.23974	0.508314	4.40621	1.05195e-05	5.74737e-05
ENSG00000185737.12	NRG3	132.083	-1.00005	0.227003	-4.40547	1.05556e-05	5.76346e-05
ENSG00000261604.1	-	104.806	-1.49588	0.33957	-4.40522	1.05675e-05	5.76871e-05
ENSG00000259834.1	-	41.9604	-1.97895	0.44955	-4.40207	1.07221e-05	5.8457e-05
ENSG00000204581.2	ACOXL-AS1	5.8485	-4.94927	1.12453	-4.4012	1.07655e-05	5.86684e-05
ENSG00000187122.16	SLIT1	7288.34	-1.26582	0.287721	-4.39947	1.08515e-05	5.90998e-05
ENSG00000233290.2	-	16.1452	-3.2954	0.749195	-4.39858	1.08961e-05	5.93174e-05
ENSG00000167995.15	BEST1	64.5398	1.53272	0.348592	4.3969	1.0981e-05	5.97164e-05
ENSG00000248015.6	-	64.2471	2.35721	0.536473	4.3939	1.11333e-05	6.05318e-05
ENSG00000259529.1	-	71.9622	1.55068	0.352938	4.39364	1.11469e-05	6.05929e-05
ENSG00000255284.1	GATD1-DT	26.2188	2.34223	0.533166	4.39306	1.11765e-05	6.07412e-05
ENSG00000145088.8	EAF2	57.55	-1.2208	0.277957	-4.39206	1.12279e-05	6.09946e-05
ENSG00000204091.7	TDRG1	15.7099	-2.36868	0.539363	-4.39163	1.12505e-05	6.10916e-05
ENSG00000144821.9	MYH15	13.9372	3.46934	0.790051	4.39129	1.12681e-05	6.11482e-05
ENSG00000128271.21	ADORA2A	145.255	-1.33752	0.304674	-4.38999	1.13357e-05	6.14889e-05
ENSG00000253553.6	-	18.9022	-3.2125	0.732484	-4.38576	1.15584e-05	6.26575e-05
ENSG00000261326.3	-	129.68	1.17952	0.269154	4.38232	1.17423e-05	6.36275e-05
ENSG00000129167.9	TPH1	32.5967	3.37839	0.771949	4.37645	1.20629e-05	6.53054e-05
ENSG00000182612.10	TSPAN10	25.0213	1.95023	0.446017	4.37254	1.22808e-05	6.63496e-05
ENSG00000270194.1	GOLGA4-AS1	32.0339	1.72839	0.395367	4.37161	1.23331e-05	6.66185e-05
ENSG00000156076.9	WIF1	11.8575	-3.13379	0.716916	-4.37122	1.23557e-05	6.67265e-05
ENSG00000109794.13	FAM149A	101.473	-1.47324	0.337186	-4.36923	1.24685e-05	6.73072e-05
ENSG00000279694.1	-	77.5222	-2.05893	0.47124	-4.36918	1.24713e-05	6.73083e-05
ENSG00000168546.10	GFRA2	145.38	-1.29157	0.2687	-4.80674	1.5341e-06	9.5138e-06
ENSG00000178235.7	SLITRK1	140.516	-5.25408	1.20313	-4.36699	1.25969e-05	6.79009e-05
ENSG00000092295.11	TGM1	41.1409	1.58388	0.363149	4.36153	1.29159e-05	6.95326e-05
ENSG00000141744.3	PNMT	23.817	-2.0068	0.460211	-4.36061	1.29702e-05	6.98105e-05
ENSG00000237004.4	-	49.3351	1.47575	0.338629	4.35801	1.31251e-05	7.0569e-05
ENSG00000150455.13	TIRAP	88.3644	1.23954	0.284431	4.35797	1.31276e-05	7.0569e-05
ENSG00000269867.1	-	44.3799	-1.25193	0.287456	-4.35522	1.32934e-05	7.14153e-05
ENSG00000228570.7	NUTM2E	9.43915	6.13559	1.40938	4.35341	1.34034e-05	7.19462e-05
ENSG00000166573.5	GALR1	170.621	2.84827	0.654601	4.35116	1.3542e-05	7.26753e-05
ENSG00000242539.2	-	76.5404	1.50237	0.345476	4.34869	1.36953e-05	7.34214e-05
ENSG00000171621.13	SPSB1	116.758	-1.54363	0.355179	-4.34605	1.38609e-05	7.42627e-05
ENSG00000157168.18	NRG1	290.976	1.11511	0.256701	4.34403	1.39893e-05	7.49215e-05
ENSG00000181284.2	TMEM102	47.5848	-1.1296	0.260076	-4.34334	1.40335e-05	7.51246e-05
ENSG00000284740.1	-	2.53016	6.48628	1.49489	4.33898	1.43148e-05	7.65512e-05
ENSG00000101842.13	VSIG1	13.1073	-3.03966	0.700777	-4.33755	1.44078e-05	7.69681e-05
ENSG00000060709.15	RIMBP2	274.119	1.34687	0.310604	4.33631	1.44893e-05	7.73715e-05
ENSG00000146376.10	ARHGAP18	108.06	-1.62693	0.375357	-4.33434	1.46196e-05	7.80509e-05
ENSG00000075388.3	FGF4	8.53362	-3.90991	0.902387	-4.33285	1.4719e-05	7.85493e-05
ENSG00000115295.19	CLIP4	165.091	2.86145	0.660499	4.33225	1.47595e-05	7.87325e-05
ENSG00000156253.6	RWDD2B	10.6713	-3.97622	0.918096	-4.33094	1.48472e-05	7.91511e-05
[truncated: 1,799 more rows]

## Sheet: IPS-MECP2insT DEGs
		baseMean	log2FoldChange	lfcSE	stat	pvalue	padj
ENSG00000206532.2		1515.06	3.35567	0.0825493	40.6505	0	0
ENSG00000168209.4	DDIT4	4024.96	2.17362	0.0537121	40.4679	0	0
ENSG00000265972.5	TXNIP	9131.92	2.88592	0.0921632	31.3131	3.09322e-215	2.38054e-211
ENSG00000112081.16	SRSF3	6616.55	-1.8085	0.0671419	-26.9355	8.42634e-160	4.86368e-156
ENSG00000279882.1	-	473.464	3.12303	0.117741	26.5246	5.04096e-155	2.32771e-151
ENSG00000139219.18	COL2A1	5369.96	-2.68848	0.113986	-23.586	5.36116e-123	2.06298e-119
ENSG00000276043.4	UHRF1	2242.12	-1.19656	0.0572134	-20.9141	3.98856e-97	1.31554e-93
ENSG00000178913.7	TAF7	2662.05	-1.40991	0.0692502	-20.3597	3.81121e-92	1.09992e-88
ENSG00000215146.5	-	253.772	-6.91204	0.339836	-20.3394	5.76774e-92	1.47962e-88
ENSG00000169136.10	ATF5	822.694	1.63366	0.080585	20.2725	2.25047e-91	5.19589e-88
ENSG00000280623.1	-	746.368	2.81738	0.146855	19.1848	4.9587e-82	1.04079e-78
ENSG00000139269.2	INHBE	386.414	2.17237	0.113612	19.1209	1.69076e-81	3.25302e-78
ENSG00000179344.16	HLA-DQB1	267.729	2.09893	0.112943	18.5839	4.33452e-77	7.69811e-74
ENSG00000106366.8	SERPINE1	205.354	2.29216	0.130202	17.6047	2.26599e-69	3.73693e-66
ENSG00000139289.13	PHLDA1	1094.41	1.21617	0.0691669	17.5831	3.32071e-69	5.11124e-66
ENSG00000242242.5	-	328.401	3.18836	0.186319	17.1124	1.19965e-65	1.7311e-62
ENSG00000161547.16	SRSF2	5773.31	-1.04638	0.0614041	-17.0408	4.08982e-65	5.55445e-62
ENSG00000100664.10	EIF5	4313.26	-1.11704	0.0660854	-16.903	4.27705e-64	5.48602e-61
ENSG00000223609.9	HBD	190.973	-3.4451	0.204138	-16.8763	6.72499e-64	8.17193e-61
ENSG00000141510.17	TP53	863.883	-1.80606	0.110528	-16.3404	5.09318e-60	5.59959e-57
ENSG00000128965.12	CHAC1	731.131	1.45353	0.0894	16.2588	1.93574e-59	2.03147e-56
ENSG00000159167.11	STC1	305.071	-1.44102	0.092115	-15.6437	3.66705e-55	3.38659e-52
ENSG00000180694.13	TMEM64	1240.71	2.04612	0.131823	15.5218	2.47206e-54	2.19519e-51
ENSG00000066735.14	KIF26A	1822.26	-1.31452	0.0850281	-15.4598	6.48178e-54	5.54265e-51
ENSG00000111913.18	RIPOR2	489.289	-1.48764	0.0981011	-15.1643	6.09038e-52	4.53596e-49
ENSG00000135046.13	ANXA1	197.588	2.48366	0.166683	14.9005	3.26972e-50	2.3591e-47
ENSG00000147257.13	GPC3	1013.07	-1.04826	0.0707137	-14.824	1.02541e-49	7.17412e-47
ENSG00000198046.11	ZNF667	212.628	-3.34072	0.225819	-14.7938	1.60643e-49	1.09086e-46
ENSG00000156298.12	TSPAN7	551.722	1.40335	0.0957326	14.659	1.17985e-48	7.78296e-46
ENSG00000102606.18	ARHGEF7	3057.58	1.04816	0.071663	14.6262	1.91128e-48	1.22577e-45
ENSG00000250801.1	-	232.836	2.50814	0.174037	14.4115	4.37827e-47	2.73204e-44
ENSG00000166025.17	AMOTL1	2486.94	-1.45061	0.101521	-14.2888	2.57149e-46	1.53039e-43
ENSG00000162344.3	FGF19	681.888	1.29738	0.0926431	14.004	1.47246e-44	8.29175e-42
ENSG00000120738.7	EGR1	6348.58	1.41167	0.101765	13.8719	9.38054e-44	5.15662e-41
ENSG00000168795.4	ZBTB5	952.104	1.01278	0.0739079	13.7033	9.70304e-43	5.09145e-40
ENSG00000204387.13	SNHG32	2088.12	1.13825	0.083935	13.5611	6.81149e-42	3.34604e-39
ENSG00000196700.8	ZNF512B	920.219	-1.02483	0.076854	-13.3347	1.45418e-40	6.58318e-38
ENSG00000131475.6	VPS25	898.896	-1.27299	0.0959098	-13.2727	3.33139e-40	1.45123e-37
ENSG00000088448.14	ANKRD10	3726.54	1.17862	0.0903514	13.0449	6.79465e-39	2.75219e-36
ENSG00000130707.17	ASS1	895.562	1.08829	0.0834924	13.0346	7.78243e-39	3.04543e-36
ENSG00000029363.16	BCLAF1	4187.31	-1.05102	0.0809092	-12.9901	1.39179e-38	5.26781e-36
ENSG00000105357.16	MYH14	117.114	2.87822	0.222845	12.9158	3.6661e-38	1.36521e-35
ENSG00000180543.4	TSPYL5	102.942	-7.35031	0.570609	-12.8815	5.71951e-38	2.09606e-35
ENSG00000175197.12	DDIT3	609.673	1.77043	0.138591	12.7745	2.27528e-37	7.95933e-35
ENSG00000170542.5	SERPINB9	1051.45	1.05709	0.0832251	12.7016	5.79343e-37	1.96704e-34
ENSG00000140450.8	ARRDC4	1659.11	1.43417	0.113091	12.6816	7.47997e-37	2.50286e-34
ENSG00000163956.11	LRPAP1	1750.16	-1.05326	0.0837197	-12.5808	2.69405e-36	8.7606e-34
ENSG00000248605.5	-	209.939	1.16473	0.0928737	12.541	4.45419e-36	1.40874e-33
ENSG00000136156.13	ITM2B	3778.6	1.06382	0.0849582	12.5217	5.67803e-36	1.74792e-33
ENSG00000145147.19	SLIT2	1261.53	-1.17449	0.0938383	-12.5161	6.09259e-36	1.85087e-33
ENSG00000143632.14	ACTA1	181.551	1.36157	0.108898	12.5033	7.16468e-36	2.14829e-33
ENSG00000122861.15	PLAU	380.006	1.18254	0.095603	12.3693	3.82996e-35	1.10533e-32
ENSG00000164252.12	AGGF1	654.569	-1.17631	0.095995	-12.2539	1.60161e-34	4.40213e-32
ENSG00000166341.7	DCHS1	1582.58	-1.34047	0.10956	-12.235	2.02092e-34	5.48928e-32
ENSG00000118785.13	SPP1	928.954	1.35047	0.110555	12.2154	2.57354e-34	6.82964e-32
ENSG00000121753.12	ADGRB2	1451.43	-1.08762	0.0900618	-12.0763	1.40875e-33	3.6139e-31
ENSG00000183696.13	UPP1	603.943	1.05276	0.0872816	12.0617	1.68283e-33	4.22318e-31
ENSG00000282048.1	-	65.5682	-2.34583	0.198269	-11.8316	2.68023e-32	6.5138e-30
ENSG00000134333.13	LDHA	1959.39	-1.16774	0.0998434	-11.6957	1.34005e-31	3.15704e-29
ENSG00000227051.6	C14orf132	1535.04	-1.32877	0.114392	-11.6159	3.42164e-31	7.74499e-29
ENSG00000168505.6	GBX2	262.675	-3.07969	0.265484	-11.6003	4.10714e-31	9.11785e-29
ENSG00000183722.8	LHFPL6	976.159	-1.25684	0.108482	-11.5857	4.86996e-31	1.07083e-28
ENSG00000161981.10	SNRNP25	500.812	-1.63877	0.142008	-11.54	8.28928e-31	1.8055e-28
ENSG00000107968.9	MAP3K8	242.737	1.37009	0.119345	11.48	1.66235e-30	3.52113e-28
ENSG00000140937.13	CDH11	1203.42	-1.49823	0.132048	-11.3461	7.7554e-30	1.59872e-27
ENSG00000234444.9	ZNF736	97.845	-6.26602	0.552672	-11.3377	8.53855e-30	1.72928e-27
ENSG00000244462.7	RBM12	3683.51	-1.11942	0.0988764	-11.3214	1.0278e-29	2.04568e-27
ENSG00000134285.10	FKBP11	323.906	-2.00201	0.17744	-11.2827	1.59712e-29	3.12495e-27
ENSG00000185869.14	ZNF829	59.5044	-3.91536	0.348643	-11.2303	2.89599e-29	5.57189e-27
ENSG00000085552.16	IGSF9	938.672	-1.05148	0.0937519	-11.2155	3.42158e-29	6.52871e-27
ENSG00000048540.14	LMO3	528.429	-1.55352	0.139294	-11.1528	6.93816e-29	1.31302e-26
ENSG00000273373.1	-	318.791	1.65355	0.149868	11.0334	2.63725e-28	4.7944e-26
ENSG00000228863.8	-	93.792	2.76692	0.251353	11.0081	3.49268e-28	6.25108e-26
ENSG00000116852.14	KIF21B	1890.92	-1.01984	0.0929105	-10.9766	4.95363e-28	8.79764e-26
ENSG00000146592.16	CREB5	625.015	2.97376	0.274942	10.816	2.89262e-27	4.94702e-25
ENSG00000186446.11	ZNF501	76.6301	-5.67637	0.52661	-10.7791	4.32188e-27	7.33703e-25
ENSG00000112715.21	VEGFA	2138.29	1.0189	0.0954016	10.6801	1.26095e-26	2.03587e-24
ENSG00000128564.6	VGF	761.561	1.56997	0.147255	10.6616	1.53987e-26	2.46893e-24
ENSG00000170113.15	NIPA1	1008.95	1.15609	0.108686	10.637	2.00443e-26	3.14818e-24
ENSG00000157851.16	DPYSL5	5246.09	-1.56905	0.148352	-10.5765	3.82869e-26	5.93267e-24
ENSG00000139679.15	LPAR6	140.184	2.62773	0.248705	10.5657	4.29956e-26	6.61788e-24
ENSG00000136160.15	EDNRB	160.174	-9.26208	0.877164	-10.5591	4.6094e-26	7.0478e-24
ENSG00000006128.11	TAC1	81.0833	2.21999	0.210555	10.5435	5.44388e-26	8.26897e-24
ENSG00000188811.13	NHLRC3	726.661	1.09045	0.104175	10.4675	1.21815e-25	1.80939e-23
ENSG00000164434.11	FABP7	867.395	-1.35531	0.129625	-10.4556	1.38129e-25	2.03129e-23
ENSG00000196557.12	CACNA1H	2518.58	-1.35868	0.131155	-10.3593	3.79572e-25	5.4432e-23
ENSG00000160233.7	LRRC3	500.244	-1.38449	0.134238	-10.3137	6.11046e-25	8.70854e-23
ENSG00000138650.8	PCDH10	202.876	-2.47136	0.24012	-10.2922	7.64416e-25	1.06963e-22
ENSG00000163735.6	CXCL5	70.171	-2.1296	0.206939	-10.2909	7.74136e-25	1.0767e-22
ENSG00000236404.9	VLDLR-AS1	192.998	1.74672	0.171631	10.1772	2.50642e-24	3.40401e-22
ENSG00000138772.12	ANXA3	263.409	1.27052	0.125933	10.0888	6.18942e-24	8.02816e-22
ENSG00000279531.1	-	56.6428	2.55336	0.25451	10.0325	1.09711e-23	1.39176e-21
ENSG00000166770.10	ZNF667-AS1	179.661	-7.30508	0.729945	-10.0077	1.40966e-23	1.76881e-21
ENSG00000183098.10	GPC6	1404.57	1.2162	0.1218	9.98523	1.76888e-23	2.19569e-21
ENSG00000100889.11	PCK2	1479.11	1.08746	0.109672	9.9156	3.56127e-23	4.32751e-21
ENSG00000178567.7	EPM2AIP1	874.849	1.39205	0.140459	9.91071	3.73985e-23	4.52071e-21
ENSG00000251562.8	MALAT1	11171.6	1.4429	0.145612	9.90919	3.79719e-23	4.56612e-21
ENSG00000148204.11	CRB2	3795.23	-2.18941	0.222521	-9.83914	7.63612e-23	8.99503e-21
ENSG00000196338.12	NLGN3	888.158	-1.07842	0.110152	-9.79028	1.23946e-22	1.44529e-20
ENSG00000231806.3	PCAT7	190.365	2.4219	0.247555	9.78328	1.3284e-22	1.54121e-20
ENSG00000196867.7	ZFP28	154.283	-3.43871	0.3529	-9.74416	1.95382e-22	2.23316e-20
ENSG00000085832.16	EPS15	1626.92	1.03611	0.106576	9.72174	2.43576e-22	2.72747e-20
ENSG00000148516.21	ZEB1	894.168	-2.34743	0.241472	-9.72134	2.44536e-22	2.72747e-20
ENSG00000162733.17	DDR2	585.265	3.81393	0.392705	9.71194	2.68183e-22	2.97683e-20
ENSG00000168542.14	COL3A1	1123.6	-4.51661	0.465713	-9.69826	3.06681e-22	3.37174e-20
ENSG00000285813.1	-	167.097	1.57762	0.16274	9.69413	3.1935e-22	3.49439e-20
ENSG00000267270.5	PARD6G-AS1	115.246	2.46993	0.254841	9.69202	3.26025e-22	3.55059e-20
ENSG00000136383.6	ALPK3	211.747	-5.65888	0.585276	-9.66873	4.09428e-22	4.43797e-20
ENSG00000169189.16	NSMCE1	258.418	-1.70441	0.176355	-9.66466	4.26027e-22	4.59631e-20
ENSG00000161980.5	POLR3K	398.013	-1.10553	0.115249	-9.59251	8.59691e-22	9.02207e-20
ENSG00000130303.12	BST2	472.462	1.35537	0.141486	9.57953	9.74893e-22	1.01848e-19
ENSG00000131398.13	KCNC3	164.566	2.68013	0.28043	9.5572	1.20983e-21	1.25258e-19
ENSG00000044524.10	EPHA3	815.7	-3.86696	0.405152	-9.54447	1.36801e-21	1.40376e-19
ENSG00000155363.18	MOV10	954.158	-1.11327	0.11711	-9.50619	1.97765e-21	2.00263e-19
ENSG00000138944.7	SHISAL1	386.75	-1.20325	0.127442	-9.44155	3.67309e-21	3.68714e-19
ENSG00000156697.12	UTP14A	434.357	-1.09598	0.116341	-9.4204	4.49385e-21	4.45296e-19
ENSG00000133216.16	EPHB2	1827.38	-1.27909	0.136225	-9.38959	6.02342e-21	5.91782e-19
ENSG00000179958.8	DCTPP1	559.234	-1.0127	0.107882	-9.38711	6.16715e-21	6.03335e-19
ENSG00000107130.9	NCS1	1747.81	-1.04366	0.111223	-9.38344	6.38568e-21	6.22079e-19
ENSG00000141449.14	GREB1L	2250.17	-3.92312	0.419331	-9.35567	8.30741e-21	7.95857e-19
ENSG00000261824.6	LINC00662	74.712	-9.52353	1.01914	-9.3447	9.21508e-21	8.79165e-19
ENSG00000268119.5	LOC105372321	239.399	-1.74908	0.18837	-9.28534	1.61187e-20	1.50668e-18
ENSG00000229152.2	-	372.925	1.20736	0.130091	9.28092	1.68019e-20	1.5642e-18
ENSG00000184545.10	DUSP8	855.351	2.58286	0.279774	9.23195	2.65737e-20	2.44436e-18
ENSG00000130150.11	MOSPD2	467.314	1.19184	0.129239	9.22195	2.91746e-20	2.6519e-18
ENSG00000196576.14	PLXNB2	3468.94	-1.1114	0.120562	-9.21853	3.01201e-20	2.72711e-18
ENSG00000154556.18	SORBS2	992.291	1.26916	0.137744	9.21388	3.14538e-20	2.83674e-18
ENSG00000179532.12	DNHD1	748.73	1.16615	0.127732	9.1297	6.8689e-20	5.9845e-18
ENSG00000129003.17	VPS13C	1447.32	1.04199	0.114326	9.11427	7.92032e-20	6.8746e-18
ENSG00000182983.14	ZNF662	21.1471	-5.96418	0.6565	-9.08482	1.03874e-19	8.84963e-18
ENSG00000171951.4	SCG2	292.236	3.33871	0.367987	9.07291	1.1588e-19	9.72883e-18
ENSG00000276248.1	-	225.525	1.31844	0.146133	9.02219	1.84362e-19	1.54223e-17
ENSG00000166450.12	PRTG	9610.02	-1.29669	0.144453	-8.97659	2.79277e-19	2.3194e-17
ENSG00000176293.19	ZNF135	42.3498	-5.70535	0.636119	-8.96899	2.99248e-19	2.46751e-17
ENSG00000174080.10	CTSF	38.2805	-6.18519	0.690747	-8.95436	3.41715e-19	2.7977e-17
ENSG00000008517.16	IL32	51.5532	3.67297	0.412275	8.90903	5.14804e-19	4.18514e-17
ENSG00000160932.10	LY6E	969.616	-1.19382	0.134455	-8.87893	6.75093e-19	5.46897e-17
ENSG00000240184.6	PCDHGC3	681.099	-2.22466	0.251148	-8.85799	8.14708e-19	6.53124e-17
ENSG00000272316.1	-	271.506	1.18704	0.134853	8.80243	1.3388e-18	1.06221e-16
ENSG00000261308.2	FIGNL2	1428.13	-1.08741	0.124162	-8.758	1.98745e-18	1.53466e-16
ENSG00000197050.10	ZNF420	411.253	1.80421	0.206902	8.72012	2.77901e-18	2.12456e-16
ENSG00000235706.7	DICER1-AS1	256.739	1.41996	0.162896	8.71697	2.85741e-18	2.17729e-16
ENSG00000100033.16	PRODH	804.092	1.37897	0.158469	8.70178	3.26718e-18	2.45709e-16
ENSG00000139668.8	WDFY2	1814.86	1.45377	0.167971	8.65489	4.93385e-18	3.6628e-16
ENSG00000124160.11	NCOA5	658.334	-1.01665	0.118556	-8.57527	9.88572e-18	7.21448e-16
ENSG00000011332.19	DPF1	408.206	-1.62154	0.1891	-8.57504	9.90554e-18	7.21448e-16
ENSG00000256797.1	KLRF2	47.9263	3.16096	0.370074	8.54143	1.32575e-17	9.50585e-16
ENSG00000206262.8	FOXL2NB	76.1889	1.72075	0.20164	8.53379	1.41633e-17	1.00616e-15
ENSG00000147804.9	SLC39A4	64.7396	-4.03748	0.475215	-8.49611	1.9605e-17	1.37163e-15
ENSG00000166473.17	PKD1L2	335.697	1.40706	0.165753	8.48888	2.08637e-17	1.45529e-15
ENSG00000123689.5	G0S2	63.4652	2.65103	0.312923	8.47185	2.4153e-17	1.67965e-15
ENSG00000172965.15	MIR4435-2HG	161.863	1.96649	0.232492	8.4583	2.71297e-17	1.87536e-15
ENSG00000268471.6	MIR4453HG	106.12	1.56714	0.185787	8.43515	3.30784e-17	2.25284e-15
ENSG00000198185.11	ZNF334	264.043	-1.11523	0.132322	-8.42816	3.51135e-17	2.38442e-15
ENSG00000245532.8	NEAT1	901.028	1.45998	0.174224	8.37989	5.29752e-17	3.57629e-15
ENSG00000274588.1	DGKK	109.372	-1.76971	0.213814	-8.27687	1.26451e-16	8.08726e-15
ENSG00000261326.3	-	129.68	2.18621	0.264465	8.26651	1.37937e-16	8.77325e-15
ENSG00000268658.5	LINC00664	89.9901	-2.47262	0.299242	-8.26295	1.42116e-16	8.98949e-15
ENSG00000128268.11	MGAT3	657.868	-1.45004	0.17599	-8.2393	1.73217e-16	1.08675e-14
ENSG00000170500.12	LONRF2	314.75	2.12174	0.258844	8.19699	2.4648e-16	1.53389e-14
ENSG00000251322.7	SHANK3	1182.07	-1.16693	0.142776	-8.17317	3.00381e-16	1.84447e-14
ENSG00000184481.16	FOXO4	463.141	-1.75276	0.214628	-8.16647	3.17548e-16	1.92935e-14
ENSG00000122756.14	CNTFR	3411.1	-2.50655	0.308958	-8.11291	4.9422e-16	2.94846e-14
ENSG00000185666.14	SYN3	387.673	1.52768	0.188698	8.0959	5.68443e-16	3.37383e-14
ENSG00000205710.3	C17orf107	28.7395	-3.4496	0.427487	-8.0695	7.05893e-16	4.1682e-14
ENSG00000281026.1	N4BP2L2-IT2	107.825	2.0139	0.249628	8.0676	7.16954e-16	4.22271e-14
ENSG00000133121.20	STARD13	229.961	1.70735	0.212167	8.04718	8.47203e-16	4.96452e-14
ENSG00000073803.13	MAP3K13	205.519	-3.144	0.39163	-8.02798	9.90931e-16	5.70539e-14
ENSG00000213023.10	SYT3	214.196	1.37961	0.17212	8.01535	1.09822e-15	6.3074e-14
ENSG00000167992.12	VWCE	385.685	-1.84348	0.23068	-7.9915	1.33308e-15	7.63724e-14
ENSG00000235106.9	BRD3OS	444.078	-1.06572	0.133664	-7.97313	1.54707e-15	8.81946e-14
ENSG00000260645.2	-	68.7828	1.96936	0.247189	7.96703	1.62529e-15	9.21985e-14
ENSG00000182809.10	CRIP2	1151.7	-1.22326	0.154871	-7.89855	2.82175e-15	1.55858e-13
ENSG00000118495.19	PLAGL1	915.609	-1.59765	0.202722	-7.881	3.24764e-15	1.77681e-13
ENSG00000273344.1	PAXIP1-DT	228.272	1.02754	0.131667	7.80412	5.99162e-15	3.22458e-13
ENSG00000132613.14	MTSS2	3849.28	-1.06586	0.13699	-7.78056	7.22053e-15	3.87692e-13
ENSG00000079974.17	RABL2B	554.503	-1.13378	0.146245	-7.75255	9.00651e-15	4.78028e-13
ENSG00000185668.7	POU3F1	211.757	-2.03871	0.263531	-7.73615	1.02474e-14	5.38934e-13
ENSG00000110675.12	ELMOD1	135.032	-3.0418	0.393682	-7.72655	1.10501e-14	5.78515e-13
ENSG00000110888.17	CAPRIN2	1465.75	1.17762	0.152904	7.70171	1.34257e-14	6.96566e-13
ENSG00000227507.2	LTB	19.3968	3.94076	0.515087	7.65067	1.99931e-14	1.02124e-12
ENSG00000120659.14	TNFSF11	26.284	-4.31113	0.566495	-7.61017	2.73729e-14	1.37988e-12
ENSG00000268030.1	-	95.7687	1.76675	0.232801	7.58909	3.22167e-14	1.61e-12
ENSG00000163584.17	RPL22L1	519.87	-1.11356	0.14675	-7.58815	3.24499e-14	1.61815e-12
ENSG00000106348.17	IMPDH1	888.407	-1.01803	0.134397	-7.5748	3.59689e-14	1.78208e-12
ENSG00000149294.16	NCAM1	4280.5	-1.11455	0.147315	-7.56577	3.85582e-14	1.90628e-12
ENSG00000033100.16	CHPF2	469.984	-1.39872	0.184953	-7.5626	3.95096e-14	1.94914e-12
ENSG00000177932.6	ZNF354C	169.67	-1.14622	0.151749	-7.55338	4.24107e-14	2.07453e-12
ENSG00000111799.20	COL12A1	439.671	1.7863	0.237713	7.51452	5.71199e-14	2.76475e-12
ENSG00000187957.7	DNER	307.819	-1.28519	0.171328	-7.50133	6.31717e-14	3.02595e-12
ENSG00000261505.1	-	207.662	1.31558	0.175676	7.48868	6.95676e-14	3.32542e-12
ENSG00000267696.6	-	78.2586	2.5003	0.334141	7.48276	7.27753e-14	3.46441e-12
ENSG00000157514.16	TSC22D3	607.809	1.06501	0.14265	7.46589	8.27354e-14	3.92237e-12
ENSG00000232593.7	KANTR	460.965	1.00727	0.135124	7.45441	9.02686e-14	4.25331e-12
ENSG00000138135.6	CH25H	13.7518	4.63695	0.623492	7.43707	1.02944e-13	4.80154e-12
ENSG00000196263.7	ZNF471	191.207	-2.64812	0.357544	-7.4064	1.29775e-13	6.02864e-12
ENSG00000251664.3	PCDHA12	223.49	1.22645	0.165674	7.40283	1.33316e-13	6.18071e-12
ENSG00000267575.6	LINC02987	26.2305	-6.65151	0.898904	-7.39957	1.36625e-13	6.3088e-12
ENSG00000154529.14	CNTNAP3B	306.061	1.09299	0.148926	7.3391	2.15033e-13	9.83105e-12
ENSG00000204347.3	BTBD17	397.66	-1.66211	0.22649	-7.33858	2.15865e-13	9.84957e-12
ENSG00000173276.13	ZBTB21	786.068	1.01476	0.138401	7.332	2.26742e-13	1.02648e-11
ENSG00000132872.11	SYT4	528.037	-1.09543	0.150157	-7.29523	2.9815e-13	1.32124e-11
ENSG00000168779.19	SHOX2	976.178	1.11382	0.152701	7.29416	3.00529e-13	1.32924e-11
ENSG00000145824.12	CXCL14	52.1688	2.52272	0.346435	7.28195	3.29018e-13	1.44969e-11
ENSG00000150403.17	TMCO3	1288.74	1.11133	0.153131	7.2574	3.94594e-13	1.72545e-11
ENSG00000162998.4	FRZB	239.28	-1.86901	0.259075	-7.21416	5.42664e-13	2.34626e-11
ENSG00000064651.13	SLC12A2	636.352	-1.05284	0.14636	-7.19355	6.31299e-13	2.7193e-11
ENSG00000174871.10	CNIH2	526.112	-1.07176	0.149267	-7.18014	6.964e-13	2.98857e-11
ENSG00000178921.13	PFAS	2445.9	-1.08132	0.150742	-7.17334	7.31896e-13	3.12926e-11
ENSG00000278875.1	-	18.6486	2.92012	0.408106	7.1553	8.34905e-13	3.54343e-11
ENSG00000130513.6	GDF15	314.741	1.49692	0.210373	7.11554	1.1148e-12	4.64592e-11
ENSG00000148175.12	STOM	319.589	-1.30122	0.182971	-7.11159	1.14711e-12	4.76337e-11
ENSG00000120669.15	SOHLH2	171.792	1.32134	0.186001	7.1039	1.21282e-12	5.00921e-11
ENSG00000138080.13	EMILIN1	257.539	-1.31145	0.184913	-7.09226	1.31939e-12	5.41065e-11
ENSG00000077279.18	DCX	2224.45	-1.08881	0.154757	-7.03563	1.98366e-12	7.97885e-11
ENSG00000135929.8	CYP27A1	271.523	1.23778	0.175954	7.03468	1.99718e-12	8.00537e-11
ENSG00000281183.1	NPTN-IT1	92.2146	1.49733	0.213347	7.0183	2.2458e-12	8.93981e-11
ENSG00000260267.1	-	125.188	1.83371	0.261428	7.01421	2.31253e-12	9.17382e-11
ENSG00000170345.9	FOS	3633.74	-1.06377	0.151759	-7.00957	2.39052e-12	9.46695e-11
ENSG00000187231.13	SESTD1	1315.47	-1.24414	0.177821	-6.99659	2.62272e-12	1.0351e-10
ENSG00000141837.19	CACNA1A	98.3039	2.25588	0.322927	6.98573	2.83378e-12	1.11459e-10
ENSG00000273599.1	-	102.429	1.09362	0.156604	6.98332	2.88275e-12	1.13192e-10
ENSG00000205181.5	LINC00654	45.4681	-3.08987	0.443489	-6.96718	3.2336e-12	1.26324e-10
ENSG00000214797.3	-	27.6531	3.06259	0.443977	6.89808	5.27111e-12	2.01489e-10
ENSG00000127399.14	LRRC61	17.0423	-5.04226	0.734688	-6.86313	6.73693e-12	2.5457e-10
ENSG00000262001.1	-	277.262	1.0887	0.158936	6.84997	7.38654e-12	2.77301e-10
ENSG00000111981.4	ULBP1	190.672	1.20966	0.176809	6.84161	7.83076e-12	2.93501e-10
ENSG00000166750.9	SLFN5	230.69	1.21007	0.176922	6.83953	7.94513e-12	2.97305e-10
ENSG00000187837.3	H1-2	173.115	-1.61515	0.236405	-6.83213	8.3662e-12	3.1205e-10
ENSG00000090339.8	ICAM1	170.021	1.3994	0.204902	6.8296	8.51501e-12	3.16577e-10
ENSG00000108001.13	EBF3	498.773	-1.66833	0.244426	-6.82548	8.76291e-12	3.2527e-10
ENSG00000130055.13	GDPD2	345.261	-1.06066	0.155611	-6.81609	9.35485e-12	3.45576e-10
ENSG00000223745.7	-	410.983	1.35064	0.198516	6.80368	1.01979e-11	3.73729e-10
ENSG00000164604.12	GPR85	95.3305	2.79094	0.410353	6.80132	1.03664e-11	3.79301e-10
ENSG00000177511.5	ST8SIA3	366.423	-1.30333	0.192649	-6.7653	1.33029e-11	4.77662e-10
ENSG00000144852.17	NR1I2	16.0488	-4.53902	0.671335	-6.76118	1.36868e-11	4.90569e-10
ENSG00000143248.12	RGS5	645.488	-1.29078	0.190922	-6.76075	1.3728e-11	4.90639e-10
ENSG00000196653.11	ZNF502	15.3368	-8.74569	1.29711	-6.74246	1.55726e-11	5.50598e-10
ENSG00000254946.1	LINC02751	14.9939	-3.18705	0.473501	-6.73083	1.687e-11	5.90144e-10
ENSG00000134369.15	NAV1	1537.87	-1.12876	0.167988	-6.71928	1.82624e-11	6.35961e-10
ENSG00000270012.1	-	51.6833	2.06553	0.307552	6.71604	1.86726e-11	6.48289e-10
ENSG00000136205.16	TNS3	1128.33	-1.02066	0.15212	-6.70962	1.95135e-11	6.75454e-10
ENSG00000100321.14	SYNGR1	849.793	-1.00164	0.149322	-6.70791	1.97426e-11	6.81341e-10
ENSG00000178947.8	SMIM10L2A	289.985	1.05327	0.157287	6.69651	2.13463e-11	7.31222e-10
ENSG00000279050.1	PWAR1	26.1243	2.34682	0.350824	6.68945	2.24013e-11	7.66225e-10
ENSG00000267260.1	LOC728485	96.4892	-1.95125	0.293036	-6.65872	2.76226e-11	9.33933e-10
ENSG00000169856.8	ONECUT1	178.944	2.16999	0.327234	6.63129	3.32774e-11	1.11188e-09
ENSG00000263244.2	-	110.247	18.7457	2.82852	6.62741	3.4162e-11	1.13814e-09
ENSG00000260735.2	-	119.739	1.28885	0.195714	6.58535	4.53813e-11	1.49254e-09
ENSG00000213999.15	BORCS8-MEF2B	84.2079	2.20149	0.334724	6.57703	4.79949e-11	1.56956e-09
ENSG00000163359.15	COL6A3	248.924	1.03809	0.15808	6.5669	5.13738e-11	1.66824e-09
ENSG00000115318.11	LOXL3	520.647	1.19511	0.182134	6.56169	5.3202e-11	1.72035e-09
ENSG00000184302.6	SIX6	14.0792	-4.8417	0.738134	-6.55938	5.40325e-11	1.74476e-09
ENSG00000274422.1	-	300.911	1.29228	0.19756	6.5412	6.10255e-11	1.94339e-09
ENSG00000260966.1	-	148.983	1.04086	0.159421	6.529	6.62095e-11	2.09655e-09
ENSG00000145103.13	ILDR1	8.40006	-4.35987	0.668515	-6.52173	6.95013e-11	2.19214e-09
ENSG00000221923.8	ZNF880	78.4958	-1.68774	0.260248	-6.4851	8.86749e-11	2.75549e-09
ENSG00000143387.12	CTSK	164.522	1.06934	0.165327	6.46806	9.92699e-11	3.0478e-09
ENSG00000196767.7	POU3F4	405.565	-2.93359	0.454577	-6.45346	1.09324e-10	3.32993e-09
ENSG00000274652.1	-	92.8549	1.31146	0.203388	6.44809	1.13271e-10	3.43653e-09
ENSG00000163873.9	GRIK3	751.602	-2.01614	0.312689	-6.44775	1.13519e-10	3.43955e-09
ENSG00000139973.16	SYT16	84.2273	-2.06768	0.321159	-6.43818	1.20913e-10	3.63968e-09
ENSG00000233056.2	ERVH48-1	84.4694	-1.31212	0.204588	-6.41345	1.42264e-10	4.23496e-09
ENSG00000123119.11	NECAB1	200.133	1.42698	0.223029	6.39819	1.57228e-10	4.648e-09
ENSG00000009724.16	MASP2	103.219	1.80917	0.283004	6.39272	1.62964e-10	4.79912e-09
ENSG00000261373.1	VPS9D1-AS1	203.568	-1.15135	0.180361	-6.38359	1.72989e-10	5.0685e-09
ENSG00000273449.1	-	45.7459	1.83916	0.288797	6.36834	1.91085e-10	5.56339e-09
ENSG00000142227.10	EMP3	202.424	1.04987	0.16546	6.34517	2.22184e-10	6.39625e-09
ENSG00000170549.3	IRX1	549.93	-7.56129	1.19228	-6.34185	2.27023e-10	6.52742e-09
ENSG00000108551.4	RASD1	314.917	-1.25818	0.198437	-6.34048	2.29046e-10	6.57737e-09
ENSG00000272455.1	-	77.2345	1.61726	0.255085	6.3401	2.29622e-10	6.58574e-09
ENSG00000169288.17	MRPL1	367.083	-1.04339	0.165345	-6.31037	2.78363e-10	7.87604e-09
ENSG00000273723.1	SUGT1-DT	54.6315	1.71047	0.272157	6.28486	3.28146e-10	9.117e-09
ENSG00000168824.14	NSG1	561.075	-1.15221	0.183418	-6.28189	3.34488e-10	9.28203e-09
ENSG00000278878.1	-	59.2518	1.55444	0.248895	6.24536	4.22836e-10	1.1622e-08
ENSG00000144476.5	ACKR3	285.18	-2.32324	0.372597	-6.23527	4.51007e-10	1.23375e-08
ENSG00000144747.16	TMF1	1182.77	1.19754	0.19244	6.22296	4.87867e-10	1.32829e-08
ENSG00000130749.9	ZC3H4	1490.02	-1.29241	0.207897	-6.21657	5.08124e-10	1.37695e-08
ENSG00000178502.5	KLHL11	204.382	1.20721	0.194865	6.19512	5.82419e-10	1.55635e-08
ENSG00000279278.1	-	183.456	1.37756	0.2229	6.18018	6.40284e-10	1.70114e-08
ENSG00000215218.3	UBE2QL1	126.531	1.77188	0.288029	6.15176	7.66284e-10	2.01963e-08
ENSG00000151090.18	THRB	88.1325	2.13708	0.347419	6.15131	7.68477e-10	2.0231e-08
ENSG00000265763.3	ZNF488	92.358	-1.01982	0.1659	-6.14721	7.88566e-10	2.07127e-08
ENSG00000233937.6	-	176.226	1.01785	0.165588	6.14685	7.90348e-10	2.07359e-08
ENSG00000168917.8	SLC35G2	125.402	1.36756	0.222533	6.14543	7.97453e-10	2.08985e-08
ENSG00000198873.11	GRK5	333.273	-1.3951	0.227074	-6.14382	8.05585e-10	2.10638e-08
ENSG00000274925.1	ZKSCAN2-DT	66.5785	1.8581	0.303402	6.12422	9.11261e-10	2.36928e-08
ENSG00000130287.13	NCAN	955.354	-1.39049	0.22711	-6.12257	9.20771e-10	2.38863e-08
ENSG00000105472.12	CLEC11A	104.122	1.54245	0.251941	6.12225	9.22638e-10	2.39078e-08
ENSG00000110628.14	SLC22A18	146.601	2.00088	0.327577	6.10813	1.00804e-09	2.59461e-08
ENSG00000113361.12	CDH6	451.22	-1.22556	0.20077	-6.10429	1.03262e-09	2.6549e-08
ENSG00000220161.4	LINC02076	89.0612	1.4166	0.233576	6.06482	1.32102e-09	3.31879e-08
ENSG00000128011.4	LRFN1	198.777	-1.21898	0.202053	-6.03297	1.60977e-09	4.00933e-08
ENSG00000175745.12	NR2F1	4285.67	-5.12197	0.854015	-5.99751	2.00361e-09	4.91597e-08
ENSG00000113790.10	EHHADH	30.0737	-4.81244	0.802816	-5.99446	2.04166e-09	5.00401e-08
ENSG00000279145.2	-	55.637	1.51591	0.253018	5.99131	2.08153e-09	5.08016e-08
ENSG00000272769.1	-	147.536	1.17969	0.196932	5.99036	2.09381e-09	5.10474e-08
ENSG00000253854.1	-	58.6996	1.95375	0.326644	5.9813	2.21368e-09	5.39129e-08
ENSG00000134107.4	BHLHE40	382.716	1.34118	0.224315	5.97902	2.24481e-09	5.45377e-08
ENSG00000154319.15	FAM167A	297.506	1.23938	0.207348	5.97728	2.26889e-09	5.50082e-08
ENSG00000234912.12	SNHG20	165.596	1.34502	0.225053	5.97645	2.28059e-09	5.51931e-08
ENSG00000248383.4	PCDHAC1	120.586	1.49164	0.249668	5.97448	2.30827e-09	5.58045e-08
ENSG00000089639.10	GMIP	469.132	-1.00903	0.169129	-5.96605	2.43063e-09	5.85788e-08
ENSG00000169594.13	BNC1	29.1068	2.42888	0.407906	5.95451	2.60851e-09	6.24744e-08
ENSG00000133488.14	SEC14L4	9.55967	-3.70214	0.622758	-5.94476	2.76869e-09	6.59685e-08
ENSG00000174307.6	PHLDA3	397.998	-1.00434	0.169269	-5.93338	2.96756e-09	7.04888e-08
ENSG00000139547.7	RDH16	75.1796	1.60892	0.271359	5.92911	3.04573e-09	7.21229e-08
ENSG00000214548.16	MEG3	43.5609	-5.00431	0.844225	-5.92769	3.07229e-09	7.26029e-08
ENSG00000110881.11	ASIC1	834.744	-1.70829	0.288463	-5.92205	3.17955e-09	7.49842e-08
ENSG00000139597.17	N4BP2L1	204.847	1.54175	0.260384	5.92106	3.19876e-09	7.53601e-08
ENSG00000215386.12	MIR99AHG	237.663	-2.87077	0.486638	-5.89919	3.65299e-09	8.48494e-08
ENSG00000182070.5	OR52A1	45.2546	-3.33699	0.566231	-5.89333	3.78486e-09	8.76477e-08
ENSG00000164128.6	NPY1R	260.584	1.23897	0.210259	5.8926	3.80161e-09	8.78595e-08
ENSG00000279094.3	LINC01670	156.646	1.09833	0.187138	5.8691	4.38177e-09	1.00363e-07
ENSG00000104524.13	PYCR3	141.822	-1.21121	0.206873	-5.85486	4.77408e-09	1.08917e-07
ENSG00000285752.1	-	25.5977	2.37723	0.406625	5.84625	5.02765e-09	1.14589e-07
ENSG00000242125.3	SNHG3	1422.84	1.23798	0.211996	5.83963	5.23164e-09	1.18769e-07
ENSG00000026103.21	FAS	112.469	1.49893	0.256845	5.83594	5.34876e-09	1.21071e-07
ENSG00000224945.1	-	106.079	1.46892	0.25235	5.82096	5.85109e-09	1.30774e-07
ENSG00000138722.9	MMRN1	264.1	-4.33312	0.744939	-5.81675	6.00026e-09	1.33462e-07
ENSG00000115902.10	SLC1A4	422.65	1.2524	0.21558	5.80943	6.26852e-09	1.38628e-07
ENSG00000188393.8	CLEC2A	35.0636	2.14199	0.36995	5.78994	7.04114e-09	1.54091e-07
ENSG00000146197.8	SCUBE3	564.995	-1.37024	0.237263	-5.77521	7.68576e-09	1.67247e-07
ENSG00000279159.1	-	210.713	1.22113	0.212201	5.75461	8.68434e-09	1.87037e-07
ENSG00000162591.15	MEGF6	726.192	-1.05428	0.183578	-5.74294	9.30457e-09	1.99465e-07
ENSG00000198453.12	ZNF568	106.556	-1.59284	0.277603	-5.73782	9.59029e-09	2.04879e-07
ENSG00000085465.12	OVGP1	111.313	2.15008	0.374724	5.73778	9.5926e-09	2.04879e-07
ENSG00000251201.8	TMED7-TICAM2	143.846	1.67726	0.29264	5.73147	9.95613e-09	2.11859e-07
ENSG00000127920.5	GNG11	100.152	-1.13003	0.197259	-5.72867	1.01223e-08	2.14999e-07
ENSG00000184786.5	DYNLT2	76.4525	1.51357	0.2651	5.70944	1.1335e-08	2.38997e-07
ENSG00000198865.9	CCDC152	46.4954	1.32959	0.233109	5.70371	1.17229e-08	2.46725e-07
ENSG00000278600.1	-	108.849	1.24461	0.218517	5.69569	1.22871e-08	2.57194e-07
ENSG00000173404.4	INSM1	557.018	1.69679	0.29796	5.6947	1.23589e-08	2.58462e-07
ENSG00000198822.10	GRM3	89.9463	-1.90012	0.334105	-5.68718	1.29157e-08	2.69374e-07
ENSG00000171617.13	ENC1	1559.56	-1.18257	0.208989	-5.65855	1.52661e-08	3.14889e-07
ENSG00000102547.18	CAB39L	340.529	1.06873	0.188879	5.65829	1.52889e-08	3.14889e-07
ENSG00000124602.9	UNC5CL	132.318	1.33387	0.236128	5.64891	1.6147e-08	3.31969e-07
ENSG00000134138.19	MEIS2	1416.78	-2.72311	0.482259	-5.64658	1.63674e-08	3.36202e-07
ENSG00000184486.9	POU3F2	2448.91	-2.47072	0.437708	-5.64467	1.65497e-08	3.39343e-07
ENSG00000204121.2	-	76.6299	1.51097	0.267792	5.64232	1.67775e-08	3.43098e-07
ENSG00000273706.4	LHX1	110.479	-3.50611	0.623473	-5.62352	1.87109e-08	3.80615e-07
ENSG00000141013.16	GAS8	284.348	-1.25268	0.223476	-5.60544	2.07723e-08	4.18127e-07
ENSG00000244041.7	-	79.4696	1.20879	0.215681	5.60453	2.08816e-08	4.19596e-07
ENSG00000278683.1	-	10.3878	3.96133	0.707578	5.59844	2.16292e-08	4.33486e-07
ENSG00000214076.3	CPSF1P1	75.3361	1.19937	0.214482	5.59196	2.24515e-08	4.48409e-07
ENSG00000183186.7	C2CD4C	442.682	-1.08708	0.194447	-5.59062	2.26267e-08	4.51517e-07
ENSG00000168310.10	IRF2	247.036	1.08781	0.194585	5.59042	2.26517e-08	4.51625e-07
ENSG00000166111.9	SVOP	153.672	3.09827	0.554427	5.58824	2.29379e-08	4.56937e-07
ENSG00000143858.11	SYT2	258.502	-1.06136	0.190225	-5.57946	2.41265e-08	4.78962e-07
ENSG00000139174.11	PRICKLE1	402.585	1.1847	0.21238	5.57819	2.43029e-08	4.82049e-07
ENSG00000183831.6	ANKRD45	55.4461	1.46233	0.262746	5.56556	2.61313e-08	5.16099e-07
ENSG00000088876.11	ZNF343	209.026	-1.60901	0.289947	-5.54931	2.86799e-08	5.62107e-07
ENSG00000270441.1	-	86.3074	1.8244	0.329226	5.54148	2.99924e-08	5.86336e-07
ENSG00000151491.13	EPS8	419.671	1.05734	0.191015	5.53539	3.1053e-08	6.04513e-07
ENSG00000205363.5	INSYN1	216.281	-1.33377	0.241515	-5.5225	3.34201e-08	6.47318e-07
ENSG00000196793.13	ZNF239	73.4216	-1.37371	0.248862	-5.51994	3.3911e-08	6.55727e-07
ENSG00000188483.7	IER5L	531.301	-1.51642	0.274993	-5.51439	3.49988e-08	6.76195e-07
ENSG00000258405.9	ZNF578	7.3229	-6.04129	1.09576	-5.51335	3.52059e-08	6.79627e-07
ENSG00000267519.6	-	93.5892	1.18727	0.216014	5.49625	3.87954e-08	7.45803e-07
ENSG00000166963.12	MAP1A	1227.39	-1.09248	0.198818	-5.49487	3.90998e-08	7.51028e-07
ENSG00000284471.1	-	110.985	2.88832	0.526636	5.48448	4.1469e-08	7.9258e-07
ENSG00000104267.9	CA2	84.602	-1.41445	0.258438	-5.47305	4.42347e-08	8.42649e-07
ENSG00000182118.7	FAM89A	111.424	-1.69836	0.310563	-5.46863	4.53521e-08	8.61802e-07
ENSG00000234773.7	-	22.2024	-3.70591	0.678016	-5.46582	4.60778e-08	8.74871e-07
ENSG00000165475.14	CRYL1	253.679	1.13965	0.20944	5.44141	5.28614e-08	9.94673e-07
ENSG00000171246.5	NPTX1	207.419	-1.19987	0.220686	-5.43697	5.41934e-08	1.01642e-06
ENSG00000272145.1	-	49.8356	1.58241	0.291153	5.43498	5.48021e-08	1.02701e-06
ENSG00000129538.13	RNASE1	108.317	1.28471	0.236399	5.43449	5.49541e-08	1.02902e-06
ENSG00000224934.4	GOT1-DT	116.153	1.34781	0.248069	5.43323	5.53422e-08	1.03461e-06
ENSG00000259976.3	-	274.761	1.52042	0.279948	5.43108	5.60131e-08	1.0463e-06
ENSG00000285796.1	-	87.6541	1.22567	0.225751	5.42928	5.65831e-08	1.0561e-06
ENSG00000259203.1	LOC101928499	85.4574	1.10351	0.203609	5.41975	5.96812e-08	1.11123e-06
ENSG00000178394.4	HTR1A	7.27127	-7.50769	1.39091	-5.39768	6.75069e-08	1.24588e-06
ENSG00000135218.18	CD36	66.2405	2.10363	0.389855	5.39593	6.81677e-08	1.25707e-06
ENSG00000161835.10	TAMALIN	297.451	1.33601	0.247777	5.39197	6.96876e-08	1.28101e-06
ENSG00000140285.9	FGF7	27.6129	2.59438	0.481224	5.39122	6.9979e-08	1.28432e-06
ENSG00000246792.2	LOC124906712	51.9964	2.54078	0.471317	5.39081	7.01424e-08	1.28528e-06
ENSG00000280164.1	-	83.2883	1.24348	0.230738	5.38916	7.07863e-08	1.29399e-06
ENSG00000143507.17	DUSP10	119.847	1.3812	0.257231	5.3695	7.89553e-08	1.42527e-06
ENSG00000272341.1	-	32.2983	2.13979	0.39922	5.35994	8.32515e-08	1.49814e-06
ENSG00000101049.15	SGK2	74.2078	3.10038	0.578495	5.3594	8.35005e-08	1.50145e-06
ENSG00000144119.3	C1QL2	94.4577	1.6542	0.308781	5.35718	8.45297e-08	1.51759e-06
ENSG00000267470.5	ZNF571-AS1	31.0309	2.69359	0.503004	5.355	8.55586e-08	1.53368e-06
ENSG00000159307.18	SCUBE1	617.963	-1.70311	0.319839	-5.32491	1.01005e-07	1.79524e-06
ENSG00000172159.15	FRMD3	103.521	-2.16778	0.407259	-5.32284	1.02159e-07	1.81294e-06
ENSG00000267254.5	ZNF790-AS1	42.9782	-2.1571	0.406397	-5.30786	1.10918e-07	1.95487e-06
ENSG00000248927.1	-	29.8665	1.80876	0.340856	5.30651	1.11742e-07	1.96638e-06
ENSG00000280011.1	-	61.162	1.20569	0.227942	5.28944	1.22689e-07	2.14756e-06
ENSG00000100647.7	SUSD6	436.014	-1.24948	0.236821	-5.27605	1.32e-07	2.29836e-06
ENSG00000100767.16	PAPLN	287.501	-1.15958	0.220849	-5.25058	1.5162e-07	2.61825e-06
ENSG00000253522.6	MIR3142HG	13.7536	7.10099	1.35314	5.24778	1.53939e-07	2.65432e-06
ENSG00000151322.18	NPAS3	317.243	1.5829	0.301985	5.24163	1.59167e-07	2.74037e-06
ENSG00000226539.1	-	18.708	2.18289	0.417152	5.23284	1.66925e-07	2.86548e-06
ENSG00000197238.4	H4C11	131.177	-1.07238	0.205344	-5.22238	1.76641e-07	3.01649e-06
ENSG00000116544.11	DLGAP3	135.869	-1.29233	0.247572	-5.22	1.7892e-07	3.05314e-06
ENSG00000119242.8	CCDC92	443.166	-2.14743	0.412798	-5.20213	1.97015e-07	3.33971e-06
ENSG00000214553.10	-	24.625	-1.59063	0.305985	-5.19838	2.01036e-07	3.40288e-06
ENSG00000277283.1	RAB35-AS1	58.9818	1.22605	0.236108	5.19275	2.07208e-07	3.49453e-06
ENSG00000013364.18	MVP	299.439	1.51748	0.293645	5.16773	2.3695e-07	3.94711e-06
ENSG00000075223.13	SEMA3C	450.349	-1.52639	0.295678	-5.16234	2.43887e-07	4.04517e-06
ENSG00000113721.13	PDGFRB	673.323	-1.07433	0.209867	-5.11911	3.06986e-07	5.00898e-06
ENSG00000175471.19	MCTP1	174.847	1.58772	0.310271	5.1172	3.10105e-07	5.05272e-06
ENSG00000163492.15	CCDC141	62.6228	-1.9671	0.385475	-5.10307	3.34184e-07	5.42209e-06
ENSG00000184524.5	CEND1	100.108	-2.6976	0.529387	-5.09571	3.47438e-07	5.62528e-06
ENSG00000057252.12	SOAT1	450.536	-1.5767	0.310564	-5.07689	3.83669e-07	6.16433e-06
ENSG00000129009.12	ISLR	65.9634	-1.67144	0.329719	-5.06931	3.99269e-07	6.39717e-06
ENSG00000228393.3	-	36.9148	1.73312	0.342002	5.06757	4.02935e-07	6.4425e-06
ENSG00000145416.13	MARCHF1	293.558	1.21949	0.241	5.06014	4.18954e-07	6.67552e-06
ENSG00000184381.18	PLA2G6	434.088	1.03701	0.205312	5.05093	4.39659e-07	6.98614e-06
ENSG00000065717.14	TLE2	127.258	-2.0495	0.407347	-5.03134	4.87059e-07	7.68115e-06
ENSG00000270605.1	-	89.0964	1.32599	0.263665	5.02906	4.92883e-07	7.7624e-06
ENSG00000215417.12	MIR17HG	161.777	1.20281	0.239212	5.02821	4.95074e-07	7.78099e-06
ENSG00000278784.1	-	91.4924	1.14572	0.228642	5.01099	5.41506e-07	8.47592e-06
ENSG00000151572.17	ANO4	36.1508	-2.56546	0.514339	-4.98787	6.10477e-07	9.44684e-06
ENSG00000166869.2	CHP2	46.2536	-1.11181	0.223045	-4.98467	6.20687e-07	9.59198e-06
ENSG00000283930.1	-	43.8542	1.4331	0.287901	4.97775	6.43293e-07	9.91479e-06
ENSG00000258376.2	-	12.5671	-2.73117	0.549393	-4.97125	6.65227e-07	1.02119e-05
ENSG00000125869.9	LAMP5	363.268	1.53599	0.309037	4.97025	6.68663e-07	1.02443e-05
ENSG00000198914.3	POU3F3	895.127	-3.74315	0.754156	-4.96336	6.9283e-07	1.05794e-05
ENSG00000113739.10	STC2	2034.1	1.41055	0.284821	4.95242	7.32957e-07	1.11499e-05
ENSG00000144445.16	KANSL1L	464.452	1.07713	0.217496	4.95239	7.33088e-07	1.11499e-05
ENSG00000142303.13	ADAMTS10	315.748	-1.14428	0.231216	-4.94895	7.46152e-07	1.13411e-05
ENSG00000126785.12	RHOJ	43.4016	-3.68773	0.747262	-4.93499	8.01545e-07	1.20876e-05
ENSG00000250138.4	LOC728488	71.2319	1.85189	0.375597	4.93054	8.20042e-07	1.23343e-05
ENSG00000226416.1	MRPL23-AS1	59.9052	1.67008	0.338805	4.92931	8.2521e-07	1.24039e-05
ENSG00000198680.4	TUSC1	90.325	-1.53544	0.312147	-4.91895	8.70096e-07	1.29772e-05
ENSG00000160216.18	AGPAT3	347.896	1.00811	0.205635	4.90244	9.46557e-07	1.4018e-05
ENSG00000260941.1	LINC00622	47.0234	1.82653	0.372716	4.9006	9.55432e-07	1.41313e-05
ENSG00000138061.11	CYP1B1	165.176	-1.72053	0.351178	-4.8993	9.61783e-07	1.42162e-05
ENSG00000126709.14	IFI6	164.685	1.21199	0.247642	4.89413	9.87393e-07	1.4576e-05
ENSG00000099381.17	SETD1A	1575.17	-1.12868	0.23073	-4.89179	9.99245e-07	1.47134e-05
ENSG00000169851.15	PCDH7	290.645	-1.03838	0.212405	-4.88868	1.01512e-06	1.49281e-05
ENSG00000182580.2	EPHB3	1010.35	-1.44594	0.295972	-4.88541	1.03216e-06	1.5169e-05
ENSG00000243709.1	LEFTY1	66.6459	-1.13127	0.232429	-4.86715	1.13218e-06	1.65337e-05
ENSG00000173376.13	NDNF	194.347	1.06608	0.219243	4.86253	1.15894e-06	1.68817e-05
ENSG00000176410.7	DNAJC30	107.027	-1.09187	0.224683	-4.85962	1.17611e-06	1.7078e-05
ENSG00000269335.5	IKBKG	319.936	1.16653	0.240143	4.85764	1.18794e-06	1.72281e-05
ENSG00000237753.1	-	27.6215	1.99111	0.410145	4.85465	1.20601e-06	1.74573e-05
ENSG00000271971.1	-	22.7444	2.10746	0.434173	4.85395	1.21024e-06	1.75075e-05
ENSG00000138600.9	SPPL2A	527.742	-1.02144	0.210846	-4.84449	1.2694e-06	1.82377e-05
ENSG00000125355.15	TMEM255A	139.978	-3.06527	0.632872	-4.84343	1.27616e-06	1.83234e-05
ENSG00000134202.10	GSTM3	226.173	-1.14289	0.236011	-4.84255	1.28185e-06	1.83936e-05
ENSG00000126010.5	GRPR	74.6184	1.45209	0.300261	4.83608	1.32423e-06	1.89429e-05
ENSG00000132692.18	BCAN	172.05	1.44549	0.299037	4.83381	1.33943e-06	1.91367e-05
ENSG00000245149.3	RNF139-DT	78.88	1.23418	0.255387	4.83261	1.34756e-06	1.92409e-05
ENSG00000227719.1	-	19.919	2.24678	0.465303	4.82865	1.3746e-06	1.95974e-05
ENSG00000110148.9	CCKBR	42.5324	-1.38784	0.287422	-4.82858	1.37507e-06	1.95974e-05
ENSG00000273759.1	-	31.4178	1.74913	0.362582	4.8241	1.40636e-06	1.99939e-05
ENSG00000223381.1	LINC02661	12.9833	2.75359	0.571296	4.81991	1.43623e-06	2.03683e-05
ENSG00000236673.5	-	36.9621	-2.24974	0.467404	-4.81327	1.48483e-06	2.09675e-05
ENSG00000234787.7	LINC00458	26.467	-1.75663	0.365001	-4.81268	1.48919e-06	2.10161e-05
ENSG00000168010.10	ATG16L2	363.527	1.05074	0.218614	4.80636	1.53705e-06	2.16387e-05
ENSG00000101204.16	CHRNA4	366.16	-2.19833	0.4581	-4.79881	1.59613e-06	2.23342e-05
ENSG00000116983.12	HPCAL4	267.64	-1.19376	0.249219	-4.79	1.66781e-06	2.32808e-05
ENSG00000152076.18	CCDC74B	227.209	-1.01582	0.212295	-4.78493	1.71049e-06	2.38045e-05
ENSG00000249158.6	PCDHA11	158.125	1.66111	0.347196	4.78437	1.71528e-06	2.38425e-05
ENSG00000229931.1	-	14.807	2.60921	0.545904	4.77962	1.75629e-06	2.43193e-05
ENSG00000180626.9	ZNF594	119.77	-1.76901	0.370695	-4.77214	1.82281e-06	2.51104e-05
ENSG00000053438.9	NNAT	62.5843	-2.01763	0.423538	-4.76375	1.90026e-06	2.60529e-05
ENSG00000109991.8	P2RX3	341.053	-2.04533	0.429724	-4.75964	1.93941e-06	2.65424e-05
ENSG00000162526.6	TSSK3	62.2522	2.39719	0.506556	4.73233	2.21958e-06	3.01622e-05
ENSG00000102683.7	SGCG	24.5923	2.42942	0.51379	4.72843	2.26259e-06	3.07286e-05
ENSG00000123572.16	NRK	52.2174	-1.1096	0.234899	-4.72372	2.3157e-06	3.13761e-05
ENSG00000213865.7	-	97.5638	1.3564	0.287252	4.722	2.33541e-06	3.16246e-05
ENSG00000253667.2	-	27.5483	2.22311	0.471358	4.7164	2.40056e-06	3.24497e-05
ENSG00000130193.7	THEM6	158.629	-1.15238	0.244529	-4.71264	2.44531e-06	3.29774e-05
ENSG00000230724.9	-	474.041	1.01702	0.215894	4.71076	2.468e-06	3.3264e-05
ENSG00000271524.1	BNIP3P17	42.2888	-1.30922	0.27802	-4.70907	2.48845e-06	3.35005e-05
ENSG00000136099.13	PCDH8	1146.99	-1.13744	0.241902	-4.70205	2.57561e-06	3.45932e-05
ENSG00000234409.6	CCDC188	84.2364	-4.18213	0.889705	-4.70059	2.59417e-06	3.48222e-05
ENSG00000261087.1	ZNNT1	227.04	1.05485	0.224447	4.69976	2.60467e-06	3.49428e-05
ENSG00000265917.1	MIR3685	19.3913	2.77394	0.590862	4.69473	2.66954e-06	3.57301e-05
ENSG00000260948.1	-	51.6892	1.23094	0.262321	4.69251	2.69877e-06	3.61003e-05
ENSG00000136167.13	LCP1	342.068	2.38767	0.50918	4.68925	2.74214e-06	3.65957e-05
ENSG00000261200.1	-	168.216	1.42114	0.304033	4.67431	2.94942e-06	3.91132e-05
ENSG00000112599.8	GUCA1B	79.7067	1.51104	0.323455	4.67155	2.98934e-06	3.95517e-05
ENSG00000258559.2	-	66.7427	1.41216	0.302728	4.66477	3.08956e-06	4.07844e-05
ENSG00000187017.16	ESPN	226.673	1.55713	0.334199	4.6593	3.17288e-06	4.17648e-05
ENSG00000188707.5	-	4.47401	-6.76574	1.45334	-4.65531	3.23498e-06	4.23889e-05
ENSG00000132622.10	HSPA12B	67.2114	-1.18989	0.25584	-4.65091	3.30472e-06	4.31558e-05
ENSG00000196466.10	ZNF799	77.8275	-1.34817	0.289998	-4.64889	3.33727e-06	4.34915e-05
ENSG00000166546.13	BEAN1	33.0786	3.62605	0.779989	4.64885	3.33796e-06	4.34915e-05
ENSG00000154080.13	CHST9	94.1653	-1.18669	0.2555	-4.64459	3.40751e-06	4.43225e-05
ENSG00000238178.6	-	47.0498	1.80586	0.390782	4.62115	3.81618e-06	4.86784e-05
ENSG00000259129.5	LINC00648	40.3536	-3.79625	0.821547	-4.62085	3.82173e-06	4.87223e-05
ENSG00000198711.5	SSBP3-AS1	56.0414	1.45301	0.314561	4.61917	3.85285e-06	4.90649e-05
ENSG00000246223.8	LINC01550	12.6677	4.19387	0.908405	4.61674	3.89819e-06	4.95602e-05
ENSG00000163909.7	HEYL	151.34	-1.01551	0.220275	-4.61021	4.02261e-06	5.10297e-05
ENSG00000279500.1	-	16.3596	2.7942	0.60673	4.60535	4.11779e-06	5.2094e-05
ENSG00000164002.11	EXO5	108.413	-1.10473	0.240204	-4.59915	4.24218e-06	5.35796e-05
ENSG00000244161.1	FLNB-AS1	32.6192	1.56201	0.339648	4.59891	4.24703e-06	5.35822e-05
ENSG00000255085.8	-	8.73933	-3.00507	0.654684	-4.59011	4.43022e-06	5.57108e-05
ENSG00000284294.1	LOC122455341	617.139	2.70653	0.59008	4.58671	4.50292e-06	5.64712e-05
ENSG00000075426.11	FOSL2	273.36	1.14517	0.250218	4.5767	4.72367e-06	5.89514e-05
ENSG00000228252.9	-	51.7301	1.81307	0.396165	4.57657	4.72668e-06	5.89572e-05
ENSG00000272405.1	-	17.4125	2.29099	0.500674	4.57582	4.74367e-06	5.91236e-05
ENSG00000178093.13	TSSK6	59.7981	1.05838	0.231302	4.57575	4.74515e-06	5.91236e-05
ENSG00000151967.18	SCHIP1	403.885	1.43654	0.314475	4.56806	4.92267e-06	6.09735e-05
ENSG00000241489.7	-	107.91	1.9534	0.428548	4.55819	5.15971e-06	6.37045e-05
ENSG00000150347.15	ARID5B	361.871	-1.14533	0.251409	-4.55565	5.22227e-06	6.42707e-05
ENSG00000238035.8	-	101.06	1.3457	0.296586	4.5373	5.69795e-06	6.97161e-05
ENSG00000227354.6	RBM26-AS1	87.5597	1.04003	0.229686	4.52805	5.95298e-06	7.2644e-05
ENSG00000187187.13	ZNF546	128.583	1.68044	0.372294	4.51375	6.3691e-06	7.7151e-05
ENSG00000259642.2	-	143.984	1.43876	0.318895	4.5117	6.43089e-06	7.7854e-05
ENSG00000171574.17	ZNF584	189.853	-1.23598	0.27398	-4.51119	6.44641e-06	7.79648e-05
ENSG00000178235.7	SLITRK1	140.516	-3.11368	0.690244	-4.51098	6.45287e-06	7.79717e-05
ENSG00000233613.5	-	45.2144	1.87632	0.41609	4.50941	6.50087e-06	7.8418e-05
ENSG00000015153.14	YAF2	296.698	-1.40921	0.312944	-4.50308	6.69741e-06	8.05363e-05
ENSG00000215580.10	-	14.3222	1.99191	0.442966	4.49676	6.89984e-06	8.27121e-05
ENSG00000160781.16	PAQR6	124.538	1.16074	0.25818	4.49584	6.92973e-06	8.29843e-05
ENSG00000101198.14	NKAIN4	453.839	-2.00177	0.446874	-4.47949	7.48221e-06	8.87715e-05
ENSG00000105246.5	EBI3	12.0948	2.91767	0.65218	4.47373	7.68683e-06	9.08723e-05
ENSG00000275074.1	NUDT18	40.475	1.58231	0.353978	4.47008	7.81913e-06	9.21061e-05
ENSG00000185559.14	DLK1	488.385	-5.45008	1.21995	-4.46747	7.91484e-06	9.30437e-05
ENSG00000247473.2	CARS1-AS1	15.3201	5.81202	1.30128	4.46638	7.95539e-06	9.33777e-05
ENSG00000196735.11	HLA-DQA1	67.0564	2.01772	0.452025	4.46372	8.05487e-06	9.41503e-05
ENSG00000138380.17	CARF	164.582	1.29259	0.289582	4.46364	8.05791e-06	9.41503e-05
ENSG00000185905.3	C16orf54	40.6428	1.03102	0.231196	4.45949	8.21555e-06	9.58952e-05
ENSG00000073910.21	FRY	544.496	1.25769	0.28247	4.4525	8.48782e-06	9.86741e-05
ENSG00000020181.17	ADGRA2	169.698	-1.14651	0.257511	-4.45228	8.49652e-06	9.87256e-05
ENSG00000259994.1	-	100.204	1.15332	0.259304	4.44777	8.67677e-06	0.000100668
ENSG00000234690.6	EPCAM-DT	97.237	1.29763	0.292153	4.44162	8.92831e-06	0.000103223
ENSG00000105825.12	TFPI2	182.482	-1.49648	0.337154	-4.43858	9.05528e-06	0.000104482
ENSG00000155897.9	ADCY8	73.089	-1.34221	0.302662	-4.43467	9.22129e-06	0.000105974
ENSG00000230269.6	LINC02525	125.548	1.16751	0.263313	4.43393	9.25316e-06	0.000106287
ENSG00000235298.1	-	79.3342	1.54175	0.347757	4.43343	9.27464e-06	0.000106375
ENSG00000182472.8	CAPN12	54.0674	-1.13628	0.256749	-4.42567	9.61431e-06	0.00010978
ENSG00000145920.14	CPLX2	981.355	-2.54054	0.575368	-4.41551	1.00772e-05	0.000114555
ENSG00000268120.1	-	118.651	-4.7323	1.0719	-4.41488	1.01067e-05	0.000114834
ENSG00000185551.14	NR2F2	1969.49	-5.31093	1.20431	-4.40992	1.0341e-05	0.000117208
ENSG00000181234.9	TMEM132C	240.011	3.86237	0.87631	4.40753	1.04554e-05	0.000118389
ENSG00000102524.11	TNFSF13B	17.8469	3.9644	0.899941	4.40518	1.05698e-05	0.000119217
ENSG00000278959.1	-	24.9035	3.58017	0.812966	4.40384	1.06351e-05	0.000119835
ENSG00000272983.1	-	38.0548	1.93477	0.43955	4.40172	1.07397e-05	0.000120943
ENSG00000232611.1	-	106.552	1.08474	0.246846	4.3944	1.11078e-05	0.000124494
ENSG00000279555.1	-	18.9578	2.81486	0.642235	4.3829	1.17107e-05	0.00013068
ENSG00000184788.13	SATL1	24.855	1.48348	0.338814	4.37846	1.19521e-05	0.000133245
ENSG00000258545.5	RHOXF1-AS1	75.3724	1.13403	0.259171	4.3756	1.21101e-05	0.000134812
ENSG00000116147.16	TNR	24.1183	2.39902	0.549512	4.36574	1.26696e-05	0.000140381
ENSG00000280079.1	-	143.055	-1.01534	0.232719	-4.36292	1.28335e-05	0.000141906
ENSG00000136010.13	ALDH1L2	397.719	1.08871	0.249601	4.36178	1.29006e-05	0.000142512
ENSG00000254034.2	-	17.1764	4.54384	1.04404	4.35216	1.34801e-05	0.000148204
ENSG00000179750.15	APOBEC3B	83.1004	1.25248	0.28881	4.33669	1.44645e-05	0.000158348
ENSG00000261094.2	-	53.8282	1.16441	0.268904	4.33021	1.48965e-05	0.000162385
ENSG00000165566.12	AMER2	719.609	-1.21819	0.281501	-4.32746	1.50837e-05	0.000164192
ENSG00000177875.4	CCDC184	378.537	-1.00874	0.233141	-4.32674	1.51335e-05	0.000164657
ENSG00000167995.15	BEST1	64.5398	1.51884	0.351107	4.32586	1.51938e-05	0.000165157
ENSG00000169884.13	WNT10B	24.872	3.63386	0.840541	4.32323	1.5376e-05	0.000166589
ENSG00000101846.6	STS	61.2433	-1.27514	0.295102	-4.32101	1.55318e-05	0.000167883
ENSG00000165495.15	PKNOX2	497.949	-1.31638	0.305018	-4.31574	1.59069e-05	0.000171456
ENSG00000137486.16	ARRB1	323.242	-1.298	0.301014	-4.3121	1.61713e-05	0.000173844
ENSG00000168806.7	LCMT2	156.331	-1.21482	0.281948	-4.30867	1.6424e-05	0.000176135
ENSG00000285292.1	ABCF2-H2BK1	70.6579	-9.22383	2.14164	-4.3069	1.65559e-05	0.000177375
ENSG00000280195.1	-	104.692	-1.0028	0.23292	-4.30535	1.6672e-05	0.000178535
ENSG00000278318.4	ZNF229	184.06	-2.7445	0.638797	-4.29636	1.73628e-05	0.000185761
ENSG00000182700.4	IGIP	50.9435	1.52354	0.355341	4.28756	1.80648e-05	0.00019238
ENSG00000283378.1	CNTNAP3C	90.1728	1.22362	0.285597	4.28443	1.8321e-05	0.000194929
ENSG00000258708.1	SLC25A21-AS1	62.7031	1.22167	0.285184	4.28381	1.83723e-05	0.000195204
ENSG00000120937.8	NPPB	6.10963	3.53547	0.826148	4.27946	1.87345e-05	0.000198688
ENSG00000280339.1	-	17.2152	2.13405	0.49892	4.27734	1.89136e-05	0.000200402
ENSG00000128917.7	DLL4	88.4786	2.24676	0.525681	4.27401	1.91987e-05	0.00020268
ENSG00000232104.3	RFX3-DT	44.3995	1.81362	0.424418	4.27318	1.92701e-05	0.000203247
ENSG00000123500.9	COL10A1	14.4431	-4.73256	1.10914	-4.26688	1.98221e-05	0.000208308
ENSG00000231817.8	LINC01198	49.3151	1.08627	0.254698	4.26493	1.99963e-05	0.000209852
ENSG00000112706.11	IMPG1	29.3326	2.38095	0.560307	4.24937	2.14374e-05	0.000222849
ENSG00000174403.15	-	77.5235	-3.15489	0.742925	-4.24657	2.17063e-05	0.00022534
ENSG00000132321.16	IQCA1	34.1556	-2.10942	0.497879	-4.23681	2.2672e-05	0.000234416
ENSG00000244124.1	-	33.0009	1.72983	0.409789	4.22128	2.4292e-05	0.000249601
ENSG00000273891.1	-	37.9372	1.84174	0.43717	4.21286	2.52156e-05	0.000258173
ENSG00000257379.1	-	110.495	2.09945	0.499379	4.20412	2.62098e-05	0.000267049
ENSG00000257135.5	-	40.7486	1.42644	0.339377	4.2031	2.63287e-05	0.000268023
ENSG00000237491.8	LINC01409	101.124	1.13174	0.269887	4.19339	2.74819e-05	0.000278902
ENSG00000265194.1	-	71.4109	1.11392	0.265792	4.19097	2.77765e-05	0.000281397
ENSG00000104447.12	TRPS1	345.113	1.06412	0.253962	4.19008	2.78854e-05	0.000282252
ENSG00000209482.1	SNORD83A	13.6645	3.82751	0.915914	4.17889	2.92931e-05	0.000295605
ENSG00000267909.2	CCDC177	63.4898	-1.78959	0.428708	-4.17437	2.98812e-05	0.00030074
ENSG00000247199.4	FBXO38-DT	18.9974	3.12722	0.752384	4.15641	3.23284e-05	0.000323116
ENSG00000110436.12	SLC1A2	255.379	1.20208	0.289497	4.15231	3.29136e-05	0.000328113
ENSG00000134245.17	WNT2B	147.549	-1.12074	0.270179	-4.14815	3.35168e-05	0.000332975
ENSG00000255201.1	-	69.4161	1.16343	0.280712	4.14458	3.40443e-05	0.00033778
ENSG00000244441.1	RPL34P9	6.46027	3.72196	0.898164	4.14396	3.41356e-05	0.00033854
ENSG00000119673.14	ACOT2	68.8628	-1.07983	0.261028	-4.13684	3.52122e-05	0.000348171
ENSG00000173175.14	ADCY5	316.343	-1.18563	0.286745	-4.1348	3.55268e-05	0.000350681
ENSG00000255458.5	SMIM14-DT	25.4547	1.88868	0.457332	4.12978	3.63104e-05	0.000357366
ENSG00000246477.3	-	28.816	1.74524	0.422604	4.12974	3.63182e-05	0.000357366
ENSG00000168702.17	LRP1B	41.7523	2.6149	0.633698	4.12641	3.68467e-05	0.0003617
ENSG00000261266.2	-	9.55312	5.31306	1.29077	4.1162	3.85162e-05	0.000376327
ENSG00000165023.6	DIRAS2	57.5715	-5.16844	1.25615	-4.11451	3.87996e-05	0.000378616
ENSG00000111783.12	RFX4	1710.94	-2.82795	0.68774	-4.11195	3.92336e-05	0.000381755
ENSG00000147889.17	CDKN2A	44.9327	1.59251	0.387291	4.11193	3.92371e-05	0.000381755
ENSG00000148704.12	VAX1	11.8561	-5.38244	1.30944	-4.11048	3.94835e-05	0.000383507
ENSG00000169122.11	FAM110B	152.296	-1.10438	0.26896	-4.10609	4.02405e-05	0.000390039
ENSG00000235034.6	C19orf81	55.2664	1.34502	0.327905	4.10184	4.09876e-05	0.000396615
ENSG00000120057.4	SFRP5	17.7878	-1.42237	0.346779	-4.10166	4.102e-05	0.000396762
ENSG00000283312.1	-	39.4413	1.31525	0.320726	4.10086	4.11614e-05	0.000397796
ENSG00000004948.14	CALCR	11.5276	-2.74973	0.671006	-4.09793	4.16867e-05	0.000402199
ENSG00000221818.8	EBF2	231.69	-1.6922	0.413335	-4.09401	4.23976e-05	0.000407695
ENSG00000258725.1	PRC1-AS1	12.0568	5.61626	1.37524	4.08384	4.42968e-05	0.000423664
ENSG00000121743.3	GJA3	18.6844	1.66485	0.407844	4.08207	4.46354e-05	0.000426196
ENSG00000269397.1	-	59.4414	1.32799	0.32538	4.08137	4.47716e-05	0.000427143
ENSG00000267055.1	-	11.4572	2.0226	0.495956	4.07819	4.5388e-05	0.00043231
ENSG00000243368.2	-	57.3872	1.3183	0.32339	4.0765	4.57193e-05	0.000435286
ENSG00000105971.14	CAV2	48.9197	1.19013	0.292848	4.06398	4.82438e-05	0.000457999
ENSG00000134330.18	IAH1	47.303	-1.33311	0.328354	-4.05997	4.90796e-05	0.000464977
ENSG00000273448.1	-	15.0197	2.52186	0.622938	4.04834	5.15815e-05	0.000485691
ENSG00000242622.1	-	50.11	1.21462	0.300721	4.03904	5.36707e-05	0.000503719
ENSG00000280142.1	-	25.7855	1.22983	0.304561	4.03805	5.38975e-05	0.000505643
ENSG00000173614.13	NMNAT1	115.962	1.09511	0.271432	4.03456	5.47045e-05	0.000511965
ENSG00000197768.10	STPG3	12.7938	3.06469	0.759717	4.03399	5.48382e-05	0.000513009
ENSG00000266208.1	-	36.3071	-1.21876	0.302333	-4.0312	5.54938e-05	0.000518511
ENSG00000172375.13	C2CD2L	253.904	-1.01433	0.251817	-4.02804	5.6243e-05	0.000524874
ENSG00000225808.1	-	19.82	1.7297	0.429747	4.02492	5.6995e-05	0.000530819
ENSG00000178809.11	TRIM73	134.492	1.60139	0.397919	4.02441	5.71176e-05	0.000531747
ENSG00000255150.2	EID3	10.3083	-5.12444	1.27345	-4.02408	5.71996e-05	0.000532295
ENSG00000273284.1	-	33.2352	1.32168	0.329961	4.00556	6.18697e-05	0.000571837
ENSG00000164929.16	BAALC	134.408	1.40836	0.351872	4.00247	6.26842e-05	0.000578438
ENSG00000247400.3	DNAJC3-DT	112.301	1.13636	0.284575	3.99319	6.51898e-05	0.00059845
ENSG00000157087.18	ATP2B2	53.0546	-2.72278	0.683184	-3.98542	6.73597e-05	0.000615262
ENSG00000136932.13	TRMO	79.9039	-1.52551	0.382885	-3.98427	6.76887e-05	0.000617951
ENSG00000280367.1	-	37.6753	1.53491	0.385528	3.98132	6.85335e-05	0.000624182
ENSG00000260777.1	-	30.5192	1.29272	0.324802	3.98001	6.8911e-05	0.000626631
ENSG00000257702.3	LBX2-AS1	14.4733	2.47509	0.622727	3.9746	7.04972e-05	0.000639293
ENSG00000268225.2	-	39.1491	1.32686	0.333907	3.97376	7.07477e-05	0.000641313
ENSG00000258479.5	-	8.09649	5.13394	1.29284	3.97104	7.15584e-05	0.000647898
ENSG00000255399.3	TBX5-AS1	8.25936	-6.27994	1.58158	-3.97069	7.16658e-05	0.000648617
ENSG00000236039.2	LINC02889	25.9839	2.10588	0.530432	3.97013	7.18333e-05	0.000649877
ENSG00000279878.1	-	7.87699	3.28953	0.828744	3.9693	7.20849e-05	0.000651216
ENSG00000010610.9	CD4	83.0457	1.06574	0.268559	3.96835	7.23708e-05	0.00065346
ENSG00000184378.2	ACTRT3	14.851	-1.79317	0.452252	-3.96497	7.3406e-05	0.000661255
ENSG00000272807.1	-	23.5549	1.663	0.420325	3.95646	7.60684e-05	0.000682575
ENSG00000198429.9	ZNF69	68.0975	-1.16156	0.29401	-3.95074	7.79099e-05	0.000697203
ENSG00000198889.4	DCAF12L1	26.474	-1.21972	0.308954	-3.94789	7.88428e-05	0.000705005
ENSG00000203799.12	CCDC162P	42.341	1.58518	0.401799	3.94521	7.97301e-05	0.000711561
ENSG00000261617.1	LINC02177	29.8414	1.69799	0.431236	3.93749	8.23369e-05	0.000732843
ENSG00000274828.1	-	87.0017	1.16215	0.295203	3.93677	8.25845e-05	0.000734763
ENSG00000206344.7	HCG27	13.3059	3.27664	0.832717	3.93488	8.32392e-05	0.00073929
ENSG00000267127.7	-	41.6872	2.37092	0.602547	3.93484	8.32534e-05	0.00073929
ENSG00000254166.2	PCAT2	33.6841	1.81214	0.460719	3.9333	8.37884e-05	0.000743184
ENSG00000250709.1	CCDC169-SOHLH2	65.0182	1.57917	0.401669	3.93153	8.44087e-05	0.000747729
ENSG00000246334.2	-	23.3333	2.45843	0.627227	3.91953	8.87214e-05	0.000781534
ENSG00000175189.3	INHBC	9.72053	2.32149	0.592511	3.91805	8.92692e-05	0.000785955
ENSG00000170390.15	DCLK2	776.012	-1.46713	0.374942	-3.91295	9.11756e-05	0.000801318
ENSG00000226696.5	LENG8-AS1	70.5246	1.16285	0.297741	3.90556	9.40065e-05	0.000822753
ENSG00000244219.6	TMEM225B	23.9737	3.09723	0.79369	3.90232	9.5277e-05	0.00083261
ENSG00000272631.1	-	44.089	1.36208	0.349503	3.89719	9.73155e-05	0.000848497
ENSG00000272374.1	-	36.6901	2.3175	0.594799	3.89627	9.76845e-05	0.000851071
ENSG00000136147.17	PHF11	66.1606	1.03976	0.267175	3.89167	9.9558e-05	0.000866087
ENSG00000163734.4	CXCL3	38.2297	1.33555	0.343312	3.89018	0.000100168	0.000870412
ENSG00000150594.6	ADRA2A	88.8317	1.1529	0.296399	3.8897	0.00010037	0.00087151
ENSG00000198857.3	-	11.0549	2.51914	0.647768	3.88896	0.000100676	0.000872852
ENSG00000259985.1	-	36.0454	-1.17684	0.303028	-3.88361	0.000102915	0.000890773
ENSG00000262312.2	-	11.8793	4.42372	1.13953	3.88204	0.000103584	0.000895373
ENSG00000109158.10	GABRA4	7.07991	-3.39046	0.873584	-3.88109	0.000103989	0.000898201
ENSG00000136237.18	RAPGEF5	328.067	1.04766	0.270487	3.87323	0.000107402	0.000923648
ENSG00000144355.14	DLX1	9.01103	-5.14154	1.33182	-3.86055	0.000113132	0.000967216
ENSG00000244932.2	-	4.64291	5.23506	1.35606	3.86051	0.000113152	0.000967216
ENSG00000158373.8	H2BC5	149.584	-1.10599	0.286538	-3.85984	0.000113462	0.000969504
ENSG00000226435.10	-	9.44938	3.25813	0.845956	3.85142	0.000117436	0.000999398
ENSG00000198221.8	-	202.727	1.04467	0.271366	3.84966	0.000118283	0.00100586
ENSG00000169247.12	SH3TC2	19.0002	-2.92316	0.759783	-3.84737	0.000119394	0.00101457
ENSG00000154975.13	CA10	19.7658	1.57733	0.410186	3.84542	0.000120348	0.00102154
ENSG00000213888.3	-	77.6942	-1.08103	0.281136	-3.8452	0.000120452	0.00102205
ENSG00000236296.8	-	4.35789	-7.01891	1.82616	-3.84353	0.000121275	0.00102828
ENSG00000214313.8	-	8.1306	3.26385	0.850362	3.83819	0.000123946	0.00104851
ENSG00000226937.9	CEP164P1	11.0764	2.90442	0.756784	3.83785	0.000124119	0.00104931
ENSG00000139410.14	SDSL	67.7091	1.13131	0.295153	3.83294	0.000126621	0.00106578
ENSG00000244280.1	-	45.8983	1.52358	0.398063	3.82749	0.000129455	0.00108567
ENSG00000281490.1	-	94.9957	-1.11001	0.290055	-3.82691	0.000129763	0.00108786
ENSG00000279342.2	-	98.0094	1.15202	0.301522	3.82067	0.000133092	0.00111228
ENSG00000275318.1	LOC100419515	24.3824	1.286	0.336857	3.81764	0.000134737	0.00112507
ENSG00000177096.8	PHETA2	14.1233	-4.63375	1.21443	-3.81558	0.000135861	0.00113263
ENSG00000183671.12	CMKLR2	26.4189	-2.33457	0.612441	-3.8119	0.0001379	0.00114691
ENSG00000183690.12	EFHC2	36.8731	-1.14301	0.300091	-3.80887	0.000139606	0.00115818
ENSG00000183977.13	PP2D1	21.0148	1.44323	0.379576	3.80221	0.00014341	0.00118676
ENSG00000229127.1	-	24.0425	1.54438	0.406318	3.80091	0.000144167	0.00119131
ENSG00000279355.1	-	34.5346	1.59187	0.418909	3.80005	0.000144666	0.00119415
ENSG00000236255.1	-	86.9485	1.07853	0.284051	3.79697	0.000146477	0.00120738
ENSG00000262703.1	-	20.228	1.8107	0.477297	3.79365	0.000148447	0.00122187
ENSG00000248323.6	LUCAT1	49.1354	1.60267	0.422547	3.79288	0.000148908	0.00122523
ENSG00000279080.1	-	64.0317	1.09626	0.289136	3.7915	0.000149743	0.00123122
ENSG00000099769.5	IGFALS	5.48804	5.5555	1.46806	3.78425	0.000154174	0.00126225
ENSG00000167157.10	PRRX2	73.5623	-1.11107	0.293741	-3.78248	0.000155276	0.00126993
ENSG00000130988.12	RGN	16.1382	-1.71308	0.453153	-3.78035	0.000156609	0.00127992
ENSG00000070886.11	EPHA8	75.0048	-1.02839	0.272193	-3.77818	0.000157977	0.00128973
ENSG00000149633.11	KIAA1755	64.1251	-4.80411	1.27197	-3.77691	0.000158787	0.00129497
ENSG00000185129.5	PURA	284.709	1.27544	0.337824	3.77546	0.000159715	0.00130162
ENSG00000165084.15	C8orf34	68.1531	-1.06341	0.281704	-3.77493	0.000160054	0.00130393
ENSG00000140090.17	SLC24A4	19.5758	1.76075	0.466814	3.77184	0.000162049	0.00131693
ENSG00000137872.16	SEMA6D	219.483	-1.19751	0.317779	-3.76839	0.000164305	0.00133432
ENSG00000164694.16	FNDC1	14.9281	-2.87539	0.763206	-3.76752	0.00016488	0.00133664
ENSG00000248445.5	SEMA6A-AS1	97.4801	1.11216	0.295512	3.76352	0.000167538	0.00135486
ENSG00000130822.15	PNCK	151.099	1.01829	0.270591	3.7632	0.000167755	0.00135614
ENSG00000238266.2	LINC00707	33.077	-1.33948	0.356476	-3.75755	0.000171584	0.00138515
ENSG00000088881.20	EBF4	250.29	1.59447	0.42441	3.75692	0.000172019	0.00138769
ENSG00000099834.18	CDHR5	85.8424	3.34994	0.89491	3.74332	0.000181603	0.00145737
ENSG00000112273.6	HDGFL1	5.15719	-4.99791	1.33522	-3.74314	0.000181738	0.00145794
ENSG00000178773.14	CPNE7	97.8531	-1.1043	0.295177	-3.74113	0.000183193	0.00146707
ENSG00000182324.6	KCNJ14	65.767	1.02398	0.273791	3.73999	0.000184027	0.00147171
ENSG00000160460.15	SPTBN4	116.326	1.11532	0.298407	3.73757	0.000185808	0.0014839
ENSG00000106479.10	ZNF862	354.342	1.29097	0.345421	3.73738	0.000185951	0.00148452
ENSG00000106336.12	FBXO24	43.8472	1.60913	0.430637	3.73664	0.000186498	0.00148786
ENSG00000110723.11	EXPH5	81.897	1.07195	0.287043	3.73445	0.000188126	0.00149826
ENSG00000175267.14	VWA3A	21.4904	5.44542	1.45883	3.73274	0.000189405	0.0015074
ENSG00000182885.16	ADGRG3	16.5216	1.937	0.519287	3.73011	0.000191394	0.00151992
ENSG00000168874.12	ATOH8	80.2894	-2.28482	0.612781	-3.72861	0.00019254	0.00152709
ENSG00000215032.2	GNL3LP1	67.2439	1.0796	0.289695	3.72666	0.000194033	0.00153734
ENSG00000230424.1	EMC1-AS1	21.4659	1.60342	0.431334	3.71735	0.000201324	0.00158749
ENSG00000081818.3	PCDHB4	40.8252	1.22678	0.330185	3.71543	0.000202861	0.00159742
ENSG00000118515.11	SGK1	186.159	-1.29667	0.349072	-3.71462	0.000203508	0.00160143
ENSG00000141744.3	PNMT	23.817	-1.68616	0.454091	-3.71326	0.000204608	0.0016079
ENSG00000267858.5	MZF1-AS1	71.1136	1.32027	0.355583	3.71298	0.000204837	0.00160914
ENSG00000120907.17	ADRA1A	36.2843	1.77984	0.479649	3.71072	0.000206675	0.00162248
ENSG00000140961.12	OSGIN1	49.5393	1.54619	0.41681	3.70958	0.000207607	0.00162703
ENSG00000169548.3	ZNF280A	25.1831	1.24999	0.337409	3.70469	0.000211653	0.00165425
ENSG00000284874.1	SEPT5-GP1BB	162.871	-2.11852	0.57206	-3.70333	0.000212789	0.001662
ENSG00000127366.5	TAS2R5	35.0929	1.5674	0.423262	3.70314	0.000212944	0.00166212
ENSG00000211451.12	-	51.0841	1.3342	0.360818	3.69772	0.000217549	0.00169345
ENSG00000135116.9	HRK	176.299	1.35402	0.366213	3.69736	0.000217849	0.00169522
ENSG00000271032.1	-	6.40297	3.43109	0.929008	3.69328	0.000221376	0.00171938
ENSG00000161912.18	-	199.906	1.16183	0.314793	3.69078	0.000223564	0.00173559
ENSG00000141526.16	SLC16A3	480.91	1.01752	0.275797	3.68938	0.000224801	0.00174461
ENSG00000250208.6	FZD10-AS1	290.382	-1.68019	0.455874	-3.68565	0.000228123	0.00176742
ENSG00000181016.9	LSMEM1	46.1461	1.42606	0.386976	3.68512	0.000228592	0.00177046
ENSG00000246922.8	UBAP1L	191.17	1.22753	0.333172	3.68438	0.00022926	0.00177384
ENSG00000110680.12	CALCA	11.5919	1.79375	0.486885	3.68413	0.000229485	0.00177462
ENSG00000233967.6	-	37.3093	1.12536	0.305464	3.6841	0.000229514	0.00177462
ENSG00000197558.11	SSPOP	221.914	2.56658	0.697176	3.68139	0.000231964	0.00179177
ENSG00000115474.6	KCNJ13	4.77184	5.29622	1.44008	3.67772	0.00023533	0.00181352
ENSG00000235890.2	TSPEAR-AS1	23.7674	3.30254	0.898062	3.67741	0.000235617	0.00181513
ENSG00000224940.8	PRRT4	67.9749	-2.06727	0.562375	-3.67597	0.000236948	0.00182416
ENSG00000108375.12	RNF43	89.1278	1.24584	0.339504	3.66958	0.000242946	0.0018635
ENSG00000089225.19	TBX5	14.0406	-3.07476	0.837928	-3.66948	0.000243049	0.00186367
ENSG00000137648.17	TMPRSS4	16.631	-2.2872	0.623796	-3.66658	0.000245817	0.00188115
ENSG00000279799.1	-	7.56066	3.78945	1.03368	3.66597	0.000246402	0.00188437
ENSG00000124479.9	NDP	31.6893	-1.99727	0.544889	-3.66546	0.000246893	0.0018875
ENSG00000151773.12	CCDC122	132.907	1.20669	0.329413	3.66315	0.000249132	0.00190399
ENSG00000183023.18	SLC8A1	181.795	-1.08548	0.296601	-3.65974	0.000252469	0.00192567
ENSG00000283982.1	LOC101929563	19.476	1.40962	0.385567	3.65596	0.000256218	0.0019504
ENSG00000155093.18	PTPRN2	279.454	-4.48059	1.22789	-3.64903	0.000263237	0.00199922
ENSG00000115339.13	GALNT3	141.498	1.2605	0.345537	3.64794	0.000264348	0.00200634
ENSG00000054356.13	PTPRN	350.383	1.25669	0.344581	3.64701	0.00026531	0.00201298
ENSG00000138798.11	EGF	174.672	1.18752	0.32563	3.64683	0.000265494	0.00201305
ENSG00000183091.19	NEB	71.3695	1.11443	0.305688	3.64563	0.000266733	0.00202111
ENSG00000101349.16	PAK5	108.996	-1.19438	0.327769	-3.64396	0.000268476	0.00203099
ENSG00000186973.10	CFAP144	33.5779	3.30015	0.905874	3.64306	0.000269418	0.00203745
ENSG00000230392.1	LINC03098	13.0416	1.8732	0.514464	3.64108	0.000271494	0.00205078
ENSG00000134324.11	LPIN1	638.923	1.09965	0.302022	3.64096	0.000271625	0.00205078
ENSG00000249898.7	-	57.323	1.09281	0.300172	3.64061	0.000271988	0.00205284
ENSG00000130518.16	IQCN	46.3893	2.83137	0.778895	3.63511	0.000277864	0.00209104
ENSG00000283208.1	-	24.9541	1.90951	0.525633	3.63278	0.000280386	0.00210454
ENSG00000205763.13	-	112.878	-3.91673	1.0792	-3.6293	0.000284187	0.00212891
ENSG00000187037.8	GPR141	21.6353	2.02879	0.559371	3.62691	0.000286831	0.00214385
ENSG00000268262.1	-	44.2162	-1.42545	0.393316	-3.62417	0.000289892	0.00216463
ENSG00000109436.7	TBC1D9	401.553	-1.16797	0.322357	-3.6232	0.000290978	0.00217063
ENSG00000266955.1	-	36.5289	1.01996	0.281528	3.62294	0.000291276	0.00217215
ENSG00000006016.10	CRLF1	52.6754	-1.2266	0.33859	-3.62267	0.000291583	0.00217374
ENSG00000162552.14	WNT4	55.256	1.56467	0.432346	3.61903	0.00029571	0.00220379
ENSG00000262304.2	-	28.9307	6.2681	1.73432	3.61416	0.000301321	0.00224071
ENSG00000020577.13	SAMD4A	603.672	1.02385	0.283467	3.61187	0.000303994	0.00225897
ENSG00000280069.1	-	29.2941	1.46893	0.407321	3.60633	0.000310564	0.00230292
ENSG00000275759.1	-	20.5063	1.72447	0.478184	3.60629	0.000310607	0.00230292
ENSG00000130957.4	FBP2	12.8127	2.56677	0.712024	3.60489	0.000312282	0.00231316
ENSG00000189056.13	RELN	312.773	-1.55702	0.432124	-3.60317	0.000314361	0.00232627
ENSG00000254595.1	LOC644169	50.5543	1.27493	0.354025	3.60124	0.000316699	0.00234132
ENSG00000127364.3	TAS2R4	35.3274	1.32045	0.366691	3.601	0.000316998	0.00234278
ENSG00000102554.13	KLF5	88.8401	1.5865	0.440647	3.60039	0.000317744	0.00234755
ENSG00000285799.1	-	11.8804	2.3294	0.648929	3.58961	0.000331172	0.00243506
ENSG00000203709.11	-	27.9736	2.2676	0.633256	3.58085	0.000342478	0.0025102
ENSG00000164778.4	EN2	134.275	-4.4025	1.22984	-3.57975	0.000343922	0.00251913
ENSG00000184368.15	MAP7D2	131.949	1.03171	0.288306	3.57852	0.000345542	0.00252784
ENSG00000179168.14	GGN	42.2047	1.89376	0.529518	3.57638	0.000348381	0.00254704
ENSG00000272031.2	ANKRD34A	31.3239	2.35979	0.659827	3.57638	0.000348387	0.00254704
ENSG00000138079.13	SLC3A1	16.4133	3.70345	1.03577	3.57554	0.000349505	0.00255366
ENSG00000183401.11	CCDC159	81.7263	-1.04934	0.293602	-3.57404	0.000351522	0.00256403
ENSG00000163617.10	CCDC191	149.425	1.12025	0.313447	3.57398	0.000351599	0.00256403
ENSG00000260924.2	-	35.5119	1.20843	0.338513	3.56983	0.000357215	0.0025976
ENSG00000204054.13	-	121.08	1.38027	0.388048	3.55696	0.000375168	0.00271703
ENSG00000259448.2	-	28.0165	2.20531	0.621325	3.54937	0.000386153	0.00278784
ENSG00000198732.10	SMOC1	474.409	-1.0691	0.301224	-3.54918	0.000386439	0.00278903
ENSG00000189366.9	-	15.035	-1.84851	0.522079	-3.54067	0.000399111	0.00286437
ENSG00000174516.14	PELI3	167.269	-1.12301	0.317322	-3.53903	0.000401597	0.00287863
ENSG00000214140.10	PRCD	17.1163	2.38	0.672856	3.53716	0.000404453	0.00289551
ENSG00000112562.18	SMOC2	84.617	-1.12266	0.317795	-3.53266	0.0004114	0.00293705
ENSG00000274893.1	-	23.2759	1.34946	0.38233	3.52957	0.000416239	0.00296517
ENSG00000185052.11	SLC24A3	66.1572	-1.31829	0.37351	-3.52947	0.000416397	0.00296538
ENSG00000237017.1	-	42.9114	1.6569	0.469465	3.52933	0.00041661	0.00296599
ENSG00000206579.8	XKR4	137.332	1.38653	0.39326	3.52573	0.000422318	0.00299923
ENSG00000063127.15	SLC6A16	253.689	1.27416	0.361656	3.52312	0.000426506	0.00302545
ENSG00000148057.15	IDNK	15.4422	-2.87026	0.814697	-3.5231	0.000426535	0.00302545
ENSG00000283491.1	-	20.0754	1.59414	0.452509	3.52289	0.000426871	0.0030269
ENSG00000224729.5	PCOLCE-AS1	49.9271	1.07877	0.306319	3.52173	0.00042874	0.00303643
ENSG00000204219.10	TCEA3	24.0739	-3.48864	0.992181	-3.51613	0.000437891	0.00309459
ENSG00000171757.15	LRRC34	71.8375	-1.31354	0.3737	-3.51494	0.000439848	0.00310462
ENSG00000167434.9	CA4	32.9363	1.66091	0.47282	3.51276	0.00044347	0.00312827
ENSG00000165194.15	PCDH19	380.767	-1.1709	0.333746	-3.50836	0.000450873	0.00317467
ENSG00000005102.12	MEOX1	85.0424	-4.50266	1.28364	-3.50772	0.00045197	0.00318046
ENSG00000285280.1	-	8.97963	3.12885	0.892184	3.50695	0.000453273	0.00318769
ENSG00000111424.10	VDR	8.93803	-2.78183	0.794149	-3.50291	0.00046021	0.00323155
ENSG00000260141.1	-	5.88344	2.81687	0.804745	3.50033	0.00046469	0.00326102
ENSG00000040731.10	CDH10	173.6	-1.81265	0.518122	-3.49849	0.000467896	0.00328053
ENSG00000262484.1	CCER2	12.6802	2.86082	0.818074	3.49702	0.00047049	0.00329671
ENSG00000267535.1	LINC00868	10.7207	2.28691	0.65417	3.4959	0.00047247	0.00330758
ENSG00000170324.20	FRMPD2	52.7231	1.82077	0.521049	3.49444	0.000475062	0.00332322
ENSG00000198939.7	ZFP2	40.1558	1.33895	0.383261	3.49359	0.00047658	0.00333231
ENSG00000280353.1	-	15.4619	2.71532	0.777338	3.4931	0.000477443	0.00333632
ENSG00000270903.1	HNRNPA3P9	6.08107	4.77842	1.36807	3.49282	0.000477957	0.0033389
ENSG00000171790.15	SLFNL1	23.0484	2.33242	0.667843	3.49247	0.000478573	0.00334111
ENSG00000180440.3	SERTM1	59.1226	-1.0417	0.298302	-3.49208	0.00047927	0.00334402
ENSG00000042062.11	RIPOR3	107.709	1.1488	0.329508	3.48642	0.000489534	0.00340535
ENSG00000253507.5	-	47.9772	-2.37999	0.683057	-3.48432	0.000493392	0.00342909
ENSG00000007171.17	NOS2	20.7777	-1.31168	0.376996	-3.47929	0.000502739	0.00348461
ENSG00000242574.8	HLA-DMB	33.2057	1.13194	0.32537	3.47892	0.000503435	0.00348734
ENSG00000259488.2	DUT-AS1	43.4134	1.53722	0.442034	3.4776	0.00050592	0.00349826
ENSG00000237227.1	-	10.1533	2.47971	0.713186	3.47695	0.000507148	0.00350465
ENSG00000205236.6	-	264.655	1.05206	0.302631	3.47636	0.000508261	0.00351024
ENSG00000197714.8	ZNF460	118.545	1.02289	0.294255	3.4762	0.000508582	0.00351083
ENSG00000279331.1	RBM12B-AS1	27.9138	1.24911	0.359779	3.47189	0.000516805	0.00355771
ENSG00000198590.11	APRG1	29.3372	1.67434	0.48261	3.46934	0.000521731	0.00358184
ENSG00000136274.8	NACAD	556.37	-1.00964	0.291177	-3.46743	0.000525468	0.00360642
ENSG00000228570.7	NUTM2E	9.43915	4.95995	1.43073	3.46673	0.000526834	0.00361365
ENSG00000086288.11	NME8	78.9474	1.69623	0.48978	3.46325	0.000533688	0.0036574
ENSG00000115998.7	C2orf42	108.591	-1.009	0.291511	-3.46127	0.000537637	0.00368119
ENSG00000168060.15	NAALADL1	35.6095	-1.57274	0.454765	-3.45836	0.000543469	0.00371011
ENSG00000147174.11	GCNA	34.2073	1.23441	0.356979	3.45792	0.000544355	0.00371444
ENSG00000087128.9	TMPRSS11E	15.766	1.45134	0.420133	3.45447	0.000551376	0.00375521
ENSG00000181804.14	SLC9A9	55.4298	-1.98663	0.575768	-3.4504	0.00055975	0.00380363
ENSG00000131187.9	F12	47.6643	1.15665	0.335223	3.45038	0.000559804	0.00380363
ENSG00000273340.1	-	10.6823	1.88274	0.545758	3.44976	0.000561083	0.00381009
ENSG00000136404.15	TM6SF1	28.3912	2.2241	0.645748	3.44422	0.000572702	0.00388099
ENSG00000223374.1	-	46.6234	1.1411	0.331354	3.44374	0.000573721	0.00388562
ENSG00000080031.9	PTPRH	50.9148	2.41832	0.702702	3.44146	0.000578587	0.00391398
ENSG00000115423.18	DNAH6	38.3767	-2.81559	0.818159	-3.44137	0.000578777	0.00391412
ENSG00000227591.5	HSD11B1-AS1	4.82815	3.70969	1.07969	3.43587	0.000590647	0.00398622
ENSG00000198739.10	LRRTM3	25.4619	-3.26726	0.951601	-3.43344	0.000595982	0.00401519
ENSG00000050628.20	PTGER3	17.8226	-2.94439	0.85789	-3.43213	0.000598863	0.00403106
ENSG00000279541.1	-	37.1799	1.47874	0.431049	3.43056	0.000602341	0.00404622
ENSG00000131196.17	NFATC1	64.4807	1.05401	0.307392	3.42889	0.000606058	0.00406669
ENSG00000274461.1	LINC02930	25.4973	1.62534	0.474372	3.42629	0.000611877	0.00410192
ENSG00000215474.7	SKOR2	14.3539	-4.78932	1.39822	-3.42528	0.000614155	0.0041148
ENSG00000267662.1	-	10.7396	1.89654	0.554198	3.42213	0.000621336	0.00415568
ENSG00000177098.8	SCN4B	44.2204	1.42135	0.41564	3.41967	0.000626968	0.00418897
ENSG00000251533.2	LINC00605	7.89923	-4.87761	1.42647	-3.41935	0.000627715	0.00419106
ENSG00000280269.1	-	4.57173	4.84012	1.41586	3.4185	0.000629671	0.00420169
ENSG00000197653.15	DNAH10	120.578	-2.41132	0.70631	-3.41397	0.00064023	0.00426475
ENSG00000244040.6	IL12A-AS1	11.7429	3.30728	0.970102	3.4092	0.000651528	0.00433376
ENSG00000234663.6	-	36.1149	3.70239	1.08676	3.40681	0.000657266	0.00436564
ENSG00000003400.14	CASP10	49.0663	1.75823	0.51619	3.40616	0.000658828	0.00437224
ENSG00000120251.19	GRIA2	369.729	-4.36956	1.28293	-3.40593	0.000659393	0.00437473
ENSG00000274184.1	-	8.73536	4.6206	1.35677	3.4056	0.000660189	0.00437875
ENSG00000262691.1	-	27.5889	1.49898	0.44072	3.40121	0.000670874	0.00443561
ENSG00000237877.6	-	10.9679	2.52771	0.743276	3.40077	0.000671958	0.00444144
ENSG00000134077.15	THUMPD3	57.0782	-1.60661	0.472508	-3.40018	0.000673419	0.00444861
ENSG00000277268.1	LHX1-DT	40.0137	-2.76936	0.81475	-3.39903	0.000676249	0.00446603
ENSG00000070019.4	GUCY2C	22.7585	-1.36098	0.400676	-3.39671	0.000682024	0.00450288
ENSG00000276071.1	-	16.4822	2.30023	0.678098	3.39218	0.000693384	0.00456722
ENSG00000196358.10	NTNG2	118.691	2.79446	0.823963	3.39149	0.000695132	0.00457633
ENSG00000118271.10	TTR	8.43558	4.54163	1.34076	3.38736	0.000705694	0.00463926
ENSG00000280114.1	-	11.4921	2.21001	0.652592	3.3865	0.000707895	0.0046524
ENSG00000179935.9	LINC00652	43.8315	1.53077	0.452104	3.38587	0.000709531	0.0046605
ENSG00000139278.9	GLIPR1	63.1458	2.03283	0.600813	3.38346	0.000715792	0.00469228
ENSG00000143995.19	MEIS1	1207.36	-3.68329	1.08879	-3.38291	0.000717212	0.00469759
ENSG00000251158.1	LOC728506	25.8315	2.41981	0.716246	3.37846	0.000728935	0.00476625
ENSG00000158473.6	CD1D	30.3994	1.043	0.308852	3.37703	0.000732726	0.00478969
ENSG00000260578.1	-	28.1975	1.42519	0.422037	3.37693	0.000733004	0.00479015
[truncated: 600 more rows]
