# Supplementary material for: MECP2 mutations disrupt pluripotent stem cell fate through remodeling of the three-dimensional genome
Source: Cell Death Dis. 2026 May 8;17(1):609. doi: 10.1038/s41419-026-08837-4 (PMC13324534; doi:10.1038/s41419-026-08837-4)
Supplement: Supplementary file 6 — Supplement Table 3 [file 41419_2026_8837_MOESM6_ESM.xlsx]

## Sheet: IPS-MECP2del6 DARs+Chipseeker
seqnames	start	end	width	strand	Conc	Conc_IPS269_275del6	Conc_IPScontrol	Fold	p.value	FDR	annotation	SYMBOL
chr19	8832543	8832943	401	*	8.56471	6.91057	9.31513	-2.39875	3.41666e-118	6.49941e-113	Distal Intergenic	OR2Z1
chr12	117580674	117581074	401	*	8.19523	8.92838	6.62918	2.29272	5.98289e-103	5.69054e-98	Distal Intergenic	TESC
chr19	36797239	36797639	401	*	7.98187	6.2199	8.75177	-2.52351	3.81199e-95	2.41714e-90	Distal Intergenic	LOC100134317
chr19	50266934	50267334	401	*	7.79745	8.62079	5.68027	2.91948	1.39666e-93	6.64205e-89	Promoter (<=1kb)	TSKS
chr19	50148078	50148478	401	*	7.20915	8.04354	5.00417	3.02248	6.23131e-71	2.03622e-66	Promoter (2-3kb)	SCAF1
chr19	21463774	21464174	401	*	7.56475	5.79669	8.33571	-2.51997	6.42249e-71	2.03622e-66	Distal Intergenic	ZNF708
chr19	9309621	9310021	401	*	8.0989	6.88553	8.74851	-1.84262	9.67416e-69	2.62898e-64	Distal Intergenic	OR7D2
chr8	144700392	144700792	401	*	6.63527	4.08944	7.50613	-3.37318	1.82403e-53	4.33726e-49	Promoter (<=1kb)	GFUS
chr17	4899291	4899691	401	*	6.68429	3.94789	7.57177	-3.56793	5.61145e-52	1.18605e-47	Promoter (1-2kb)	INCA1
chr19	50329221	50329621	401	*	9.25971	9.74877	8.51423	1.20236	6.43083e-52	1.22332e-47	Intron (uc002ppw.2/81857, intron 3 of 17)	MED25
chr19	55156567	55156967	401	*	8.50209	7.70385	9.01299	-1.26796	7.05562e-50	1.22015e-45	Promoter (1-2kb)	LILRB4
chr6	3068803	3069203	401	*	6.65359	4.61319	7.46662	-2.81787	1.15231e-49	1.82668e-45	Intron (uc003muv.4/8737, intron 1 of 12)	RIPK1
chr3	110971163	110971563	401	*	6.50971	7.35721	4.19223	3.12104	1.24248e-47	1.8181e-43	Distal Intergenic	NECTIN3
chr19	36916137	36916537	401	*	7.44343	6.10276	8.12615	-2.00111	8.38307e-47	1.13906e-42	Distal Intergenic	LOC644189
chr19	53254719	53255119	401	*	6.92517	2.03925	7.90056	-5.65819	3.07109e-46	3.89469e-42	Distal Intergenic	ZNF611
chr19	17606087	17606487	401	*	8.19142	7.30509	8.73642	-1.38172	4.17219e-45	4.9604e-41	Promoter (<=1kb)	SLC27A1
chr6	43926718	43927118	401	*	8.34705	8.8839	7.48243	1.35318	6.68883e-45	7.48469e-41	Distal Intergenic	LINC03040
chr19	50608037	50608437	401	*	8.29823	8.79913	7.52451	1.23172	2.18989e-43	2.31432e-39	Promoter (<=1kb)	SNAR-A3
chr10	11742297	11742697	401	*	6.33412	3.0315	7.25909	-4.12321	3.53633e-43	3.54055e-39	Distal Intergenic	ECHDC3
chr19	37210450	37210850	401	*	6.94959	1.79452	7.9292	-5.89307	4.38499e-43	4.17072e-39	Exon (uc002oeo.1/163081, exon 6 of 6)	ZNF567
chr15	24772814	24773214	401	*	6.33186	3.04832	7.25581	-4.11759	1.98206e-42	1.79543e-38	Distal Intergenic	PWRN1
chr6	26043602	26044002	401	*	8.31775	7.56268	8.81086	-1.20357	1.92985e-41	1.66868e-37	Promoter (<=1kb)	H2BC3
chr14	24310661	24311061	401	*	6.38804	3.36237	7.29662	-3.83521	2.08135e-41	1.72143e-37	Distal Intergenic	DHRS4
chr4	103019451	103019851	401	*	6.48209	2.52336	7.43494	-4.77261	2.24432e-41	1.77887e-37	Distal Intergenic	SLC39A8
chr1	201259566	201259966	401	*	6.5596	4.67343	7.34994	-2.64851	4.42584e-41	3.36765e-37	Intron (uc001gwd.3/5317, intron 1 of 14)	PKP1
chr3	44554906	44555306	401	*	6.32065	2.56919	7.26607	-4.54324	1.51422e-40	1.10787e-36	Intron (uc011azw.1/353274, intron 1 of 6)	ZNF445
chr19	45940241	45940641	401	*	6.20046	2.92025	7.12423	-4.09811	7.317e-40	5.15515e-36	Intron (uc002pbu.2/2067, intron 1 of 8)	ERCC1
chrY	19077321	19077721	401	*	6.28907	3.7527	7.15904	-3.33932	9.85454e-40	6.695e-36	Distal Intergenic	FAM41AY2
chr8	21456029	21456429	401	*	6.52775	7.33855	4.50341	2.79422	1.14946e-39	7.53996e-36	Distal Intergenic	GFRA2
chr19	50203371	50203771	401	*	6.28223	7.1515	3.75325	3.32876	2.38198e-39	1.51039e-35	Intron (uc002ppl.4/126129, intron 4 of 13)	CPT1C
chr14	68628401	68628801	401	*	6.60629	4.72342	7.3961	-2.63728	3.29091e-39	2.01942e-35	Intron (uc001xkd.3/5890, intron 7 of 10)	RAD51B
chr19	50230417	50230817	401	*	6.2462	7.10844	3.78938	3.2558	3.76378e-39	2.23742e-35	Distal Intergenic	CPT1C
chr18	50297866	50298266	401	*	6.23723	2.90519	7.16376	-4.13441	4.5519e-39	2.62392e-35	Intron (uc002lfe.2/1630, intron 2 of 28)	DCC
chr6	26240075	26240475	401	*	7.94595	7.06112	8.49038	-1.36757	8.09859e-39	4.53109e-35	Promoter (<=1kb)	H4C6
chr12	132275116	132275516	401	*	6.19851	3.72395	7.06251	-3.2779	9.94766e-39	5.40661e-35	Intron (uc001uja.2/6433, intron 15 of 17)	MMP17
chr19	58440100	58440500	401	*	8.40672	7.69118	8.88287	-1.1466	1.891e-37	9.9922e-34	Intron (uc002qqs.1/147686, intron 3 of 5)	ZNF418
chr6	37126092	37126492	401	*	8.41304	7.77208	8.85528	-1.04615	4.35444e-37	2.23874e-33	Distal Intergenic	PIM1
chr1	39559461	39559861	401	*	6.07955	3.68388	6.93551	-3.18891	5.67635e-37	2.84157e-33	Intron (uc010oir.3/23499, intron 2 of 2)	MACF1
chr5	61162296	61162696	401	*	6.15246	2.5831	7.09038	-4.36761	1.31131e-36	6.39607e-33	Distal Intergenic	C5orf64
chr19	9323980	9324380	401	*	7.1091	1.14359	8.09751	-6.62196	2.74206e-36	1.30403e-32	Promoter (1-2kb)	OR7D4
chr8	144580540	144580940	401	*	7.55022	6.63576	8.1055	-1.40398	6.67286e-36	3.0768e-32	Intron (uc003yyd.2/23144, intron 4 of 11)	ZC3H3
chr10	43362185	43362585	401	*	7.73448	6.83472	8.28442	-1.38403	6.79324e-36	3.0768e-32	Distal Intergenic	BMS1
chr19	55091940	55092340	401	*	7.28485	6.23603	7.88573	-1.58831	9.70391e-36	4.2929e-32	Intron (uc010ern.3/11027, intron 8 of 8)	LILRA2
chr4	73998664	73999064	401	*	6.81443	5.36949	7.52168	-2.12556	4.09608e-35	1.77087e-31	Intron (uc003hgo.3/26057, intron 16 of 33)	ANKRD17
chr3	134364136	134364536	401	*	8.48568	7.84694	8.92687	-1.0381	6.17284e-35	2.56107e-31	Intron (uc010hty.3/339855, intron 2 of 10)	KY
chr17	49887095	49887495	401	*	7.65415	6.78821	8.19151	-1.34181	6.19308e-35	2.56107e-31	Intron (uc002itv.4/56934, intron 4 of 9)	CA10
chr19	21474584	21474984	401	*	7.00795	1.10037	7.99588	-6.51087	7.02182e-35	2.842e-31	3' UTR	ZNF708
chr6	26045143	26045543	401	*	7.67756	6.79127	8.22254	-1.36262	7.3984e-35	2.93203e-31	Promoter (<=1kb)	H3C3
chr19	11673615	11674015	401	*	6.9698	5.64141	7.64948	-1.96878	8.56271e-35	3.3242e-31	Intron (uc002msf.3/uc002msf.3, intron 2 of 4)	ELOF1
chr6	168035123	168035523	401	*	5.974	3.15169	6.86823	-3.63564	4.13684e-34	1.57388e-30	Distal Intergenic	LINC01558
chr19	50205186	50205586	401	*	6.02208	6.89182	3.48807	3.3502	1.19909e-33	4.47254e-30	Intron (uc002ppl.4/126129, intron 6 of 13)	CPT1C
chr12	132329109	132329509	401	*	6.02922	3.18605	6.92502	-3.63759	1.25539e-33	4.59247e-30	Intron (uc001ujc.1/4326, intron 6 of 9)	MMP17
chr19	52492812	52493212	401	*	6.08757	3.61116	6.95176	-3.26452	2.09504e-33	7.51949e-30	Promoter (2-3kb)	ZNF350
chr10	122879630	122880030	401	*	6.04234	2.66072	6.97141	-4.1762	4.41207e-33	1.55425e-29	Distal Intergenic	WDR11
chr13	85608477	85608877	401	*	7.15782	7.79179	5.99994	1.72998	5.43176e-33	1.87867e-29	Distal Intergenic	LINC00351
chr3	119810111	119810511	401	*	6.02994	3.84746	6.86158	-2.95125	1.12061e-32	3.80662e-29	Promoter (2-3kb)	GSK3B
chr9	96686702	96687102	401	*	7.47079	6.56527	8.02283	-1.38562	1.2858e-32	4.29111e-29	Distal Intergenic	BARX1
chr3	44729368	44729768	401	*	5.95413	2.52096	6.88576	-4.23328	1.8409e-32	6.03775e-29	Distal Intergenic	ZNF502
chr1	179591553	179591953	401	*	7.36039	6.30686	7.96277	-1.59002	2.05157e-32	6.61466e-29	Intron (uc021pfm.1/163589, intron 6 of 16)	TDRD5
chr19	27793727	27794127	401	*	7.41933	0.654124	8.41269	-7.36999	2.10426e-32	6.67146e-29	Distal Intergenic	LINC00662
chr19	12194795	12195195	401	*	6.09692	2.34893	7.04221	-4.52669	2.50732e-32	7.819e-29	Distal Intergenic	ZNF788P
chr18	80147656	80148056	401	*	6.61669	5.26008	7.30331	-2.00043	3.42287e-32	1.0502e-28	Distal Intergenic	PARD6G
chr17	5191752	5192152	401	*	7.95589	7.24141	8.43158	-1.13971	3.54332e-32	1.0699e-28	Intron (uc002gbj.3/9135, intron 1 of 4)	RABEP1
chr10	125151787	125152187	401	*	7.90905	7.1916	8.38604	-1.13973	3.96073e-32	1.17725e-28	Distal Intergenic	BUB3
chr19	58059048	58059448	401	*	7.82135	7.00667	8.33884	-1.26376	5.89994e-32	1.72666e-28	Exon (uc002qpc.4/162972, exon 4 of 6)	ZNF550
chr19	58033697	58034097	401	*	7.36099	6.4149	7.92753	-1.44111	7.03471e-32	2.02756e-28	Distal Intergenic	ZNF549
chr18	46433423	46433823	401	*	6.92287	5.7522	7.56051	-1.74957	8.19224e-32	2.32595e-28	Distal Intergenic	SMAD7
chr12	117685524	117685924	401	*	6.94856	7.5782	5.80559	1.71451	8.81601e-32	2.46624e-28	Intron (uc021ren.1/4842, intron 16 of 27)	NOS1
chr17	1160757	1161157	401	*	6.79383	7.482	5.43079	2.01169	9.07672e-32	2.50237e-28	Distal Intergenic	BHLHA9
chr8	143038753	143039153	401	*	6.12794	4.2715	6.91357	-2.60827	1.57824e-31	4.28892e-28	Distal Intergenic	MIR4472-1
chr19	50658103	50658503	401	*	9.25727	9.64313	8.72895	0.882628	1.64029e-31	4.39475e-28	Intron (uc002prp.1/126123, intron 5 of 6)	IZUMO2
chr19	49129277	49129677	401	*	7.72707	6.97517	8.21886	-1.18512	2.39452e-31	6.32641e-28	Promoter (<=1kb)	SPHK2
chr4	92256759	92257159	401	*	7.54564	8.09815	6.63882	1.38598	2.66177e-31	6.93617e-28	Intron (uc003hsv.4/401145, intron 10 of 10)	CCSER1
chr3	194134749	194135149	401	*	8.1602	7.5092	8.60715	-1.04955	8.23482e-31	2.11687e-27	Intron (uc003ftx.4/79572, intron 2 of 4)	ATP13A3
chr2	43217851	43218251	401	*	7.97115	7.21783	8.46354	-1.18204	1.40854e-30	3.57256e-27	Distal Intergenic	HAAO
chr5	150904749	150905149	401	*	6.19419	1.76878	7.16022	-5.10263	1.49854e-30	3.75083e-27	Intron (uc003lud.4/2196, intron 5 of 10)	FAT2
chr13	114043446	114043846	401	*	8.48006	8.9068	7.8714	0.995893	3.64391e-30	9.0022e-27	Distal Intergenic	GRTP1
chr12	43758669	43759069	401	*	7.96728	7.26824	8.43614	-1.11423	3.90416e-30	9.52149e-27	Intron (uc010skx.2/80070, intron 37 of 38)	ADAMTS20
chr8	101080842	101081242	401	*	7.47192	6.63584	7.99783	-1.29005	5.4147e-30	1.30382e-26	Promoter (2-3kb)	RGS22
chr6	36660719	36661119	401	*	6.37002	4.83251	7.0973	-2.22503	6.06788e-30	1.44284e-26	Distal Intergenic	RAB44
chr17	74356649	74357049	401	*	5.80876	2.67074	6.7244	-3.93512	7.93031e-30	1.86242e-26	Distal Intergenic	PRPSAP1
chr9	129557356	129557756	401	*	8.78574	8.23568	9.18301	-0.908335	1.28302e-29	2.97641e-26	Distal Intergenic	ZBTB43
chr13	41107635	41108035	401	*	7.21228	7.79941	6.20577	1.51518	2.46629e-29	5.65246e-26	Intron (uc010acc.1/2308, intron 2 of 2)	LINC00598
chr12	132283246	132283646	401	*	5.74395	2.98692	6.63308	-3.55334	2.76194e-29	6.2547e-26	Exon (uc001uja.2/6433, exon 17 of 18)	MMP17
chr17	76613130	76613530	401	*	8.03801	8.49743	7.35997	1.08326	3.15093e-29	7.05167e-26	Distal Intergenic	DNAH17
chr3	185282739	185283139	401	*	5.76739	2.50984	6.68992	-4.03874	8.88093e-29	1.96441e-25	Distal Intergenic	LIPH
chr11	114232658	114233058	401	*	6.00149	6.74416	4.38768	2.32498	3.30319e-28	7.22249e-25	Distal Intergenic	C11orf71
chr19	3006078	3006478	401	*	7.81286	7.10097	8.28741	-1.12358	6.9058e-28	1.49281e-24	Exon (uc010xhb.2/7089, exon 11 of 16)	TLE2
chr3	46845778	46846178	401	*	7.61383	6.81876	8.12345	-1.22969	7.66151e-28	1.63756e-24	Intron (uc021wxe.2/29122, intron 1 of 10)	PRSS50
chr19	49125344	49125744	401	*	7.94703	7.29522	8.39437	-1.04493	9.46988e-28	2.00158e-24	Promoter (1-2kb)	SPHK2
chr1	23436613	23437013	401	*	7.92855	7.28096	8.37391	-1.04059	9.91412e-28	2.07245e-24	Intron (uc001bgk.2/7798, intron 1 of 4)	LUZP1
chr1	200873229	200873629	401	*	6.11329	4.41174	6.87248	-2.41116	1.53377e-27	3.17135e-24	Intron (uc001gvo.4/55765, intron 5 of 9)	INAVA
chr1	75124521	75124921	401	*	6.15576	4.40448	6.92381	-2.48019	2.73593e-27	5.59622e-24	Intron (uc001dgg.3/127254, intron 1 of 14)	ERICH3
chr18	5890550	5890950	401	*	5.93419	3.74715	6.7664	-2.94313	3.06231e-27	6.19718e-24	Promoter (1-2kb)	TMEM200C
chr19	53295023	53295423	401	*	6.64772	5.41771	7.30187	-1.81738	3.44238e-27	6.89298e-24	Distal Intergenic	ZNF600
chr19	50234303	50234703	401	*	5.73912	6.5728	3.53996	2.99433	4.46408e-27	8.84572e-24	Distal Intergenic	CPT1C
chr15	32899238	32899638	401	*	7.44883	6.68017	7.94763	-1.19188	4.90599e-27	9.62116e-24	Distal Intergenic	ARHGAP11A
chr3	157543018	157543418	401	*	5.88436	3.95683	6.68106	-2.68613	5.00902e-27	9.72297e-24	Distal Intergenic	SHOX2
chr2	236159318	236159718	401	*	7.9718	7.29186	8.43207	-1.08127	5.63408e-27	1.08258e-23	Distal Intergenic	AGAP1
chr10	97337204	97337604	401	*	7.90074	7.25662	8.34447	-1.03406	5.89529e-27	1.12144e-23	Distal Intergenic	SORBS1
chr11	64971924	64972324	401	*	5.75324	3.17905	6.62673	-3.34358	9.1531e-27	1.72393e-23	Exon (uc009yqd.2/823, exon 11 of 22)	SLC22A20P
chr10	72320793	72321193	401	*	8.81628	9.20035	8.29133	0.874055	1.1958e-26	2.23014e-23	Intron (uc001jrd.4/27143, intron 18 of 19)	PALD1
chr1	211416532	211416932	401	*	5.56394	2.60509	6.46805	-3.75135	1.93905e-26	3.58116e-23	Distal Intergenic	RCOR3
chr10	132407889	132408289	401	*	7.85895	7.2085	8.30565	-1.04027	2.3883e-26	4.36845e-23	Distal Intergenic	MIR378C
chr4	1778010	1778410	401	*	8.91239	8.46081	9.25581	-0.7645	2.47998e-26	4.47689e-23	Distal Intergenic	FGFR3
chr2	8676111	8676873	763	*	6.24734	4.91851	6.92714	-1.95653	2.49465e-26	4.47689e-23	Distal Intergenic	ID2
chr6	170007049	170007449	401	*	7.61788	6.88212	8.10278	-1.1529	2.52873e-26	4.49563e-23	Intron (uc003qwv.2/253769, intron 11 of 14)	WDR27
chr10	43397128	43397528	401	*	7.66729	6.90296	8.16429	-1.18521	3.02063e-26	5.32042e-23	Distal Intergenic	MIR5100
chr6	44002141	44002541	401	*	8.42627	7.88378	8.81959	-0.894774	3.34854e-26	5.79815e-23	Intron (uc003owm.1/uc003owm.1, intron 1 of 4)	LINC03040
chr12	124500578	124500978	401	*	7.8549	7.22958	8.2897	-1.00563	3.35282e-26	5.79815e-23	Intron (uc021rfy.1/100533183, intron 2 of 4)	ZNF664
chr8	2733592	2733992	401	*	5.7227	3.78632	6.52073	-2.67793	4.44761e-26	7.62213e-23	Distal Intergenic	CSMD1
chr3	141070948	141071348	401	*	7.76535	7.09703	8.22033	-1.06594	5.63757e-26	9.57516e-23	Intron (uc003etw.3/253461, intron 1 of 7)	ZBTB38
chr6	39204864	39205264	401	*	7.75911	7.05103	8.23197	-1.11822	5.81531e-26	9.78964e-23	Distal Intergenic	KCNK5
chr20	56925215	56925615	401	*	8.3218	7.76479	8.72265	-0.917374	7.57621e-26	1.26421e-22	Intron (uc002xyz.3/57403, intron 3 of 6)	VAPB
chr4	1792692	1793092	401	*	8.14456	7.56975	8.55449	-0.937058	8.61423e-26	1.42492e-22	Promoter (1-2kb)	FGFR3
chr8	143246699	143247099	401	*	8.23215	7.66688	8.63724	-0.92394	9.50174e-26	1.55818e-22	Distal Intergenic	MIR4472-1
chr9	136109544	136109944	401	*	7.49034	6.72317	7.98852	-1.19424	1.22232e-25	1.98734e-22	Distal Intergenic	OBP2B
chr8	142739337	142739737	401	*	7.45129	6.60797	7.98001	-1.28375	1.40008e-25	2.25706e-22	Distal Intergenic	MROH5
chrX	13907	14307	401	*	5.5515	6.44397	2.75204	3.58784	1.77756e-25	2.84151e-22	Distal Intergenic	PLCXD1
chr11	66568392	66568792	401	*	6.18349	4.5131	6.93695	-2.39121	2.38791e-25	3.78537e-22	Exon (uc010rpl.3/79703, exon 6 of 15)	C11orf80
chr17	35448626	35449026	401	*	8.54495	8.02513	8.92628	-0.860443	2.88767e-25	4.53977e-22	Intron (uc010wdb.2/31, intron 6 of 7)	ACACA
chr9	128192782	128193182	401	*	5.97133	4.30891	6.7233	-2.3693	3.39217e-25	5.2892e-22	Distal Intergenic	MAPKAP1
chr1	244461214	244461614	401	*	8.51154	7.96945	8.90465	-0.894269	3.61914e-25	5.59721e-22	Distal Intergenic	C1orf100
chr6	117602347	117602747	401	*	7.84678	7.12329	8.32639	-1.131	3.86527e-25	5.92966e-22	Distal Intergenic	VGLL2
chr2	165794105	165794505	401	*	7.84737	7.1777	8.30296	-1.06263	4.03044e-25	6.13359e-22	Intron (uc002ucu.2/151258, intron 4 of 9)	SLC38A11
chr10	69329729	69330129	401	*	7.12395	6.27838	7.65353	-1.28301	5.06962e-25	7.6538e-22	Intron (uc009xpn.1/29119, intron 3 of 17)	CTNNA3
chr14	70223646	70224046	401	*	5.67648	3.61116	6.49293	-2.8106	6.70196e-25	1.00385e-21	Intron (uc001xll.3/6430, intron 1 of 8)	SRSF5
chr19	37817133	37817533	401	*	5.62231	2.92025	6.50697	-3.4712	1.66398e-24	2.47292e-21	Intron (uc002ofx.4/284459, intron 4 of 8)	ZNF875
chr2	44790392	44790792	401	*	7.55374	6.8626	8.01908	-1.08874	1.90308e-24	2.80634e-21	Intron (uc002rum.3/79823, intron 3 of 10)	MIR548AD
chr14	98819506	98819906	401	*	8.2072	7.66765	8.59899	-0.888222	2.59559e-24	3.79808e-21	Distal Intergenic	LINC02914
chr3	196517930	196518330	401	*	6.01746	6.75081	4.45045	2.26014	3.14182e-24	4.56229e-21	Intron (uc003fwy.4/5062, intron 2 of 14)	PAK2
chr11	44824360	44824760	401	*	7.80863	7.12306	8.27146	-1.0815	3.64936e-24	5.25915e-21	Intron (uc001mye.4/90139, intron 1 of 8)	TSPAN18
chr2	47069596	47069996	401	*	8.32006	7.7972	8.70301	-0.863302	3.71515e-24	5.31369e-21	Intron (uc002rvi.3/100134259, intron 1 of 2)	LINC01119
chr3	185253775	185254175	401	*	5.54625	2.66987	6.44451	-3.64808	3.98276e-24	5.65395e-21	Intron (uc003fpm.3/200879, intron 1 of 9)	LIPH
chr2	43101001	43101401	401	*	8.08685	7.50709	8.49928	-0.940599	4.87048e-24	6.86295e-21	Distal Intergenic	HAAO
chr19	55212456	55212856	401	*	5.48191	6.3036	3.37733	2.85593	5.35549e-24	7.44339e-21	Distal Intergenic	LILRP2
chr7	6663814	6664214	401	*	5.63608	3.56778	6.45293	-2.81066	5.36067e-24	7.44339e-21	3' UTR	ZNF853
chr6	26473945	26474345	401	*	6.91336	7.49936	5.91025	1.48669	6.57575e-24	9.06438e-21	Intron (uc021yni.1/11120, intron 7 of 7)	LOC285819
chr5	139696788	139697188	401	*	7.77854	7.12546	8.22647	-1.0348	6.95294e-24	9.51538e-21	Distal Intergenic	PFDN1
chr19	58009616	58010016	401	*	5.62099	3.1467	6.48497	-3.24609	7.25513e-24	9.85801e-21	Promoter (1-2kb)	ZNF773
chr20	34997237	34997637	401	*	5.87397	4.15399	6.63649	-2.4236	8.06471e-24	1.08803e-20	Promoter (1-2kb)	DLGAP4
chr11	69122716	69123116	401	*	7.86034	7.2546	8.28565	-0.978339	8.1636e-24	1.09362e-20	Intron (uc001oox.3/26579, intron 1 of 1)	MYEOV
chr5	3594549	3594949	401	*	5.38938	2.41408	6.2946	-3.72529	9.05215e-24	1.20417e-20	Promoter (1-2kb)	IRX1
chr12	132273673	132274073	401	*	5.41403	2.70371	6.29937	-3.46353	9.81562e-24	1.29666e-20	Intron (uc001uja.2/6433, intron 15 of 17)	MMP17
chr12	117408198	117408598	401	*	6.16449	6.83985	4.85338	1.9293	1.10671e-23	1.45191e-20	Intron (uc001twf.1/26259, intron 5 of 10)	FBXW8
chr6	40184002	40184402	401	*	7.39955	6.59777	7.91189	-1.22446	1.31055e-23	1.70755e-20	Distal Intergenic	LINC00951
chr1	7550460	7550860	401	*	7.52948	6.84063	7.99379	-1.08542	2.25674e-23	2.92037e-20	Intron (uc001aoi.3/23261, intron 6 of 22)	CAMTA1
chr12	52051212	52051612	401	*	7.47076	6.77038	7.94022	-1.09835	3.39122e-23	4.35879e-20	Intron (uc001ryw.4/6334, intron 1 of 26)	SCN8A
chr1	3674732	3675132	401	*	7.20468	6.43767	7.70279	-1.185	3.56686e-23	4.55378e-20	Intron (uc001akv.2/148870, intron 4 of 11)	CCDC27
chr1	56550122	56550522	401	*	7.21967	6.42065	7.73089	-1.21798	3.94779e-23	5.0065e-20	Distal Intergenic	PLPP3
chr17	44543074	44543474	401	*	8.57171	8.10043	8.92635	-0.788233	4.15187e-23	5.23045e-20	Distal Intergenic	LRRC37A2
chr19	7868706	7869106	401	*	8.05033	7.43862	8.47855	-0.982366	4.75871e-23	5.95549e-20	Distal Intergenic	CLEC4GP1
chr1	112817845	112818245	401	*	8.08717	7.53514	8.48546	-0.899905	8.18603e-23	1.01778e-19	Distal Intergenic	CTTNBP2NL
chr2	96470556	96470956	401	*	6.08049	4.73032	6.76554	-1.97392	9.18326e-23	1.13435e-19	Distal Intergenic	FAHD2CP
chr1	1024633	1025033	401	*	7.25752	6.52433	7.74132	-1.14009	1.10939e-22	1.35394e-19	Promoter (1-2kb)	C1orf159
chr7	138169325	138169725	401	*	7.79955	7.16329	8.23957	-1.01548	1.11033e-22	1.35394e-19	Intron (uc003vub.3/8805, intron 1 of 18)	TRIM24
chr6	167678690	167679090	401	*	7.2763	6.54934	7.75742	-1.13094	1.14033e-22	1.38166e-19	Distal Intergenic	UNC93A
chr19	40398741	40399141	401	*	8.13324	7.59508	8.52429	-0.883035	1.15747e-22	1.39355e-19	Intron (uc002omp.4/8857, intron 13 of 35)	FCGBP
chr21	41316668	41317068	401	*	7.29104	6.57327	7.76816	-1.11912	1.17034e-22	1.40019e-19	Distal Intergenic	PCP4
chr5	45205499	45205899	401	*	7.15256	6.3636	7.65971	-1.20905	1.3351e-22	1.58733e-19	Distal Intergenic	MRPS30
chr7	151311441	151311841	401	*	5.7066	6.51681	3.68641	2.78405	1.35113e-22	1.59641e-19	Intron (uc003wki.3/51422, intron 1 of 11)	PRKAG2
chr6	19691687	19692087	401	*	7.98407	7.4372	8.37968	-0.893764	1.78565e-22	2.09679e-19	Distal Intergenic	ID4
chr17	76132612	76133012	401	*	7.78936	7.18742	8.21282	-0.968316	1.83267e-22	2.13879e-19	Promoter (<=1kb)	TMC8
chr19	45639130	45639530	401	*	7.90753	7.29057	8.3383	-0.985483	2.31813e-22	2.68884e-19	Intron (uc021uvs.1/284352, intron 1 of 12)	NKPD1
chr2	241063921	241064321	401	*	6.78742	5.88403	7.33868	-1.3453	2.34334e-22	2.70162e-19	Distal Intergenic	COPS9
chr8	2623242	2623642	401	*	5.42061	3.18515	6.25867	-2.98647	2.64748e-22	3.03387e-19	Distal Intergenic	CSMD1
chr1	32426959	32427359	401	*	5.79925	4.00577	6.57453	-2.5134	2.69187e-22	3.06627e-19	Distal Intergenic	PTP4A2
chr17	36182943	36183343	401	*	7.4328	6.74837	7.8951	-1.07424	2.88424e-22	3.26584e-19	Distal Intergenic	YWHAEP7
chr2	201996070	201996470	401	*	7.21249	6.45651	7.70598	-1.16611	2.9369e-22	3.30579e-19	Promoter (1-2kb)	CFLAR
chr3	125120832	125121232	401	*	7.46958	6.78116	7.93369	-1.07749	3.42197e-22	3.82912e-19	Distal Intergenic	ZNF148
chr5	10551359	10551759	401	*	8.34904	7.86379	8.71151	-0.80685	4.11719e-22	4.58012e-19	Distal Intergenic	ANKRD33B
chr22	30080169	30080569	401	*	6.13856	4.77093	6.82784	-1.98398	4.39677e-22	4.86183e-19	Intron (uc003aga.4/4771, intron 15 of 15)	NF2
chr3	194141478	194141878	401	*	7.89681	7.29425	8.32056	-0.965262	4.42154e-22	4.86183e-19	Intron (uc003ftx.4/79572, intron 1 of 4)	ATP13A3
chr19	2983743	2984143	401	*	7.57001	6.9367	8.00862	-1.00769	5.315e-22	5.81067e-19	Intron (uc002lwt.2/79816, intron 5 of 16)	TLE6
chrX	73447369	73447769	401	*	5.87496	4.28332	6.61326	-2.27768	5.82683e-22	6.33383e-19	Intron (uc010nlq.1/100302692, intron 5 of 6)	MIR374B
chr1	999983	1000383	401	*	7.6683	7.04057	8.10425	-0.995616	5.94937e-22	6.43029e-19	Intron (uc001acl.1/uc001acl.1, intron 3 of 3)	RNF223
chr19	20999660	21000060	401	*	8.31046	7.76381	8.70595	-0.893372	7.03842e-22	7.56439e-19	Distal Intergenic	ZNF85
chr4	185839172	185839572	401	*	7.31373	6.59716	7.79032	-1.11024	7.21867e-22	7.71453e-19	Distal Intergenic	LINC01093
chr16	27326969	27327369	401	*	7.6462	7.02191	8.08051	-0.994827	9.02414e-22	9.59014e-19	Promoter (1-2kb)	IL4R
chr7	23247460	23247860	401	*	5.77318	4.26347	6.49461	-2.17795	9.09539e-22	9.61216e-19	Exon (uc003svz.1/uc003svz.1, exon 2 of 2)	NUP42
chr1	148308974	148309374	401	*	5.58961	3.86275	6.35336	-2.44252	9.6722e-22	1.01653e-18	Promoter (<=1kb)	NBPF14
chr12	113587702	113588102	401	*	6.78454	5.9238	7.31993	-1.29113	1.0626e-21	1.11063e-18	Promoter (<=1kb)	CFAP73
chr11	69638164	69638564	401	*	7.80652	7.18508	8.23946	-0.987676	1.09834e-21	1.14171e-18	Distal Intergenic	FGF3
chr13	111228335	111228735	401	*	5.8645	6.58836	4.34333	2.19514	1.35965e-21	1.40566e-18	Distal Intergenic	RAB20
chr12	131224297	131224697	401	*	7.99342	7.41817	8.40358	-0.931063	1.45997e-21	1.50122e-18	Distal Intergenic	RIMBP2
chr12	6371082	6371482	401	*	7.5906	6.94724	8.03398	-1.01863	1.51336e-21	1.54775e-18	Distal Intergenic	PLEKHG6
chr1	16115886	16116286	401	*	6.7194	5.78986	7.28009	-1.36625	1.64737e-21	1.6758e-18	Distal Intergenic	UQCRHL
chr22	39428537	39428937	401	*	8.69537	8.24703	9.03692	-0.751664	2.26227e-21	2.28907e-18	3' UTR	APOBEC3F
chr19	50325674	50326074	401	*	8.31078	8.67606	7.82047	0.814267	2.37616e-21	2.39159e-18	Intron (uc002ppw.2/81857, intron 3 of 17)	MED25
chr12	1907590	1907990	401	*	5.456	3.03081	6.31503	-3.17688	2.40173e-21	2.4046e-18	Intron (uc021qsx.1/93589, intron 34 of 37)	CACNA2D4
chr16	53044193	53044593	401	*	7.71215	7.11956	8.13098	-0.95451	2.87452e-21	2.86289e-18	Distal Intergenic	CHD9
chr4	73853238	73853638	401	*	5.67813	4.02913	6.42757	-2.34229	3.03323e-21	3.00522e-18	Distal Intergenic	COX18
chr1	23598455	23598855	401	*	8.74938	8.32797	9.07511	-0.713639	3.08496e-21	3.03252e-18	Distal Intergenic	HNRNPR
chr22	39230274	39230674	401	*	7.83729	7.26772	8.24456	-0.920835	3.09267e-21	3.03252e-18	Intron (uc003awk.3/23467, intron 1 of 4)	NPTXR
chr22	42074145	42074545	401	*	5.63856	3.9634	6.39291	-2.39069	3.2997e-21	3.21894e-18	Intron (uc003bat.4/4809, intron 3 of 3)	SNU13
chr6	19836889	19837289	401	*	8.85371	8.42635	9.18298	-0.719528	3.88037e-21	3.76608e-18	Promoter (<=1kb)	ID4
chr18	54959266	54959666	401	*	5.68891	3.74673	6.48781	-2.66362	4.33959e-21	4.19039e-18	Distal Intergenic	ST8SIA3
chr17	48527012	48527412	401	*	7.00553	6.22964	7.50732	-1.18591	4.45144e-21	4.27669e-18	Intron (uc002iqu.2/80221, intron 1 of 15)	ACSF2
chr19	37251566	37251966	401	*	5.42506	2.50788	6.32626	-3.65807	4.57467e-21	4.37299e-18	Intron (uc010efc.3/342892, intron 4 of 4)	ZNF850
chr19	56507506	56507906	401	*	8.61542	8.15268	8.96523	-0.771744	5.22089e-21	4.96577e-18	Distal Intergenic	NLRP5
chr1	230581566	230581966	401	*	6.47522	7.12328	5.26744	1.75455	5.74845e-21	5.42448e-18	Distal Intergenic	PGBD5
chr17	78352979	78353379	401	*	8.99811	8.60419	9.30723	-0.674269	5.7602e-21	5.42448e-18	Intron (uc021uen.2/57674, intron 54 of 67)	RNF213
chr17	7262438	7262838	401	*	8.50369	8.06094	8.842	-0.742637	6.36948e-21	5.96456e-18	Distal Intergenic	TMEM95
chr9	35972100	35972500	401	*	5.21013	2.72141	6.07552	-3.23522	6.39641e-21	5.96456e-18	Distal Intergenic	OR2S2
chr19	6730468	6730868	401	*	8.4216	7.92959	8.78781	-0.811786	7.63384e-21	7.08372e-18	Promoter (1-2kb)	GPR108
chr1	202008135	202008535	401	*	7.05798	6.29491	7.55445	-1.16539	8.23869e-21	7.60787e-18	Distal Intergenic	ELF3
chr19	3479558	3479958	401	*	7.30859	6.58979	7.78616	-1.11426	9.04213e-21	8.30945e-18	Promoter (<=1kb)	SMIM24
chr11	68342629	68343029	401	*	7.11366	6.36917	7.6023	-1.13919	9.39651e-21	8.59361e-18	Promoter (<=1kb)	PPP6R3
chr16	54331324	54331724	401	*	6.90769	6.10937	7.41863	-1.20634	9.6585e-21	8.79094e-18	Distal Intergenic	IRX3
chr7	151013223	151013623	401	*	7.03247	6.18078	7.56441	-1.2706	1.03226e-20	9.35067e-18	Distal Intergenic	NUB1
chr13	32409515	32409915	401	*	7.75424	8.18222	7.14304	0.978082	1.07977e-20	9.73469e-18	Distal Intergenic	EEF1DP3
chr12	42757018	42757418	401	*	7.44799	6.80115	7.893	-1.02219	1.23801e-20	1.11087e-17	Intron (uc001rna.3/51535, intron 4 of 8)	PPHLN1
chr11	125263308	125263708	401	*	8.23837	7.74979	8.60268	-0.809997	1.29675e-20	1.15811e-17	Intron (uc001qbu.3/63876, intron 6 of 12)	PKNOX2
chr1	43270402	43270802	401	*	8.17438	7.67651	8.54382	-0.821517	1.42944e-20	1.26607e-17	Distal Intergenic	ERMAP
chr13	53405608	53406008	401	*	7.20167	7.71454	6.39855	1.21064	1.43554e-20	1.26607e-17	Distal Intergenic	PCDH8
chr3	44712446	44712846	401	*	5.32845	2.41875	6.22911	-3.64405	1.4376e-20	1.26607e-17	Distal Intergenic	ZNF35
chr8	88088392	88088792	401	*	6.15343	5.0353	6.77571	-1.62992	1.49652e-20	1.31188e-17	Intron (uc003ydy.2/168975, intron 4 of 10)	CNBD1
chr19	12064482	12064882	401	*	8.02586	7.51652	8.40155	-0.836841	1.51868e-20	1.3252e-17	Intron (uc010xmf.3/284390, intron 1 of 3)	ZNF763
chr17	4900584	4900984	401	*	6.56682	5.59269	7.14305	-1.42493	1.73873e-20	1.51029e-17	Promoter (<=1kb)	INCA1
chr11	61891559	61891959	401	*	7.82649	7.24704	8.23876	-0.936381	1.79933e-20	1.55582e-17	Promoter (<=1kb)	INCENP
chr1	36771217	36771617	401	*	7.24807	6.55758	7.71311	-1.07423	1.86678e-20	1.59991e-17	Promoter (<=1kb)	SH3D21
chr5	134539682	134540082	401	*	9.14691	8.74379	9.46164	-0.684862	1.86714e-20	1.59991e-17	Intron (uc003laj.2/100996485, intron 3 of 5)	LINC02900
chr19	35784496	35784896	401	*	7.79658	7.23861	8.19793	-0.904067	1.94957e-20	1.66305e-17	Promoter (1-2kb)	MAG
chr3	101530342	101530742	401	*	6.30006	6.95426	5.06989	1.7778	1.97586e-20	1.67795e-17	Intron (uc003dvn.3/91775, intron 6 of 7)	NFKBIZ
chr18	64273690	64274090	401	*	5.99342	4.7276	6.65711	-1.83501	2.16706e-20	1.83214e-17	Promoter (2-3kb)	CDH19
chr2	120466081	120466481	401	*	8.52894	8.09145	8.86418	-0.735353	2.18618e-20	1.84014e-17	Intron (uc002tme.2/80775, intron 14 of 16)	TMEM177
chr17	1486805	1487205	401	*	6.52092	5.54521	7.09769	-1.42942	2.23942e-20	1.86978e-17	Intron (uc002fsu.3/124935, intron 11 of 14)	PITPNA
chr2	26728144	26728544	401	*	5.60201	3.87914	6.36504	-2.4209	2.24106e-20	1.86978e-17	Intron (uc002rhk.3/9381, intron 5 of 46)	OTOF
chr7	32905352	32905752	401	*	6.23849	5.03131	6.88639	-1.73849	2.39375e-20	1.98845e-17	Intron (uc011kai.2/23080, intron 10 of 11)	KBTBD2
chr22	42500266	42500666	401	*	7.41964	6.71276	7.89197	-1.0913	2.60703e-20	2.15621e-17	Intron (uc021wqj.1/100132273, intron 3 of 4)	NDUFA6-DT
chr19	49436276	49436676	401	*	8.21733	7.71814	8.58749	-0.8212	2.66551e-20	2.19503e-17	Promoter (<=1kb)	DHDH
chr19	56538228	56538628	401	*	7.75147	7.13024	8.1843	-0.984606	2.84109e-20	2.32954e-17	Exon (uc002qmi.3/126206, exon 6 of 14)	NLRP5
chr3	122021951	122022351	401	*	5.83492	4.32414	6.55658	-2.16188	3.20035e-20	2.61284e-17	Distal Intergenic	CSTA
chr19	50330631	50331031	401	*	8.36413	8.71391	7.90145	0.770998	3.21415e-20	2.6129e-17	Promoter (2-3kb)	MED25
chr17	81397388	81397788	401	*	7.97037	7.43373	8.36063	-0.871138	3.51972e-20	2.83781e-17	Distal Intergenic	RPL23AP87
chr4	14862853	14863253	401	*	5.22023	2.3037	6.12138	-3.62517	3.52065e-20	2.83781e-17	Intron (uc003gne.3/uc003gne.3, intron 1 of 6)	CPEB2-DT
chr17	49890338	49890738	401	*	6.73001	5.84944	7.27286	-1.30566	3.63817e-20	2.90883e-17	Intron (uc002itv.4/56934, intron 4 of 9)	CA10
chr19	17340513	17340913	401	*	8.50867	8.05471	8.85345	-0.758821	3.63935e-20	2.90883e-17	Distal Intergenic	OCEL1
chr2	172380756	172381156	401	*	8.2031	7.72095	8.56384	-0.796739	3.70903e-20	2.95212e-17	Promoter (1-2kb)	CYBRD1
chr1	205301347	205301747	401	*	9.75089	9.40084	10.0324	-0.604482	4.37251e-20	3.4657e-17	Distal Intergenic	NUAK2
chr2	88350770	88351170	401	*	7.98395	7.4711	8.36153	-0.839178	5.01582e-20	3.9591e-17	Intron (uc002sso.1/51315, intron 1 of 3)	KRCC1
chr3	14121813	14122213	401	*	6.03247	6.68469	4.80955	1.77037	5.06077e-20	3.97808e-17	Distal Intergenic	CHCHD4
chr1	201469014	201469414	401	*	7.44297	6.7912	7.89029	-1.0227	5.99213e-20	4.6908e-17	Intron (uc021phh.1/1465, intron 1 of 5)	CSRP1
chr7	80918958	80919358	401	*	8.56025	8.11992	8.89715	-0.737065	6.12141e-20	4.77237e-17	Distal Intergenic	SEMA3C
chr7	153430976	153431376	401	*	5.35922	2.9037	6.22132	-3.19021	6.17228e-20	4.79239e-17	Distal Intergenic	DPP6
chr2	180980338	180980738	401	*	7.72784	7.1623	8.13307	-0.913977	7.59788e-20	5.87529e-17	Distal Intergenic	CWC22
chr8	10563740	10564140	401	*	6.49513	5.55575	7.05931	-1.37152	8.53002e-20	6.56939e-17	Distal Intergenic	SOX7
chr8	11847497	11847897	401	*	6.46341	7.06324	5.41785	1.51139	8.66541e-20	6.64676e-17	Distal Intergenic	DEFB134
chr19	39891779	39892179	401	*	7.78452	7.20805	8.19529	-0.925348	8.95416e-20	6.84065e-17	Distal Intergenic	ZFP36
chr12	52152091	52152491	401	*	7.117	6.386	7.59986	-1.1258	9.74838e-20	7.41762e-17	Intron (uc001ryw.4/6334, intron 14 of 26)	SCN8A
chr5	139524095	139524495	401	*	7.3672	6.69462	7.82413	-1.0516	1.00095e-19	7.58593e-17	Distal Intergenic	IGIP
chr12	132286370	132286770	401	*	5.25258	3.0708	6.08413	-2.90928	1.03831e-19	7.83785e-17	Distal Intergenic	MMP17
chr17	49022413	49022813	401	*	8.22355	7.76397	8.57155	-0.767881	1.0587e-19	7.96021e-17	Distal Intergenic	TOB1
chr6	83430917	83431317	401	*	7.34743	6.64933	7.81588	-1.0793	1.29314e-19	9.68464e-17	Distal Intergenic	UBE3D
chr19	58055205	58055605	401	*	5.85145	4.46112	6.54613	-2.00789	1.30217e-19	9.71407e-17	3' UTR	ZNF550
chr20	36677187	36677587	401	*	8.98728	9.40063	8.40568	0.933908	1.31479e-19	9.76985e-17	Intron (uc002xho.4/58490, intron 3 of 6)	RPRD1B
chr3	122921711	122922111	401	*	5.93054	4.50741	6.63284	-2.054	1.61578e-19	1.19597e-16	Promoter (<=1kb)	SEC22A
chr3	179942241	179942641	401	*	6.16731	4.99204	6.80626	-1.6974	1.66572e-19	1.22816e-16	Distal Intergenic	PEX5L
chr2	43226540	43226940	401	*	8.24522	7.77319	8.60029	-0.780709	1.7185e-19	1.26218e-16	Distal Intergenic	HAAO
chr8	142777023	142777423	401	*	7.69449	7.12741	8.10051	-0.911872	1.80489e-19	1.32053e-16	Distal Intergenic	MROH5
chr1	173669502	173669902	401	*	6.72291	5.75332	7.2976	-1.40844	1.8294e-19	1.33334e-16	Distal Intergenic	KLHL20
chr3	128432734	128433134	401	*	6.52449	5.60992	7.07982	-1.34611	1.99201e-19	1.44631e-16	Distal Intergenic	RAB7A
chr2	20567409	20567809	401	*	7.34118	6.67143	7.79682	-1.04556	2.14162e-19	1.54903e-16	Distal Intergenic	PUM2
chr17	73613533	73613933	401	*	8.18347	7.70656	8.54128	-0.788743	2.31988e-19	1.67161e-16	Promoter (1-2kb)	MYO15B
chr11	10352080	10352480	401	*	8.97536	8.60351	9.27073	-0.637603	2.47196e-19	1.77447e-16	Exon (uc009yfv.1/uc009yfv.1, exon 1 of 3)	ADM
chr13	33490346	33490746	401	*	7.39736	7.86236	6.70696	1.07182	2.57838e-19	1.8439e-16	Distal Intergenic	LINC00423
chr14	95876094	95876494	401	*	7.5087	6.88538	7.94254	-0.982026	2.70942e-19	1.93035e-16	Promoter (<=1kb)	NA
chr19	50264510	50264910	401	*	5.24059	6.05665	3.17809	2.78451	2.87869e-19	2.0433e-16	Promoter (1-2kb)	TSKS
chr1	40018186	40018586	401	*	5.76388	6.48358	4.26227	2.15003	3.0995e-19	2.19185e-16	Intron (uc001cdk.3/728448, intron 4 of 8)	PPIEL
chr7	65239635	65240035	401	*	7.1995	6.51169	7.66333	-1.06668	3.33396e-19	2.34893e-16	Distal Intergenic	LINC03006
chr13	34156921	34157321	401	*	5.86324	6.54946	4.50824	1.95684	3.73153e-19	2.61933e-16	Intron (uc001uux.3/90627, intron 3 of 17)	STARD13
chr10	73647321	73647721	401	*	7.82502	7.27778	8.22082	-0.884149	4.33384e-19	3.03093e-16	Intron (uc021psn.1/119504, intron 1 of 3)	ANAPC16
chr17	58679353	58679753	401	*	7.31041	7.78058	6.60845	1.08346	4.50663e-19	3.14023e-16	Promoter (1-2kb)	PPM1D
chr12	132243843	132244243	401	*	5.66948	4.05844	6.41161	-2.28454	4.5769e-19	3.17756e-16	Intron (uc001uja.2/6433, intron 11 of 17)	SFSWAP
chr2	187224990	187225390	401	*	6.34463	5.34882	6.92819	-1.43636	5.06675e-19	3.50485e-16	Distal Intergenic	ZC3H15
chr11	88508995	88509395	401	*	6.99705	6.22258	7.49826	-1.16835	5.1426e-19	3.54443e-16	Intron (uc001pcq.3/2915, intron 2 of 8)	GRM5-AS1
chr19	36151240	36151640	401	*	6.29092	5.13298	6.9249	-1.66241	5.1783e-19	3.55239e-16	Distal Intergenic	UPK1A
chr13	113495836	113496236	401	*	7.15132	7.6249	6.44163	1.09688	5.1915e-19	3.55239e-16	Promoter (<=1kb)	ATP11A
chr19	56477921	56478321	401	*	7.62726	6.97692	8.07391	-1.01556	5.25181e-19	3.58077e-16	Intron (uc002qmh.3/126205, intron 5 of 9)	NLRP8
chr13	43132261	43132661	401	*	7.85998	8.27371	7.27762	0.929112	5.64633e-19	3.83602e-16	Distal Intergenic	TNFSF11
chr19	36973276	36973676	401	*	7.82882	7.25557	8.23796	-0.918895	6.0179e-19	4.0739e-16	Intron (uc002oea.4/84924, intron 1 of 4)	ZNF566
chr1	11691567	11691967	401	*	7.77784	7.23919	8.16915	-0.872199	6.07223e-19	4.09611e-16	Distal Intergenic	FBXO2
chr19	55082481	55082881	401	*	7.57556	6.93766	8.01635	-1.00477	7.65719e-19	5.14701e-16	Promoter (1-2kb)	LILRA2
chr12	132342223	132342623	401	*	5.17641	2.80366	6.02994	-3.12077	8.05282e-19	5.39389e-16	Distal Intergenic	MMP17
chr2	8392007	8392407	401	*	6.16256	5.07207	6.77647	-1.58223	8.59806e-19	5.73889e-16	Intron (uc010eww.2/339789, intron 7 of 8)	LINC00299
chr1	7885529	7885929	401	*	7.20013	6.48658	7.6754	-1.09691	8.86748e-19	5.89802e-16	Intron (uc009vmg.1/8863, intron 16 of 18)	UTS2
chr2	201972860	201973260	401	*	8.06189	7.51925	8.45529	-0.875566	1.14822e-18	7.61056e-16	Distal Intergenic	CFLAR
chr21	44548957	44549357	401	*	6.92026	6.1212	7.4315	-1.19379	1.18404e-18	7.82071e-16	Distal Intergenic	U2AF1
chr5	76818709	76819109	401	*	8.4101	7.93606	8.76631	-0.783075	1.21261e-18	7.9817e-16	Distal Intergenic	WDR41
chr13	77919195	77919595	401	*	5.38853	3.27947	6.21082	-2.83463	1.29031e-18	8.46383e-16	Distal Intergenic	MYCBP2
chr12	132284927	132285327	401	*	5.09303	2.65501	5.95337	-3.17435	1.43062e-18	9.352e-16	Distal Intergenic	MMP17
chr12	129190813	129191213	401	*	4.9957	5.89689	2.07856	3.66723	1.61732e-18	1.05362e-15	3' UTR	SLC15A4
chr18	58867301	58867701	401	*	7.92962	7.42609	8.30215	-0.825005	1.64446e-18	1.06765e-15	Distal Intergenic	CDH20
chr3	43999106	43999506	401	*	7.04256	6.31405	7.52435	-1.10915	1.75032e-18	1.13251e-15	Distal Intergenic	MIR138-1
chr3	196528694	196529094	401	*	7.03798	6.32622	7.51246	-1.08986	1.8689e-18	1.20514e-15	Exon (uc003fwy.4/5062, exon 3 of 15)	PAK2
chr16	5616071	5616471	401	*	5.30066	6.10878	3.29527	2.73444	2.04875e-18	1.31665e-15	Intron (uc002cyq.1/uc002cyq.1, intron 2 of 2)	RBFOX1
chr1	17759103	17759503	401	*	5.15387	6.03585	2.48364	3.38164	2.19857e-18	1.40817e-15	Intron (uc001bal.3/55920, intron 1 of 11)	RCC2
chr5	112691703	112692103	401	*	6.28212	6.89297	5.20155	1.55562	2.3303e-18	1.48753e-15	Intron (uc031sks.1/uc031sks.1, intron 1 of 4)	MCC
chr2	26562258	26562658	401	*	5.50602	3.91568	6.24406	-2.25553	2.66204e-18	1.69362e-15	Intron (uc002rhb.1/165082, intron 1 of 14)	ADGRF3
chr5	152812005	152812405	401	*	6.33546	5.22986	6.95397	-1.58732	2.78378e-18	1.76517e-15	Distal Intergenic	GRIA1
chr14	55957926	55958326	401	*	7.13888	6.46787	7.59509	-1.03991	2.86755e-18	1.81224e-15	Distal Intergenic	TBPL2
chr2	188303666	188304066	401	*	7.92447	7.41989	8.29758	-0.825724	3.14528e-18	1.98118e-15	Intron (uc002upv.5/10203, intron 1 of 14)	CALCRL
chr16	17836931	17837331	401	*	6.62515	5.81757	7.13981	-1.20637	3.21336e-18	2.01739e-15	Distal Intergenic	XYLT1
chr7	150323245	150323645	401	*	5.25626	3.13227	6.08049	-2.85026	3.31376e-18	2.07358e-15	3' UTR	GIMAP6
chr1	54542198	54542598	401	*	7.85412	7.327	8.23934	-0.855011	3.36292e-18	2.09744e-15	Intron (uc001cwt.1/127428, intron 3 of 4)	MIR4781
chr19	54420447	54420847	401	*	7.88955	7.39222	8.25869	-0.812082	3.38592e-18	2.10488e-15	Intron (uc010era.2/59284, intron 3 of 3)	CACNG7
chr6	37137617	37138017	401	*	9.24977	8.92267	9.51624	-0.568219	3.95994e-18	2.4537e-15	Promoter (<=1kb)	PIM1
chr1	232748882	232749282	401	*	6.5455	5.65568	7.09178	-1.30315	3.9782e-18	2.45702e-15	Distal Intergenic	SIPA1L2
chr5	1514759	1515159	401	*	8.39841	7.9611	8.73355	-0.729061	4.16184e-18	2.56212e-15	Intron (uc003jcm.3/79888, intron 1 of 13)	LPCAT1
chr10	62924421	62924821	401	*	7.0808	6.36031	7.55911	-1.09992	4.30667e-18	2.64273e-15	Distal Intergenic	RHOBTB1
chr16	383610	384010	401	*	7.45144	6.85624	7.87157	-0.940206	4.68345e-18	2.86469e-15	Promoter (1-2kb)	LUC7L
chr22	31630671	31631071	401	*	7.27176	6.64097	7.70918	-0.988523	4.96107e-18	3.02478e-15	Intron (uc003akh.3/3985, intron 2 of 15)	LIMK2
chr5	139709421	139709821	401	*	8.09908	7.63017	8.4524	-0.774384	5.25001e-18	3.19072e-15	Distal Intergenic	HBEGF
chr14	56847138	56847538	401	*	8.20575	7.74433	8.5548	-0.760556	5.34381e-18	3.23738e-15	Distal Intergenic	TMEM260
chr1	8739283	8739683	401	*	5.52484	6.27578	3.86786	2.34552	5.58897e-18	3.36618e-15	Intron (uc001ape.3/473, intron 2 of 23)	RERE
chr19	52008060	52008460	401	*	7.34008	6.71232	7.77605	-0.982714	5.59181e-18	3.36618e-15	Distal Intergenic	SIGLEC12
chr12	117472987	117473387	401	*	5.86691	6.51024	4.67614	1.69058	5.68855e-18	3.41361e-15	Distal Intergenic	TESC
chr1	10704503	10704903	401	*	8.09644	7.62653	8.45031	-0.777687	5.73694e-18	3.43183e-15	Intron (uc001aro.4/54897, intron 18 of 20)	CASZ1
chr9	120868551	120868951	401	*	8.81133	8.43538	9.10928	-0.638947	6.1378e-18	3.65833e-15	Distal Intergenic	TLR4
chr3	86991175	86991575	401	*	7.95572	7.43807	8.33588	-0.840096	6.15404e-18	3.65833e-15	3' UTR	VGLL3
chr13	42271593	42271993	401	*	8.88141	9.17115	8.51848	0.622427	6.30672e-18	3.73741e-15	Intron (uc001uyj.3/23078, intron 29 of 44)	MIR5006
chr5	154712519	154712919	401	*	7.67327	7.1276	8.06825	-0.877938	6.96895e-18	4.11703e-15	Distal Intergenic	KIF4B
chr1	36400963	36401363	401	*	8.39021	8.72604	7.95169	0.732301	7.29377e-18	4.29558e-15	Intron (uc001bzn.1/192669, intron 2 of 6)	AGO3
chr19	50292380	50292780	401	*	5.22129	5.99074	3.46197	2.45456	8.25052e-18	4.84405e-15	Intron (uc010enj.1/160, intron 3 of 16)	AP2A1
chr7	159197195	159197595	401	*	5.96337	6.57749	4.87218	1.55823	9.87424e-18	5.76285e-15	Distal Intergenic	VIPR2
chr1	23370924	23371324	401	*	7.1723	6.51149	7.62382	-1.02692	9.87605e-18	5.76285e-15	Promoter (<=1kb)	MIR3115
chr22	20298895	20299295	401	*	8.37346	7.95275	8.69878	-0.704706	9.90697e-18	5.76322e-15	Exon (uc002zrw.1/uc002zrw.1, exon 3 of 3)	DGCR6L
chr7	64307230	64307630	401	*	6.2094	0	7.20015	-6.49871	1.00905e-17	5.8521e-15	Intron (uc031sxn.1/7697, intron 2 of 2)	ZNF273
chr22	39685426	39685826	401	*	5.63872	4.28785	6.32393	-1.93616	1.02852e-17	5.9469e-15	Distal Intergenic	SNORD43
chr19	290267	290667	401	*	8.27879	7.83754	8.61622	-0.731486	1.07863e-17	6.21773e-15	Promoter (<=1kb)	PLPP2
chr5	126057213	126057613	401	*	7.96708	7.46573	8.33842	-0.815124	1.19018e-17	6.84003e-15	Distal Intergenic	LMNB1
chr16	49696559	49696959	401	*	7.26329	6.64166	7.69632	-0.975326	1.22892e-17	7.04137e-15	Promoter (1-2kb)	ZNF423
chr5	175878798	175879198	401	*	6.98959	6.2211	7.48832	-1.15057	1.24618e-17	7.11883e-15	Intron (uc003mej.4/23197, intron 1 of 10)	FAF2
chr17	28251524	28251924	401	*	7.63473	7.05381	8.04774	-0.922949	1.31464e-17	7.48743e-15	Intron (uc002heo.1/85464, intron 1 of 14)	EFCAB5
chr17	76240686	76241086	401	*	7.2756	6.6335	7.71838	-0.998775	1.33665e-17	7.59007e-15	Distal Intergenic	TMEM235
chr7	129780118	129780518	401	*	8.72702	8.35571	9.02206	-0.634356	1.36448e-17	7.72504e-15	Distal Intergenic	TMEM209
chr5	130167063	130167463	401	*	6.48243	5.62421	7.01686	-1.25792	1.41107e-17	7.96507e-15	Distal Intergenic	HINT1
chr6	50715333	50715733	401	*	6.50665	5.68812	7.02566	-1.21064	1.42875e-17	8.04105e-15	Intron (uc003paf.3/83741, intron 6 of 7)	TFAP2D
chr19	36771456	36771856	401	*	5.75302	4.38439	6.44254	-1.9695	1.45523e-17	8.16592e-15	Distal Intergenic	LOC100134317
chr5	142356817	142357217	401	*	8.12412	7.66339	8.47279	-0.762407	1.46437e-17	8.193e-15	Intron (uc003lmt.3/23092, intron 11 of 22)	ARHGAP26-AS1
chr1	44813599	44813999	401	*	5.98792	4.71723	6.65289	-1.80921	1.49169e-17	8.32139e-15	Intron (uc010okv.2/79033, intron 1 of 6)	ERI3
chr19	35843868	35844268	401	*	7.07897	6.38876	7.54388	-1.05629	1.73708e-17	9.66197e-15	Promoter (1-2kb)	FFAR1
chr17	78365650	78366050	401	*	8.4818	8.07808	8.7969	-0.680157	1.86766e-17	1.0358e-14	Intron (uc021uen.2/57674, intron 67 of 67)	RNF213
chr1	201650286	201650686	401	*	7.80384	7.28686	8.18364	-0.836448	1.88808e-17	1.04408e-14	Intron (uc001gwu.3/89796, intron 1 of 28)	NAV1
chr16	87870637	87871037	401	*	7.31399	6.7124	7.73727	-0.948861	1.91607e-17	1.05649e-14	Intron (uc002fkm.3/8140, intron 7 of 9)	SLC7A5
chr13	113372978	113373378	401	*	7.39363	7.81735	6.79116	0.950077	2.00966e-17	1.10489e-14	Intron (uc001vsi.4/23250, intron 1 of 29)	ATP11A
chr1	204108676	204109076	401	*	8.04377	7.56421	8.40308	-0.785421	2.04444e-17	1.12077e-14	Intron (uc010pqr.2/55224, intron 4 of 6)	ETNK2
chr7	105776009	105776409	401	*	7.57635	7.03929	7.96683	-0.864351	2.13917e-17	1.16933e-14	Distal Intergenic	SYPL1
chr20	36436156	36436556	401	*	7.19051	6.54833	7.63333	-0.998428	2.2202e-17	1.21015e-14	Intron (uc021wdj.1/56259, intron 11 of 15)	CTNNBL1
chr19	11418417	11418817	401	*	8.34819	7.89332	8.6935	-0.749115	2.59127e-17	1.40837e-14	Intron (uc002mqu.1/26526, intron 5 of 6)	TSPAN16
chr12	128459030	128459430	401	*	4.85387	5.73674	2.17306	3.42229	2.61855e-17	1.41914e-14	Distal Intergenic	LINC00507
chr20	642771	643171	401	*	7.24364	6.57509	7.69872	-1.03203	2.74235e-17	1.48201e-14	3' UTR	SRXN1
chr1	27351118	27351518	401	*	9.30839	8.98468	9.5726	-0.56108	3.24251e-17	1.74735e-14	Intron (uc021ojq.1/uc021ojq.1, intron 1 of 1)	TENT5B
chr12	4025513	4025913	401	*	8.71255	8.30375	9.03072	-0.684748	3.99872e-17	2.14877e-14	Distal Intergenic	PARP11
chr13	54416019	54416419	401	*	6.56122	7.13078	5.60647	1.37337	4.03685e-17	2.16315e-14	Intron (uc031qlu.1/100861552, intron 3 of 5)	LINC00558
chr7	5407517	5407917	401	*	8.29468	7.86334	8.6263	-0.714979	4.19821e-17	2.24329e-14	Intron (uc003soi.4/84629, intron 11 of 29)	TNRC18
chr4	68905883	68906283	401	*	7.98437	7.49644	8.34832	-0.798997	4.43157e-17	2.36136e-14	Intron (uc003hdl.4/550112, intron 6 of 7)	LOC550113
chr12	46383207	46383607	401	*	8.60946	8.21698	8.91768	-0.662294	4.63218e-17	2.46135e-14	Promoter (<=1kb)	SCAF11
chr14	73245868	73246268	401	*	6.12989	4.44383	6.88625	-2.36642	4.74906e-17	2.50953e-14	Intron (uc001xnc.2/8110, intron 1 of 10)	DPF3
chr6	13013477	13013877	401	*	7.58941	7.01844	7.99741	-0.90615	4.74922e-17	2.50953e-14	Intron (uc011dir.2/221692, intron 4 of 11)	LOC100130357
chr8	101437040	101437440	401	*	7.8152	7.29764	8.19532	-0.837667	4.85714e-17	2.55688e-14	Distal Intergenic	MIR4471
chr20	62361809	62362209	401	*	8.17307	7.7483	8.5008	-0.708971	4.86571e-17	2.55688e-14	Intron (uc002ygi.2/84619, intron 2 of 6)	LIME1
chr14	64645497	64645897	401	*	6.39443	5.53631	6.92882	-1.25809	5.0824e-17	2.66339e-14	Intron (uc001xgl.3/23224, intron 96 of 115)	SYNE2
chr5	179060141	179060541	401	*	8.31524	7.84929	8.66688	-0.767431	5.24937e-17	2.74333e-14	Distal Intergenic	HNRNPH1
chr6	157981374	157981774	401	*	7.67302	7.12849	8.06741	-0.870926	5.31492e-17	2.76998e-14	Intron (uc003qqs.3/79683, intron 2 of 8)	ZDHHC14
chr22	44147660	44148060	401	*	8.45632	8.03172	8.78395	-0.709544	5.45998e-17	2.8378e-14	Intron (uc003bdy.2/64800, intron 6 of 31)	EFCAB6
chr7	131605303	131605703	401	*	8.82732	8.42979	9.13865	-0.669377	5.67214e-17	2.94004e-14	Distal Intergenic	PLXNA4
chr2	15980509	15980909	401	*	7.36338	6.77081	7.78221	-0.934084	5.89044e-17	3.04489e-14	Distal Intergenic	MYCN
chr6	113777007	113777407	401	*	6.4074	5.57766	6.93083	-1.2204	6.14429e-17	3.16751e-14	Distal Intergenic	MARCKS
chr3	25789950	25790350	401	*	7.57054	7.00818	7.97414	-0.895929	6.28185e-17	3.22967e-14	Intron (uc003cdk.3/55768, intron 3 of 9)	NGLY1
chr7	64562985	64563385	401	*	8.42786	8.02801	8.7406	-0.672844	6.67113e-17	3.42056e-14	Distal Intergenic	CCT6P3
chr2	219448874	219449274	401	*	7.14948	6.51518	7.58857	-0.989585	7.4237e-17	3.7962e-14	Intron (uc002vih.2/9125, intron 3 of 7)	CNOT9
chr5	3595788	3596188	401	*	4.86247	1.90261	5.76665	-3.64029	7.56693e-17	3.85102e-14	Promoter (<=1kb)	IRX1
chr2	159904580	159904980	401	*	8.28459	7.85627	8.61442	-0.713605	7.57137e-17	3.85102e-14	Intron (uc010fol.1/85461, intron 2 of 11)	TANC1
chr10	93280616	93281016	401	*	8.13568	7.6953	8.47261	-0.729344	7.72255e-17	3.91743e-14	Intron (uc010qnl.2/100188947, intron 3 of 4)	HECTD2
chr11	72223112	72223512	401	*	8.31713	7.89022	8.64613	-0.709243	8.04066e-17	4.06795e-14	Distal Intergenic	CLPB
chr16	74774676	74775076	401	*	7.72998	7.18653	8.12381	-0.869081	8.31539e-17	4.19579e-14	Intron (uc002fde.2/79152, intron 1 of 6)	FA2H
chr6	121438221	121438621	401	*	7.33435	6.72079	7.76348	-0.962802	8.50436e-17	4.27978e-14	Intron (uc003pyo.1/221322, intron 26 of 31)	TBC1D32
chr19	38949626	38950026	401	*	6.7697	6.0108	7.26443	-1.1406	8.90568e-17	4.46992e-14	Exon (uc002oit.3/6261, exon 19 of 106)	RYR1
chr5	132825489	132825889	401	*	5.54264	3.578	6.34487	-2.67405	9.26951e-17	4.64029e-14	Intron (uc003kyn.1/23105, intron 3 of 15)	MIR1289-2
chr12	128583448	128583848	401	*	4.87441	5.7498	2.27933	3.26339	9.41965e-17	4.70308e-14	Distal Intergenic	TMEM132C
chr8	5166046	5166446	401	*	7.0859	6.41332	7.54283	-1.03663	9.66749e-17	4.81418e-14	Distal Intergenic	CSMD1
chr1	212514761	212515161	401	*	6.2627	5.3541	6.81586	-1.31198	9.93441e-17	4.93225e-14	Intron (uc001hjb.3/5525, intron 3 of 12)	SNORA16B
chr20	45445977	45446377	401	*	6.38651	6.95432	5.43679	1.3763	9.95645e-17	4.93225e-14	Distal Intergenic	EYA2
chr4	26857505	26857905	401	*	7.48136	6.91469	7.88717	-0.899974	1.05497e-16	5.21258e-14	Distal Intergenic	STIM2
chr22	23772686	23773086	401	*	6.85167	6.10757	7.34014	-1.11408	1.06589e-16	5.25287e-14	Distal Intergenic	ZDHHC8BP
chr3	109316324	109316724	401	*	6.85549	6.13656	7.33311	-1.08903	1.07064e-16	5.26263e-14	Distal Intergenic	LINC01205
chr12	53217002	53217402	401	*	8.29913	7.88513	8.62044	-0.692451	1.14147e-16	5.59635e-14	Exon (uc001sba.3/338785, exon 5 of 7)	KRT79
chr18	59899754	59900154	401	*	8.70424	8.32687	9.00308	-0.638396	1.18562e-16	5.79787e-14	Intron (uc002lik.1/57614, intron 10 of 21)	RELCH
chr5	160923852	160924252	401	*	6.71407	5.89573	7.23301	-1.20648	1.23203e-16	6.00937e-14	Intron (uc011deh.1/2561, intron 2 of 6)	GABRB2
chr12	39443163	39443563	401	*	8.46826	8.04941	8.79246	-0.70153	1.2465e-16	6.06442e-14	Distal Intergenic	CPNE8
chr12	120361691	120362091	401	*	8.7192	8.34303	9.0173	-0.637225	1.34113e-16	6.50815e-14	Distal Intergenic	CIT
chrX	102720460	102720860	401	*	4.98166	2.35272	5.86006	-3.35814	1.35417e-16	6.55472e-14	Distal Intergenic	RAB40A
chr8	125386705	125387105	401	*	7.94636	7.47272	8.30235	-0.776783	1.38009e-16	6.64853e-14	Promoter (1-2kb)	TMEM65
chr7	90119398	90119798	401	*	5.00834	2.5946	5.86618	-3.14655	1.38055e-16	6.64853e-14	Intron (uc003ukt.1/5218, intron 2 of 7)	CDK14
chr5	170280115	170280515	401	*	6.72481	5.97845	7.21425	-1.12747	1.38774e-16	6.6663e-14	Distal Intergenic	RANBP17
chr19	18610682	18611082	401	*	6.40854	5.50933	6.95828	-1.29612	1.43237e-16	6.86335e-14	Intron (uc002njh.3/8178, intron 1 of 11)	ELL
chr10	79067198	79067598	401	*	7.59489	7.05871	7.9849	-0.860739	1.44347e-16	6.8861e-14	Intron (uc001jxj.2/3778, intron 2 of 28)	KCNMA1
chr19	43619763	43620163	401	*	8.75606	8.36349	9.06433	-0.661449	1.44436e-16	6.8861e-14	Intron (uc010xwk.2/5675, intron 1 of 3)	PSG2
chr19	43502064	43502464	401	*	5.70707	4.50057	6.35478	-1.70537	1.51788e-16	7.21853e-14	Intron (uc010xwk.2/5675, intron 1 of 3)	PSG11
chr4	73985199	73985599	401	*	6.51054	5.68871	7.03086	-1.20732	1.5586e-16	7.39369e-14	Intron (uc003hgo.3/26057, intron 21 of 33)	ANKRD17
chr12	117628725	117629125	401	*	4.94398	5.7523	2.93716	2.73362	1.60415e-16	7.59088e-14	Promoter (<=1kb)	FBXO21
chr5	3101369	3101769	401	*	7.13379	6.51648	7.56473	-0.967195	1.70403e-16	8.0435e-14	Distal Intergenic	IRX2-DT
chr7	53219063	53219463	401	*	5.94263	4.76852	6.58126	-1.6726	1.8266e-16	8.60069e-14	Distal Intergenic	POM121L12
chr22	39662325	39662725	401	*	8.344	7.94885	8.65387	-0.664617	1.85101e-16	8.69414e-14	Distal Intergenic	PDGFB
chr8	66774935	66775335	401	*	8.07202	7.63268	8.40834	-0.725836	1.90293e-16	8.91597e-14	Distal Intergenic	PDE7A
chr18	25047979	25048379	401	*	6.45116	5.62572	6.9729	-1.21107	1.92954e-16	9.01846e-14	Intron (uc002kwf.2/uc002kwf.2, intron 3 of 4)	CHST9
chr10	132335454	132335854	401	*	7.12805	7.57809	6.47043	1.01009	1.95093e-16	9.09606e-14	Distal Intergenic	GLRX3
chr3	195761930	195762330	401	*	5.78485	4.53635	6.44397	-1.76533	2.00126e-16	9.30792e-14	Distal Intergenic	SDHAP1
chr15	93477179	93477579	401	*	7.90612	7.42303	8.2674	-0.785172	2.09012e-16	9.69749e-14	Intron (uc002bsm.2/1106, intron 6 of 9)	CHD2
chr19	19821582	19821982	401	*	7.80667	7.2904	8.18609	-0.834614	2.49946e-16	1.15685e-13	3' UTR	ZNF14
chr9	129334212	129334612	401	*	9.62081	9.30868	9.87727	-0.542164	2.56014e-16	1.18206e-13	Distal Intergenic	LMX1B
chr5	72308246	72308646	401	*	8.33024	7.88755	8.66852	-0.732481	2.68095e-16	1.23484e-13	Intron (uc011csk.1/115548, intron 6 of 10)	FCHO2
chr6	30742639	30743039	401	*	8.67077	8.28656	8.97388	-0.650066	2.74439e-16	1.26101e-13	Distal Intergenic	IER3
chr10	49679440	49679840	401	*	7.15685	6.46532	7.62236	-1.05534	2.9886e-16	1.36991e-13	Intron (uc001jgs.4/58504, intron 2 of 7)	ARHGAP22
chr12	132373876	132374276	401	*	5.11544	3.17485	5.9141	-2.67535	3.06209e-16	1.39855e-13	Distal Intergenic	ULK1
chr4	188399832	188400232	401	*	6.97485	6.2893	7.43767	-1.04875	3.06578e-16	1.39855e-13	Intron (uc021xvl.1/339975, intron 1 of 4)	LOC339975
chr13	110615310	110615710	401	*	7.93814	8.29479	7.46331	0.779487	3.18451e-16	1.44924e-13	Distal Intergenic	IRS2
chr8	101492158	101492558	401	*	8.26912	7.84697	8.59529	-0.70349	3.23845e-16	1.47027e-13	Distal Intergenic	ANKRD46
chr11	65047626	65048026	401	*	6.19296	5.15587	6.79008	-1.46832	3.29388e-16	1.49187e-13	Promoter (<=1kb)	POLA2
chr16	11501588	11501988	401	*	7.01599	6.36932	7.46092	-0.996407	3.36987e-16	1.52266e-13	Distal Intergenic	RMI2
chr12	121467281	121467681	401	*	8.07805	7.6378	8.4149	-0.728616	3.43658e-16	1.54912e-13	Intron (uc001tzj.2/8638, intron 3 of 5)	OASL
chr16	630683	631083	401	*	8.80496	8.44591	9.09222	-0.610567	3.51309e-16	1.57987e-13	Promoter (<=1kb)	PIGQ
chr7	65252240	65252640	401	*	8.13905	7.68674	8.48289	-0.745806	3.63261e-16	1.62977e-13	Distal Intergenic	LINC03006
chr12	69896613	69897013	401	*	7.05079	6.35387	7.51871	-1.05512	3.75418e-16	1.68034e-13	Intron (uc001suy.3/10818, intron 1 of 9)	FRS2
chr1	6241985	6242385	401	*	7.72863	7.22539	8.10101	-0.816594	3.83864e-16	1.70967e-13	Promoter (1-2kb)	CHD5
chr7	158957897	158958297	401	*	6.2275	5.18994	6.82477	-1.46129	3.84187e-16	1.70967e-13	Distal Intergenic	VIPR2
chr16	84841784	84842184	401	*	8.25844	7.85343	8.57432	-0.678964	3.84666e-16	1.70967e-13	Distal Intergenic	CRISPLD2
chr6	111087217	111087617	401	*	7.20842	6.59517	7.6374	-0.956814	4.01287e-16	1.77938e-13	Intron (uc003puh.1/23097, intron 1 of 12)	AMD1
chr1	18651765	18652165	401	*	7.22693	6.62737	7.64921	-0.939181	4.1355e-16	1.8295e-13	Intron (uc001bau.2/84966, intron 3 of 9)	IGSF21
chr17	48719763	48720163	401	*	7.23795	6.63759	7.66063	-0.94367	4.26502e-16	1.88242e-13	Intron (uc002isk.4/8714, intron 1 of 11)	ABCC3
chr13	110455895	110456295	401	*	8.23136	8.55633	7.81123	0.699846	4.33652e-16	1.90955e-13	Distal Intergenic	IRS2
chr7	142696795	142697195	401	*	5.62965	4.39689	6.28454	-1.73912	4.48278e-16	1.96939e-13	Distal Intergenic	OR9A2
chr2	37344765	37345165	401	*	5.51203	4.23176	6.1795	-1.80448	4.83325e-16	2.11179e-13	Intron (uc010fab.2/5610, intron 10 of 13)	EIF2AK2
chr12	128387815	128388215	401	*	4.78892	5.64959	2.34772	3.16438	4.83673e-16	2.11179e-13	Distal Intergenic	LINC00507
chr15	39213462	39213862	401	*	8.06391	7.60828	8.40966	-0.751018	4.84022e-16	2.11179e-13	Distal Intergenic	LINC02694
chr2	219476872	219477272	401	*	8.2754	7.83438	8.6127	-0.730084	4.90204e-16	2.13387e-13	Intron (uc021vww.2/84812, intron 1 of 2)	PLCD4
chr13	110644845	110645245	401	*	8.53418	8.84591	8.13597	0.668722	4.96701e-16	2.15722e-13	Distal Intergenic	IRS2
chr2	231681007	231681407	401	*	8.83107	8.45378	9.12986	-0.63628	5.09905e-16	2.20952e-13	Promoter (2-3kb)	CAB39
chr3	156456831	156457231	401	*	6.96393	6.31602	7.40944	-0.995481	5.20394e-16	2.24508e-13	Distal Intergenic	TIPARP
chr8	143024130	143024530	401	*	6.09468	5.08146	6.68403	-1.42537	5.20831e-16	2.24508e-13	Distal Intergenic	MIR4472-1
chr2	178522959	178523359	401	*	7.17497	7.60423	6.56113	0.952245	5.21654e-16	2.24508e-13	Intron (uc002ulp.3/50940, intron 16 of 16)	PDE11A
chr13	19587616	19588016	401	*	6.33385	6.90105	5.38584	1.35585	5.31342e-16	2.28161e-13	Distal Intergenic	LINC00442
chr1	39695009	39695409	401	*	6.45373	6.99065	5.58896	1.25634	5.36408e-16	2.29818e-13	Intron (uc001cdc.2/23499, intron 1 of 61)	MACF1
chr5	178940911	178941311	401	*	8.30134	7.88339	8.625	-0.696758	5.47594e-16	2.34083e-13	Distal Intergenic	RUFY1
chr11	45180709	45181109	401	*	7.46954	6.93492	7.85873	-0.856954	5.55108e-16	2.36303e-13	Intron (uc031pzz.1/56981, intron 2 of 7)	PRDM11
chr3	53493912	53494312	401	*	8.00778	7.56684	8.34502	-0.727842	5.55271e-16	2.36303e-13	Distal Intergenic	CACNA1D
chr2	119223575	119223975	401	*	7.90381	7.42606	8.26211	-0.778471	5.57194e-16	2.36592e-13	Distal Intergenic	INSIG2
chr19	35755530	35755930	401	*	5.9996	4.93811	6.60449	-1.49799	5.62618e-16	2.38363e-13	Intron (uc002nyl.3/51599, intron 5 of 9)	USF2
chr7	434861	435261	401	*	6.82798	6.13287	7.29509	-1.05466	6.16403e-16	2.6057e-13	Distal Intergenic	LOC442497
chr1	117269057	117269457	401	*	7.83229	7.35352	8.19115	-0.780995	6.34357e-16	2.67565e-13	Distal Intergenic	CD2
chr10	116609571	116609971	401	*	7.56874	7.02969	7.96026	-0.858346	6.45443e-16	2.71638e-13	Intron (uc001lcb.3/57700, intron 13 of 16)	FHIP2A
chr1	11682446	11682846	401	*	6.67418	5.96058	7.14948	-1.07519	6.7522e-16	2.83543e-13	Distal Intergenic	FBXO2
chr7	2524380	2524780	401	*	6.91795	6.2468	7.37423	-1.02803	6.80475e-16	2.8512e-13	Distal Intergenic	LFNG
chr2	223723977	223724377	401	*	6.70709	7.20374	5.9436	1.134	6.88408e-16	2.87811e-13	Promoter (1-2kb)	ACSL3
chr12	62653703	62654103	401	*	7.97995	7.54017	8.31652	-0.725219	6.93519e-16	2.89311e-13	Promoter (<=1kb)	TAFA2
chr15	93241892	93242292	401	*	7.35981	6.75797	7.7832	-0.939568	7.10277e-16	2.95654e-13	Exon (uc002bsl.4/400451, exon 2 of 4)	FAM174B
chr15	64807683	64808083	401	*	8.97685	8.64314	9.24769	-0.573341	7.15552e-16	2.97199e-13	Intron (uc002ann.3/23060, intron 1 of 8)	ZNF609
chr3	146250610	146251010	401	*	6.38583	5.50795	6.92768	-1.27239	7.46113e-16	3.09218e-13	Intron (uc003evx.4/5359, intron 3 of 8)	PLSCR1
chr8	17496764	17497164	401	*	7.24916	6.66197	7.66531	-0.924559	7.67408e-16	3.17352e-13	Intron (uc003wxr.3/5157, intron 6 of 6)	MTUS1
chr2	149330265	149330665	401	*	7.74534	7.22805	8.12532	-0.830898	7.93611e-16	3.27475e-13	Distal Intergenic	EPC2
chr12	113093069	113093469	401	*	7.50311	6.95636	7.89866	-0.867836	7.98706e-16	3.28865e-13	Intron (uc010syl.2/22895, intron 1 of 21)	RPH3A
chr1	27568403	27568803	401	*	8.52978	8.11046	8.85427	-0.694997	8.09312e-16	3.32512e-13	Intron (uc001bno.4/23038, intron 1 of 15)	WDTC1
chr11	69439031	69439431	401	*	6.71112	5.94614	7.20839	-1.13258	8.39597e-16	3.44211e-13	Distal Intergenic	CCND1
chr14	103189066	103189466	401	*	6.17947	5.19974	6.75761	-1.38468	8.6014e-16	3.51875e-13	Intron (uc001ymb.4/23186, intron 11 of 11)	TRAF3
chr8	1068683	1069083	401	*	6.55187	5.77412	7.05444	-1.15155	8.65299e-16	3.53226e-13	Intron (uc003wpj.2/619343, intron 3 of 3)	LOC286083
chr20	50172230	50172630	401	*	8.20655	7.78547	8.53209	-0.699777	8.75297e-16	3.56542e-13	Intron (uc002xwe.4/4773, intron 1 of 9)	NFATC2
chr13	29319465	29319865	401	*	6.37168	6.91959	5.47746	1.29182	8.95111e-16	3.63834e-13	Distal Intergenic	SLC46A3
chr16	85612961	85613361	401	*	7.94565	7.47832	8.29806	-0.761155	9.06147e-16	3.67535e-13	Distal Intergenic	GSE1
chr10	132714137	132714537	401	*	6.34616	5.45924	6.89138	-1.27147	9.13869e-16	3.69878e-13	Distal Intergenic	MIR378C
chr1	64493873	64494273	401	*	7.85116	7.36043	8.21667	-0.795048	9.4537e-16	3.81815e-13	Intron (uc001dbi.4/4919, intron 2 of 6)	UBE2U
chr2	181656494	181656894	401	*	7.89633	7.36577	8.28338	-0.84576	9.59906e-16	3.86864e-13	Intron (uc031rqe.1/uc031rqe.1, intron 3 of 6)	UBE2E3
chr2	240672671	240673071	401	*	6.05424	4.9807	6.66291	-1.49779	9.9743e-16	4.01138e-13	Distal Intergenic	LOC150935
chr2	72951327	72951727	401	*	7.79328	7.32635	8.14547	-0.764393	1.01575e-15	4.07643e-13	Intron (uc010fep.3/23233, intron 5 of 21)	EXOC6B
chr2	218396053	218396453	401	*	8.39771	8.01307	8.70108	-0.647928	1.08221e-15	4.33401e-13	Intron (uc002vgn.2/729582, intron 1 of 11)	DIRC3
chr10	20954534	20954934	401	*	5.81939	6.47494	4.58417	1.74093	1.12821e-15	4.50874e-13	Distal Intergenic	MIR4675
chr8	891555	891955	401	*	8.34998	7.93525	8.67173	-0.68831	1.13707e-15	4.5346e-13	Intron (uc003wpj.2/619343, intron 3 of 3)	NA
chr6	26285348	26285748	401	*	8.71731	8.35755	9.00503	-0.611576	1.14921e-15	4.57343e-13	Promoter (<=1kb)	H4C8
chr19	17579667	17580067	401	*	8.61175	8.19426	8.93514	-0.693349	1.18449e-15	4.70403e-13	Promoter (1-2kb)	SLC27A1
chr3	169812485	169812885	401	*	6.82313	6.10778	7.29919	-1.07519	1.21485e-15	4.81454e-13	3' UTR	GPR160
chr22	39176134	39176534	401	*	7.52156	7.01159	7.89759	-0.823041	1.25134e-15	4.94881e-13	Intron (uc010gxr.2/25777, intron 1 of 18)	DNAL4
chr1	27527375	27527775	401	*	8.05058	7.62585	8.37829	-0.704677	1.30802e-15	5.16226e-13	Distal Intergenic	WDTC1
chr1	54488221	54488621	401	*	7.97366	7.51971	8.31844	-0.74463	1.32606e-15	5.2226e-13	Distal Intergenic	LDLRAD1
chr1	201678725	201679125	401	*	6.60727	5.83455	7.10775	-1.14133	1.40258e-15	5.51257e-13	Intron (uc001gwu.3/89796, intron 1 of 28)	MIR5191
chr13	22926421	22926821	401	*	5.2695	3.5329	6.03497	-2.40899	1.44946e-15	5.68508e-13	Distal Intergenic	LINC00424
chr5	150511586	150511986	401	*	6.44424	5.61967	6.96564	-1.20018	1.53157e-15	5.99476e-13	Intron (uc011dcp.2/309, intron 9 of 24)	ANXA6
chr12	117671690	117672090	401	*	5.68533	6.31783	4.53254	1.60857	1.53732e-15	6.00491e-13	Intron (uc021ren.1/4842, intron 20 of 27)	FBXO21
chr1	43008584	43008984	401	*	9.61667	9.30106	9.87548	-0.544404	1.54558e-15	6.02482e-13	Intron (uc001chm.2/728621, intron 9 of 22)	CCDC30
chr18	69878983	69879383	401	*	6.15191	5.22552	6.71148	-1.32678	1.64837e-15	6.41238e-13	Distal Intergenic	CBLN2
chr1	38134294	38134694	401	*	5.50128	4.03218	6.21392	-2.08058	1.65367e-15	6.41983e-13	Distal Intergenic	C1orf109
chr4	169270791	169271191	401	*	7.601	7.07156	7.98746	-0.845431	1.65914e-15	6.42797e-13	Distal Intergenic	DDX60
chr2	128638785	128639185	401	*	8.22351	7.81797	8.53971	-0.677166	1.70454e-15	6.59042e-13	Intron (uc002tpl.3/83607, intron 2 of 7)	AMMECR1L
chr3	119322775	119323175	401	*	7.89855	7.44818	8.24128	-0.741372	1.85425e-15	7.15472e-13	Intron (uc003ecu.3/51365, intron 1 of 10)	PLA1A
chr10	78965047	78965447	401	*	7.72059	7.20489	8.0997	-0.824587	1.87063e-15	7.20331e-13	Intron (uc001jxj.2/3778, intron 3 of 28)	KCNMA1
chr7	92763682	92764082	401	*	7.52285	6.97315	7.91993	-0.872743	1.96603e-15	7.55538e-13	Exon (uc003umh.1/219285, exon 5 of 5)	SAMD9L
chr17	7854726	7855126	401	*	7.22883	6.63426	7.64864	-0.932419	1.99709e-15	7.65927e-13	Distal Intergenic	CNTROB
chr1	181105051	181105451	401	*	8.16366	7.75829	8.47976	-0.676586	2.09084e-15	8.00272e-13	Distal Intergenic	IER5
chr18	49613140	49613540	401	*	7.63776	7.13238	8.01129	-0.811987	2.09634e-15	8.00765e-13	Distal Intergenic	DCC
chr6	36667127	36667527	401	*	6.69908	5.92798	7.19889	-1.1372	2.15452e-15	8.2134e-13	Promoter (1-2kb)	RAB44
chr13	27361982	27362382	401	*	8.51158	8.81787	8.12223	0.655786	2.18082e-15	8.29702e-13	Distal Intergenic	GPR12
chr1	203290430	203290830	401	*	7.96629	7.51908	8.30718	-0.736046	2.19749e-15	8.34376e-13	Distal Intergenic	BTG2
chr11	61955672	61956072	401	*	8.03137	7.57468	8.37772	-0.746444	2.22405e-15	8.42779e-13	Promoter (1-2kb)	SCGB1D1
chr1	209414835	209415235	401	*	5.97473	6.57778	4.91904	1.46651	2.2306e-15	8.4358e-13	Distal Intergenic	MIR205HG
chr13	29707858	29708258	401	*	7.70229	8.11466	7.12266	0.909835	2.2624e-15	8.53907e-13	Intron (uc001usl.4/23281, intron 3 of 13)	MTUS2
chr3	16687134	16687534	401	*	6.03736	5.05047	6.61793	-1.39384	2.27974e-15	8.5875e-13	Distal Intergenic	DAZL
chr19	53553860	53554260	401	*	5.56652	4.30082	6.23019	-1.79301	2.31487e-15	8.70257e-13	3' UTR	ERVV-2
chr2	203327938	203328338	401	*	8.72963	8.38751	9.00596	-0.585483	2.33789e-15	8.77178e-13	Intron (uc002uze.3/659, intron 1 of 4)	BMPR2
chr8	142726837	142727237	401	*	7.24492	6.66621	7.65682	-0.907976	2.41753e-15	9.05276e-13	Distal Intergenic	MROH5
chr13	30659945	30660345	401	*	6.91196	7.36866	6.23987	1.01971	2.48271e-15	9.2653e-13	Distal Intergenic	LINC00544
chr19	6740155	6740904	750	*	8.18881	7.78131	8.50619	-0.677773	2.48769e-15	9.2653e-13	Promoter (<=1kb)	TRIP10
chr10	42898015	42898415	401	*	5.08973	3.03993	5.90406	-2.76022	2.4889e-15	9.2653e-13	Distal Intergenic	LOC441666
chr7	33705461	33705861	401	*	7.69589	7.20107	8.06365	-0.798746	2.50988e-15	9.32512e-13	Distal Intergenic	BMPER
chr5	111224049	111224449	401	*	7.77281	7.2842	8.13714	-0.789652	2.51726e-15	9.33433e-13	Intron (uc011cvr.2/9315, intron 2 of 3)	NREP-AS1
chr12	132205243	132205643	401	*	5.39828	3.97413	6.10081	-2.00663	2.524e-15	9.34112e-13	Intron (uc001uiz.2/6433, intron 4 of 8)	SFSWAP
chr7	151519872	151520272	401	*	9.0954	8.79137	9.34638	-0.52821	2.53622e-15	9.36811e-13	Intron (uc003wkk.3/51422, intron 1 of 15)	PRKAG2
chr21	39385770	39386170	401	*	6.23696	5.31828	6.79376	-1.30748	2.5599e-15	9.43725e-13	Distal Intergenic	KCNJ6
chr16	85579200	85579600	401	*	8.18549	7.78102	8.50104	-0.674458	2.56993e-15	9.45589e-13	Distal Intergenic	GSE1
chr6	26199228	26199628	401	*	8.34943	7.95969	8.65597	-0.652676	2.59033e-15	9.51257e-13	Promoter (<=1kb)	H2AC7
chr19	52369678	52370078	401	*	4.94574	2.25888	5.82912	-3.39553	2.69881e-15	9.89186e-13	Intron (uc010ydd.2/84765, intron 6 of 7)	ZNF577
chr1	3471491	3471891	401	*	7.51263	6.99802	7.89116	-0.826141	2.75943e-15	1.00946e-12	Intron (uc001akl.3/1953, intron 4 of 36)	MIR551A
chr8	79119822	79120222	401	*	7.07871	6.43159	7.52385	-0.988031	2.80717e-15	1.02495e-12	Distal Intergenic	PKIA
chr16	90022406	90022806	401	*	6.85244	6.09849	7.34508	-1.11672	2.83286e-15	1.03235e-12	Intron (uc002fpl.3/54849, intron 4 of 5)	DEF8
chr1	46466583	46466983	401	*	6.83757	6.18337	7.28602	-1.00196	2.96738e-15	1.0793e-12	5' UTR	MAST2
chr13	51311943	51312343	401	*	6.25009	6.78706	5.38519	1.24665	3.06664e-15	1.11328e-12	Intron (uc001vex.2/220107, intron 1 of 1)	DLEU7-AS1
chr19	50258938	50259338	401	*	4.87565	5.67651	2.92027	2.65342	3.09907e-15	1.12291e-12	Intron (uc002ppm.3/60385, intron 2 of 10)	TSKS
chr2	96881533	96881933	401	*	6.47686	5.69107	6.98272	-1.15598	3.10882e-15	1.1243e-12	Intron (uc002svn.3/285033, intron 1 of 3)	STARD7
chr21	45378389	45378789	401	*	7.06254	6.43131	7.50017	-0.971743	3.14546e-15	1.13398e-12	Promoter (<=1kb)	AGPAT3
chr9	116471286	116471686	401	*	7.1247	6.52221	7.54841	-0.936477	3.14752e-15	1.13398e-12	Distal Intergenic	RGS3
chr19	6463977	6464377	401	*	8.26335	7.85866	8.57903	-0.67641	3.2034e-15	1.15193e-12	Promoter (<=1kb)	CRB3
chr19	2034837	2035237	401	*	8.58898	8.2315	8.87523	-0.606511	3.21642e-15	1.15444e-12	Distal Intergenic	MKNK2
chr16	84299688	84300088	401	*	6.32002	5.49318	6.84231	-1.20074	3.35619e-15	1.20233e-12	Distal Intergenic	KCNG4
chr19	50728367	50728767	401	*	8.26179	8.5878	7.83992	0.698928	3.38913e-15	1.21185e-12	Intron (uc002prq.1/79784, intron 6 of 41)	MYH14
chr6	34235358	34235758	401	*	9.10239	8.79608	9.35492	-0.53086	3.53993e-15	1.2634e-12	Distal Intergenic	SMIM29
chr17	64975348	64975748	401	*	8.15054	7.72059	8.48134	-0.709406	3.69613e-15	1.31668e-12	Intron (uc002jft.2/27092, intron 1 of 3)	CACNG4
chr7	111096966	111097366	401	*	6.61431	5.88824	7.09504	-1.08593	3.90332e-15	1.38788e-12	Intron (uc003vfq.2/83943, intron 3 of 5)	IMMP2L
chr4	167897093	167897493	401	*	5.94218	4.80148	6.57115	-1.60127	3.92786e-15	1.394e-12	Intron (uc021xuf.1/50859, intron 4 of 10)	SPOCK3
chr4	137543177	137543577	401	*	7.29524	6.70663	7.7121	-0.920935	4.2085e-15	1.49082e-12	Distal Intergenic	PCDH18
chr13	20412877	20413277	401	*	7.41725	7.8084	6.87891	0.856514	4.27316e-15	1.51091e-12	Exon (uc001umm.1/9205, exon 2 of 5)	ZMYM5
chr1	27569681	27570081	401	*	7.03064	6.38139	7.47678	-0.990465	4.4236e-15	1.5612e-12	Intron (uc001bno.4/23038, intron 1 of 15)	WDTC1
chr20	48827899	48828299	401	*	7.60434	7.0907	7.98235	-0.819191	4.44876e-15	1.56717e-12	Distal Intergenic	CEBPB
chr12	67519806	67520206	401	*	6.9914	6.36246	7.42794	-0.969105	4.61502e-15	1.62274e-12	Distal Intergenic	CAND1
chr22	17266581	17266981	401	*	7.60134	7.08765	7.97938	-0.822671	4.72632e-15	1.65701e-12	Intron (uc002zlv.3/150165, intron 3 of 3)	XKR3
chr6	142946264	142946664	401	*	8.40467	8.00538	8.71706	-0.665087	4.7299e-15	1.65701e-12	Intron (uc003qjc.1/153910, intron 1 of 2)	LOC153910
chr6	141105498	141105898	401	*	6.00343	5.02964	6.57954	-1.36861	4.79718e-15	1.67749e-12	Distal Intergenic	MIR4465
chr19	16025659	16026059	401	*	6.89538	7.37074	6.18164	1.06968	4.88956e-15	1.70665e-12	Exon (uc010eab.1/57834, exon 9 of 11)	CYP4F2
chr8	13105876	13106276	401	*	7.07263	6.44415	7.50894	-0.966612	5.14473e-15	1.79243e-12	Intron (uc003wwl.1/10395, intron 1 of 13)	DLC1
chr19	3056546	3056946	401	*	6.48652	5.72002	6.98442	-1.13107	5.19167e-15	1.80548e-12	Promoter (<=1kb)	TLE5
chr6	26216896	26217296	401	*	8.87455	8.54857	9.14029	-0.558633	5.27068e-15	1.82961e-12	Promoter (<=1kb)	H2AC8
chr13	110387577	110387977	401	*	7.35146	7.74838	6.80207	0.871207	5.59412e-15	1.93835e-12	Distal Intergenic	IRS2
chr6	42142503	42142903	401	*	7.5814	7.09193	7.94621	-0.788676	5.69671e-15	1.97031e-12	Intron (uc003orx.3/2978, intron 3 of 5)	GUCA1A
chr6	150069003	150069403	401	*	7.95954	7.52624	8.29232	-0.713154	5.72225e-15	1.97555e-12	Promoter (1-2kb)	NUP43
chr11	68128149	68128549	401	*	8.81671	8.48858	9.08386	-0.562119	6.07054e-15	2.092e-12	Intron (uc001ont.3/4041, intron 3 of 22)	LRP5
chr10	70455287	70455687	401	*	7.84821	7.40367	8.18755	-0.726953	6.62233e-15	2.27802e-12	Distal Intergenic	TET1
chr8	73001912	73002312	401	*	6.4762	5.69139	6.98165	-1.15056	6.66991e-15	2.29025e-12	Distal Intergenic	TRPA1
chr2	237594758	237595158	401	*	7.18305	6.60789	7.59317	-0.904623	6.70963e-15	2.29974e-12	Distal Intergenic	ACKR3
chr4	86959666	86960066	401	*	7.94997	7.49681	8.29429	-0.737096	6.74135e-15	2.30645e-12	Intron (uc003hpn.3/5602, intron 3 of 5)	MAPK10
chr21	44517282	44517682	401	*	6.51193	7.03216	5.69034	1.18413	6.77767e-15	2.31471e-12	Intron (uc002zcy.1/7307, intron 2 of 6)	U2AF1
chr2	170917356	170917756	401	*	5.05302	5.86582	3.01434	2.72423	6.96965e-15	2.37601e-12	Exon (uc010zdi.2/130507, exon 34 of 39)	UBR3
chr6	27865115	27865515	401	*	7.83522	7.34382	8.20111	-0.791706	7.12524e-15	2.42471e-12	Distal Intergenic	H2BC17
chr6	167442181	167442581	401	*	7.7116	7.23775	8.06769	-0.77036	7.57146e-15	2.57196e-12	Intron (uc011egp.1/11116, intron 8 of 10)	CCR6
chr6	26224924	26225324	401	*	8.30543	7.90776	8.61683	-0.664063	7.73058e-15	2.62133e-12	Promoter (<=1kb)	H3C6
chr4	109302776	109303176	401	*	8.36283	7.99268	8.65715	-0.62534	7.77569e-15	2.63193e-12	Distal Intergenic	LEF1-AS1
chr13	44692287	44692687	401	*	5.92601	6.5437	4.82309	1.54095	8.5565e-15	2.88574e-12	Distal Intergenic	SMIM2-IT1
chr9	128364838	128365238	401	*	8.8446	8.49985	9.12266	-0.586173	8.55981e-15	2.88574e-12	Intron (uc011lzu.2/79109, intron 1 of 8)	MAPKAP1
chr12	116508237	116508637	401	*	6.85027	6.20435	7.29485	-0.984905	8.57105e-15	2.88574e-12	Intron (uc001tvw.3/23389, intron 4 of 30)	MIR620
chr11	72764471	72764871	401	*	7.81272	7.3525	8.16109	-0.74967	8.98477e-15	3.01969e-12	Intron (uc001oth.4/9873, intron 2 of 18)	FCHSD2
chr9	557830	558230	401	*	6.01401	5.05935	6.58353	-1.34102	9.183e-15	3.08087e-12	Intron (uc003zgl.2/23189, intron 5 of 15)	KANK1
chr13	24359255	24359655	401	*	7.32959	7.75444	6.72479	0.937687	9.61272e-15	3.21936e-12	Intron (uc001uox.4/4285, intron 16 of 18)	PCOTH
chr12	5480316	5480716	401	*	6.86867	6.22517	7.31211	-0.985712	9.69517e-15	3.24127e-12	Distal Intergenic	NTF3
chr16	63617490	63617890	401	*	6.326	5.49696	6.84916	-1.19643	9.76536e-15	3.25901e-12	Distal Intergenic	CDH11
chr4	37988595	37988995	401	*	5.91733	4.97343	6.4831	-1.32725	9.81251e-15	3.26901e-12	Intron (uc003gtb.3/23216, intron 2 of 19)	TBC1D1
chr14	61750914	61751314	401	*	7.36575	6.82572	7.75779	-0.856372	1.02165e-14	3.39763e-12	Promoter (2-3kb)	TMEM30B
chr5	38104468	38104868	401	*	6.51775	5.74598	7.01785	-1.12878	1.03479e-14	3.43533e-12	Distal Intergenic	EGFLAM
chr7	22445391	22445791	401	*	7.24578	7.66503	6.65236	0.923307	1.05555e-14	3.49815e-12	Distal Intergenic	RAPGEF5
chr1	23554830	23555230	401	*	8.9308	8.60368	9.19728	-0.560646	1.05818e-14	3.50077e-12	Distal Intergenic	HTR1D
chr2	16105628	16106028	401	*	8.97846	8.60742	9.27332	-0.625901	1.1192e-14	3.69623e-12	Distal Intergenic	MYCN
chr1	37326031	37326431	401	*	7.58355	7.98067	7.03377	0.869128	1.12594e-14	3.71202e-12	Intron (uc001caz.2/2899, intron 5 of 15)	GRIK3
chr9	95505834	95506234	401	*	7.3123	6.76569	7.70777	-0.864261	1.13062e-14	3.721e-12	Intron (uc004aso.1/23299, intron 1 of 7)	BICD2
chr10	133219805	133220205	401	*	7.26721	6.68158	7.68258	-0.912199	1.1509e-14	3.7812e-12	Distal Intergenic	TCERG1L
chr19	38304964	38305364	401	*	8.77107	8.42614	9.04924	-0.585981	1.16999e-14	3.83729e-12	Promoter (2-3kb)	ZNF573
chr19	53869223	53869623	401	*	8.68659	8.33153	8.97129	-0.600791	1.17439e-14	3.8412e-12	Promoter (<=1kb)	ZNF765
chr19	53037688	53038088	401	*	5.72317	4.64853	6.33218	-1.49177	1.17521e-14	3.8412e-12	Intron (uc010epq.1/388558, intron 2 of 4)	ZNF808
chr3	174441155	174441555	401	*	8.35596	7.97833	8.65498	-0.635453	1.20138e-14	3.91998e-12	Intron (uc003fir.3/uc003fir.3, intron 3 of 3)	NAALADL2
chr10	78913740	78914140	401	*	7.33238	6.79583	7.72258	-0.851056	1.2058e-14	3.92765e-12	Intron (uc001jxj.2/3778, intron 5 of 28)	KCNMA1
chr16	73036335	73036735	401	*	7.55186	7.03138	7.93354	-0.828737	1.21743e-14	3.95877e-12	Intron (uc002fck.3/463, intron 1 of 9)	ZFHX3
chr4	104494764	104495164	401	*	7.14051	6.52547	7.57035	-0.949345	1.24244e-14	4.03319e-12	Distal Intergenic	TACR3
chr9	126676812	126677212	401	*	8.43319	8.07447	8.72024	-0.605413	1.28009e-14	4.14835e-12	Intron (uc004bnz.1/57706, intron 1 of 21)	DENND1A
chr2	26847730	26848130	401	*	7.99041	7.5628	8.31982	-0.704584	1.28704e-14	4.16376e-12	Intron (uc002rhm.3/130106, intron 3 of 6)	CIB4
chr17	81346150	81346550	401	*	8.60107	8.21687	8.90417	-0.642945	1.31288e-14	4.24017e-12	Distal Intergenic	RPL23AP87
chr1	156646760	156647160	401	*	5.05235	3.4107	5.8004	-2.28502	1.34363e-14	4.3284e-12	Promoter (<=1kb)	NES
chr16	84368305	84368705	401	*	7.71338	7.24341	8.06729	-0.760706	1.34475e-14	4.3284e-12	Distal Intergenic	ATP2C2
chr3	32840495	32840895	401	*	7.49304	6.98003	7.8707	-0.815311	1.36557e-14	4.38799e-12	Distal Intergenic	TRIM71
chrX	113400300	113400700	401	*	5.6172	4.49199	6.2416	-1.55817	1.37967e-14	4.4258e-12	Distal Intergenic	HTR2C
chr19	10587121	10587521	401	*	5.68439	4.57732	6.30334	-1.5339	1.40191e-14	4.48959e-12	Distal Intergenic	KEAP1
chr5	116864371	116864771	401	*	8.522	8.10394	8.84574	-0.691381	1.4323e-14	4.5792e-12	Intron (uc003kry.3/728342, intron 3 of 5)	LINC00992
chr7	101232337	101232737	401	*	7.82558	7.37918	8.16601	-0.73	1.46568e-14	4.67805e-12	Distal Intergenic	MYL10
chr3	11719464	11719864	401	*	8.36735	7.97327	8.67656	-0.655883	1.52251e-14	4.8513e-12	Intron (uc003bwf.2/9686, intron 2 of 5)	VGLL4
chr20	46583596	46583996	401	*	6.62513	5.91375	7.09945	-1.05869	1.54377e-14	4.91081e-12	Distal Intergenic	SULF2
chr1	18298236	18298636	401	*	6.6049	5.89975	7.07647	-1.05639	1.55394e-14	4.93492e-12	Distal Intergenic	IGSF21
chr20	62642183	62642583	401	*	6.62683	5.91941	7.0994	-1.05587	1.58942e-14	5.03916e-12	Intron (uc002yho.3/24148, intron 10 of 20)	C20orf204
chr1	22801728	22802128	401	*	7.25076	6.64052	7.67827	-0.93885	1.69279e-14	5.35799e-12	Intron (uc001bft.2/9923, intron 2 of 18)	ZBTB40
chr8	22703353	22703753	401	*	5.20494	3.78492	5.90652	-1.98311	1.70801e-14	5.39718e-12	Intron (uc003xcn.1/157310, intron 3 of 6)	PEBP4
chr12	117402369	117402769	401	*	5.3302	6.02329	3.94659	1.94035	1.71285e-14	5.40348e-12	Exon (uc001twf.1/26259, exon 5 of 11)	FBXW8
chr13	49214983	49215383	401	*	6.97712	7.41571	6.34387	0.971535	1.7375e-14	5.47219e-12	Distal Intergenic	LINC00462
chr11	12687748	12688148	401	*	7.25853	6.705	7.65759	-0.869916	1.75369e-14	5.51404e-12	Distal Intergenic	TEAD1
chr2	231370641	231371041	401	*	8.24728	7.83408	8.56811	-0.682879	1.80744e-14	5.67367e-12	Promoter (1-2kb)	SP100
chr6	139888695	139889095	401	*	7.11908	6.53231	7.53502	-0.913094	1.86715e-14	5.85143e-12	Distal Intergenic	LINC01625
chr1	3105496	3105896	401	*	7.95097	7.51686	8.28422	-0.711612	1.87786e-14	5.87531e-12	Intron (uc001akc.3/63976, intron 2 of 16)	MIR4251
chr17	32280001	32280401	401	*	7.12378	6.54649	7.53497	-0.902684	1.91275e-14	5.97466e-12	Intron (uc002hhu.3/40, intron 1 of 9)	ASIC2
chr13	50969699	50970099	401	*	7.01477	7.45839	6.37089	0.986152	1.92217e-14	5.99425e-12	Intron (uc001vee.1/10301, intron 3 of 5)	ST13P4
chrX	27863778	27864178	401	*	4.82208	2.51323	5.66862	-3.01807	1.93994e-14	6.03976e-12	Distal Intergenic	MAGEB10
chr12	115507947	115508347	401	*	7.75581	7.29763	8.10301	-0.745386	1.98322e-14	6.15773e-12	Distal Intergenic	TBX3
chr9	71758327	71758727	401	*	7.02143	6.4171	7.44606	-0.937147	1.98431e-14	6.15773e-12	Intron (uc011lrs.2/9414, intron 1 of 21)	TJP2
chr1	221169486	221169886	401	*	5.99508	5.05704	6.55879	-1.32435	1.99465e-14	6.17974e-12	Distal Intergenic	HLX
chr2	8583785	8584185	401	*	8.66758	8.321	8.94682	-0.587252	2.04884e-14	6.33732e-12	Distal Intergenic	LINC00299
chr17	40062935	40063335	401	*	7.31379	6.77082	7.70736	-0.856354	2.07071e-14	6.39456e-12	Intron (uc002hyg.3/47, intron 7 of 28)	ACLY
chr19	50649483	50649883	401	*	7.45585	7.84377	6.92362	0.841937	2.07674e-14	6.40279e-12	Distal Intergenic	SNAR-D
chr14	75453041	75453441	401	*	8.94663	8.61402	9.21675	-0.568362	2.1783e-14	6.70505e-12	Distal Intergenic	EIF2B2
chr17	79097561	79097961	401	*	6.3979	5.55	6.92838	-1.22123	2.24007e-14	6.88404e-12	Promoter (1-2kb)	MIR657
chr9	116272001	116272401	401	*	7.242	6.69302	7.6387	-0.864809	2.27066e-14	6.96679e-12	Intron (uc004bhq.4/5998, intron 15 of 25)	RGS3
chr8	126423693	126424093	401	*	6.63344	5.90244	7.11631	-1.08182	2.27796e-14	6.97793e-12	Distal Intergenic	TRIB1
chr1	85607238	85607638	401	*	8.51689	8.15494	8.80599	-0.611388	2.29749e-14	7.02644e-12	Distal Intergenic	MIR4423
chr22	39174751	39175151	401	*	8.85209	8.52638	9.11764	-0.559073	2.31282e-14	7.06198e-12	3' UTR	DNAL4
chr17	62965992	62966392	401	*	7.15164	6.5205	7.58922	-0.96612	2.37403e-14	7.23725e-12	Intron (uc002jez.3/201283, intron 4 of 4)	AMZ2P1
chr19	50314059	50314459	401	*	7.14092	7.5528	6.56226	0.900923	2.37895e-14	7.24066e-12	Promoter (2-3kb)	FUZ
chr4	183504406	183504806	401	*	8.88801	8.58102	9.14101	-0.530271	2.44432e-14	7.42773e-12	Intron (uc021xux.1/55714, intron 1 of 2)	TENM3
chr6	35071357	35071757	401	*	7.40489	6.88567	7.78589	-0.826343	2.48772e-14	7.54384e-12	Intron (uc010jvp.2/23294, intron 26 of 26)	TCP11
chr18	62877415	62877815	401	*	6.42361	5.66903	6.91652	-1.10687	2.4918e-14	7.54384e-12	Distal Intergenic	CDH7
chr12	117603709	117604109	401	*	5.11285	5.85519	3.50076	2.24279	2.49443e-14	7.54384e-12	Intron (uc001twj.3/23014, intron 8 of 11)	FBXO21
chr20	61170527	61170927	401	*	5.79649	6.37901	4.80378	1.38825	2.52261e-14	7.61696e-12	Distal Intergenic	MIR133A2
chr13	49218574	49218974	401	*	7.55274	7.93353	7.03393	0.830247	2.55867e-14	7.71166e-12	Distal Intergenic	CYSLTR2
chr2	133711180	133711580	401	*	6.04072	6.62261	5.04988	1.38242	2.56208e-14	7.71166e-12	Intron (uc002ttp.3/344148, intron 8 of 19)	LYPD1
chr1	115338044	115338444	401	*	7.40505	6.87406	7.79232	-0.84232	2.58946e-14	7.77884e-12	Distal Intergenic	SIKE1
chr15	67039327	67039727	401	*	6.20103	5.36332	6.72757	-1.20387	2.59258e-14	7.77884e-12	Intron (uc002aqf.3/4091, intron 3 of 3)	SMAD6
chr2	37672530	37672930	401	*	8.42821	8.04193	8.73261	-0.64558	2.64636e-14	7.9277e-12	Distal Intergenic	QPCT
chr13	111344797	111345197	401	*	8.67928	8.97898	8.30055	0.635833	2.71658e-14	8.12527e-12	Intron (uc001vrd.2/79587, intron 3 of 14)	CARS2
chr22	41217603	41218003	401	*	7.31775	7.71389	6.76987	0.866565	2.72335e-14	8.13274e-12	Promoter (2-3kb)	SLC25A17
chr6	29926854	29927254	401	*	4.6924	2.42236	5.53451	-2.96853	2.74192e-14	8.17536e-12	Intron (uc021ytw.1/3136, intron 3 of 4)	HCG9
chr9	98087588	98087988	401	*	7.1169	6.51835	7.53868	-0.931141	2.76583e-14	8.23373e-12	Distal Intergenic	FANCC
chr7	23490372	23490772	401	*	5.22797	3.8969	5.90831	-1.86978	2.79928e-14	8.3203e-12	Intron (uc003swg.3/10643, intron 2 of 14)	IGF2BP3
chr10	69867455	69867855	401	*	7.20024	6.6473	7.59899	-0.869802	2.81523e-14	8.35463e-12	Promoter (1-2kb)	MYPN
chr3	174232631	174233031	401	*	6.84735	6.13849	7.32056	-1.06056	2.93741e-14	8.70365e-12	Intron (uc003fiq.1/uc003fiq.1, intron 1 of 1)	NAALADL2
chr19	38229588	38229988	401	*	7.36703	6.80672	7.76959	-0.876063	2.97837e-14	8.81129e-12	Exon (uc002ohd.3/126231, exon 5 of 5)	ZNF607
chr12	109389150	109389550	401	*	5.68218	6.32102	4.50734	1.62892	2.98762e-14	8.82495e-12	Intron (uc010sxh.1/55530, intron 1 of 15)	SVOP
chr19	9431484	9431884	401	*	5.60547	4.50204	6.22332	-1.52305	3.01163e-14	8.88207e-12	Promoter (2-3kb)	ZNF559
chr8	16284239	16284639	401	*	6.34331	5.55465	6.85034	-1.14999	3.03461e-14	8.936e-12	Distal Intergenic	MSR1
chr10	86535407	86535807	401	*	6.91279	6.27759	7.3523	-0.968352	3.09145e-14	9.08929e-12	Distal Intergenic	CCSER2
chr12	51320609	51321009	401	*	6.14946	5.29904	6.6809	-1.21237	3.13342e-14	9.19847e-12	Promoter (1-2kb)	TMT1A
chr17	81514759	81515159	401	*	7.7183	7.25452	8.0687	-0.751917	3.20198e-14	9.38526e-12	Distal Intergenic	RPL23AP87
chr6	68635009	68635409	401	*	7.05305	6.43227	7.48566	-0.950833	3.23932e-14	9.48008e-12	Distal Intergenic	ADGRB3
chr1	7954011	7954411	401	*	5.25138	3.65831	5.98996	-2.22705	3.27328e-14	9.56477e-12	Intron (uc001aoq.3/10911, intron 1 of 7)	UTS2
chr12	6946338	6946738	401	*	8.74554	8.40041	9.02385	-0.58649	3.34236e-14	9.75164e-12	Promoter (2-3kb)	GNB3
chr19	13817378	13817778	401	*	9.22692	8.91948	9.48022	-0.530224	3.37548e-14	9.8332e-12	Distal Intergenic	YJU2B
chr4	385900	386300	401	*	5.16257	3.368	5.93803	-2.46321	3.39139e-14	9.86442e-12	Distal Intergenic	ZNF141
chr12	129657175	129657575	401	*	4.61046	5.4549	2.32016	2.97444	3.46285e-14	1.00421e-11	Intron (uc009zyl.1/121256, intron 5 of 8)	TMEM132D
chr1	75092084	75092484	401	*	6.81918	6.13251	7.2825	-1.02931	3.46821e-14	1.00421e-11	Intron (uc001dgg.3/127254, intron 7 of 14)	ERICH3
chr6	170295830	170296230	401	*	8.53562	8.17455	8.82418	-0.609152	3.46832e-14	1.00421e-11	Distal Intergenic	LINC00242
chr2	234362911	234363311	401	*	6.617	5.92215	7.084	-1.03755	3.59837e-14	1.04029e-11	Exon (uc010fyi.1/8527, exon 11 of 23)	DGKD
chr21	15005388	15005788	401	*	6.60209	5.92138	7.06273	-1.02254	3.69779e-14	1.06741e-11	Intron (uc002yjb.1/317754, intron 9 of 10)	POTED
chr1	27570783	27571183	401	*	7.53585	7.03969	7.90434	-0.793961	3.89841e-14	1.12361e-11	Intron (uc001bno.4/23038, intron 1 of 15)	WDTC1
chr3	39809273	39809673	401	*	7.67356	7.17722	8.04216	-0.793467	3.93823e-14	1.13337e-11	Distal Intergenic	MYRIP
chr7	102321306	102321706	401	*	6.82004	6.14817	7.27664	-1.00945	3.98839e-14	1.14607e-11	3' UTR	POLR2J2
chr16	87945684	87946084	401	*	7.41569	6.90414	7.79257	-0.817289	4.16675e-14	1.19552e-11	Intron (uc002fkn.1/763, intron 2 of 6)	CA5A
chr2	309197	309597	401	*	6.64045	5.96788	7.09738	-1.01347	4.21504e-14	1.20755e-11	Distal Intergenic	ALKAL2
chr10	112808590	112808990	401	*	7.00532	6.38301	7.43867	-0.948964	4.24075e-14	1.21309e-11	Distal Intergenic	ADRA2A
chr13	25301373	25301773	401	*	7.89762	8.22984	7.46526	0.709849	4.35902e-14	1.24505e-11	Distal Intergenic	RNF17
chr11	2791812	2792212	401	*	6.06104	5.15958	6.61161	-1.26824	4.5772e-14	1.30541e-11	Intron (uc001lwn.3/3784, intron 12 of 15)	KCNQ1OT1
chr1	16212504	16212904	401	*	7.89412	7.4515	8.23235	-0.723108	4.67154e-14	1.33032e-11	Intron (uc001axk.1/23013, intron 3 of 14)	SPEN
chr11	57598008	57598408	401	*	8.8581	8.51375	9.1359	-0.583679	4.69353e-14	1.33458e-11	Distal Intergenic	CTNND1
chr7	5594430	5594830	401	*	7.35558	6.82528	7.74249	-0.835641	4.73946e-14	1.34563e-11	Distal Intergenic	ACTB
chr11	132451920	132452320	401	*	7.06624	6.47571	7.48406	-0.91189	5.06048e-14	1.43464e-11	Intron (uc001qgs.3/4978, intron 2 of 6)	OPCML
chr5	10103106	10103506	401	*	6.71868	6.01716	7.18865	-1.04422	5.09063e-14	1.44103e-11	Distal Intergenic	ATPSCKMT
chr17	78314199	78314599	401	*	7.36294	6.846	7.74272	-0.82022	5.5431e-14	1.56679e-11	Intron (uc021uen.2/57674, intron 26 of 67)	RNF213
chr19	43354248	43354648	401	*	6.87241	6.22495	7.31771	-0.980411	5.59493e-14	1.57909e-11	Intron (uc002ouf.3/5671, intron 1 of 7)	PSG10P
chr10	21282028	21282428	401	*	7.40326	6.89848	7.77647	-0.804486	5.70404e-14	1.6075e-11	Intron (uc001iqk.3/10529, intron 3 of 6)	NEBL
chr10	71085663	71086063	401	*	5.85833	4.88927	6.43283	-1.34802	5.91852e-14	1.66548e-11	Intron (uc009xqc.2/3098, intron 4 of 5)	HK1
chr1	202861438	202861838	401	*	8.29761	7.92571	8.59302	-0.624128	5.93107e-14	1.66654e-11	3' UTR	RABIF
chr1	27536766	27537166	401	*	6.63669	5.93761	7.10557	-1.04566	5.97779e-14	1.67719e-11	Distal Intergenic	WDTC1
chr1	46517008	46517408	401	*	7.65337	7.16984	8.01489	-0.775243	6.00782e-14	1.68314e-11	Intron (uc010olv.2/8503, intron 2 of 4)	PIK3R3
chr19	44448313	44448713	401	*	7.27256	6.69326	7.68476	-0.901124	6.04166e-14	1.69013e-11	Distal Intergenic	ZNF221
chr13	98653355	98653755	401	*	7.86316	8.19779	7.42671	0.715128	6.06342e-14	1.69372e-11	Promoter (<=1kb)	IPO5
chr16	48385364	48385764	401	*	8.24401	7.84793	8.55445	-0.656475	6.14996e-14	1.71538e-11	3' UTR	NA
chr19	50290724	50291124	401	*	4.71982	5.53361	2.67396	2.75524	6.26496e-14	1.7449e-11	Intron (uc010enj.1/160, intron 3 of 16)	AP2A1
chr5	144011357	144011757	401	*	5.72054	4.65929	6.32535	-1.46669	6.35666e-14	1.76785e-11	Distal Intergenic	KCTD16
chr5	116759791	116760191	401	*	6.22124	5.42255	6.73233	-1.15846	6.43809e-14	1.78788e-11	Intron (uc003kry.3/728342, intron 1 of 5)	LINC00992
chr7	23465338	23465738	401	*	8.60447	8.273	8.87383	-0.563877	6.56822e-14	1.82136e-11	Intron (uc003swg.3/10643, intron 2 of 14)	IGF2BP3
chr4	120922770	120923170	401	*	8.01555	7.59019	8.34364	-0.698055	6.59375e-14	1.82578e-11	Distal Intergenic	MAD2L1
chr9	129352325	129352725	401	*	7.96489	7.54526	8.28956	-0.688256	6.61199e-14	1.82817e-11	Distal Intergenic	LMX1B
chr8	69994596	69994996	401	*	7.45642	6.9547	7.82796	-0.800141	6.62499e-14	1.8291e-11	Intron (uc003xyc.1/100505718, intron 1 of 4)	LINC01592
chr13	59641241	59641641	401	*	6.52346	7.01199	5.77923	1.09808	7.42129e-14	2.04599e-11	Distal Intergenic	DIAPH3
chr4	112645458	112645858	401	*	7.70081	7.21807	8.06189	-0.77799	7.53031e-14	2.07304e-11	Distal Intergenic	FAM241A
chr2	166375825	166376225	401	*	8.38381	8.00385	8.68428	-0.63528	7.76865e-14	2.13556e-11	Intron (uc002udf.3/80034, intron 3 of 6)	CSRNP3
chr15	59997068	59997468	401	*	8.1699	7.78051	8.47621	-0.647953	8.21219e-14	2.25423e-11	Distal Intergenic	BNIP2
chr18	48879060	48879460	401	*	6.42412	5.65546	6.92293	-1.11677	8.32282e-14	2.28131e-11	Distal Intergenic	LINC01630
chr14	76961839	76962239	401	*	8.63077	8.29155	8.90522	-0.578259	8.34152e-14	2.28207e-11	Intron (uc001xso.3/2103, intron 8 of 11)	ESRRB
chr17	81342740	81343140	401	*	7.2877	6.73277	7.68748	-0.86898	8.34961e-14	2.28207e-11	Distal Intergenic	RPL23AP87
chr4	4859366	4859766	401	*	8.42353	8.0401	8.72615	-0.638886	8.59136e-14	2.34478e-11	Promoter (1-2kb)	MSX1
chr1	207321411	207321811	401	*	9.03561	8.74558	9.27699	-0.503175	8.60827e-14	2.34602e-11	Distal Intergenic	C4BPA
chr7	149873688	149874088	401	*	7.92428	7.48631	8.2598	-0.714266	8.67518e-14	2.36088e-11	Distal Intergenic	ACTR3C
chr10	29409532	29409932	401	*	4.6203	1.81115	5.51352	-3.48191	8.84528e-14	2.40233e-11	Distal Intergenic	LYZL1
chr5	138725192	138725592	401	*	7.74001	7.28558	8.08506	-0.735909	8.85276e-14	2.40233e-11	Promoter (<=1kb)	MZB1
chr1	22264707	22265107	401	*	6.31845	5.5668	6.81012	-1.09902	9.0216e-14	2.44466e-11	Promoter (<=1kb)	HSPG2
chr13	30182256	30182656	401	*	7.14832	7.57329	6.54327	0.929801	9.0761e-14	2.45593e-11	Distal Intergenic	SLC7A1
chr3	123314844	123315244	401	*	8.16419	7.76527	8.47636	-0.659667	9.34426e-14	2.5249e-11	Intron (uc003egk.3/100506826, intron 1 of 2)	MYLK-AS1
chr16	27268598	27268998	401	*	6.50186	5.73061	7.00173	-1.12074	9.41116e-14	2.53937e-11	5' UTR	NSMCE1-DT
chr2	127638296	127638696	401	*	7.76694	7.31735	8.10922	-0.728973	9.47727e-14	2.55359e-11	Distal Intergenic	BIN1
chr7	87059616	87060016	401	*	8.09311	7.70489	8.39871	-0.645141	9.57229e-14	2.57554e-11	Intron (uc003uiv.1/5244, intron 15 of 27)	ABCB4
chr19	38224070	38224470	401	*	8.24225	7.84251	8.55492	-0.660433	9.75689e-14	2.6215e-11	Distal Intergenic	ZNF607
chr22	27480484	27480884	401	*	7.02935	6.4489	7.44212	-0.902009	1.01415e-13	2.72099e-11	Distal Intergenic	MIAT
chr10	125160953	125161353	401	*	8.34641	7.98924	8.63247	-0.602055	1.01924e-13	2.7308e-11	Distal Intergenic	BUB3
chr1	143720720	143721120	401	*	6.09651	6.65258	5.17987	1.28124	1.03623e-13	2.77242e-11	Exon (uc009whx.2/100286793, exon 2 of 5)	NA
chr3	32780773	32781173	401	*	9.12165	8.83238	9.36249	-0.502232	1.04192e-13	2.78372e-11	Intron (uc011axi.2/25904, intron 12 of 13)	CNOT10
chr13	109707012	109707412	401	*	5.05289	5.79959	3.41825	2.26168	1.06962e-13	2.85283e-11	Exon (uc001vqt.1/23026, exon 26 of 35)	MYO16-AS1
chr1	85201551	85201951	401	*	8.49978	8.11769	8.80158	-0.638419	1.07118e-13	2.85283e-11	Distal Intergenic	SSX2IP
chr10	3786593	3786993	401	*	6.85604	6.2168	7.29746	-0.967024	1.07337e-13	2.85283e-11	Intron (uc001igy.1/uc001igy.1, intron 1 of 1)	KLF6
chr4	68404172	68404572	401	*	6.51117	5.79277	6.98857	-1.06244	1.07379e-13	2.85283e-11	Intron (uc003hdd.1/1060, intron 4 of 18)	CENPC
chr22	19881157	19881557	401	*	8.49236	8.15233	8.76733	-0.5773	1.08901e-13	2.88924e-11	Intron (uc002zqj.1/10587, intron 11 of 17)	TXNRD2
chr6	27893054	27893454	401	*	9.00568	8.70705	9.25297	-0.515719	1.09159e-13	2.89206e-11	Distal Intergenic	OR2B2
chr9	68872148	68872548	401	*	7.43972	6.94639	7.80666	-0.790784	1.1049e-13	2.92325e-11	Distal Intergenic	FRG1HP
chr10	96831993	96832393	401	*	8.20471	7.83278	8.50014	-0.624739	1.1479e-13	3.0328e-11	Promoter (2-3kb)	CYP2C8
chr14	104291453	104291853	401	*	6.96142	6.34762	7.39067	-0.941995	1.15192e-13	3.03919e-11	Intron (uc001yof.1/23368, intron 1 of 16)	PPP1R13B
chr6	158536935	158537335	401	*	8.13215	7.73381	8.44396	-0.659023	1.18014e-13	3.10933e-11	Exon (uc003qrb.2/84947, exon 15 of 18)	SERAC1
chr15	49625604	49626004	401	*	4.98636	3.15169	5.76847	-2.51658	1.18462e-13	3.11684e-11	Intron (uc001zxl.2/196951, intron 14 of 15)	FGF7
chr19	36791703	36792103	401	*	4.60408	0.885495	5.54821	-4.20794	1.24757e-13	3.27793e-11	Distal Intergenic	LOC100134317
chr15	62914506	62914906	401	*	6.37576	5.6497	6.85649	-1.07447	1.25854e-13	3.30219e-11	Distal Intergenic	MGC15885
chr3	120450979	120451379	401	*	7.69763	7.25507	8.03582	-0.722185	1.31237e-13	3.43867e-11	Intron (uc003edx.3/285282, intron 1 of 7)	RABL3
chr10	53597806	53598206	401	*	7.05414	6.4838	7.46182	-0.887378	1.34077e-13	3.50827e-11	Intron (uc001jjm.3/5592, intron 4 of 17)	CSTF2T
chr12	67772737	67773137	401	*	8.3639	7.99688	8.65623	-0.614259	1.34759e-13	3.52125e-11	Distal Intergenic	CAND1
chr19	55160550	55160950	401	*	8.4471	8.09027	8.73293	-0.600523	1.36082e-13	3.55096e-11	Exon (uc002qgn.3/uc002qgn.3, exon 2 of 2)	LILRB4
chr7	121938455	121938855	401	*	6.94794	6.33421	7.37715	-0.936843	1.3882e-13	3.61743e-11	Distal Intergenic	FEZF1-AS1
chr1	22225894	22226294	401	*	5.92849	5.02193	6.48091	-1.27407	1.39492e-13	3.62999e-11	Intron (uc001bfj.3/3339, intron 1 of 96)	HSPG2
chr2	95274264	95274664	401	*	7.85468	7.4106	8.19376	-0.724036	1.42452e-13	3.70195e-11	Distal Intergenic	FAM95A
chr5	139698703	139699103	401	*	7.89472	7.47166	8.22143	-0.693907	1.43281e-13	3.71383e-11	Distal Intergenic	PFDN1
chr13	23466613	23467013	401	*	7.42815	7.82156	6.88548	0.855072	1.433e-13	3.71383e-11	Distal Intergenic	BASP1P1
chr6	121823378	121823778	401	*	6.07589	5.22196	6.60868	-1.20498	1.46762e-13	3.79837e-11	Distal Intergenic	GJA1
chr18	31497765	31498165	401	*	8.25815	7.86881	8.56444	-0.646983	1.48872e-13	3.84774e-11	Intron (uc010xbs.2/8715, intron 5 of 6)	NOL4
chr10	102408839	102409239	401	*	7.09184	6.50426	7.50819	-0.907468	1.49215e-13	3.85138e-11	Distal Intergenic	PAX2
chr10	17616918	17617318	401	*	6.91785	6.30814	7.34511	-0.932359	1.52389e-13	3.92799e-11	Distal Intergenic	HACD1
chr13	20163344	20163744	401	*	6.83489	7.27983	6.18819	0.977993	1.52775e-13	3.93259e-11	Distal Intergenic	TPTE2
chr15	38872949	38873349	401	*	5.93758	6.52918	4.91746	1.40986	1.56065e-13	4.01185e-11	Distal Intergenic	RASGRP1
chr13	49247730	49248130	401	*	8.88131	9.13019	8.58035	0.518416	1.57464e-13	4.04235e-11	Intron (uc010acw.1/uc010acw.1, intron 1 of 1)	CYSLTR2
chr1	1164644	1165044	401	*	6.10671	5.24159	6.64376	-1.22236	1.5961e-13	4.09194e-11	Promoter (2-3kb)	SDF4
chr2	9206425	9206825	401	*	7.35814	6.82588	7.74609	-0.836012	1.61157e-13	4.12602e-11	Distal Intergenic	MBOAT2
chr3	45146212	45146612	401	*	7.19412	6.65215	7.58717	-0.84796	1.61537e-13	4.13019e-11	Intron (uc003com.3/64866, intron 4 of 8)	CDCP1
chr7	31052120	31052520	401	*	7.59143	7.13495	7.93766	-0.737987	1.62868e-13	4.15864e-11	Distal Intergenic	ADCYAP1R1
chr12	52945541	52945941	401	*	7.98755	7.54126	8.32792	-0.726956	1.6358e-13	4.17123e-11	Promoter (<=1kb)	KRT71
chr6	27807894	27808294	401	*	8.85953	8.53059	9.12722	-0.558509	1.64178e-13	4.18087e-11	Promoter (1-2kb)	H2BC15
chr12	26833095	26833495	401	*	7.97647	7.57241	8.29176	-0.667616	1.64957e-13	4.19509e-11	Intron (uc001rhg.3/3709, intron 13 of 56)	ITPR2
chr2	44938689	44939089	401	*	7.02408	6.46115	7.42798	-0.87725	1.67464e-13	4.25316e-11	Intron (uc002rum.3/79823, intron 6 of 10)	MIR548AD
chr13	29964279	29964679	401	*	7.48431	7.85769	6.97922	0.805346	1.76038e-13	4.46126e-11	Intron (uc001usl.4/23281, intron 6 of 13)	MTUS2
chr17	71828209	71828609	401	*	8.2485	7.86318	8.5523	-0.640218	1.76127e-13	4.46126e-11	Distal Intergenic	LINC00469
chr11	70742532	70742932	401	*	7.05124	6.48857	7.45501	-0.877482	1.76468e-13	4.46395e-11	Exon (uc001oqc.3/22941, exon 8 of 22)	MIR3664
chr6	3227552	3227952	401	*	8.24531	7.8774	8.53821	-0.616121	1.78693e-13	4.51424e-11	Promoter (<=1kb)	TUBB2B
chr9	136052137	136052537	401	*	7.44214	6.95158	7.80756	-0.785405	1.79542e-13	4.52968e-11	Distal Intergenic	RALGDS
chr5	180331819	180332219	401	*	7.7871	7.34744	8.12361	-0.714517	1.8313e-13	4.61408e-11	Intron (uc003mmp.3/79908, intron 1 of 7)	BTNL8
chr8	124973102	124973502	401	*	4.65168	2.57707	5.46938	-2.758	1.84225e-13	4.63551e-11	Intron (uc003yqw.3/654463, intron 2 of 40)	FER1L6-AS1
chr6	51213788	51214188	401	*	5.64274	4.60687	6.23946	-1.42566	1.8931e-13	4.75718e-11	Distal Intergenic	TFAP2B
chr4	141636273	141636673	401	*	6.66123	5.96297	7.12975	-1.03913	1.91693e-13	4.81071e-11	Intron (uc010ioj.3/23158, intron 1 of 20)	TBC1D9
chr8	88592046	88592446	401	*	7.63352	7.16008	7.98939	-0.758333	1.9251e-13	4.82484e-11	Distal Intergenic	DCAF4L2
chr17	10198438	10198838	401	*	7.30529	6.79212	7.68304	-0.813754	1.94682e-13	4.86801e-11	Distal Intergenic	MYH13
chr16	85328306	85328706	401	*	8.83452	8.51055	9.09892	-0.553566	1.94744e-13	4.86801e-11	Distal Intergenic	MIR5093
chr20	44137186	44137586	401	*	6.7434	6.0945	7.18937	-0.981091	1.95072e-13	4.8698e-11	Distal Intergenic	SPINT3
chr1	43285476	43285876	401	*	7.89205	7.47214	8.21689	-0.687115	1.99081e-13	4.96337e-11	Promoter (2-3kb)	SVBP
chr12	642930	643330	401	*	7.43973	6.94741	7.80611	-0.784592	1.99495e-13	4.9672e-11	Intron (uc001qii.1/283358, intron 1 of 19)	B4GALNT3
chr17	79810052	79810452	401	*	8.29392	7.91745	8.59221	-0.629652	2.0482e-13	5.09156e-11	Intron (uc002kbm.1/5034, intron 4 of 10)	P4HB
chr5	18119267	18119667	401	*	5.60862	4.50752	6.22576	-1.50638	2.05025e-13	5.09156e-11	Distal Intergenic	LINC02111
chr3	27213467	27213867	401	*	6.13235	5.31377	6.65139	-1.16438	2.05496e-13	5.0966e-11	Intron (uc010hfj.3/uc010hfj.3, intron 6 of 13)	NEK10
chr1	46520030	46520430	401	*	6.64231	5.97321	7.09765	-0.998618	2.07339e-13	5.13562e-11	Intron (uc010olv.2/8503, intron 2 of 4)	PIK3R3
chr10	53598888	53599288	401	*	6.96591	6.36966	7.38656	-0.919095	2.11112e-13	5.22226e-11	Intron (uc001jjm.3/5592, intron 4 of 17)	CSTF2T
chr17	74759945	74760345	401	*	6.06403	5.20747	6.59783	-1.21432	2.11712e-13	5.23029e-11	Intron (uc002jta.2/79157, intron 9 of 13)	MFSD11
chr15	59437856	59438256	401	*	6.94133	6.34323	7.36289	-0.91947	2.28543e-13	5.63878e-11	Intron (uc002aga.4/4643, intron 26 of 27)	MIR2116
chr2	119126659	119127059	401	*	6.90404	6.25007	7.35238	-0.987821	2.34615e-13	5.7811e-11	Distal Intergenic	INSIG2
chr10	80464626	80465026	401	*	7.99452	7.57006	8.32208	-0.690366	2.38669e-13	5.87338e-11	Distal Intergenic	ZMIZ1-AS1
chr5	17401625	17402025	401	*	6.5604	5.82772	7.04398	-1.07613	2.40018e-13	5.89897e-11	Distal Intergenic	LINC02111
chr20	63834965	63835365	401	*	8.25012	7.87591	8.54698	-0.622175	2.41374e-13	5.92464e-11	Distal Intergenic	NA
chr2	240452499	240452899	401	*	6.87129	6.23819	7.30981	-0.960277	2.5024e-13	6.13433e-11	Distal Intergenic	HDAC4
chr19	50165426	50165826	401	*	4.47087	5.35674	1.75417	3.34539	2.58514e-13	6.32901e-11	Promoter (2-3kb)	IRF3
chr3	66798110	66798510	401	*	7.0438	6.47461	7.45089	-0.88334	2.63115e-13	6.43335e-11	Distal Intergenic	LRIG1
chr17	42122485	42122885	401	*	7.09804	6.54541	7.49663	-0.861768	2.65357e-13	6.47985e-11	Intron (uc010wit.2/124801, intron 2 of 3)	LSM12
chr10	14185515	14185915	401	*	9.04541	9.32592	8.69686	0.588991	2.69668e-13	6.57668e-11	Intron (uc001ims.3/55691, intron 2 of 24)	FRMD4A
chr12	121578391	121578791	401	*	6.85534	6.22219	7.29388	-0.960417	2.82484e-13	6.88042e-11	Intron (uc001tzm.3/5027, intron 1 of 12)	P2RX7
chr13	98840133	98840533	401	*	7.81858	8.1578	7.37426	0.723745	2.86979e-13	6.98097e-11	Intron (uc001vnh.3/10160, intron 1 of 27)	RNF113B
chr10	98030477	98030877	401	*	7.87885	7.45085	8.2085	-0.700009	2.96754e-13	7.20952e-11	Promoter (<=1kb)	BLNK
chr14	76956456	76956856	401	*	8.37114	8.0092	8.66025	-0.609608	2.97188e-13	7.21088e-11	Intron (uc001xso.3/2103, intron 7 of 11)	ESRRB
chr8	126579865	126580265	401	*	8.02802	7.62588	8.34216	-0.664085	3.03971e-13	7.36605e-11	Distal Intergenic	TRIB1
chr11	68974673	68975073	401	*	6.17468	6.73642	5.2422	1.28943	3.13413e-13	7.58519e-11	Distal Intergenic	MYEOV
chr19	6737512	6737912	401	*	9.96533	9.74264	10.1582	-0.399343	3.23816e-13	7.82702e-11	Promoter (<=1kb)	GPR108
chr10	93993814	93994214	401	*	6.69595	6.05571	7.13785	-0.968693	3.26321e-13	7.87755e-11	Intron (uc001khu.2/22849, intron 1 of 8)	CPEB3
chr13	28308282	28308682	401	*	7.03562	7.44223	6.46737	0.883193	3.3171e-13	7.99748e-11	Distal Intergenic	GSX1
chr10	132517168	132517568	401	*	7.74065	7.30781	8.07315	-0.705584	3.40212e-13	8.19082e-11	Distal Intergenic	MIR378C
chr12	121748798	121749198	401	*	6.49351	6.98739	5.73663	1.10229	3.4059e-13	8.19082e-11	Intron (uc010szu.2/51433, intron 7 of 8)	CAMKK2
chr3	29057435	29057835	401	*	7.22866	6.69198	7.61894	-0.841238	3.431e-13	8.24077e-11	Distal Intergenic	RBMS3
chr13	49421426	49421826	401	*	7.18672	7.58521	6.63428	0.860239	3.43913e-13	8.24989e-11	Distal Intergenic	FNDC3A
chr6	35490147	35490547	401	*	7.61663	7.14662	7.97056	-0.754904	3.47981e-13	8.33695e-11	Distal Intergenic	TULP1
chr17	49013646	49014046	401	*	8.36917	7.99508	8.66595	-0.622623	3.50036e-13	8.36793e-11	Distal Intergenic	TOB1
chr11	126601880	126602280	401	*	6.72895	6.06279	7.18293	-0.994559	3.50154e-13	8.36793e-11	Intron (uc001qea.3/84623, intron 1 of 16)	KIRREL3-AS2
chr14	56856031	56856431	401	*	7.52909	7.07681	7.87291	-0.733167	3.50826e-13	8.37275e-11	Distal Intergenic	TMEM260
chr10	61001256	61001656	401	*	7.00364	6.38205	7.43665	-0.945463	3.51236e-13	8.37275e-11	Intron (uc001jkk.4/84457, intron 4 of 4)	PHYHIPL
chr17	75525392	75525792	401	*	8.52576	8.17266	8.8092	-0.594892	3.64615e-13	8.68081e-11	Exon (uc002jtz.3/uc002jtz.3, exon 1 of 4)	LOC100507351
chr1	99849914	99850314	401	*	8.40065	8.05073	8.68204	-0.58856	3.67996e-13	8.75036e-11	Distal Intergenic	PLPPR4
chr22	37019523	37019923	401	*	7.5375	7.06394	7.89343	-0.757364	3.84067e-13	9.12108e-11	Intron (uc003aps.2/10369, intron 1 of 3)	CACNG2
chr15	89486463	89486863	401	*	5.08908	3.66028	5.79267	-1.99276	3.9174e-13	9.29171e-11	Distal Intergenic	MFGE8
chr21	34888569	34888969	401	*	8.48188	8.14431	8.75525	-0.57099	3.94733e-13	9.35104e-11	Intron (uc002yrx.3/2618, intron 16 of 21)	DNAJC28
chr10	132418927	132419327	401	*	8.05136	7.61036	8.38864	-0.716269	4.16663e-13	9.85827e-11	Distal Intergenic	MIR378C
chr4	101790716	101791116	401	*	6.68462	5.98371	7.15431	-1.03213	4.19582e-13	9.915e-11	Distal Intergenic	LINC01216
chr19	15195888	15196288	401	*	7.48033	7.01727	7.83033	-0.748	4.27385e-13	1.00869e-10	Promoter (1-2kb)	OR1I1
chr1	19353617	19354017	401	*	6.84636	6.24737	7.26836	-0.91489	4.32129e-13	1.01862e-10	Distal Intergenic	UBR4
chr8	128313722	128314122	401	*	6.67711	5.97308	7.14819	-1.03374	4.36335e-13	1.02726e-10	Intron (uc003ysc.2/uc003ysc.2, intron 2 of 2)	POU5F1B
chr18	7117597	7117997	401	*	7.77567	7.33637	8.11197	-0.710762	4.40475e-13	1.03573e-10	Promoter (<=1kb)	LAMA1
chr3	65953407	65953807	401	*	7.22997	6.69641	7.61861	-0.834664	4.45314e-13	1.04512e-10	Intron (uc003dmm.3/9223, intron 1 of 24)	MAGI1
chr3	38138472	38138872	401	*	7.1565	6.62309	7.54506	-0.836544	4.4557e-13	1.04512e-10	Promoter (<=1kb)	DLEC1
chr13	33285632	33286032	401	*	8.64283	8.91774	8.3029	0.57611	4.48488e-13	1.04962e-10	Intron (uc010abf.3/23047, intron 19 of 34)	PDS5B
chr4	120561650	120562050	401	*	8.32608	7.95592	8.6204	-0.617699	4.48592e-13	1.04962e-10	Distal Intergenic	PDE5A
chrX	71053242	71053642	401	*	7.60253	7.95315	7.13838	0.743613	4.74838e-13	1.10967e-10	Distal Intergenic	CXorf49B
chr1	22245785	22246185	401	*	6.20817	5.42042	6.71482	-1.13157	4.80771e-13	1.12216e-10	Intron (uc001bfj.3/3339, intron 1 of 96)	HSPG2
chr9	93826364	93826764	401	*	5.2269	3.84096	5.92055	-1.93098	4.92194e-13	1.14741e-10	Exon (uc004ard.1/100129316, exon 4 of 4)	LOC100129316
chr1	68293865	68294265	401	*	7.37712	6.86439	7.75464	-0.805472	4.93314e-13	1.14861e-10	Intron (uc001dea.2/55970, intron 1 of 3)	GNG12-AS1
chrX	129678183	129678583	401	*	4.74978	2.85148	5.542	-2.56642	4.99688e-13	1.16203e-10	Distal Intergenic	DENND10P1
chr4	153790171	153790571	401	*	8.45764	8.1035	8.74176	-0.595398	5.21842e-13	1.21207e-10	Intron (uc003imz.3/27236, intron 3 of 8)	FHDC1
chr1	156060932	156061332	401	*	7.73507	7.31298	8.06121	-0.690489	5.37007e-13	1.24577e-10	Intron (uc001fnf.1/4000, intron 3 of 12)	LMNA
chr22	36454968	36455368	401	*	8.96384	8.65876	9.21554	-0.524188	5.48134e-13	1.27003e-10	Distal Intergenic	RBFOX2
chr1	59013487	59013887	401	*	6.71695	6.09772	7.14882	-0.93649	5.83465e-13	1.35025e-10	Promoter (1-2kb)	DAB1
chr19	782490	782890	401	*	7.29781	6.79411	7.67043	-0.795796	5.87899e-13	1.35886e-10	Distal Intergenic	PTBP1
chr13	113562387	113562787	401	*	7.53405	7.88629	7.06704	0.748803	5.93838e-13	1.37092e-10	Intron (uc001vso.3/uc001vso.3, intron 1 of 2)	MCF2L
chr13	98315490	98315890	401	*	6.41673	6.91172	5.65721	1.09793	5.95421e-13	1.3715e-10	Distal Intergenic	RAP2A
chr14	21526282	21526682	401	*	9.04227	8.74169	9.29089	-0.51745	5.9553e-13	1.3715e-10	Promoter (<=1kb)	RNASE8
chr11	88308501	88308901	401	*	7.79431	7.3802	8.11567	-0.679783	5.99725e-13	1.37949e-10	Intron (uc001pcq.3/2915, intron 6 of 8)	GRM5-AS1
chr6	143973103	143973503	401	*	7.86729	7.44607	8.19292	-0.690631	6.52461e-13	1.49898e-10	Intron (uc003qjq.4/9749, intron 1 of 12)	PHACTR2
chr17	38674819	38675219	401	*	7.37549	6.87208	7.74795	-0.795726	6.56398e-13	1.50621e-10	Distal Intergenic	TNS4
chr4	114494253	114494653	401	*	6.13345	5.29791	6.65914	-1.17539	6.58924e-13	1.51018e-10	Intron (uc003ibi.3/817, intron 4 of 18)	CAMK2D
chr13	112510005	112510405	401	*	7.51334	7.86695	7.04389	0.75596	6.71451e-13	1.5363e-10	Distal Intergenic	SOX1
chr19	37988971	37989371	401	*	6.91735	6.29259	7.35189	-0.945788	6.72616e-13	1.5363e-10	Distal Intergenic	ZNF793
chr19	3725862	3726262	401	*	6.59843	5.91974	7.05814	-1.01098	6.73185e-13	1.5363e-10	Promoter (2-3kb)	TJP3
chr3	25420185	25420585	401	*	6.09719	5.29137	6.61114	-1.14277	6.73552e-13	1.5363e-10	Intron (uc011awl.2/5915, intron 1 of 7)	RARB
chr1	44843167	44843567	401	*	7.75927	7.33518	8.08661	-0.693919	6.7753e-13	1.54353e-10	Distal Intergenic	ERI3
chr1	44807269	44807669	401	*	8.60583	8.87757	8.27076	0.569962	6.92707e-13	1.57622e-10	Intron (uc010okv.2/79033, intron 1 of 6)	ERI3
chr20	10664360	10664760	401	*	7.05911	6.48989	7.46621	-0.878282	7.00419e-13	1.59186e-10	Distal Intergenic	JAG1
chr20	61436697	61437097	401	*	8.85806	8.55154	9.11073	-0.526451	7.04424e-13	1.59802e-10	Promoter (<=1kb)	OGFR-AS1
chr7	69232554	69232954	401	*	5.80887	6.41883	4.73118	1.45516	7.04812e-13	1.59802e-10	Intron (uc003tvv.4/26053, intron 1 of 4)	AUTS2
chr1	16146297	16146697	401	*	8.00752	7.62161	8.31168	-0.641655	7.15188e-13	1.61962e-10	Distal Intergenic	UQCRHL
chr19	1259444	1259844	401	*	7.76101	7.3412	8.0858	-0.68466	7.36356e-13	1.66557e-10	Distal Intergenic	CIRBP
chr4	73869237	73869637	401	*	6.22188	5.44409	6.72446	-1.11911	7.47035e-13	1.68772e-10	Distal Intergenic	COX18
chr10	69573420	69573820	401	*	6.59748	5.93918	7.04784	-0.98718	7.4901e-13	1.69018e-10	Intron (uc001jnb.3/56521, intron 2 of 4)	DNAJC12
chr17	35460459	35460859	401	*	7.84409	7.42497	8.16846	-0.68586	7.67339e-13	1.72949e-10	Intron (uc010wdb.2/31, intron 4 of 7)	ACACA
chr6	158853363	158853763	401	*	9.14613	8.82169	9.41083	-0.553604	7.68324e-13	1.72966e-10	Intron (uc011efo.2/56995, intron 3 of 7)	TMEM181
chr15	68538994	68539394	401	*	5.12049	5.8406	3.61698	2.07519	7.73113e-13	1.73838e-10	Intron (uc010ujz.2/54982, intron 1 of 6)	CLN6
chr19	9054778	9055178	401	*	7.01364	6.45071	7.41754	-0.873434	7.93811e-13	1.78096e-10	Intron (uc002mkp.3/94025, intron 3 of 83)	MUC16
chr10	78973763	78974163	401	*	8.4971	8.16579	8.76637	-0.561589	7.93923e-13	1.78096e-10	Intron (uc001jxj.2/3778, intron 3 of 28)	KCNMA1
chr2	230828372	230828772	401	*	5.22128	3.8956	5.90028	-1.831	7.99508e-13	1.79138e-10	Intron (uc002vqa.3/130888, intron 1 of 3)	FBXO36
chr11	47185403	47185803	401	*	8.32092	7.96777	8.60439	-0.591431	8.09958e-13	1.81266e-10	Exon (uc001nds.4/79096, exon 9 of 9)	ARFGAP2
chr9	98218751	98219151	401	*	7.53834	7.08257	7.88417	-0.735384	8.15082e-13	1.82139e-10	Intron (uc010mro.3/5727, intron 18 of 23)	PTCH1
chr17	17700241	17700641	401	*	7.73393	7.31571	8.05775	-0.683417	8.15776e-13	1.82139e-10	Exon (uc002grm.3/10743, exon 3 of 6)	RAI1
chr17	3043688	3044088	401	*	4.77803	5.59504	2.7086	2.73135	8.27624e-13	1.84445e-10	Distal Intergenic	OR1G1
chr1	227887339	227887739	401	*	5.94611	5.02777	6.50279	-1.26981	8.28041e-13	1.84445e-10	Promoter (1-2kb)	ZNF847P
chr5	103346322	103346722	401	*	6.20192	5.42839	6.70273	-1.11074	8.52834e-13	1.89745e-10	Distal Intergenic	NUDT12
chr13	29362934	29363334	401	*	7.29991	7.68785	6.76767	0.832281	8.69337e-13	1.93191e-10	Distal Intergenic	SLC46A3
chr4	77332863	77333263	401	*	6.85467	6.19587	7.30526	-0.986248	8.85345e-13	1.96519e-10	Distal Intergenic	CCDC158
chr13	41942679	41943079	401	*	7.01346	7.44419	6.3966	0.937461	9.06778e-13	2.01042e-10	Intron (uc001uyf.2/79612, intron 14 of 19)	NAA16
chr12	129049903	129050303	401	*	4.44818	5.38545	0.893466	4.04941	9.08847e-13	2.0113e-10	Intron (uc021rgn.1/92293, intron 3 of 8)	SLC15A4
chr19	38683555	38683955	401	*	7.74272	7.29439	8.08426	-0.723532	9.09289e-13	2.0113e-10	Intron (uc002ohk.3/23094, intron 17 of 21)	DPF1
chr20	59705570	59705970	401	*	5.032	5.74999	3.53835	2.0939	9.14953e-13	2.02147e-10	Distal Intergenic	CDH4
chr2	231614002	231614402	401	*	8.72528	8.42397	8.97441	-0.517867	9.25188e-13	2.04171e-10	Intron (uc002vqx.3/51719, intron 1 of 8)	CAB39
chr11	417237	417637	401	*	7.65385	7.20255	7.99711	-0.728757	9.26405e-13	2.04203e-10	Promoter (<=1kb)	SIGIRR
chr4	114495558	114495958	401	*	8.54093	8.20917	8.81048	-0.564267	9.29253e-13	2.04594e-10	Intron (uc003ibi.3/817, intron 4 of 18)	CAMK2D
chr11	568319	568719	401	*	8.31506	7.94596	8.60871	-0.614662	9.31157e-13	2.04776e-10	Promoter (<=1kb)	MIR210HG
chr14	68979207	68979607	401	*	8.93467	8.63688	9.18138	-0.512547	9.39831e-13	2.06445e-10	Intron (uc001xkf.2/5890, intron 10 of 10)	ZFP36L1
chr18	48949699	48950099	401	*	7.44804	6.97339	7.80459	-0.761309	9.46345e-13	2.07592e-10	Intron (uc021ukf.2/100287225, intron 1 of 1)	LINC01630
chr10	21527186	21527586	401	*	7.58431	7.11793	7.93619	-0.744002	9.47236e-13	2.07592e-10	Distal Intergenic	NEBL-AS1
chr14	56894657	56895057	401	*	7.28668	6.78051	7.66065	-0.798463	9.53106e-13	2.08532e-10	Distal Intergenic	TMEM260
chr8	17801233	17801633	401	*	7.32177	6.83269	7.68636	-0.778622	9.53716e-13	2.08532e-10	Intron (uc003wyg.2/5108, intron 5 of 7)	PCM1
chr18	21264593	21264993	401	*	5.48442	4.39885	6.09682	-1.46647	9.65327e-13	2.10828e-10	Distal Intergenic	LAMA3
chr15	68599719	68600119	401	*	6.93954	6.36396	7.34985	-0.884209	9.75871e-13	2.12887e-10	Exon (uc002ari.3/22801, exon 27 of 30)	FEM1B
chr12	65510604	65511004	401	*	6.95378	6.38999	7.35811	-0.874547	1.01769e-12	2.21755e-10	Intron (uc001ssk.3/11197, intron 2 of 9)	WIF1
chr1	201737627	201738027	401	*	7.23761	6.73871	7.60761	-0.792194	1.03364e-12	2.24973e-10	Intron (uc001gwu.3/89796, intron 3 of 28)	NAV1
chr1	204710333	204710733	401	*	7.41261	6.91068	7.78428	-0.793522	1.0384e-12	2.2575e-10	Distal Intergenic	LRRN2
chr3	196632357	196632757	401	*	8.06311	7.67474	8.3688	-0.642572	1.05882e-12	2.29928e-10	Intron (uc003fwz.4/205564, intron 6 of 9)	NCBP2
chr15	70196530	70196930	401	*	8.23515	7.88079	8.51941	-0.593775	1.08476e-12	2.35291e-10	Distal Intergenic	LINC00593
chr6	27146833	27147233	401	*	9.02208	8.73689	9.2601	-0.49349	1.10549e-12	2.39515e-10	Distal Intergenic	MIR3143
chr6	30880734	30881134	401	*	8.13257	7.76527	8.42507	-0.612682	1.12622e-12	2.4373e-10	Promoter (<=1kb)	VARS2
chr15	31306514	31306914	401	*	8.73238	8.42356	8.9866	-0.527922	1.13992e-12	2.46414e-10	Intron (uc001zfl.3/4308, intron 22 of 22)	MTMR10
chr7	10940279	10940679	401	*	7.84835	7.39923	8.19034	-0.720683	1.14475e-12	2.47177e-10	Distal Intergenic	NDUFA4
chr13	24737047	24737447	401	*	7.02954	7.43242	6.46859	0.870038	1.15627e-12	2.49381e-10	Promoter (<=1kb)	MIR2276
chr5	36745224	36745624	401	*	8.67939	8.35346	8.94509	-0.553496	1.17085e-12	2.52238e-10	Distal Intergenic	NIPBL-DT
chr16	2470990	2471390	401	*	6.67128	6.03386	7.11185	-0.96032	1.17664e-12	2.53201e-10	Intron (uc002cqc.1/650655, intron 13 of 16)	CCNF
chr4	185638841	185639241	401	*	5.39019	4.19062	6.03598	-1.62665	1.17822e-12	2.53252e-10	Intron (uc003iwp.3/79682, intron 3 of 10)	CENPU
chr13	113508416	113508816	401	*	5.8663	6.4299	4.92853	1.2839	1.17964e-12	2.53273e-10	Exon (uc001vsi.4/23250, exon 19 of 30)	ATP11A
chr15	52798779	52799179	401	*	6.27417	5.45711	6.7926	-1.15766	1.21381e-12	2.60316e-10	Intron (uc002abx.3/4644, intron 1 of 39)	MYO5A
chr16	53373293	53373693	401	*	7.50788	7.05327	7.85304	-0.731532	1.21961e-12	2.61264e-10	Distal Intergenic	MPHOSPH10P1
chr5	172771118	172771518	401	*	8.33768	8.00134	8.61025	-0.569456	1.25009e-12	2.67493e-10	Distal Intergenic	STC2
chr2	42567926	42568326	401	*	7.26752	6.75831	7.64314	-0.803714	1.27311e-12	2.72061e-10	Distal Intergenic	COX7A2L
chr9	91421217	91421617	401	*	6.67213	6.04554	7.10754	-0.943806	1.2743e-12	2.72061e-10	Distal Intergenic	MIR4289
chr15	99983499	99983899	401	*	6.89846	6.32657	7.30692	-0.884217	1.30275e-12	2.77824e-10	Distal Intergenic	MEF2A
chr1	54490267	54490667	401	*	7.28253	6.78335	7.65268	-0.791567	1.33376e-12	2.84118e-10	Distal Intergenic	LDLRAD1
chr12	109387516	109387916	401	*	6.3682	6.85715	5.62296	1.07388	1.35583e-12	2.88496e-10	Intron (uc010sxh.1/55530, intron 1 of 15)	SVOP
chr13	98445273	98445673	401	*	8.08679	8.39987	7.68638	0.660197	1.36363e-12	2.89831e-10	Distal Intergenic	IPO5
chr19	13162801	13163201	401	*	8.9105	8.61111	9.15832	-0.514764	1.41179e-12	2.9945e-10	Intron (uc002mwd.3/4784, intron 2 of 9)	NFIX
chr3	194286787	194287187	401	*	6.91799	6.32502	7.33701	-0.904077	1.41203e-12	2.9945e-10	Distal Intergenic	TMEM44-AS1
chr6	37141514	37141914	401	*	8.18087	7.81229	8.47419	-0.612523	1.42104e-12	3.01025e-10	Promoter (1-2kb)	PIM1
chr19	55341140	55341540	401	*	7.30233	6.76478	7.69307	-0.836962	1.43383e-12	3.03396e-10	Promoter (2-3kb)	KIR2DS4
chr1	156692909	156693309	401	*	8.98181	8.68064	9.23084	-0.517707	1.44215e-12	3.04818e-10	3' UTR	ISG20L2
chr7	100951193	100951593	401	*	7.79976	7.38464	8.12173	-0.67819	1.44792e-12	3.05697e-10	Distal Intergenic	IFT22
chr17	65572829	65573229	401	*	8.7686	8.44578	9.03223	-0.547897	1.48446e-12	3.13065e-10	Intron (uc002jgb.4/26207, intron 4 of 9)	NOL11
chr16	73040168	73040568	401	*	7.9924	7.58634	8.30892	-0.66658	1.49678e-12	3.15057e-10	Intron (uc002fck.3/463, intron 1 of 9)	ZFHX3
chr5	141849542	141849942	401	*	8.7474	8.43593	9.00341	-0.531373	1.49728e-12	3.15057e-10	Distal Intergenic	FGF1
chr4	123304189	123304589	401	*	8.04721	7.64748	8.35988	-0.656024	1.49888e-12	3.15057e-10	Intron (uc003ieo.3/132612, intron 4 of 12)	ADAD1
chr22	34390360	34390760	401	*	5.19153	5.86208	3.89932	1.77024	1.54134e-12	3.23626e-10	Distal Intergenic	LARGE1
chr12	96907071	96907471	401	*	7.91759	7.49992	8.24109	-0.681113	1.5504e-12	3.25169e-10	Intron (uc009ztl.1/uc009ztl.1, intron 4 of 11)	CDK17
chr22	27630744	27631144	401	*	6.41322	5.70426	6.88648	-1.03478	1.5573e-12	3.26255e-10	Distal Intergenic	MN1
chr17	77466154	77466554	401	*	8.2052	7.83733	8.49807	-0.612561	1.57173e-12	3.28917e-10	Intron (uc010dhs.4/146713, intron 2 of 14)	RBFOX3
chr11	35944016	35944416	401	*	7.48515	7.03171	7.82964	-0.727634	1.57848e-12	3.29966e-10	Distal Intergenic	LDLRAD3
chr2	66507612	66508012	401	*	7.27285	6.77951	7.63981	-0.783081	1.5952e-12	3.33095e-10	Distal Intergenic	MIR4778
chr1	18480708	18481108	401	*	8.80498	8.49229	9.06183	-0.534915	1.63248e-12	3.40505e-10	Intron (uc001bau.2/84966, intron 1 of 9)	IGSF21
chr4	54064460	54064860	401	*	7.96784	7.5586	8.28627	-0.669121	1.63433e-12	3.4052e-10	Intron (uc003gzu.3/152579, intron 4 of 8)	SCFD2
chr11	67006506	67006906	401	*	6.95705	7.38538	6.34512	0.926417	1.63732e-12	3.40768e-10	Promoter (<=1kb)	KDM2A
chr22	39020630	39021030	401	*	6.59116	5.92489	7.04519	-0.993464	1.67696e-12	3.48637e-10	Intron (uc011anw.1/646851, intron 9 of 16)	FAM227A
chr13	51771800	51772200	401	*	6.21956	6.87731	4.97619	1.67545	1.701e-12	3.53249e-10	Distal Intergenic	FAM124A
chr10	129896490	129896890	401	*	6.27424	5.53167	6.76206	-1.07955	1.72255e-12	3.57335e-10	3' UTR	MKI67
chr10	71528701	71529101	401	*	5.94322	5.07139	6.48279	-1.21237	1.74259e-12	3.61098e-10	Distal Intergenic	COL13A1
chr3	87727746	87728146	401	*	6.14993	5.35026	6.66142	-1.14124	1.74764e-12	3.61751e-10	Distal Intergenic	HTR1F
chr8	141417645	141418045	401	*	6.63816	6.00642	7.07603	-0.953343	1.7559e-12	3.63065e-10	Intron (uc003yvj.2/83696, intron 5 of 22)	TRAPPC9
chr9	128887852	128888252	401	*	7.51453	7.06366	7.85754	-0.726442	1.76329e-12	3.64197e-10	Distal Intergenic	MVB12B
chr17	81395134	81395534	401	*	9.26882	9.01119	9.48734	-0.452066	1.83974e-12	3.79418e-10	Distal Intergenic	RPL23AP87
chr7	150958028	150958428	401	*	5.45751	4.29573	6.0926	-1.55397	1.84097e-12	3.79418e-10	Intron (uc003wjt.3/6604, intron 2 of 13)	SMARCD3
chr13	30132564	30132964	401	*	8.10422	8.43359	7.67669	0.695889	1.84779e-12	3.8041e-10	Intron (uc001uso.3/6541, intron 1 of 12)	SLC7A1
chr13	29508116	29508516	401	*	7.33537	7.70332	6.84021	0.787068	1.85476e-12	3.81433e-10	Distal Intergenic	MTUS2
chr1	235650111	235650511	401	*	7.14997	6.61911	7.53717	-0.828031	1.864e-12	3.82918e-10	Intron (uc001hxc.3/148789, intron 3 of 11)	B3GALNT2
chr9	100472851	100473251	401	*	7.75523	7.34153	8.07636	-0.676418	1.89741e-12	3.89334e-10	Distal Intergenic	XPA
chr17	4987069	4987469	401	*	7.03263	6.48187	7.43026	-0.851136	1.89932e-12	3.89334e-10	Intron (uc002gaq.3/124961, intron 1 of 1)	ZFP3
chr16	85436862	85437262	401	*	7.39045	6.90054	7.75551	-0.775459	1.91684e-12	3.92503e-10	Distal Intergenic	MIR5093
chr21	39030423	39030823	401	*	7.06745	6.51345	7.46675	-0.852678	1.92705e-12	3.94169e-10	Intron (uc011aej.2/3763, intron 3 of 3)	DYRK1A
chr4	92255022	92255422	401	*	6.05918	6.61464	5.14421	1.24978	1.95489e-12	3.99434e-10	Intron (uc003hsv.4/401145, intron 10 of 10)	CCSER1
chr5	166430699	166431099	401	*	7.1432	6.61196	7.53061	-0.830062	2.02666e-12	4.13654e-10	Distal Intergenic	TENM2
chr10	8051789	8052189	401	*	7.31806	6.78867	7.70448	-0.824468	2.03879e-12	4.15684e-10	Intron (uc010qbd.3/83860, intron 5 of 6)	GATA3-AS1
chr15	60120174	60120574	401	*	5.25966	4.06158	5.90503	-1.60906	2.04771e-12	4.16906e-10	Distal Intergenic	BNIP2
chr4	145260042	145260442	401	*	6.69706	6.08517	7.12538	-0.924694	2.04917e-12	4.16906e-10	Distal Intergenic	GYPA
chr13	52652573	52652973	401	*	9.62966	9.83419	9.39126	0.424041	2.05934e-12	4.18528e-10	Intron (uc001vge.3/341676, intron 18 of 21)	NEK5
chr8	143095123	143095523	401	*	6.35672	5.59639	6.85205	-1.09054	2.07825e-12	4.21921e-10	Distal Intergenic	MIR4472-1
chr1	54342311	54342711	401	*	6.64169	6.00998	7.07954	-0.947448	2.12491e-12	4.30932e-10	Intron (uc001cvu.3/54432, intron 6 of 10)	YIPF1
chr4	77342445	77342845	401	*	5.21837	3.7995	5.91969	-1.95357	2.16723e-12	4.3903e-10	Distal Intergenic	SHROOM3
chr14	75277034	75277434	401	*	7.96383	7.55722	8.28068	-0.66352	2.171e-12	4.3903e-10	Promoter (<=1kb)	YLPM1
chr12	104526340	104526740	401	*	6.24772	5.50552	6.73539	-1.07477	2.17176e-12	4.3903e-10	Intron (uc001tkl.1/4801, intron 2 of 7)	NFYB
chr4	188108173	188108573	401	*	7.1988	6.64128	7.59992	-0.859183	2.18136e-12	4.40502e-10	Distal Intergenic	LOC339975
chr6	122789216	122789616	401	*	8.12105	7.74628	8.41827	-0.620275	2.22183e-12	4.48199e-10	Intron (uc003pyy.1/57515, intron 1 of 9)	SERINC1
chr9	136004712	136005112	401	*	6.99439	6.39014	7.41898	-0.912863	2.23444e-12	4.49937e-10	Promoter (<=1kb)	RALGDS
chr1	204080374	204080774	401	*	9.20953	8.92787	9.44508	-0.486164	2.23518e-12	4.49937e-10	Promoter (1-2kb)	SOX13
chr8	143018494	143018894	401	*	6.24489	5.48579	6.73971	-1.08544	2.28496e-12	4.59472e-10	Distal Intergenic	MIR4472-1
chr17	62808112	62808512	401	*	7.35147	6.86231	7.7161	-0.77649	2.30027e-12	4.62063e-10	Intron (uc002jev.3/440456, intron 5 of 18)	MIR4315-1
chr1	41662115	41662515	401	*	7.31588	6.81038	7.68948	-0.797373	2.3282e-12	4.6718e-10	Intron (uc001cgq.3/22955, intron 1 of 14)	SCMH1
chr9	136204901	136205301	401	*	7.14894	6.60314	7.54399	-0.842589	2.33243e-12	4.67535e-10	Promoter (1-2kb)	SURF6
chr5	107744670	107745070	401	*	5.36887	4.2626	5.98758	-1.4863	2.335e-12	4.67557e-10	Distal Intergenic	FBXL17
chr5	134524223	134524623	401	*	7.85128	7.4464	8.16707	-0.663335	2.35991e-12	4.7205e-10	Intron (uc003laj.2/100996485, intron 3 of 5)	LINC02900
chr10	21533968	21534368	401	*	9.10657	8.83947	9.33187	-0.465112	2.43609e-12	4.86775e-10	Distal Intergenic	NEBL-AS1
chr19	6767388	6767788	401	*	8.66769	8.36178	8.91995	-0.524561	2.45489e-12	4.90017e-10	Promoter (<=1kb)	SH2D3A
chr17	65137111	65137511	401	*	8.19987	7.84032	8.48746	-0.600812	2.46336e-12	4.91192e-10	Intron (uc002jfv.4/9931, intron 19 of 30)	HELZ
chr4	156971647	156972047	401	*	7.97719	7.58004	8.28828	-0.654331	2.56098e-12	5.10124e-10	Distal Intergenic	CTSO
chr19	860468	860868	401	*	6.45491	5.77408	6.9156	-1.00861	2.57837e-12	5.13049e-10	Promoter (<=1kb)	CFD
chr14	68797303	68797703	401	*	7.524	7.04662	7.88208	-0.758723	2.60841e-12	5.18485e-10	Intron (uc001xkd.3/5890, intron 8 of 10)	ZFP36L1
chr13	51768659	51769059	401	*	7.1992	7.57852	6.68314	0.80908	2.67789e-12	5.31739e-10	Distal Intergenic	C13orf42
chr5	151080686	151081086	401	*	7.37373	6.87545	7.74338	-0.784069	2.70184e-12	5.35937e-10	Distal Intergenic	SPARC
chr7	158829453	158829853	401	*	8.23127	7.85449	8.52975	-0.621253	2.72159e-12	5.39292e-10	Exon (uc003woh.3/7434, exon 7 of 13)	LINC00689
chr10	131676883	131677283	401	*	7.42187	6.96342	7.76923	-0.733681	2.7341e-12	5.41206e-10	Intron (uc001lki.2/253738, intron 6 of 15)	MIR4297
chr6	64376381	64376781	401	*	5.85312	4.9982	6.38629	-1.19765	2.74846e-12	5.43483e-10	Intron (uc003pem.2/23469, intron 2 of 5)	PHF3
chr9	91886585	91886985	401	*	6.32425	5.61377	6.79818	-1.03818	2.75205e-12	5.43629e-10	Distal Intergenic	CKS2
chr13	99498462	99498862	401	*	9.22241	9.44173	8.96367	0.455183	2.75963e-12	5.44303e-10	Promoter (<=1kb)	DOCK9
chr5	132227837	132228237	401	*	7.59816	7.14864	7.94039	-0.722641	2.76119e-12	5.44303e-10	Exon (uc003kyd.3/27125, exon 13 of 21)	LEAP2
chr13	51244838	51245238	401	*	7.1126	7.52927	6.52435	0.899784	2.77636e-12	5.46728e-10	Distal Intergenic	DLEU7-AS1
chr2	234495378	234495778	401	*	6.6451	6.01683	7.08132	-0.946632	2.7976e-12	5.50322e-10	Distal Intergenic	USP40
chr22	27461446	27461846	401	*	7.08947	6.54355	7.48458	-0.844404	2.8004e-12	5.50322e-10	Distal Intergenic	MIAT
chr5	62075062	62075462	401	*	7.01709	6.41285	7.44167	-0.912681	2.80476e-12	5.5061e-10	Distal Intergenic	IPO11-LRRC70
chr7	109231544	109231944	401	*	6.18143	5.42396	6.67556	-1.08355	2.80896e-12	5.50826e-10	Distal Intergenic	EIF3IP1
chr11	70141334	70141734	401	*	6.68589	6.04286	7.1291	-0.960617	2.81165e-12	5.50826e-10	Intron (uc001opn.2/8500, intron 2 of 25)	MIR548K
chr13	51849662	51850062	401	*	7.36592	7.73103	6.87589	0.776376	2.85286e-12	5.57915e-10	Intron (uc001vff.2/220108, intron 4 of 4)	FAM124A
chr19	3505881	3506281	401	*	8.66046	8.35205	8.91441	-0.527278	2.8537e-12	5.57915e-10	Promoter (<=1kb)	FZR1
chr13	29428513	29428913	401	*	7.84411	8.16569	7.42966	0.674557	2.89427e-12	5.65265e-10	Distal Intergenic	SLC46A3
chr9	16810215	16810615	401	*	8.90944	8.6044	9.16111	-0.52295	2.93354e-12	5.72347e-10	Intron (uc003zml.3/54796, intron 1 of 6)	BNC2
chr19	51601296	51601696	401	*	5.28437	3.89039	5.97991	-1.91149	2.96955e-12	5.7878e-10	3' UTR	CTU1
chr13	100564689	100565089	401	*	5.48069	6.10139	4.36784	1.49994	3.01455e-12	5.86948e-10	Distal Intergenic	ZIC5
chr1	61742256	61742656	401	*	8.12306	7.74642	8.42144	-0.621642	3.06503e-12	5.96167e-10	Intron (uc001czy.3/4774, intron 2 of 10)	NFIA
chr8	8701636	8702036	401	*	7.64077	7.20085	7.97742	-0.709687	3.07479e-12	5.97455e-10	Intron (uc003wsj.1/9258, intron 1 of 2)	MFHAS1
chr11	126104409	126104809	401	*	7.9666	7.55349	8.28738	-0.673659	3.07876e-12	5.97615e-10	Intron (uc001qdf.3/79607, intron 2 of 8)	FAM118B
chr6	158939340	158939740	401	*	6.17843	5.37061	6.69319	-1.1368	3.09117e-12	5.99413e-10	Distal Intergenic	TMEM181
chr4	105555339	105555739	401	*	7.21441	6.71892	7.58254	-0.783789	3.12308e-12	6.04984e-10	Intron (uc003hxh.1/uc003hxh.1, intron 1 of 7)	CXXC4
chr16	49838716	49839116	401	*	6.54266	5.88526	6.9926	-0.980671	3.12655e-12	6.05039e-10	Intron (uc031qwd.1/23090, intron 1 of 7)	ZNF423
chr13	34913059	34913459	401	*	7.47927	7.83348	7.00878	0.75385	3.13151e-12	6.05043e-10	Distal Intergenic	LINC00457
chr16	10642243	10642643	401	*	7.5059	7.00843	7.87512	-0.782346	3.13293e-12	6.05043e-10	Intron (uc002czx.3/2013, intron 1 of 4)	EMP2
chr4	151957133	151957533	401	*	6.74881	6.15966	7.16594	-0.895192	3.15801e-12	6.09268e-10	Distal Intergenic	LRBA
chr9	84851952	84852352	401	*	6.53155	5.85509	6.99025	-1.0019	3.19043e-12	6.14899e-10	Distal Intergenic	SPATA31D1
chr1	44507623	44508023	401	*	6.87394	6.30329	7.28177	-0.87835	3.20245e-12	6.16591e-10	Distal Intergenic	KLF17
chr12	39145359	39145759	401	*	5.46987	4.2535	6.1203	-1.63182	3.21751e-12	6.18864e-10	Intron (uc001rls.1/144402, intron 10 of 19)	CPNE8
chr6	12011243	12011643	401	*	7.87318	7.46836	8.18894	-0.662627	3.22865e-12	6.2038e-10	Promoter (1-2kb)	HIVEP1
chr9	127112024	127112424	401	*	8.35304	8.00522	8.63308	-0.584416	3.24735e-12	6.23343e-10	Intron (uc004bof.3/10783, intron 9 of 9)	LOC100129034
chr19	19628431	19628831	401	*	7.99157	7.62002	8.28675	-0.616667	3.29597e-12	6.32039e-10	Promoter (1-2kb)	NDUFA13
chr9	136546079	136546479	401	*	7.85183	7.45988	8.15972	-0.644914	3.31448e-12	6.34948e-10	Intron (uc004cen.3/1757, intron 5 of 8)	SARDH
chr2	128362808	128363208	401	*	8.10328	7.72703	8.40143	-0.62176	3.34915e-12	6.40767e-10	Intron (uc002top.3/4648, intron 19 of 46)	MYO7B
chr19	5499062	5499462	401	*	6.70634	6.09817	7.13284	-0.91607	3.35159e-12	6.40767e-10	Distal Intergenic	ZNRF4
chr7	73832165	73832565	401	*	7.97072	7.59146	8.27076	-0.624301	3.44971e-12	6.58863e-10	Distal Intergenic	GTF2IRD1
chr9	129413648	129414048	401	*	8.03802	7.64522	8.34644	-0.643939	3.45534e-12	6.59277e-10	Intron (uc004bqi.3/4010, intron 2 of 7)	LMX1B
chr2	217943948	217944348	401	*	7.68992	7.25844	8.02162	-0.699057	3.46393e-12	6.60254e-10	Distal Intergenic	TNP1
chr1	44721538	44721938	401	*	7.6177	8.08416	6.92406	1.01605	3.46904e-12	6.60565e-10	Intron (uc010okv.2/79033, intron 5 of 6)	DMAP1
chr8	143939494	143939894	401	*	6.41343	5.73995	6.87076	-0.991631	3.50081e-12	6.65949e-10	Distal Intergenic	CYP11B1
chr5	158135628	158136028	401	*	6.7074	6.11441	7.12643	-0.901085	3.50922e-12	6.66882e-10	Intron (uc011ddw.2/1879, intron 12 of 13)	EBF1
chr4	152540321	152540721	401	*	5.48643	6.11899	4.33339	1.54125	3.53773e-12	6.71629e-10	Intron (uc003imj.2/729830, intron 7 of 13)	GATB
chr13	20997544	20997944	401	*	6.22644	6.71485	5.48252	1.07534	3.5882e-12	6.80531e-10	Intron (uc001une.3/51084, intron 5 of 7)	MIR4499
chr21	22374432	22374832	401	*	5.23971	4.05795	5.88051	-1.58078	3.59568e-12	6.8127e-10	Intron (uc002yld.2/4685, intron 1 of 17)	NCAM2
chr2	240457604	240458004	401	*	7.46664	6.99364	7.82225	-0.754398	3.69634e-12	6.99141e-10	Distal Intergenic	HDAC4
chr7	35454564	35454964	401	*	5.98038	5.11109	6.519	-1.20094	3.69735e-12	6.99141e-10	Distal Intergenic	LOC401324
chr8	1755499	1755899	401	*	6.2559	6.77225	5.44408	1.1367	3.80871e-12	7.19484e-10	Distal Intergenic	MIR596
chr14	104149794	104150194	401	*	7.09244	6.57309	7.47352	-0.811973	3.81788e-12	7.20499e-10	Exon (uc001ynv.1/uc001ynv.1, exon 1 of 2)	KLC1
chr1	3708843	3709243	401	*	6.5554	5.86577	7.02006	-1.00685	3.86666e-12	7.28982e-10	Intron (uc001akx.1/57470, intron 1 of 6)	LRRC47
chr22	39994710	39995110	401	*	7.86711	7.4489	8.19094	-0.677583	3.92495e-12	7.39239e-10	Promoter (<=1kb)	CACNA1I
chr13	51913419	51913819	401	*	7.03129	7.42744	6.48337	0.845003	3.93772e-12	7.4091e-10	Promoter (1-2kb)	SERPINE3
chr2	83284112	83284512	401	*	6.45564	5.77325	6.91703	-1.00227	3.97732e-12	7.47622e-10	Distal Intergenic	DHFRP3
chr16	30527290	30527690	401	*	9.05493	8.79506	9.27505	-0.455297	3.99716e-12	7.50609e-10	Intron (uc002dyi.4/3683, intron 25 of 30)	ZNF768
chr5	66596085	66596485	401	*	8.75422	8.45038	9.00506	-0.519476	4.00567e-12	7.51465e-10	Distal Intergenic	CD180
chr2	88330091	88330491	401	*	7.39393	6.91517	7.75278	-0.756949	4.0544e-12	7.59858e-10	Intron (uc002sso.1/51315, intron 3 of 3)	KRCC1
chr15	40787492	40787892	401	*	7.09597	6.59007	7.46979	-0.790176	4.06073e-12	7.60296e-10	Distal Intergenic	CHST14
chr20	57266192	57266592	401	*	7.07359	6.54648	7.45881	-0.823404	4.13778e-12	7.7396e-10	Promoter (1-2kb)	NPEPL1
chr13	86882156	86882556	401	*	7.13988	7.52994	6.60362	0.832056	4.1685e-12	7.78941e-10	Distal Intergenic	SLITRK6
chr4	105708504	105708904	401	*	8.14205	7.78036	8.431	-0.601275	4.19057e-12	7.82295e-10	Distal Intergenic	CXXC4
chr19	5132116	5132516	401	*	6.93078	6.37299	7.33203	-0.854879	4.22077e-12	7.87162e-10	Intron (uc002mbq.4/23030, intron 13 of 22)	KDM4B
chr8	64798472	64798872	401	*	7.69597	7.27147	8.02355	-0.689716	4.27564e-12	7.96613e-10	Distal Intergenic	LINC01289
chr9	102642635	102643035	401	*	5.50811	4.465	6.10717	-1.40311	4.28912e-12	7.98342e-10	Distal Intergenic	STX17-DT
chr12	113515158	113515558	401	*	6.22131	5.48704	6.70558	-1.05885	4.34022e-12	8.07064e-10	Exon (uc001tuk.1/1840, exon 2 of 9)	DTX1
chr7	98470614	98471014	401	*	7.28188	6.77689	7.65521	-0.791408	4.44065e-12	8.24934e-10	Promoter (2-3kb)	TMEM130
chr7	142365484	142365884	401	*	7.65542	7.24431	7.97499	-0.669886	4.50567e-12	8.36196e-10	Intron (uc011krr.1/uc011krr.1, intron 2 of 2)	MTRNR2L6
chr11	133787641	133788041	401	*	6.79087	6.16051	7.22807	-0.942542	4.554e-12	8.44341e-10	Intron (uc031qfh.1/22997, intron 18 of 19)	NA
chr16	79589786	79590186	401	*	4.94671	3.46525	5.66205	-2.0331	4.59936e-12	8.51921e-10	Distal Intergenic	MAF
chr7	64313705	64314105	401	*	5.54926	0	6.53902	-5.98206	4.75441e-12	8.79783e-10	Exon (uc031sxn.1/7697, exon 3 of 3)	ZNF273
chr22	37639289	37639689	401	*	7.59043	7.16175	7.92049	-0.697649	4.84253e-12	8.95219e-10	Promoter (<=1kb)	RAC2
chr1	209433256	209433656	401	*	6.88045	6.32236	7.28186	-0.857925	4.92743e-12	9.10029e-10	Distal Intergenic	MIR205HG
chr19	14265586	14265986	401	*	6.91094	6.32955	7.32419	-0.88183	4.95675e-12	9.14557e-10	Exon (uc002myf.3/100507373, exon 2 of 3)	ADGRL1-AS1
chr11	68213489	68213889	401	*	6.92869	6.36932	7.33076	-0.861863	5.00578e-12	9.22708e-10	Intron (uc001ont.3/4041, intron 21 of 22)	PPP6R3
chr13	43303014	43303414	401	*	7.43847	7.79341	6.96668	0.750688	5.01391e-12	9.23312e-10	Distal Intergenic	FAM216B
chr13	51267611	51268011	401	*	6.26136	6.75253	5.51093	1.07341	5.24361e-12	9.64677e-10	Distal Intergenic	DLEU7-AS1
chr7	2519549	2519949	401	*	8.02715	7.65179	8.32474	-0.620666	5.42347e-12	9.96802e-10	Distal Intergenic	LFNG
chr2	232381572	232381972	401	*	5.71892	4.77477	6.28477	-1.28054	5.47853e-12	1.00595e-09	Promoter (2-3kb)	LINC00471
chr14	93115212	93115612	401	*	8.17134	7.81675	8.45574	-0.591312	5.48903e-12	1.00691e-09	Promoter (2-3kb)	RIN3
chr19	51002460	51002860	401	*	7.58213	7.13258	7.92437	-0.722094	5.50506e-12	1.00887e-09	Distal Intergenic	JOSD2
chr13	32902909	32903309	401	*	6.48504	6.94098	5.8146	0.989208	5.51676e-12	1.00926e-09	Intron (uc001uua.1/675, intron 7 of 9)	BRCA2
chr13	99800009	99800409	401	*	5.99009	6.53121	5.11413	1.20407	5.51778e-12	1.00926e-09	Distal Intergenic	UBAC2
chr13	114309838	114310238	401	*	6.27023	6.7646	5.51216	1.08404	5.63085e-12	1.02895e-09	Promoter (2-3kb)	ATP4B
chr13	40317675	40318075	401	*	7.17332	7.53888	6.68249	0.773558	5.73026e-12	1.04611e-09	Intron (uc001uxh.2/57511, intron 18 of 18)	MIR4305
chr5	60844128	60844528	401	*	8.70364	8.38551	8.96414	-0.539358	5.75821e-12	1.05021e-09	Distal Intergenic	C5orf64
chr5	181028062	181028462	401	*	6.88189	6.27299	7.30874	-0.911696	5.79929e-12	1.05669e-09	Distal Intergenic	OR4F16
chr2	176175005	176175405	401	*	7.14645	6.62882	7.52661	-0.807513	5.90945e-12	1.07573e-09	Distal Intergenic	ATP5MC3
chr1	68276427	68276827	401	*	6.375	5.70187	6.83218	-0.985638	5.94427e-12	1.08103e-09	Intron (uc001dea.2/55970, intron 1 of 3)	GNG12-AS1
chr19	9435370	9435770	401	*	7.47954	7.00762	7.83455	-0.74805	5.99566e-12	1.08934e-09	Promoter (<=1kb)	ZNF559-ZNF177
chr7	69645675	69646075	401	*	6.87912	6.31586	7.28318	-0.864868	6.01196e-12	1.09126e-09	Intron (uc003tvv.4/26053, intron 4 of 4)	AUTS2
chr1	201014440	201014840	401	*	7.26555	6.78135	7.62744	-0.768639	6.11007e-12	1.10801e-09	Intron (uc001gvv.3/779, intron 38 of 43)	KIF21B
chr6	617515	617915	401	*	5.81216	6.36681	4.89945	1.2435	6.1967e-12	1.12265e-09	Exon (uc003mtd.4/55770, exon 6 of 28)	HUS1B
chr13	113267620	113268020	401	*	6.55034	7.02531	5.83748	1.04083	6.25334e-12	1.13183e-09	Distal Intergenic	TUBGCP3
chr19	37078110	37078510	401	*	8.71136	8.39657	8.96962	-0.533649	6.27881e-12	1.13536e-09	Intron (uc002oei.3/uc002oei.3, intron 2 of 4)	ZNF529
chr2	240715019	240715419	401	*	6.676	7.12463	6.02141	0.96647	6.29316e-12	1.13687e-09	Intron (uc021vzc.2/150935, intron 2 of 2)	LOC150935
chr3	42906082	42906482	401	*	5.70045	4.59845	6.31786	-1.46427	6.54916e-12	1.182e-09	Exon (uc003cme.3/1238, exon 3 of 3)	CYP8B1
chr7	100745239	100745639	401	*	6.11247	5.30275	6.62798	-1.13148	6.81049e-12	1.228e-09	Distal Intergenic	TRIM56
chr2	114709935	114710335	401	*	5.73033	4.81723	6.28512	-1.25008	6.87319e-12	1.23813e-09	Intron (uc002tkx.2/10096, intron 10 of 11)	LINC01191
chr16	79299127	79299527	401	*	7.40726	6.90152	7.78099	-0.79494	7.094e-12	1.2767e-09	Distal Intergenic	MAF
chr7	64882327	64882727	401	*	6.35369	5.63959	6.82921	-1.03562	7.12759e-12	1.28153e-09	Distal Intergenic	ZNF92
chr14	89293593	89293993	401	*	6.53098	5.88981	6.97331	-0.949269	7.32238e-12	1.31531e-09	Promoter (2-3kb)	TTC8
chr9	214890	215290	401	*	7.61419	7.16959	7.95356	-0.714107	7.3366e-12	1.31662e-09	Promoter (<=1kb)	DOCK8
chr13	110108875	110109275	401	*	7.41336	7.7692	6.93997	0.74966	7.34394e-12	1.3167e-09	Distal Intergenic	MYO16-AS1
chr17	74245334	74245734	401	*	7.12328	6.62745	7.4916	-0.77722	7.63517e-12	1.36762e-09	Distal Intergenic	RNF157
chr8	61823435	61823835	401	*	6.49103	5.85059	6.93303	-0.953714	7.79639e-12	1.39519e-09	Distal Intergenic	LOC100130298
chr1	3531211	3531611	401	*	8.14446	7.79332	8.42665	-0.587618	7.81785e-12	1.39771e-09	Distal Intergenic	MEGF6
chr17	15917646	15918046	401	*	6.96212	6.40382	7.36364	-0.854766	7.90097e-12	1.41125e-09	Intron (uc002gph.3/54902, intron 7 of 9)	TTC19
chr6	97778253	97778653	401	*	6.53557	5.90732	6.97178	-0.936066	7.93677e-12	1.41631e-09	Intron (uc003ppd.1/uc003ppd.1, intron 1 of 4)	MMS22L
chr7	155466778	155467178	401	*	7.48347	7.01838	7.83461	-0.740953	7.98655e-12	1.42386e-09	Intron (uc003wme.3/155435, intron 3 of 5)	RBM33
chr12	132218933	132219333	401	*	5.10701	3.82152	5.77582	-1.7266	8.13454e-12	1.4485e-09	Intron (uc001uiz.2/6433, intron 7 of 8)	SFSWAP
chr16	11315516	11315916	401	*	8.54506	8.23447	8.80049	-0.528542	8.13999e-12	1.4485e-09	Distal Intergenic	RMI2
chr6	26271241	26271641	401	*	8.1334	7.77965	8.41727	-0.590893	8.26153e-12	1.46875e-09	Promoter (<=1kb)	H3C8
chrX	154396956	154397356	401	*	4.38985	2.23735	5.21773	-2.8134	8.43026e-12	1.49735e-09	Distal Intergenic	VBP1
chr1	22876317	22876717	401	*	5.72805	4.82641	6.27867	-1.23187	8.47461e-12	1.50382e-09	Distal Intergenic	EPHA8
chr9	90433590	90433990	401	*	7.00219	6.47848	7.38559	-0.816961	8.5278e-12	1.51185e-09	Distal Intergenic	CTSLP8
chr10	25766598	25766998	401	*	7.22418	6.73441	7.58916	-0.769987	8.54551e-12	1.51358e-09	Intron (uc001isj.3/57512, intron 5 of 10)	GPR158
chr19	37334421	37334821	401	*	7.74337	8.06104	7.33538	0.663522	8.55477e-12	1.51381e-09	Intron (uc021utl.1/388536, intron 1 of 4)	ZNF790
chr13	99614496	99614896	401	*	6.80958	7.22237	6.22911	0.884797	8.62841e-12	1.52542e-09	Intron (uc001vnw.2/23348, intron 1 of 55)	DOCK9
chr9	127122588	127122988	401	*	9.28484	9.03413	9.49837	-0.439554	8.64105e-12	1.52624e-09	Intron (uc004boj.4/5695, intron 6 of 7)	LOC100129034
chr13	111429241	111429641	401	*	7.49931	7.83724	7.0572	0.710742	8.73744e-12	1.54059e-09	Distal Intergenic	ING1
chr7	75639415	75639815	401	*	7.4836	7.04124	7.82167	-0.711356	8.73848e-12	1.54059e-09	Intron (uc003ueh.3/51657, intron 2 of 5)	STYXL1
chr17	4833094	4833494	401	*	7.66531	7.25312	7.98553	-0.668133	8.81927e-12	1.55339e-09	Promoter (2-3kb)	GP1BA
chr21	44697966	44698366	401	*	6.12454	5.37222	6.6165	-1.06925	8.83335e-12	1.55405e-09	Distal Intergenic	CRYAA
chr11	111937123	111937523	401	*	8.13363	7.75227	8.43497	-0.625761	8.84252e-12	1.55405e-09	Intron (uc009yyl.3/120379, intron 5 of 5)	PIH1D2
chr8	127818143	127818543	401	*	7.90771	7.51821	8.21409	-0.638289	8.8475e-12	1.55405e-09	Distal Intergenic	PCAT1
chr3	194071022	194071422	401	*	6.24006	5.48352	6.7338	-1.07668	8.91502e-12	1.56293e-09	Promoter (<=1kb)	CPN2
chrX	106919922	106920322	401	*	6.3574	5.66696	6.82241	-1.00162	8.91749e-12	1.56293e-09	Distal Intergenic	TSC22D3
chr9	17578842	17579242	401	*	8.13515	7.74098	8.44442	-0.643942	8.92269e-12	1.56293e-09	Promoter (<=1kb)	SH3GL2
chr5	154190236	154190636	401	*	7.36156	6.89596	7.71299	-0.740636	9.02088e-12	1.57867e-09	Intron (uc003lvo.4/23367, intron 16 of 18)	FAXDC2
chr5	172008714	172009114	401	*	7.17602	6.67502	7.54717	-0.785466	9.24779e-12	1.61689e-09	Distal Intergenic	NEURL1B
chr16	21283720	21284120	401	*	7.38573	6.90209	7.74731	-0.763189	9.35375e-12	1.63392e-09	Intron (uc010bwq.1/1428, intron 3 of 9)	CRYM
chr7	80134610	80135010	401	*	8.00529	7.62696	8.30473	-0.623046	9.39763e-12	1.64008e-09	Intron (uc003uhc.3/948, intron 3 of 16)	GNAT3
chr11	119381503	119381903	401	*	8.59276	8.28573	8.84577	-0.522269	9.41689e-12	1.64193e-09	Intron (uc001pwp.2/100499227, intron 4 of 8)	THY1
chr13	33761707	33762107	401	*	6.07349	6.58525	5.27314	1.12683	9.43618e-12	1.64379e-09	Promoter (1-2kb)	STARD13
chr11	90134439	90134839	401	*	6.81136	6.2437	7.21767	-0.865501	9.52329e-12	1.65745e-09	Distal Intergenic	MIR4490
chr8	24191893	24192293	401	*	6.30284	5.62555	6.76191	-0.991752	9.62557e-12	1.67372e-09	Intron (uc003xdx.3/10863, intron 13 of 13)	ADAM28
chr4	112759300	112759700	401	*	7.29752	6.79482	7.6696	-0.787326	9.81736e-12	1.7055e-09	Distal Intergenic	FAM241A
chr11	120645641	120646041	401	*	6.25842	5.5446	6.73382	-1.02573	9.85194e-12	1.70995e-09	Intron (uc001pxn.2/2900, intron 3 of 20)	GRIK4
chr22	42365314	42365714	401	*	7.03934	6.51375	7.42374	-0.815283	9.86679e-12	1.71097e-09	Distal Intergenic	SEPTIN3
chr11	65786634	65787034	401	*	6.20199	5.48585	6.67839	-1.02964	9.89309e-12	1.71396e-09	Intron (uc001ogt.3/117144, intron 9 of 11)	CATSPER1
chr9	134641471	134641871	401	*	8.19942	7.83197	8.49203	-0.60862	9.95385e-12	1.72292e-09	Distal Intergenic	RAPGEF1
chr1	98661447	98661847	401	*	8.00013	7.62334	8.29861	-0.619658	1.00008e-11	1.72948e-09	Distal Intergenic	LINC01776
chr5	170397071	170397471	401	*	6.36887	5.69299	6.82731	-0.984252	1.00295e-11	1.73287e-09	Intron (uc003max.2/64901, intron 14 of 17)	RANBP17
chr1	1358307	1358707	401	*	6.44192	5.75998	6.90311	-1.00193	1.00615e-11	1.73681e-09	Promoter (1-2kb)	ANKRD65
chr20	32762046	32762446	401	*	8.26851	7.92283	8.54717	-0.576588	1.02038e-11	1.75979e-09	Distal Intergenic	EIF2S2
chr18	58847518	58847918	401	*	9.24863	8.98919	9.46846	-0.454097	1.03328e-11	1.78041e-09	Distal Intergenic	CDH20
chrX	154398044	154398444	401	*	8.08414	7.69978	8.38733	-0.630242	1.0532e-11	1.81309e-09	Distal Intergenic	VBP1
chr6	119035153	119035553	401	*	6.45876	5.77129	6.92245	-1.00318	1.05883e-11	1.82114e-09	Distal Intergenic	CEP85L
chr2	54455893	54456293	401	*	7.84526	7.4379	8.16256	-0.660701	1.06506e-11	1.83019e-09	Intron (uc002rxq.4/98, intron 3 of 3)	TSPYL6
chr9	34809532	34809932	401	*	6.67139	6.03871	7.1097	-0.944272	1.07468e-11	1.84506e-09	Distal Intergenic	SPATA31F2P
chr4	152045747	152046147	401	*	8.17121	7.81114	8.45912	-0.597123	1.08834e-11	1.86684e-09	Intron (uc003imb.2/152503, intron 12 of 12)	SNORD73A
chr20	56804591	56804991	401	*	7.14789	6.65022	7.51722	-0.782089	1.09132e-11	1.87026e-09	Distal Intergenic	PPP4R1L
chr9	91714446	91714846	401	*	6.75386	6.18295	7.16182	-0.870151	1.09315e-11	1.87171e-09	Intron (uc004aqf.2/53358, intron 2 of 11)	SHC3
chr16	4451052	4451452	401	*	5.16284	5.81393	3.94403	1.61871	1.11415e-11	1.90594e-09	Intron (uc002cwe.3/100529144, intron 2 of 27)	CORO7-PAM16
chr7	84277613	84278013	401	*	7.2392	6.73536	7.6119	-0.784757	1.12118e-11	1.91512e-09	Distal Intergenic	SEMA3D
chr14	103091465	103091865	401	*	6.19946	5.46568	6.68352	-1.0494	1.12152e-11	1.91512e-09	Intron (uc001ymb.4/23186, intron 2 of 11)	RCOR1
chr19	50312191	50312591	401	*	6.67795	7.11973	6.03797	0.955624	1.13525e-11	1.93682e-09	Exon (uc002ppq.2/80199, exon 7 of 11)	AP2A1
chr2	179550197	179550597	401	*	5.96483	5.18804	6.46699	-1.09752	1.157e-11	1.97215e-09	Exon (uc021vsy.2/7273, exon 125 of 312)	TTN
chr1	182101358	182101758	401	*	7.82512	7.41816	8.14217	-0.66096	1.21519e-11	2.0695e-09	Distal Intergenic	ZNF648
chr13	113178941	113179703	763	*	6.58927	7.01107	5.99067	0.89908	1.22295e-11	2.08085e-09	Intron (uc001vse.1/10426, intron 13 of 21)	TUBGCP3
chr13	45464680	45465080	401	*	8.58307	8.83924	8.27137	0.530221	1.23689e-11	2.10267e-09	Distal Intergenic	LINC00330
chr8	97783463	97783863	401	*	6.37687	5.72989	6.82195	-0.956299	1.24543e-11	2.11451e-09	Intron (uc003yhw.3/10404, intron 1 of 7)	CPQ
chr19	48330044	48330444	401	*	8.23406	8.50868	7.89456	0.568738	1.24607e-11	2.11451e-09	Intron (uc010elm.2/1406, intron 1 of 1)	CRX
chr1	39922376	39922776	401	*	7.39587	6.94249	7.74032	-0.725771	1.253e-11	2.12438e-09	Intron (uc021olt.1/23499, intron 84 of 92)	MACF1
chr19	8609414	8609814	401	*	7.92383	7.53899	8.22733	-0.630026	1.25423e-11	2.12456e-09	Intron (uc002mkg.3/4542, intron 13 of 27)	ZNF414
chr12	129635273	129635673	401	*	4.26821	5.12778	1.83774	3.11325	1.26734e-11	2.14485e-09	Intron (uc009zyl.1/121256, intron 5 of 8)	TMEM132D
chr13	51632943	51633343	401	*	7.20073	7.56646	6.70958	0.775961	1.28162e-11	2.16709e-09	Intron (uc001vfc.4/2974, intron 2 of 16)	GUCY1B2
chr8	29348627	29349027	401	*	7.67546	7.26123	7.9969	-0.668439	1.29722e-11	2.19096e-09	Distal Intergenic	DUSP4
chr11	93850202	93850602	401	*	6.19779	5.45741	6.68467	-1.05597	1.29836e-11	2.19096e-09	Intron (uc001pen.1/uc001pen.1, intron 1 of 2)	PANX1
chr15	77633445	77633845	401	*	8.95969	8.68575	9.18982	-0.473354	1.29919e-11	2.19096e-09	Intron (uc021sqy.1/79834, intron 1 of 7)	PEAK1
chr12	100717119	100717519	401	*	6.93855	6.37419	7.34318	-0.861016	1.31247e-11	2.21139e-09	Exon (uc009ztw.1/55681, exon 10 of 11)	SLC17A8
chr7	17298519	17298919	401	*	7.68868	7.27226	8.01143	-0.676174	1.31572e-11	2.21491e-09	Distal Intergenic	AHR
chr13	112711710	112712110	401	*	9.41138	9.62747	9.15712	0.446587	1.32456e-11	2.22783e-09	Distal Intergenic	SOX1
chr2	165779012	165779412	401	*	4.96619	5.67294	3.52347	1.97128	1.34048e-11	2.25261e-09	Intron (uc002ucu.2/151258, intron 5 of 9)	SLC38A11
chr19	48810824	48811224	401	*	8.1426	7.78999	8.42574	-0.588857	1.35645e-11	2.27673e-09	Intron (uc002pir.2/93233, intron 5 of 13)	ODAD1
chr7	90211523	90211923	401	*	8.14145	7.78838	8.42488	-0.587193	1.35723e-11	2.27673e-09	Intron (uc003ukt.1/5218, intron 4 of 7)	CDK14
chr19	18611664	18612064	401	*	6.80047	6.22813	7.20916	-0.871757	1.37749e-11	2.30869e-09	Intron (uc002njh.3/8178, intron 1 of 11)	ELL
chr11	44559369	44559769	401	*	8.09373	7.7437	8.3752	-0.583529	1.40251e-11	2.3479e-09	Distal Intergenic	CD82
chr4	89681215	89681615	401	*	6.19471	5.36507	6.7181	-1.14795	1.40432e-11	2.3479e-09	Promoter (<=1kb)	FAM13A
chr17	39754194	39754594	401	*	7.63006	7.21681	7.95091	-0.669893	1.40459e-11	2.3479e-09	Intron (uc010wfs.2/3728, intron 4 of 8)	KRT14
chr2	164620851	164621251	401	*	7.78533	7.38957	8.09557	-0.649025	1.40591e-11	2.34804e-09	Distal Intergenic	FIGN
chr2	241036417	241036817	401	*	6.48315	5.85899	6.91739	-0.934275	1.41112e-11	2.3538e-09	Distal Intergenic	COPS9
chr2	160492866	160493266	401	*	8.57705	8.27965	8.82349	-0.509477	1.41183e-11	2.3538e-09	Intron (uc002uau.1/29994, intron 3 of 10)	BAZ2B
chr19	2987155	2987555	401	*	7.22186	6.71367	7.59692	-0.797658	1.4158e-11	2.35836e-09	Exon (uc002lwt.2/79816, exon 7 of 17)	TLE6
chr5	176679937	176680337	401	*	5.32134	4.16637	5.95447	-1.52818	1.41806e-11	2.36005e-09	Intron (uc003mft.4/64324, intron 13 of 23)	NSD1
chr2	11418013	11418413	401	*	4.51314	5.3451	2.32803	2.83574	1.42046e-11	2.36198e-09	Intron (uc002rbd.1/9475, intron 3 of 32)	ROCK2
chr12	121800414	121800814	401	*	6.76657	6.19816	7.17326	-0.865252	1.42297e-11	2.36409e-09	Distal Intergenic	ANAPC5
chr18	48959781	48960181	401	*	7.93371	7.55659	8.23239	-0.621115	1.44119e-11	2.39225e-09	Intron (uc021ukf.2/100287225, intron 1 of 1)	LINC01630
chr19	45300631	45301031	401	*	7.41794	7.77686	6.93908	0.758273	1.44292e-11	2.39305e-09	Intron (uc002ozs.3/23624, intron 9 of 10)	BCAM
chr3	182142941	182143341	401	*	5.80107	4.88375	6.35738	-1.24042	1.45881e-11	2.41729e-09	Distal Intergenic	LINC01994
chr21	37563805	37564205	401	*	8.09226	7.74383	8.37269	-0.580429	1.46922e-11	2.432e-09	Intron (uc002yvg.3/9980, intron 2 of 36)	DOP1B
chr20	31607199	31607599	401	*	6.68627	6.08459	7.10959	-0.902639	1.47068e-11	2.432e-09	Exon (uc002wyj.4/80341, exon 11 of 16)	BPIFB2
chr16	73047510	73047910	401	*	6.78452	6.22107	7.18868	-0.859799	1.47152e-11	2.432e-09	Intron (uc002fck.3/463, intron 1 of 9)	ZFHX3
chr19	50604292	50604692	401	*	5.78458	6.36551	4.79663	1.31072	1.47344e-11	2.43305e-09	Promoter (<=1kb)	SNAR-A3
chr13	93248539	93248939	401	*	6.42893	6.89487	5.73644	1.00585	1.50278e-11	2.47897e-09	Intron (uc010tif.2/2262, intron 7 of 7)	GPC5-AS1
chr2	5946221	5946621	401	*	5.57847	4.64544	6.1404	-1.25422	1.50385e-11	2.47897e-09	Distal Intergenic	SOX11
chr11	26994041	26994441	401	*	6.04313	5.28417	6.53788	-1.07641	1.51433e-11	2.49369e-09	Distal Intergenic	FIBIN
chr10	96089913	96090313	401	*	4.94084	3.3361	5.68173	-2.18155	1.5154e-11	2.49369e-09	Distal Intergenic	NOC3L
chr6	117482483	117482883	401	*	8.13236	7.78232	8.41384	-0.585315	1.52695e-11	2.51052e-09	Distal Intergenic	VGLL2
chr10	11611472	11611872	401	*	7.6545	7.23039	7.98185	-0.685586	1.56829e-11	2.57626e-09	Intron (uc001ikt.3/9712, intron 2 of 14)	USP6NL
chr13	33542525	33542925	401	*	9.22386	9.44412	8.9638	0.452517	1.58548e-11	2.60225e-09	Distal Intergenic	KL
chr8	3245210	3245610	401	*	7.89938	7.51899	8.20011	-0.628826	1.59188e-11	2.6105e-09	Intron (uc011kwj.2/64478, intron 5 of 55)	CSMD1
chr13	101202591	101202991	401	*	7.59031	7.93095	7.14354	0.713636	1.63223e-11	2.67436e-09	Intron (uc001vor.3/87769, intron 2 of 2)	GGACT
chr13	24985116	24985516	401	*	6.24421	6.7363	5.49157	1.06606	1.65017e-11	2.70144e-09	Distal Intergenic	C1QTNF9
chr13	113802139	113802539	401	*	7.84774	8.15404	7.45837	0.639879	1.66732e-11	2.72717e-09	Intron (uc001vsx.3/2159, intron 7 of 7)	PROZ
chr5	167699415	167699815	401	*	6.55149	5.93359	6.98272	-0.922141	1.73832e-11	2.84085e-09	Distal Intergenic	WWC1
chr13	31162200	31162600	401	*	8.89295	9.12794	8.6121	0.485913	1.77603e-11	2.89999e-09	Intron (uc001usz.3/3146, intron 1 of 4)	HMGB1
chr11	58788401	58788801	401	*	5.72818	6.28278	4.8156	1.23859	1.77825e-11	2.90112e-09	Intron (uc001nng.1/283194, intron 3 of 5)	LOC283194
chr12	5222081	5222481	401	*	6.5141	5.88482	6.95079	-0.935703	1.79065e-11	2.91884e-09	Distal Intergenic	KCNA5
chr17	38729994	38730394	401	*	7.54446	7.09982	7.88386	-0.709848	1.79799e-11	2.92656e-09	Distal Intergenic	CCR7
chr3	190862614	190863014	401	*	6.94445	6.4135	7.33171	-0.820282	1.8002e-11	2.92656e-09	Distal Intergenic	OSTN
chr11	88301084	88301484	401	*	7.76451	7.35387	8.0838	-0.663469	1.8013e-11	2.92656e-09	Exon (uc001pcq.3/2915, exon 7 of 9)	GRM5-AS1
chr10	97319074	97319474	401	*	7.7354	7.33048	8.05123	-0.65594	1.80255e-11	2.92656e-09	Promoter (1-2kb)	SORBS1
chr5	1021677	1022077	401	*	6.21758	5.5029	6.69335	-1.02545	1.80307e-11	2.92656e-09	Intron (uc003jbt.2/85409, intron 3 of 9)	NKD2
chr13	24605865	24606265	401	*	6.45488	6.91833	5.76793	0.992941	1.80742e-11	2.93082e-09	Intron (uc001upc.3/uc001upc.3, intron 3 of 4)	SPATA13
chr13	46797023	46797423	401	*	8.74642	9.01578	8.41494	0.557374	1.80878e-11	2.93082e-09	Intron (uc001vbc.3/uc001vbc.3, intron 2 of 8)	LCP1
chr12	129607296	129607696	401	*	4.31544	5.14374	2.15967	2.82133	1.86359e-11	3.01706e-09	Intron (uc009zyl.1/121256, intron 5 of 8)	TMEM132D
chr13	45362935	45363335	401	*	6.49482	6.95343	5.81854	0.98952	1.88287e-11	3.04568e-09	Distal Intergenic	LINC00330
chr5	123036587	123036987	401	*	7.6615	7.24086	7.98678	-0.6791	1.88831e-11	3.05074e-09	Distal Intergenic	CSNK1G3
chr13	28503157	28503557	401	*	6.49499	6.94476	5.83795	0.960922	1.8892e-11	3.05074e-09	Distal Intergenic	PDX1
chr1	26418894	26419294	401	*	9.06419	8.77292	9.30641	-0.499347	1.89935e-11	3.06452e-09	Distal Intergenic	PDIK1L
chr19	41226016	41226416	401	*	7.41669	6.96737	7.7588	-0.716068	1.90151e-11	3.06542e-09	Intron (uc002oot.3/80271, intron 1 of 6)	ITPKC
chr21	42218899	42219299	401	*	7.7025	7.29203	8.02167	-0.664801	1.90337e-11	3.06582e-09	Promoter (<=1kb)	DSCAM
chr13	52617216	52617616	401	*	8.42879	8.69724	8.0987	0.555553	1.90958e-11	3.07321e-09	Distal Intergenic	UTP14C
chr4	185535332	185535732	401	*	6.97186	6.41313	7.37359	-0.856395	1.92858e-11	3.10117e-09	Distal Intergenic	CASP3
chr6	50850269	50850669	401	*	6.15699	5.43519	6.63586	-1.03617	1.93124e-11	3.10281e-09	Distal Intergenic	TFAP2B
chr20	3846607	3847007	401	*	7.92559	7.56293	8.21516	-0.602372	1.94727e-11	3.12594e-09	3' UTR	MAVS
chr16	3009839	3010239	401	*	8.59072	8.27994	8.84627	-0.524994	1.95005e-11	3.12761e-09	Distal Intergenic	KREMEN2
chr14	101073239	101073639	401	*	7.32731	6.85982	7.67982	-0.740804	1.95268e-11	3.12761e-09	Distal Intergenic	BEGAIN
chr2	54634648	54635048	401	*	5.56818	6.14923	4.57985	1.3248	1.95396e-11	3.12761e-09	Distal Intergenic	SPTBN1
chr5	134071131	134071531	401	*	6.37117	5.65813	6.84622	-1.02433	1.95489e-11	3.12761e-09	Promoter (2-3kb)	CAMLG
chr17	50178151	50178551	401	*	7.36339	6.87007	7.73032	-0.77398	1.96691e-11	3.14419e-09	Intron (uc002itv.4/56934, intron 2 of 9)	CA10
chr1	147599527	147599927	401	*	9.38364	9.14381	9.58923	-0.423001	1.99708e-11	3.18974e-09	Promoter (<=1kb)	NA
chr19	11130905	11131305	401	*	7.28193	7.66002	6.76814	0.797473	2.00409e-11	3.19825e-09	Promoter (<=1kb)	SMARCA4
chr4	152936058	152936458	401	*	8.48302	8.16771	8.74163	-0.534773	2.00871e-11	3.20293e-09	Distal Intergenic	GATB
chr1	3611517	3611917	401	*	8.33672	8.00944	8.60331	-0.552875	2.02173e-11	3.22101e-09	Promoter (2-3kb)	TP73
chr19	47480127	47480527	401	*	7.0882	6.57466	7.46616	-0.798585	2.04399e-11	3.25374e-09	Intron (uc010ekv.3/2909, intron 2 of 5)	NPAS1
chr7	107044393	107044793	401	*	8.05892	7.70786	8.34106	-0.584276	2.04584e-11	3.25396e-09	Intron (uc003vec.2/10466, intron 7 of 21)	GPR22
chr13	99496712	99497112	401	*	6.15611	6.65948	5.37639	1.09891	2.07963e-11	3.30494e-09	Promoter (1-2kb)	DOCK9
chr20	34979761	34980161	401	*	8.71314	8.41581	8.95953	-0.506553	2.08334e-11	3.30808e-09	Intron (uc002xff.3/22839, intron 1 of 12)	DLGAP4
chr1	52553334	52553734	401	*	8.24092	7.89304	8.521	-0.580043	2.09058e-11	3.3168e-09	3' UTR	BTF3L4
chr3	42264744	42265144	401	*	6.91766	6.33655	7.33077	-0.878466	2.11253e-11	3.34884e-09	Exon (uc003cky.4/22906, exon 16 of 16)	CCK
chr3	194296913	194297313	401	*	8.03197	7.64567	8.33638	-0.631777	2.13355e-11	3.37934e-09	Distal Intergenic	TMEM44-AS1
chr4	7430368	7430768	401	*	5.88134	5.07712	6.39466	-1.11337	2.1391e-11	3.38531e-09	Intron (uc003gkb.4/57537, intron 2 of 26)	PSAPL1
chr17	2396846	2397246	401	*	8.58098	8.27166	8.83555	-0.524344	2.14104e-11	3.38556e-09	Intron (uc002fut.3/79066, intron 2 of 9)	METTL16
chr20	58652225	58652625	401	*	7.73509	7.33188	8.04988	-0.654494	2.1593e-11	3.41161e-09	Distal Intergenic	LINC02910
chr11	62606810	62607210	401	*	7.45971	7.0275	7.79184	-0.692315	2.16913e-11	3.42429e-09	Promoter (<=1kb)	WDR74
chr12	11609025	11609425	401	*	7.01506	6.48154	7.40368	-0.821548	2.17384e-11	3.42889e-09	Distal Intergenic	PRB2
chr13	51832406	51832806	401	*	6.47812	6.92818	5.82045	0.966258	2.20005e-11	3.46734e-09	Intron (uc001vff.2/220108, intron 4 of 4)	FAM124A
chr13	48876291	48876691	401	*	7.16651	7.54134	6.65873	0.79519	2.21786e-11	3.49253e-09	Promoter (1-2kb)	RB1-DT
chr8	118111707	118112107	401	*	8.12031	7.7584	8.40939	-0.597954	2.2247e-11	3.50039e-09	Intron (uc010mcz.3/169026, intron 2 of 9)	SLC30A8
chr13	114143708	114144108	401	*	7.24556	7.60864	6.75922	0.765833	2.2524e-11	3.54061e-09	Promoter (<=1kb)	DCUN1D2
chr2	42030185	42030585	401	*	6.55269	5.93218	6.98518	-0.917773	2.25398e-11	3.54061e-09	Distal Intergenic	LINC01913
chr2	207970534	207970934	401	*	6.41705	5.76023	6.86672	-0.964051	2.29952e-11	3.60916e-09	Intron (uc010zix.2/8609, intron 2 of 3)	MIR2355
chr19	39409369	39409769	401	*	7.16496	6.68989	7.52174	-0.748091	2.31621e-11	3.63178e-09	Exon (uc002ojz.2/54938, exon 8 of 16)	CCER2
chrX	133415782	133416182	401	*	7.04276	6.5394	7.4152	-0.787904	2.31775e-11	3.63178e-09	Distal Intergenic	CCDC160
chr11	61834586	61834986	401	*	7.1859	7.55727	6.68451	0.784523	2.3537e-11	3.68508e-09	Distal Intergenic	INCENP
chr11	45922101	45922501	401	*	8.58148	8.27572	8.83364	-0.518865	2.37555e-11	3.71624e-09	Intron (uc001nbr.3/9479, intron 3 of 11)	MAPK8IP1
chr2	5692061	5692461	401	*	8.13682	7.79448	8.41331	-0.571357	2.42523e-11	3.79083e-09	Distal Intergenic	SOX11
chr15	92949810	92950210	401	*	5.5098	4.43149	6.11995	-1.42739	2.44514e-11	3.81881e-09	Intron (uc002bra.3/8128, intron 1 of 5)	ST8SIA2
chr5	171980745	171981145	401	*	6.1118	5.37349	6.59781	-1.04766	2.45899e-11	3.83729e-09	Distal Intergenic	NEURL1B
chr10	71631563	71631963	401	*	5.83222	5.01955	6.34891	-1.12771	2.46662e-11	3.84604e-09	Exon (uc001jqk.2/1305, exon 4 of 39)	COL13A1
chr18	6729512	6729912	401	*	8.07005	7.71217	8.35656	-0.593725	2.471e-11	3.84972e-09	Distal Intergenic	ARHGAP28
chr6	77650305	77650705	401	*	5.55314	4.5514	6.13869	-1.32179	2.48836e-11	3.87359e-09	Distal Intergenic	HTR1B
chr19	50050802	50051202	401	*	5.34968	5.98412	4.19018	1.52349	2.49298e-11	3.87761e-09	Distal Intergenic	RCN3
chr3	159763608	159764008	401	*	8.15434	7.79398	8.44243	-0.59879	2.50405e-11	3.89124e-09	Intron (uc003fcw.1/uc003fcw.1, intron 3 of 9)	IL12A
chr1	3543593	3543993	401	*	6.71236	6.1078	7.1371	-0.898444	2.50583e-11	3.89124e-09	Promoter (2-3kb)	TPRG1L
chr3	50503478	50503878	401	*	7.73814	7.31769	8.06331	-0.674509	2.51237e-11	3.89821e-09	Intron (uc003dap.3/9254, intron 2 of 37)	CACNA2D2
chr15	74213852	74214252	401	*	7.08965	6.56672	7.47264	-0.803895	2.54471e-11	3.94517e-09	Intron (uc002awa.2/100287616, intron 2 of 3)	LOXL1
chr1	222769120	222769520	401	*	4.41878	5.28233	1.94876	3.12769	2.57844e-11	3.99421e-09	Distal Intergenic	TAF1A
chr4	1556703	1557103	401	*	6.56609	5.94229	7.00016	-0.927407	2.62504e-11	4.06309e-09	Distal Intergenic	FAM53A
chrX	133440490	133440890	401	*	7.03903	6.52611	7.41664	-0.79391	2.62923e-11	4.06315e-09	Distal Intergenic	PHF6
chr6	63573438	63573838	401	*	8.1981	7.85917	8.47236	-0.565789	2.63089e-11	4.06315e-09	Distal Intergenic	LGSN
chr11	118916766	118917166	401	*	6.91025	6.37229	7.30119	-0.825303	2.63149e-11	4.06315e-09	Exon (uc001put.2/10525, exon 22 of 24)	HYOU1
chr1	114107812	114108212	401	*	6.18491	6.68346	5.41684	1.08268	2.68864e-11	4.14803e-09	Intron (uc001edh.3/260425, intron 2 of 21)	MAGI3
chr13	26680098	26680498	401	*	6.97823	7.3589	6.45964	0.802499	2.6937e-11	4.15246e-09	Distal Intergenic	SHISA2
chr6	111844952	111845352	401	*	6.37542	5.73488	6.81746	-0.945729	2.69878e-11	4.15694e-09	Intron (uc021zdu.1/643749, intron 1 of 3)	REV3L
chr1	155012117	155012517	401	*	8.1654	7.81705	8.44579	-0.578914	2.74441e-11	4.22379e-09	Intron (uc010per.2/149095, intron 5 of 12)	DCST1
chr5	180353269	180353669	401	*	8.12773	7.79257	8.39952	-0.560116	2.75851e-11	4.24206e-09	Intron (uc003mmp.3/79908, intron 3 of 7)	BTNL8
chr16	3036727	3037127	401	*	6.82899	6.24589	7.2431	-0.879282	2.7692e-11	4.25506e-09	Promoter (1-2kb)	GREP1
chr8	101493757	101494157	401	*	7.68155	7.28792	7.99047	-0.642426	2.86983e-11	4.40612e-09	Distal Intergenic	ANKRD46
chr3	137767674	137768074	401	*	7.61507	7.18753	7.94444	-0.684963	2.8769e-11	4.41342e-09	Distal Intergenic	CLDN18
chrX	47078274	47078674	401	*	4.65494	2.98133	5.409	-2.26275	2.89084e-11	4.43123e-09	Promoter (<=1kb)	CDK16
chr12	51590700	51591100	401	*	7.95184	7.58175	8.24611	-0.611101	2.90957e-11	4.45635e-09	Promoter (<=1kb)	POU6F1
chr8	120445183	120445583	401	*	6.77032	6.20657	7.17464	-0.860907	2.92359e-11	4.47422e-09	Distal Intergenic	CCN3
chr19	49064858	49065258	401	*	7.3095	6.83904	7.66369	-0.739727	2.9555e-11	4.51583e-09	Intron (uc002pjl.3/6820, intron 1 of 6)	SULT2B1
chr1	54480440	54480840	401	*	6.66899	6.06094	7.09544	-0.913127	2.95553e-11	4.51583e-09	Intron (uc001cwm.2/388633, intron 2 of 5)	LDLRAD1
chrX	69149888	69150288	401	*	7.76066	7.30294	8.10761	-0.725886	2.95861e-11	4.51691e-09	Intron (uc004dxp.1/1896, intron 2 of 2)	MIR676
chr11	18394394	18394794	401	*	6.86993	6.31454	7.26996	-0.849115	2.99999e-11	4.57642e-09	Distal Intergenic	LDHA
chr11	120710389	120710789	401	*	6.21462	5.52866	6.67762	-0.99166	3.02757e-11	4.61479e-09	Intron (uc001pxn.2/2900, intron 8 of 20)	GRIK4
chr7	100171280	100171680	401	*	7.35588	6.88732	7.709	-0.73765	3.06869e-11	4.67372e-09	Promoter (<=1kb)	SAP25
chr6	26223903	26224303	401	*	7.9995	7.60158	8.31107	-0.647235	3.09821e-11	4.7149e-09	Promoter (1-2kb)	H3C6
chr13	23567883	23568283	401	*	6.23287	6.71532	5.50282	1.04977	3.10852e-11	4.72682e-09	Distal Intergenic	BASP1P1
chr8	38530658	38531058	401	*	8.63001	8.31938	8.88547	-0.526052	3.11249e-11	4.72908e-09	Distal Intergenic	TACC1
chr12	129067481	129067881	401	*	4.19283	5.07878	1.47506	3.30532	3.11615e-11	4.73086e-09	Intron (uc021rgn.1/92293, intron 3 of 8)	SLC15A4
chr19	31419041	31419441	401	*	7.80965	7.39336	8.13232	-0.669427	3.13604e-11	4.75725e-09	Distal Intergenic	NA
chr3	106913311	106913711	401	*	7.98337	7.60689	8.28166	-0.619209	3.15982e-11	4.78951e-09	Intron (uc003dwf.4/100302640, intron 1 of 7)	LINC00882
chr3	179322730	179323130	401	*	8.32951	7.96788	8.61841	-0.597981	3.18733e-11	4.82528e-09	Promoter (<=1kb)	NDUFB5
chr4	7941131	7941531	401	*	6.79869	6.25723	7.19147	-0.827185	3.18849e-11	4.82528e-09	Promoter (<=1kb)	AFAP1
chr3	56115686	56116086	401	*	7.77966	7.35362	8.10814	-0.682721	3.20689e-11	4.84927e-09	Promoter (<=1kb)	ERC2
chr17	27506603	27507003	401	*	6.27596	5.6106	6.72958	-0.972339	3.21922e-11	4.86404e-09	Promoter (<=1kb)	MYO18A
chr2	165953692	165954092	401	*	8.78026	8.48507	9.02519	-0.503374	3.23771e-11	4.8881e-09	3' UTR	SCN3A
chr13	100988015	100988415	401	*	6.30101	6.77242	5.59622	1.01648	3.24149e-11	4.88991e-09	Intron (uc001voo.3/5095, intron 17 of 23)	PCCA-AS1
chr22	50293390	50293790	401	*	7.90056	7.52776	8.19653	-0.614454	3.24743e-11	4.89501e-09	Distal Intergenic	ALG12
chr8	75219032	75219432	401	*	6.71	6.15129	7.11173	-0.851749	3.25647e-11	4.90474e-09	Intron (uc003yae.3/56704, intron 2 of 5)	JPH1
chr7	6577252	6577652	401	*	6.54925	5.88883	7.00058	-0.963597	3.28691e-11	4.94667e-09	Intron (uc011jwx.2/392862, intron 2 of 21)	GRID2IP
chr6	138403995	138404395	401	*	8.71941	8.42125	8.96638	-0.508058	3.3393e-11	5.02154e-09	Distal Intergenic	PERP
chr20	2102102	2102502	401	*	8.49399	8.17865	8.75261	-0.530232	3.35022e-11	5.03398e-09	Intron (uc002wfw.4/140901, intron 3 of 3)	STK35
chr18	35267358	35267758	401	*	5.04875	3.62355	5.75152	-1.91944	3.3973e-11	5.1007e-09	Distal Intergenic	MIR4318
chr6	133837801	133838201	401	*	7.20808	6.69843	7.58394	-0.792155	3.40318e-11	5.10549e-09	Intron (uc011ecq.2/2070, intron 16 of 18)	EYA4
chr12	48021757	48022157	401	*	8.15171	7.81661	8.42347	-0.560171	3.42567e-11	5.13518e-09	Distal Intergenic	RPAP3
chr5	124980584	124980984	401	*	5.76427	4.89928	6.30127	-1.17458	3.43246e-11	5.14131e-09	Distal Intergenic	GRAMD2B
chr1	94541758	94542158	401	*	7.53048	7.11085	7.85515	-0.675196	3.47112e-11	5.19387e-09	Intron (uc001dqh.3/24, intron 11 of 49)	ABCA4
chr2	64859658	64860058	401	*	6.52139	5.64274	7.06352	-1.18875	3.47301e-11	5.19387e-09	3' UTR	SERTAD2
chr11	120236542	120236942	401	*	6.39977	6.87461	5.68721	1.02054	3.48757e-11	5.21154e-09	Intron (uc021qrm.1/23365, intron 1 of 18)	ARHGEF12
chr13	49281121	49281521	401	*	7.15083	7.51903	6.6552	0.775192	3.49364e-11	5.21652e-09	Promoter (<=1kb)	CYSLTR2
chr13	44876942	44877342	401	*	6.57091	7.01781	5.92003	0.952669	3.53486e-11	5.27393e-09	Distal Intergenic	SERP2
chr11	504353	504753	401	*	5.56976	4.61649	6.13881	-1.28033	3.53933e-11	5.27646e-09	Promoter (<=1kb)	RNH1
chr20	57198465	57198865	401	*	5.95615	5.14655	6.47163	-1.12081	3.54782e-11	5.28498e-09	Distal Intergenic	STX16
chr13	49606995	49607395	401	*	7.21592	7.58121	6.72559	0.769021	3.56494e-11	5.30632e-09	Intron (uc001vcl.1/22862, intron 2 of 7)	FNDC3A
chr13	49443933	49444333	401	*	10.3214	10.5103	10.1039	0.388951	3.57983e-11	5.32057e-09	Distal Intergenic	FNDC3A
chr3	169764911	169765311	401	*	7.05467	6.51556	7.44621	-0.827454	3.58011e-11	5.32057e-09	Intron (uc003fgi.3/26996, intron 2 of 3)	GPR160
chr7	51326964	51327364	401	*	8.42176	8.07347	8.7021	-0.578676	3.62265e-11	5.3796e-09	Intron (uc003tpr.4/23242, intron 1 of 12)	COBL
chr12	14257652	14258052	401	*	9.17987	8.93084	9.39218	-0.436583	3.64107e-11	5.40274e-09	Distal Intergenic	GRIN2B
chr11	45056465	45056865	401	*	5.87828	5.06993	6.39325	-1.12456	3.66044e-11	5.42723e-09	Distal Intergenic	PRDM11
chr10	63713228	63713628	401	*	8.05068	7.68177	8.34421	-0.605405	3.70217e-11	5.48483e-09	Intron (uc010qil.2/84159, intron 3 of 4)	MIR548AV
chr2	111898241	111898641	401	*	8.79727	8.50121	9.0428	-0.50526	3.72003e-11	5.50701e-09	Intron (uc021vmo.1/10018, intron 3 of 5)	BCL2L11
chr8	142991513	142991913	401	*	5.29993	4.22308	5.90962	-1.41256	3.7754e-11	5.58463e-09	Distal Intergenic	MIR4472-1
chr3	156816862	156817262	401	*	8.043	7.68845	8.32738	-0.588787	3.80367e-11	5.61936e-09	Intron (uc021xgi.1/100498859, intron 1 of 2)	LINC00881
chr13	42334052	42334452	401	*	7.15408	7.5204	6.66189	0.769785	3.80479e-11	5.61936e-09	Intron (uc001uyj.3/23078, intron 21 of 44)	MIR5006
chr16	51392116	51392516	401	*	8.36988	8.03682	8.64029	-0.558592	3.82978e-11	5.65188e-09	Distal Intergenic	SALL1
chr3	105353854	105354254	401	*	6.21844	5.48403	6.70278	-1.05107	3.87231e-11	5.71021e-09	Distal Intergenic	CBLB
chr19	51704069	51704469	401	*	8.37299	8.06039	8.62977	-0.529935	3.88866e-11	5.72989e-09	Distal Intergenic	CD33
chr1	233367201	233367601	401	*	5.66973	4.82103	6.20051	-1.15839	3.91587e-11	5.76552e-09	Intron (uc001hvl.2/80003, intron 9 of 33)	PCNX2
chr13	112619693	112620093	401	*	8.26379	8.53566	7.9285	0.565781	3.92282e-11	5.77127e-09	Distal Intergenic	SOX1
chr13	40771108	40771508	401	*	8.90198	9.15335	8.59736	0.519419	3.93085e-11	5.77862e-09	Exon (uc021rim.1/400123, exon 5 of 6)	LINC00332
chr17	50866405	50866805	401	*	9.11552	8.83985	9.34688	-0.475679	3.96808e-11	5.82885e-09	Distal Intergenic	LINC02876
chr10	132403831	132404231	401	*	5.75811	4.91136	6.28815	-1.15819	3.98302e-11	5.84628e-09	Distal Intergenic	MIR378C
chr3	193812805	193813205	401	*	7.8882	7.48584	8.20246	-0.650641	3.98979e-11	5.8517e-09	Distal Intergenic	HES1
chr15	40103467	40103867	401	*	8.32489	8.00706	8.58519	-0.535235	4.00629e-11	5.87138e-09	Intron (uc010uck.2/11245, intron 1 of 2)	GPR176
chr19	53612695	53613095	401	*	6.48043	5.86692	6.90954	-0.914668	4.07508e-11	5.96759e-09	5' UTR	ZNF160
chr19	33302436	33302836	401	*	8.41911	8.0917	8.68579	-0.551411	4.08459e-11	5.97692e-09	Intron (uc002ntq.2/91646, intron 24 of 27)	SLC7A9
chr14	104882298	104882698	401	*	7.16203	6.64241	7.54325	-0.800863	4.08833e-11	5.97779e-09	Distal Intergenic	C14orf180
chr7	76054193	76054593	401	*	5.91191	6.43885	5.07315	1.14628	4.16375e-11	6.0834e-09	Promoter (<=1kb)	ZP3
chr7	5418644	5419044	401	*	7.51653	7.10348	7.83726	-0.666423	4.17358e-11	6.09307e-09	Intron (uc003soi.4/84629, intron 5 of 29)	TNRC18
chr17	45431498	45431898	401	*	7.56755	7.16163	7.88399	-0.657943	4.18287e-11	6.10196e-09	Intron (uc002ill.1/124989, intron 9 of 10)	EFCAB13
chr1	245234728	245235128	401	*	6.44069	5.81457	6.87587	-0.927154	4.24705e-11	6.19083e-09	Intron (uc001ibc.2/84288, intron 4 of 7)	KIF26B
chr2	44778756	44779156	401	*	8.1121	7.77222	8.38698	-0.565603	4.25245e-11	6.19293e-09	Promoter (2-3kb)	MIR548AD
chr16	10619402	10619802	401	*	6.73893	6.18173	7.13988	-0.846417	4.255e-11	6.19293e-09	Distal Intergenic	EMP2
chr12	27014230	27014630	401	*	7.91092	7.55136	8.19851	-0.595078	4.26202e-11	6.19841e-09	Distal Intergenic	ITPR2
chr2	173963744	173964144	401	*	8.11744	7.75415	8.4074	-0.600667	4.28087e-11	6.22106e-09	Intron (uc002uhx.3/51776, intron 2 of 9)	MAP3K20
chr1	171432003	171432403	401	*	6.29415	5.61258	6.75518	-0.987123	4.28705e-11	6.22529e-09	Distal Intergenic	PRRC2C
chr1	247639278	247639678	401	*	7.29204	6.79432	7.6614	-0.777222	4.33584e-11	6.29133e-09	Distal Intergenic	OR2W5P
chr1	227318406	227318806	401	*	8.4183	8.08899	8.68624	-0.550897	4.34102e-11	6.29404e-09	Intron (uc001hqr.3/8476, intron 10 of 35)	CDC42BPA
chr13	29702953	29703353	401	*	6.03789	6.55825	5.21595	1.12402	4.37139e-11	6.33326e-09	Intron (uc001usl.4/23281, intron 3 of 13)	MTUS2
chr7	42237152	42237552	401	*	8.43015	8.12416	8.68246	-0.519409	4.41047e-11	6.38502e-09	Intron (uc011kbh.2/2737, intron 2 of 14)	GLI3
chr14	100078908	100079308	401	*	6.46453	6.9143	5.80748	0.966325	4.44422e-11	6.42832e-09	Distal Intergenic	CCDC85C
chr3	64344892	64345292	401	*	5.41345	4.45608	5.98391	-1.26652	4.44714e-11	6.42832e-09	Distal Intergenic	PRICKLE2
chr9	103715012	103715412	401	*	6.54673	5.96382	6.96074	-0.878956	4.55159e-11	6.5743e-09	Distal Intergenic	PLPPR1
chr1	22593123	22593523	401	*	7.88517	7.50852	8.18357	-0.618043	4.55745e-11	6.57777e-09	Distal Intergenic	WNT4
chr2	68643310	68643710	401	*	7.2432	6.78332	7.59138	-0.725245	4.57824e-11	6.60277e-09	Distal Intergenic	FBXO48
chr11	85348956	85349356	401	*	5.8763	5.08047	6.38624	-1.10125	4.58248e-11	6.60387e-09	Distal Intergenic	TMEM126B
chr13	27728301	27728701	401	*	6.12498	6.61624	5.37429	1.05471	4.65089e-11	6.69738e-09	Intron (uc001uqy.3/219333, intron 1 of 8)	USP12
chr13	19958445	19958845	401	*	9.41295	9.62056	9.17036	0.426267	4.67947e-11	6.73344e-09	Distal Intergenic	LINC00421
chr10	120127768	120128168	401	*	7.49925	7.06084	7.83502	-0.698212	4.68691e-11	6.73905e-09	Distal Intergenic	FAM204A
chr19	46818776	46819176	401	*	5.81553	6.36507	4.91685	1.20772	4.72252e-11	6.78513e-09	Intron (uc002peg.4/64344, intron 8 of 12)	RNU6-66P
chr19	53091380	53091780	401	*	7.51012	7.08866	7.83589	-0.676037	4.73557e-11	6.79546e-09	Distal Intergenic	ZNF137P
chr8	52629423	52629823	401	*	7.50686	7.08737	7.83145	-0.677458	4.73685e-11	6.79546e-09	Intron (uc003xqu.4/137902, intron 1 of 22)	PXDNL
chr3	66988845	66989245	401	*	7.7259	7.29933	8.0547	-0.684212	4.75488e-11	6.81617e-09	Distal Intergenic	KBTBD8
chr12	19129659	19130059	401	*	7.89288	7.49778	8.20272	-0.639939	4.78501e-11	6.8542e-09	Distal Intergenic	PLEKHA5
chr5	50352473	50352873	401	*	5.17264	5.82553	3.94726	1.6048	4.84729e-11	6.93818e-09	Distal Intergenic	ISL1
chr1	14733207	14733607	401	*	6.34834	5.68486	6.80108	-0.968191	4.86876e-11	6.96368e-09	Distal Intergenic	KAZN
chr1	54579302	54579702	401	*	6.94046	6.43508	7.314	-0.782603	4.87303e-11	6.96455e-09	Distal Intergenic	CDCP2
chr17	47902026	47902426	401	*	6.23362	5.57053	6.68618	-0.965628	4.87793e-11	6.96633e-09	Intron (uc002ipl.2/11143, intron 11 of 13)	KAT7
chr9	125889579	125889979	401	*	6.7497	6.1945	7.14962	-0.844828	4.98231e-11	7.11005e-09	Intron (uc004bns.3/55342, intron 18 of 18)	MIR600HG
chr8	143289269	143289669	401	*	7.08596	6.58979	7.45446	-0.77222	5.01645e-11	7.15341e-09	Exon (uc011ljt.2/619434, exon 3 of 3)	LINC00051
chr7	112789901	112790301	401	*	7.95589	7.58357	8.25156	-0.611488	5.09892e-11	7.26555e-09	Distal Intergenic	SMIM30
chr6	88827598	88827998	401	*	5.56465	6.13204	4.61614	1.25829	5.14862e-11	7.33088e-09	Distal Intergenic	CNR1
chr13	98405005	98405405	401	*	6.90482	7.29524	6.36786	0.820633	5.17224e-11	7.35901e-09	Distal Intergenic	IPO5
chr17	44138151	44138551	401	*	7.37806	6.92097	7.72464	-0.722656	5.1804e-11	7.36511e-09	Intron (uc002ikc.3/284058, intron 6 of 14)	KANSL1
chr2	169364507	169364907	401	*	7.79869	7.42609	8.09453	-0.613486	5.21509e-11	7.40438e-09	Intron (uc002ueb.2/253782, intron 1 of 9)	CERS6
chr17	77421170	77421570	401	*	7.40026	6.97374	7.72904	-0.683615	5.21581e-11	7.40438e-09	Promoter (<=1kb)	RBFOX3
chr15	75647624	75648024	401	*	8.00036	7.63294	8.29294	-0.602156	5.23801e-11	7.43035e-09	Promoter (1-2kb)	MIR631
chr14	65412279	65412679	401	*	8.81118	8.51198	9.05886	-0.510073	5.33649e-11	7.56441e-09	Promoter (2-3kb)	GPX2
chr13	25406357	25406757	401	*	6.08801	6.58533	5.32292	1.07323	5.36954e-11	7.59596e-09	Promoter (1-2kb)	RNF17
chr15	47717172	47717572	401	*	7.96989	7.60098	8.26342	-0.60484	5.36997e-11	7.59596e-09	Intron (uc001zvw.3/80031, intron 2 of 19)	SEMA6D
chr9	9557108	9557508	401	*	6.97466	6.44083	7.36344	-0.818261	5.37072e-11	7.59596e-09	Intron (uc003zkk.3/5789, intron 8 of 45)	PTPRD
chr1	23568164	23568564	401	*	5.80607	5.00345	6.31874	-1.11239	5.39559e-11	7.62546e-09	Distal Intergenic	HTR1D
chr18	48410257	48410657	401	*	8.06595	7.69996	8.35763	-0.602567	5.49168e-11	7.7555e-09	Intron (uc002ley.3/4200, intron 1 of 15)	ME2
chr8	116300431	116300831	401	*	6.81233	6.27524	7.20281	-0.824128	5.61326e-11	7.92132e-09	Distal Intergenic	TRPS1
chr9	66797914	66798314	401	*	5.42186	4.43964	6.00084	-1.29235	5.63645e-11	7.94815e-09	Distal Intergenic	LOC286297
chr14	75427735	75428135	401	*	7.45342	7.03266	7.77877	-0.67742	5.70849e-11	8.04377e-09	Distal Intergenic	PGF
chr4	35301378	35301778	401	*	6.42808	5.80112	6.86366	-0.924627	5.75325e-11	8.10084e-09	Distal Intergenic	ARAP2
chr9	130444784	130445184	401	*	7.50239	7.07302	7.83286	-0.686934	5.79006e-11	8.14665e-09	Exon (uc004brk.2/6812, exon 18 of 20)	MIR3911
chr13	95644567	95644967	401	*	8.40209	8.65825	8.09042	0.529173	5.82568e-11	8.18881e-09	Distal Intergenic	ABCC4
chr20	24469314	24469714	401	*	7.56761	7.15996	7.88509	-0.657925	5.82864e-11	8.18881e-09	Intron (uc002wtw.1/79953, intron 1 of 3)	SYNDIG1
chr1	2248275	2248675	401	*	8.57795	8.28829	8.81905	-0.496233	5.8421e-11	8.20166e-09	Distal Intergenic	LOC100129534
chr7	13989553	13989953	401	*	8.27397	7.90574	8.56706	-0.604545	5.87866e-11	8.24304e-09	Intron (uc021zzt.1/2115, intron 2 of 9)	ETV1
chr3	13019332	13019732	401	*	7.62384	7.21705	7.9408	-0.656167	5.88024e-11	8.24304e-09	Intron (uc003bxu.4/9922, intron 1 of 12)	IQSEC1
chr2	230868554	230868954	401	*	6.73682	6.16517	7.14515	-0.858032	5.90996e-11	8.27859e-09	Intron (uc002vqa.3/130888, intron 3 of 3)	SLC16A14
chr22	44107355	44107755	401	*	7.31563	6.85498	7.66425	-0.726772	5.91926e-11	8.28553e-09	Exon (uc003bdy.2/64800, exon 10 of 32)	EFCAB6
chr7	24434956	24435356	401	*	7.04148	6.53712	7.41447	-0.783381	5.92407e-11	8.28617e-09	Distal Intergenic	NPY
chr6	154995165	154995565	401	*	7.7286	7.34107	8.03377	-0.632815	5.9579e-11	8.32736e-09	Distal Intergenic	SCAF8
chr2	58046482	58046882	401	*	8.97501	8.69044	9.21259	-0.486795	5.96875e-11	8.3364e-09	Distal Intergenic	VRK2
chr14	67533021	67533421	401	*	7.20975	6.72445	7.57224	-0.758959	5.98749e-11	8.35644e-09	Intron (uc001xix.3/10243, intron 11 of 22)	GARIN2
chr8	116602476	116602876	401	*	6.18701	6.67454	5.44513	1.04733	6.00026e-11	8.36812e-09	Intron (uc011lhy.2/7227, intron 3 of 5)	TRPS1
chr19	1237878	1238278	401	*	6.92108	6.39977	7.30321	-0.805669	6.02399e-11	8.39168e-09	Promoter (<=1kb)	CBARP
chr1	15206866	15207266	401	*	6.99882	6.50478	7.36615	-0.768811	6.02598e-11	8.39168e-09	Intron (uc009vog.1/23254, intron 1 of 7)	KAZN
chr5	102865654	102866054	401	*	7.53135	7.12093	7.85049	-0.663594	6.03207e-11	8.39403e-09	Distal Intergenic	NUDT12
chr1	178037794	178038194	401	*	7.54162	7.10824	7.87444	-0.694362	6.03712e-11	8.39491e-09	Distal Intergenic	RASAL2-AS1
chr2	236507347	236507747	401	*	6.72849	6.10188	7.16391	-0.925242	6.05759e-11	8.41722e-09	Intron (uc021vyp.1/116987, intron 1 of 9)	AGAP1
chr13	74286966	74287366	401	*	8.1209	8.3952	7.7819	0.567027	6.19098e-11	8.59628e-09	Intron (uc001vjf.3/11278, intron 7 of 7)	KLF12
chr16	21663900	21664300	401	*	5.49603	4.53457	6.06791	-1.26626	6.19811e-11	8.59991e-09	Promoter (<=1kb)	IGSF6
chr17	10790819	10791219	401	*	5.58442	6.16386	4.60084	1.29574	6.27221e-11	8.69639e-09	Distal Intergenic	PIRT
chr8	102920450	102920850	401	*	6.19872	6.6717	5.49038	1.01363	6.27721e-11	8.69698e-09	Intron (uc003ykf.3/83988, intron 4 of 7)	NCALD
chr22	44331137	44331537	401	*	6.84815	6.30496	7.24183	-0.825783	6.29745e-11	8.71867e-09	Intron (uc003bei.1/80339, intron 5 of 8)	PNPLA3
chr10	100485742	100486142	401	*	7.37469	6.92019	7.71978	-0.716642	6.30649e-11	8.72063e-09	Intron (uc001kpn.2/60495, intron 4 of 11)	HPS1
chr5	27472063	27472463	401	*	6.75353	6.12652	7.18915	-0.923657	6.30804e-11	8.72063e-09	Promoter (<=1kb)	PURPL
chr1	244970468	244970868	401	*	8.55387	8.23174	8.81704	-0.539322	6.4093e-11	8.85046e-09	Distal Intergenic	COX20
chr2	86370467	86370867	401	*	4.48087	5.30702	2.34199	2.78391	6.41125e-11	8.85046e-09	Distal Intergenic	SNORD94
chr5	54018488	54018888	401	*	6.39624	5.73727	6.8469	-0.963925	6.47332e-11	8.92966e-09	Distal Intergenic	SNX18
chr4	18691339	18691739	401	*	8.30176	7.98499	8.56135	-0.53474	6.5118e-11	8.97624e-09	Distal Intergenic	LCORL
chr1	180954194	180954594	401	*	5.13917	3.97695	5.77439	-1.50834	6.51838e-11	8.97879e-09	Intron (uc010pnr.2/10228, intron 4 of 5)	STX6
chr22	21014129	21014529	401	*	8.72644	8.43319	8.97004	-0.499343	6.54572e-11	9.00993e-09	Distal Intergenic	POM121L4P
chr2	38038097	38038497	401	*	6.64864	6.03804	7.07632	-0.908386	6.60115e-11	9.07542e-09	Distal Intergenic	RMDN2
chr8	144500889	144501289	401	*	8.12951	7.76734	8.41876	-0.595116	6.60284e-11	9.07542e-09	Distal Intergenic	MAFA
chr19	48752797	48753197	401	*	9.13094	8.86968	9.35206	-0.451542	6.73545e-11	9.25101e-09	Promoter (<=1kb)	CARD8
chr10	14604193	14604593	401	*	7.1479	6.6725	7.50486	-0.746572	6.78128e-11	9.30509e-09	Intron (uc009xjg.1/83641, intron 1 of 4)	FAM107B
chr13	113350086	113350486	401	*	5.96723	6.47258	5.18267	1.09054	6.78461e-11	9.30509e-09	Intron (uc001vsi.4/23250, intron 1 of 29)	ATP11A
chr1	116372952	116373352	401	*	8.57577	8.28969	8.81441	-0.490455	6.84194e-11	9.37695e-09	Distal Intergenic	NHLH2
chr8	143941924	143942324	401	*	7.40672	6.97194	7.74037	-0.69503	6.90288e-11	9.45366e-09	Distal Intergenic	CYP11B1
chr11	66744442	66744842	401	*	7.33736	6.87956	7.68436	-0.721086	6.94292e-11	9.50166e-09	Promoter (1-2kb)	C11orf86
chr16	51359069	51359469	401	*	6.79251	6.26069	7.18023	-0.812782	6.98875e-11	9.5575e-09	Distal Intergenic	SALL1
chr17	46851279	46851679	401	*	7.23283	6.76919	7.58316	-0.733544	7.04944e-11	9.63358e-09	Intron (uc002iob.3/284076, intron 6 of 8)	TTLL6
chr10	93272945	93273345	401	*	8.26963	7.94028	8.53759	-0.551087	7.06825e-11	9.65234e-09	3' UTR	HECTD2
chr10	111136928	111137328	401	*	7.15124	6.67918	7.50633	-0.743874	7.10301e-11	9.69286e-09	Distal Intergenic	XPNPEP1
chr3	87792705	87793105	401	*	7.08906	6.6055	7.45059	-0.752802	7.14625e-11	9.74487e-09	Distal Intergenic	HTR1F
chr1	39901872	39902272	401	*	8.79057	8.50646	9.02783	-0.485562	7.19537e-11	9.80483e-09	Promoter (1-2kb)	MACF1
chr22	23242485	23242885	401	*	8.89489	8.62482	9.12229	-0.466401	7.26073e-11	9.88681e-09	Exon (uc031rxg.1/uc031rxg.1, exon 449 of 462)	IGLL5
chr22	45502641	45503041	401	*	7.72571	7.34539	8.0264	-0.622842	7.26723e-11	9.88734e-09	Distal Intergenic	NUP50-DT
chr12	47812812	47813212	401	*	8.23046	7.91152	8.4915	-0.53801	7.27152e-11	9.88734e-09	Distal Intergenic	PCED1B-AS1
chr19	40433768	40434168	401	*	8.72568	8.44712	8.95906	-0.478338	7.33878e-11	9.97167e-09	Exon (uc002omp.4/8857, exon 2 of 36)	FCGBP
chr13	112722837	112723237	401	*	5.61304	6.18596	4.64856	1.27787	7.3794e-11	1.00197e-08	Promoter (<=1kb)	SOX1
chr20	46215884	46216284	401	*	7.43558	6.97411	7.78467	-0.725711	7.42894e-11	1.00798e-08	Intron (uc002xtk.3/8202, intron 2 of 22)	NCOA3
chr6	143958872	143959272	401	*	7.50681	7.09431	7.82721	-0.660759	7.45576e-11	1.0109e-08	Intron (uc003qjq.4/9749, intron 1 of 12)	PHACTR2
chr1	156751684	156752084	401	*	8.10748	7.76613	8.38331	-0.566964	7.531e-11	1.02037e-08	Exon (uc001fqa.3/5546, exon 2 of 7)	PRCC
chr16	29806606	29807006	401	*	7.11116	6.62373	7.47484	-0.759131	7.56577e-11	1.02435e-08	Intron (uc002dts.4/3835, intron 1 of 13)	KIF22
chr13	21347746	21348146	401	*	6.72135	7.13391	6.14134	0.876387	7.63616e-11	1.03315e-08	Promoter (<=1kb)	EEF1AKMT1
chr6	29633015	29633415	401	*	8.1099	7.77425	8.38201	-0.558983	7.67764e-11	1.03802e-08	Intron (uc003nmy.2/4340, intron 2 of 6)	MOG
chr7	138208227	138208627	401	*	6.84759	6.30967	7.23852	-0.82358	7.78751e-11	1.05213e-08	Intron (uc003vub.3/8805, intron 4 of 18)	TRIM24
chr8	143026249	143026649	401	*	5.78012	4.89328	6.3253	-1.19497	7.81835e-11	1.05554e-08	Distal Intergenic	MIR4472-1
chr13	20120371	20120771	401	*	6.56062	6.98867	5.94928	0.910188	7.9063e-11	1.06602e-08	Intron (uc010tcm.2/93492, intron 3 of 23)	TPTE2
chr1	175918440	175918840	401	*	6.20995	5.51521	6.6769	-0.99775	7.90716e-11	1.06602e-08	Intron (uc009wwv.2/64326, intron 15 of 16)	SCARNA3
chr17	67245735	67246135	401	*	7.75217	7.37502	8.05087	-0.617772	7.95807e-11	1.07212e-08	Exon (uc002jib.2/23461, exon 16 of 18)	ABCA10
chr5	81751102	81751502	401	*	8.73331	8.43759	8.9786	-0.503438	7.9906e-11	1.07574e-08	Distal Intergenic	ATP6AP1L
chr5	160287432	160287832	401	*	8.9587	8.67214	9.19767	-0.49009	8.03189e-11	1.08039e-08	Distal Intergenic	ATP10B
chr12	114448574	114448974	401	*	6.38924	5.74707	6.83205	-0.942993	8.03646e-11	1.08039e-08	Distal Intergenic	RBM19
chr15	90839503	90839903	401	*	8.36482	8.03714	8.63168	-0.549308	8.17623e-11	1.0984e-08	Distal Intergenic	CIB1
chr5	5183294	5183694	401	*	7.65565	7.25435	7.96927	-0.646515	8.32686e-11	1.11743e-08	Intron (uc003jdj.1/170690, intron 4 of 10)	ADAMTS16
chr1	205680208	205680608	401	*	6.46201	5.8546	6.88814	-0.900287	8.32962e-11	1.11743e-08	Distal Intergenic	SLC45A3
chr6	84033569	84033969	401	*	6.85872	6.34135	7.23873	-0.796017	8.404e-11	1.12662e-08	Intron (uc003pjy.3/4199, intron 5 of 13)	ME1
chr12	62659383	62659783	401	*	7.57726	7.1601	7.90047	-0.666944	8.60348e-11	1.15255e-08	Intron (uc010ssj.2/9958, intron 1 of 2)	USP15
chr4	81471690	81472090	401	*	7.03966	6.54644	7.40654	-0.764796	8.63725e-11	1.15625e-08	Intron (uc003hmf.3/255119, intron 2 of 5)	CFAP299
chr15	82680342	82680742	401	*	8.17185	7.8428	8.43962	-0.548706	8.76302e-11	1.17227e-08	Intron (uc002bgz.3/100134869, intron 1 of 4)	GOLGA6L9
chr9	5304341	5304741	401	*	6.11948	5.3963	6.59896	-1.03126	8.77614e-11	1.1732e-08	Promoter (<=1kb)	RLN2
chr6	26156144	26156544	401	*	8.03052	7.67756	8.31389	-0.581724	8.85882e-11	1.18342e-08	Promoter (<=1kb)	H1-4
chr10	100346790	100347190	401	*	8.42198	8.10567	8.68125	-0.53169	8.90631e-11	1.18893e-08	Intron (uc001kpn.2/60495, intron 9 of 11)	HPS1
chr1	111778533	111778933	401	*	5.03553	3.90149	5.66254	-1.46619	9.00631e-11	1.20143e-08	Exon (uc001eam.3/1117, exon 7 of 11)	CHI3L2
chr9	135714477	135714877	401	*	7.00758	6.50875	7.37754	-0.773176	9.02849e-11	1.20355e-08	Intron (uc004cbu.1/158067, intron 5 of 12)	SPACA9
chr3	53223675	53224075	401	*	6.42706	6.87554	5.7728	0.955028	9.05271e-11	1.20593e-08	Exon (uc003dgl.3/5580, exon 18 of 19)	PRKCD
chr13	58712172	58712572	401	*	5.79752	6.31582	4.9808	1.11963	9.42071e-11	1.25407e-08	Distal Intergenic	PCDH17
chr15	41660257	41660657	401	*	8.16511	7.84495	8.42697	-0.539282	9.45269e-11	1.25745e-08	Intron (uc001znr.4/51203, intron 7 of 10)	NUSAP1
chr4	6953989	6954389	401	*	7.48129	7.04609	7.81518	-0.697793	9.47606e-11	1.2593e-08	Intron (uc011bwg.2/57533, intron 2 of 13)	TBC1D14
chr6	26204317	26204717	401	*	8.60889	8.32261	8.84766	-0.489112	9.47984e-11	1.2593e-08	Promoter (<=1kb)	H4C5
chr9	30116792	30117192	401	*	6.20412	5.53285	6.66045	-0.967798	9.58621e-11	1.27213e-08	Distal Intergenic	LINC01242
chr2	104845002	104845402	401	*	7.55843	7.15942	7.87066	-0.646779	9.58981e-11	1.27213e-08	Distal Intergenic	LOC100287010
chr11	76455357	76455757	401	*	7.5758	7.17232	7.89075	-0.647354	9.67619e-11	1.2827e-08	Distal Intergenic	GUCY2EP
chr10	97521062	97521462	401	*	6.40674	5.79536	6.83481	-0.909195	9.8117e-11	1.29976e-08	Intron (uc001kle.1/953, intron 1 of 5)	ENTPD1
chr13	114230028	114230428	401	*	6.01124	6.48887	5.29231	1.02263	9.88776e-11	1.30892e-08	Distal Intergenic	TFDP1
chr19	21604413	21604813	401	*	4.58322	2.79891	5.35695	-2.38703	1.00312e-10	1.32699e-08	Intron (uc002npw.3/284443, intron 3 of 3)	ZNF493
chr10	100745316	100745716	401	*	8.42242	8.11695	8.67437	-0.51832	1.00524e-10	1.32886e-08	Intron (uc001kpn.2/60495, intron 3 of 11)	HPSE2
chr17	63477088	63477488	401	*	7.07267	6.57755	7.44061	-0.765721	1.00964e-10	1.33376e-08	Distal Intergenic	AXIN2
chr6	152223559	152223959	401	*	6.93648	6.40961	7.32157	-0.806425	1.01508e-10	1.34001e-08	Intron (uc003qom.4/2099, intron 5 of 9)	ESR1
chr12	101209969	101210369	401	*	5.45412	4.44371	6.04254	-1.32416	1.03252e-10	1.36209e-08	Intron (uc010svl.1/121601, intron 3 of 10)	ANO4
chr9	112750464	112750864	401	*	7.91395	7.53559	8.21342	-0.616862	1.03905e-10	1.36975e-08	Intron (uc004bei.2/445815, intron 7 of 8)	NA
chr7	33351640	33352040	401	*	5.79104	4.86284	6.35125	-1.23114	1.041e-10	1.37138e-08	Intron (uc003tdn.1/27241, intron 9 of 22)	BBS9
chr5	179530576	179530976	401	*	6.0471	5.31684	6.52965	-1.03348	1.04641e-10	1.37754e-08	Intron (uc003mlp.4/255426, intron 9 of 10)	RNF130
chr6	107634791	107635191	401	*	6.18389	5.40557	6.68669	-1.07618	1.04795e-10	1.3782e-08	Intron (uc011eak.1/57107, intron 2 of 7)	PDSS2
chr7	159191981	159192381	401	*	4.37855	5.15276	2.5914	2.3898	1.04836e-10	1.3782e-08	Distal Intergenic	VIPR2
chr1	12629437	12629837	401	*	6.89653	6.35117	7.29135	-0.826211	1.04957e-10	1.37885e-08	Intron (uc001aub.3/9249, intron 5 of 5)	DHRS3
chr11	61680192	61680592	401	*	6.72598	6.1523	7.13535	-0.861189	1.05496e-10	1.38496e-08	Intron (uc001nso.4/5866, intron 1 of 9)	RAB3IL1
chr16	5502378	5502778	401	*	5.20052	5.83471	4.04191	1.50407	1.06565e-10	1.39803e-08	Intron (uc002cyq.1/uc002cyq.1, intron 1 of 2)	EEF2KMT
chr17	69448478	69448878	401	*	8.1925	7.86158	8.4615	-0.552215	1.06721e-10	1.39912e-08	Distal Intergenic	SOX9
chr16	67014036	67014436	401	*	6.86039	6.31717	7.25409	-0.822303	1.07536e-10	1.40883e-08	Distal Intergenic	CES4A
chr9	136572083	136572483	401	*	9.48431	9.23701	9.69535	-0.431018	1.08516e-10	1.4207e-08	Intron (uc004cep.4/1757, intron 11 of 20)	SARDH
chr22	46537344	46537744	401	*	6.84749	6.31347	7.23636	-0.817642	1.08878e-10	1.42445e-08	Distal Intergenic	PPARA
chr12	131775110	131775510	401	*	5.54355	6.11923	4.57107	1.28078	1.0953e-10	1.432e-08	Distal Intergenic	LINC01257
chr10	113558303	113558703	401	*	7.00145	6.48023	7.38354	-0.795178	1.12744e-10	1.47301e-08	Distal Intergenic	GPAM
chr20	653233	653633	401	*	7.75058	7.36173	8.05656	-0.63322	1.12829e-10	1.4731e-08	Intron (uc002web.4/140809, intron 1 of 2)	SRXN1
chr2	156436079	156436479	401	*	8.37564	8.06948	8.62807	-0.518301	1.13808e-10	1.48486e-08	Distal Intergenic	NR4A2
chr13	98507169	98507569	401	*	7.21063	7.57846	6.71568	0.766688	1.13906e-10	1.48512e-08	Distal Intergenic	IPO5
chr1	164601997	164602397	401	*	7.68269	7.28562	7.99373	-0.642818	1.142e-10	1.48794e-08	Intron (uc001gcs.3/5087, intron 2 of 7)	PBX1
chr2	167331821	167332221	401	*	8.04938	7.69611	8.33293	-0.581161	1.1483e-10	1.49512e-08	Intron (uc002udu.2/6332, intron 2 of 24)	SCN7A
chr9	126682977	126683377	401	*	5.91324	5.12351	6.42071	-1.08965	1.16013e-10	1.5095e-08	Intron (uc004bnz.1/57706, intron 1 of 21)	DENND1A
chr10	11017704	11018104	401	*	7.98566	7.63901	8.26494	-0.575275	1.20068e-10	1.56119e-08	Distal Intergenic	LINC00710
chr20	31608425	31608825	401	*	8.80883	8.52518	9.04578	-0.486055	1.20296e-10	1.56308e-08	Intron (uc002wyj.4/80341, intron 13 of 15)	BPIFB6
chr10	683413	683813	401	*	5.44103	4.42712	6.0306	-1.32494	1.20472e-10	1.56431e-08	Intron (uc001ifp.3/22982, intron 1 of 36)	MIR5699
chr12	129772517	129772917	401	*	4.11684	4.99291	1.51406	3.21563	1.20803e-10	1.56753e-08	Intron (uc009zyl.1/121256, intron 4 of 8)	TMEM132D
chr17	9225518	9225918	401	*	7.00538	6.49328	7.38255	-0.789806	1.21145e-10	1.57089e-08	Intron (uc002glx.3/9482, intron 7 of 7)	STX8
chr1	1782537	1782937	401	*	6.5523	5.95948	6.97125	-0.884641	1.21313e-10	1.57201e-08	Intron (uc001aif.3/2782, intron 1 of 11)	GNB1
chr6	41494774	41495174	401	*	6.05765	5.33268	6.5379	-1.02757	1.22297e-10	1.58368e-08	Distal Intergenic	FOXP4
chr6	118574066	118574466	401	*	5.92605	5.03328	6.47343	-1.18873	1.22984e-10	1.59149e-08	Intron (uc003pxx.4/222553, intron 3 of 7)	BRD7P3
chr3	38029578	38029978	401	*	7.57672	7.1852	7.88435	-0.635469	1.23132e-10	1.59232e-08	Promoter (<=1kb)	VILL
chr13	45728756	45729156	401	*	7.38708	7.72243	6.9494	0.694308	1.23759e-10	1.59935e-08	Intron (uc001uzw.3/2963, intron 4 of 7)	GTF2F2
chr13	60134356	60134756	401	*	6.53103	6.9575	5.92294	0.904907	1.26034e-10	1.62764e-08	Distal Intergenic	DIAPH3
chr13	98349906	98350306	401	*	7.33398	7.67845	6.88058	0.71386	1.26758e-10	1.63588e-08	Distal Intergenic	IPO5
chr10	1022415	1022815	401	*	5.35469	5.9452	4.33791	1.32534	1.27065e-10	1.63873e-08	Distal Intergenic	GTPBP4
chr7	138773805	138774205	401	*	6.53408	5.93512	6.95607	-0.88475	1.29172e-10	1.66477e-08	Intron (uc003vun.3/56829, intron 2 of 12)	ZC3HAV1
chr3	27728625	27729025	401	*	6.73875	6.17965	7.14068	-0.845879	1.30342e-10	1.67871e-08	Distal Intergenic	EOMES
chr11	64372913	64373313	401	*	7.95076	8.26404	7.55003	0.647689	1.3138e-10	1.69093e-08	Distal Intergenic	SLC22A12
chr7	16645578	16645978	401	*	8.5916	8.30184	8.83278	-0.492836	1.32383e-10	1.70269e-08	Intron (uc003sti.3/57037, intron 7 of 9)	ANKMY2
chr20	56750429	56750829	401	*	7.43361	6.99331	7.77048	-0.69679	1.32687e-10	1.70545e-08	Distal Intergenic	C20orf85
chr12	132279058	132279458	401	*	4.27822	2.24787	5.08986	-2.66295	1.34711e-10	1.73029e-08	Intron (uc001uja.2/6433, intron 15 of 17)	MMP17
chr11	57303227	57303627	401	*	6.52613	6.97506	5.8709	0.949006	1.3568e-10	1.74155e-08	Distal Intergenic	TIMM10
chr6	135271114	135271514	401	*	8.21267	7.87067	8.48893	-0.567545	1.3577e-10	1.74155e-08	Promoter (<=1kb)	ALDH8A1
chr16	49834571	49834971	401	*	6.24191	5.57187	6.69767	-0.965321	1.36446e-10	1.74903e-08	Intron (uc031qwd.1/23090, intron 1 of 7)	ZNF423
chr11	86800249	86800649	401	*	7.77977	7.40414	8.07752	-0.612765	1.36778e-10	1.75101e-08	Intron (uc001pcg.2/65084, intron 3 of 4)	TMEM135
chr10	131760786	131761186	401	*	5.73105	4.91824	6.2478	-1.11001	1.36784e-10	1.75101e-08	Promoter (<=1kb)	EBF3
chr15	90869499	90869899	401	*	6.46516	5.87676	6.88191	-0.874414	1.37769e-10	1.76244e-08	Distal Intergenic	GABARAPL3
chr11	75768454	75768854	401	*	7.21782	6.76353	7.5628	-0.717781	1.39706e-10	1.78601e-08	Intron (uc001oxc.3/7405, intron 12 of 14)	UVRAG
chr9	96777831	96778231	401	*	6.59427	5.99918	7.01434	-0.885703	1.39961e-10	1.78807e-08	Distal Intergenic	PTPDC1
chr3	183636506	183636906	401	*	8.92358	8.64851	9.1545	-0.472945	1.41566e-10	1.80736e-08	Distal Intergenic	PARL
chr6	109455797	109456197	401	*	6.93041	6.42651	7.30315	-0.778139	1.41822e-10	1.80941e-08	Intron (uc003psw.4/285753, intron 1 of 6)	CEP57L1
chr9	71921128	71921528	401	*	7.43417	6.97875	7.77979	-0.716443	1.4245e-10	1.81621e-08	Promoter (<=1kb)	BANCR
chr8	60281254	60281654	401	*	6.84414	6.27564	7.25087	-0.853826	1.42905e-10	1.8208e-08	Distal Intergenic	TOX
chr1	148328876	148329276	401	*	4.44447	2.6537	5.2193	-2.38095	1.45417e-10	1.85156e-08	Promoter (2-3kb)	NBPF14
chr12	78864452	78864852	401	*	8.28718	7.94099	8.56616	-0.572298	1.45759e-10	1.85467e-08	Distal Intergenic	NAV3
chr19	11422065	11422465	401	*	9.07408	8.82919	9.28337	-0.429319	1.47692e-10	1.87801e-08	Intron (uc002mqu.1/26526, intron 5 of 6)	TSPAN16
chr12	52308437	52308837	401	*	7.23039	6.77096	7.57832	-0.722068	1.48143e-10	1.88248e-08	Promoter (2-3kb)	ACVRL1
chr4	186688238	186688638	401	*	5.99945	5.25741	6.48705	-1.03451	1.48984e-10	1.89191e-08	Intron (uc003iyh.3/8470, intron 2 of 22)	SORBS2
chr2	199459551	199459951	401	*	7.61752	7.22139	7.92799	-0.640601	1.49334e-10	1.89509e-08	Distal Intergenic	PLCL1
chr11	64234776	64235176	401	*	6.6875	6.12443	7.09146	-0.850986	1.50303e-10	1.90611e-08	Distal Intergenic	LINC02724
chr11	7594973	7595373	401	*	6.49052	5.88553	6.91547	-0.891985	1.50748e-10	1.91048e-08	Promoter (2-3kb)	PPFIBP2
chr2	122661262	122661662	401	*	7.81876	7.42868	8.1255	-0.629658	1.53364e-10	1.94234e-08	Distal Intergenic	TSN
chr17	38450957	38451357	401	*	8.83893	8.56731	9.06742	-0.466103	1.56998e-10	1.98705e-08	Intron (uc002huj.1/990, intron 7 of 11)	CDC6
chr11	75462162	75462562	401	*	6.33869	5.69341	6.78296	-0.937838	1.57953e-10	1.9978e-08	Distal Intergenic	DGAT2-DT
chr5	177400506	177400906	401	*	6.33358	5.68086	6.78134	-0.941168	1.58789e-10	2.00662e-08	Distal Intergenic	PROP1
chr17	7351586	7351986	401	*	8.31726	8.00841	8.5715	-0.52089	1.58861e-10	2.00662e-08	Promoter (1-2kb)	CHRNB1
chr19	13020087	13020487	401	*	7.99596	7.65627	8.27072	-0.565788	1.61251e-10	2.03546e-08	Intron (uc002mvr.2/256126, intron 2 of 5)	SYCE2
chr6	125099568	125099968	401	*	6.45132	5.80832	6.89453	-0.930886	1.61741e-10	2.0391e-08	Intron (uc003pzo.3/154215, intron 4 of 6)	RNF217
chr13	102197167	102197567	401	*	6.15762	6.63579	5.43745	1.01889	1.61754e-10	2.0391e-08	Intron (uc001vpb.4/9358, intron 2 of 10)	ITGBL1
chr10	97771731	97772131	401	*	6.92892	6.41124	7.30911	-0.791988	1.6206e-10	2.0416e-08	Intron (uc001klk.3/387707, intron 12 of 13)	CC2D2B
chr22	49960219	49960619	401	*	8.05205	7.71945	8.32215	-0.555822	1.63861e-10	2.06292e-08	Intron (uc003biq.3/uc003biq.3, intron 1 of 4)	MIR3667HG
chr13	102596704	102597104	401	*	9.16568	9.37134	8.92577	0.421048	1.65315e-10	2.07985e-08	Intron (uc001vpf.2/2259, intron 1 of 4)	MIR2681
chr20	56927987	56928387	401	*	6.08048	5.39701	6.54236	-0.977391	1.65427e-10	2.07988e-08	Exon (uc002xyz.3/57403, exon 4 of 7)	VAPB
chr1	155648501	155648901	401	*	6.20429	6.66708	5.51882	0.982795	1.66572e-10	2.09203e-08	Promoter (<=1kb)	YY1AP1
chr13	42106157	42106557	401	*	5.89141	6.39833	5.10301	1.08278	1.66613e-10	2.09203e-08	Distal Intergenic	MIR5006
chr9	129225840	129226240	401	*	6.63188	6.07657	7.03186	-0.840022	1.68136e-10	2.10977e-08	Intron (uc004bqh.2/89853, intron 7 of 9)	NRON
chr12	131773931	131774331	401	*	6.12501	6.59649	5.42008	1.00408	1.69245e-10	2.12228e-08	Distal Intergenic	LINC01257
chr6	4383875	4384275	401	*	6.24197	5.50235	6.72853	-1.03634	1.69407e-10	2.12291e-08	Distal Intergenic	ECI2
chr17	4806862	4807262	401	*	8.17197	7.84582	8.43781	-0.544316	1.70055e-10	2.12963e-08	Promoter (<=1kb)	CHRNE
chr1	158177740	158178140	401	*	7.49234	7.07199	7.81744	-0.671563	1.70665e-10	2.13586e-08	Distal Intergenic	CD1D
chr9	131423143	131423543	401	*	7.00552	7.3852	6.48876	0.793927	1.71392e-10	2.14354e-08	Distal Intergenic	DYNC2I2
chr16	71884110	71884510	401	*	7.99054	7.64889	8.26657	-0.567363	1.72876e-10	2.16069e-08	Exon (uc002fbd.3/342371, exon 3 of 3)	ATXN1L
chr6	33697145	33697545	401	*	5.54174	6.09854	4.62305	1.21346	1.74114e-10	2.17474e-08	Intron (uc003ofb.2/117283, intron 2 of 5)	IP6K3
chr3	49843071	49843471	401	*	6.01867	6.52669	5.22756	1.09352	1.74268e-10	2.17523e-08	Promoter (<=1kb)	MIR5193
chr12	53236027	53236427	401	*	6.59154	5.9871	7.01622	-0.897357	1.74532e-10	2.17709e-08	Intron (uc001sbc.1/196374, intron 6 of 8)	KRT78
chr11	110296685	110297085	401	*	7.98152	7.63753	8.25907	-0.570031	1.74799e-10	2.179e-08	Distal Intergenic	FDX1
chr13	32538650	32539050	401	*	8.62729	8.8672	8.33938	0.491225	1.74971e-10	2.17971e-08	Distal Intergenic	FRY
chr16	90019545	90019945	401	*	7.37937	6.94914	7.71033	-0.685363	1.75162e-10	2.18061e-08	Intron (uc002fpl.3/54849, intron 2 of 5)	DEF8
chr12	51855850	51856250	401	*	8.09324	7.75426	8.36752	-0.565789	1.75273e-10	2.18061e-08	3' UTR	SLC4A8
chr13	51347103	51347503	401	*	6.52031	6.95997	5.88479	0.926515	1.78065e-10	2.21391e-08	Intron (uc001vex.2/220107, intron 1 of 1)	DLEU7-AS1
chr1	89632850	89633250	401	*	7.40374	6.95954	7.74288	-0.702681	1.78315e-10	2.21557e-08	Intron (uc001dna.2/388646, intron 2 of 10)	GBP7
chr10	71657785	71658185	401	*	7.178	6.72054	7.5248	-0.717696	1.80144e-10	2.2368e-08	Intron (uc001jqk.2/1305, intron 13 of 38)	COL13A1
chr5	54719425	54719825	401	*	6.16503	5.48628	6.62477	-0.968805	1.80259e-10	2.2368e-08	Intron (uc003jpy.4/23517, intron 26 of 26)	MIR5687
chrX	1341722	1342122	401	*	4.5223	5.29638	2.73593	2.37961	1.8081e-10	2.24211e-08	Intron (uc022brt.1/64109, intron 1 of 6)	CRLF2
chr7	110718515	110718915	401	*	6.01873	5.32236	6.4864	-0.994298	1.80923e-10	2.24211e-08	Intron (uc003vfq.2/83943, intron 3 of 5)	LRRN3
chr19	50192470	50192870	401	*	4.12247	5.04127	0.930904	3.70013	1.81506e-10	2.24788e-08	Promoter (<=1kb)	ADM5
chr15	99565780	99566180	401	*	7.97846	7.62458	8.26241	-0.582486	1.81787e-10	2.24989e-08	Distal Intergenic	PGPEP1L
chr3	152834847	152835247	401	*	8.29454	7.96005	8.56589	-0.554283	1.83988e-10	2.27383e-08	Distal Intergenic	RAP2B
chr5	176543406	176543806	401	*	7.65644	7.2485	7.9741	-0.651166	1.8402e-10	2.27383e-08	Distal Intergenic	NSD1
chr13	21583481	21583881	401	*	7.49855	7.8207	7.08315	0.662272	1.8408e-10	2.27383e-08	Intron (uc009zzs.3/26524, intron 2 of 7)	LATS2
chr18	6752511	6752911	401	*	7.56649	7.16666	7.87922	-0.646719	1.85502e-10	2.2899e-08	Distal Intergenic	ARHGAP28
chr7	120522275	120522675	401	*	6.1526	5.46668	6.61559	-0.976337	1.8841e-10	2.32429e-08	Distal Intergenic	TSPAN12
chr2	64276520	64276920	401	*	7.43124	7.02278	7.74921	-0.656899	1.88888e-10	2.32869e-08	Distal Intergenic	VPS54
chr11	2837051	2837451	401	*	6.62596	6.0493	7.03683	-0.864348	1.92853e-10	2.37603e-08	Intron (uc001lwn.3/3784, intron 15 of 15)	KCNQ1DN
chr1	14924004	14924404	401	*	6.30295	5.65809	6.74703	-0.939964	1.93613e-10	2.38384e-08	Promoter (<=1kb)	KAZN
chr21	39612688	39613088	401	*	7.89346	7.52427	8.18717	-0.60192	1.95196e-10	2.40179e-08	Intron (uc031rvj.1/3772, intron 1 of 3)	KCNJ15
chr8	21056320	21056720	401	*	4.93641	5.60273	3.66058	1.6541	1.96206e-10	2.41265e-08	Distal Intergenic	LINC02153
chr3	194137768	194138168	401	*	7.02351	6.53349	7.38863	-0.761664	1.96757e-10	2.41786e-08	Intron (uc003ftx.4/79572, intron 2 of 4)	ATP13A3
chr13	44917938	44918338	401	*	9.35327	9.55645	9.1167	0.415174	1.97735e-10	2.42831e-08	Distal Intergenic	SERP2
chr3	168095794	168096194	401	*	8.68828	8.41108	8.92071	-0.47655	1.98696e-10	2.43854e-08	Intron (uc011bph.2/93556, intron 3 of 15)	EGFEM1P
chr22	50190311	50190711	401	*	6.55196	5.92552	6.9873	-0.915817	1.99621e-10	2.44831e-08	Intron (uc011arf.2/23774, intron 7 of 13)	NA
chr5	173824150	173824550	401	*	5.1587	4.1417	5.74929	-1.32027	2.00634e-10	2.45915e-08	Distal Intergenic	NSG2
chr11	94734500	94734900	401	*	6.89904	6.35694	7.29216	-0.820937	2.01024e-10	2.46235e-08	Distal Intergenic	KDM4E
chr22	31107538	31107938	401	*	7.73014	7.34138	8.03607	-0.628028	2.01728e-10	2.46938e-08	Intron (uc011ala.1/23762, intron 2 of 14)	OSBP2
chr8	126896337	126896737	401	*	5.88486	5.11189	6.38544	-1.06925	2.02872e-10	2.48131e-08	Distal Intergenic	LINC00861
chr1	230066857	230067257	401	*	8.94868	8.68622	9.17066	-0.45664	2.03087e-10	2.48131e-08	Distal Intergenic	GALNT2
chr19	37865328	37865728	401	*	5.10756	5.75557	3.90001	1.56455	2.03191e-10	2.48131e-08	Intron (uc002oge.3/84503, intron 2 of 4)	ZNF527
chr5	65925550	65925950	401	*	8.49218	8.1922	8.7404	-0.508634	2.03225e-10	2.48131e-08	Intron (uc003jur.4/375449, intron 1 of 5)	MAST4
chr2	96116654	96117054	401	*	7.59749	7.20113	7.90809	-0.638505	2.06171e-10	2.51567e-08	Distal Intergenic	TRIM43B
chr7	39733182	39733582	401	*	8.31942	8.00665	8.57631	-0.524553	2.07067e-10	2.52498e-08	Intron (uc003thd.3/5898, intron 3 of 4)	LINC00265
chr9	137070478	137070878	401	*	8.776	8.50421	9.00462	-0.468414	2.07747e-10	2.53165e-08	Distal Intergenic	RNU6ATAC
chr3	184711879	184712279	401	*	8.73431	8.45545	8.9679	-0.476212	2.10602e-10	2.5648e-08	Intron (uc003fpb.1/23355, intron 42 of 46)	VPS8
chr19	40519468	40519868	401	*	6.9915	6.49014	7.36286	-0.771191	2.10796e-10	2.56552e-08	Exon (uc002oms.2/339327, exon 7 of 7)	ZNF546
chr13	33514352	33514752	401	*	7.36266	7.70819	6.9074	0.718599	2.13334e-10	2.59475e-08	Distal Intergenic	LINC00423
chr5	76808091	76808491	401	*	8.44336	8.15347	8.68463	-0.493337	2.14268e-10	2.60445e-08	Distal Intergenic	WDR41
chr17	39663802	39664202	401	*	7.16254	6.69947	7.51253	-0.726763	2.15097e-10	2.61285e-08	Promoter (1-2kb)	KRT13
chr11	65422187	65422587	401	*	7.46723	7.04663	7.79249	-0.669534	2.161e-10	2.62337e-08	3' UTR	RELA
chr1	156673692	156674092	401	*	8.84097	8.57071	9.0685	-0.464163	2.18001e-10	2.64475e-08	Promoter (1-2kb)	CRABP2
chr5	136382066	136382466	401	*	6.20644	5.54763	6.65703	-0.951016	2.18987e-10	2.65502e-08	Intron (uc003lbo.3/6695, intron 5 of 9)	SPOCK1
chr20	58692537	58692937	401	*	7.70189	7.28418	8.02542	-0.667084	2.21376e-10	2.68081e-08	Distal Intergenic	MIR646HG
chr8	21221202	21221602	401	*	4.44054	5.20439	2.71305	2.28009	2.21397e-10	2.68081e-08	Distal Intergenic	LINC02153
chr10	95264505	95264905	401	*	7.15529	6.68455	7.50963	-0.732082	2.216e-10	2.68157e-08	Intron (uc009xug.3/55165, intron 3 of 8)	CEP55
chr12	25958416	25958816	401	*	8.00971	7.65361	8.29508	-0.583058	2.22883e-10	2.69398e-08	Distal Intergenic	MIR4302
chr16	28293130	28293530	401	*	7.93508	7.58947	8.21369	-0.570675	2.22908e-10	2.69398e-08	Distal Intergenic	SBK1
chrX	39821225	39821625	401	*	6.65295	6.07344	7.06525	-0.858589	2.23266e-10	2.69659e-08	Distal Intergenic	BCOR
chr2	119158631	119159031	401	*	7.10592	6.59048	7.4849	-0.792363	2.24083e-10	2.70473e-08	Distal Intergenic	INSIG2
chr1	10556054	10556454	401	*	7.15485	7.50496	6.69159	0.727099	2.2423e-10	2.70479e-08	Intron (uc001arl.3/5195, intron 2 of 2)	PEX14
chr17	50264382	50264782	401	*	6.89207	6.34185	7.28942	-0.832122	2.25404e-10	2.71723e-08	Distal Intergenic	CA10
chr4	1566343	1566743	401	*	6.79989	6.28098	7.18073	-0.792757	2.25679e-10	2.71883e-08	Distal Intergenic	FAM53A
chr2	240983348	240983748	401	*	5.61137	4.76801	6.1401	-1.13987	2.28581e-10	2.75204e-08	Promoter (<=1kb)	PRR21
chr4	29002102	29002502	401	*	5.81575	5.02457	6.3238	-1.08805	2.29277e-10	2.75868e-08	Distal Intergenic	MIR4275
chr8	22069839	22070239	401	*	5.70632	4.8488	6.24048	-1.14466	2.30849e-10	2.77584e-08	3' UTR	PHYHIP
chr2	179264434	179264834	401	*	7.49334	7.07068	7.81982	-0.67517	2.31044e-10	2.77643e-08	Intron (uc021vsx.1/100302152, intron 1 of 1)	MIR548N
chr17	46862959	46863359	401	*	6.65956	6.09207	7.06578	-0.847117	2.31239e-10	2.77702e-08	Intron (uc002iob.3/284076, intron 5 of 8)	TTLL6
chr13	112735788	112736188	401	*	7.43441	7.77584	6.98628	0.708356	2.32345e-10	2.78853e-08	Distal Intergenic	SOX1
chr1	1419976	1420376	401	*	6.87534	6.32284	7.27387	-0.830638	2.32759e-10	2.79174e-08	Promoter (<=1kb)	ATAD3B
chr11	125236080	125236480	401	*	6.28873	5.64153	6.73391	-0.940285	2.34482e-10	2.81064e-08	Intron (uc001qbu.3/63876, intron 4 of 12)	PKNOX2
chr1	247857274	247857674	401	*	6.78514	6.23259	7.1837	-0.834788	2.35057e-10	2.81575e-08	Distal Intergenic	OR6F1
chr6	160679183	160679583	401	*	5.98138	5.23023	6.47284	-1.04547	2.36282e-10	2.82864e-08	Promoter (<=1kb)	SLC22A2
chr11	117929267	117929667	401	*	7.05776	6.59843	7.40563	-0.722555	2.36619e-10	2.8309e-08	Intron (uc001prx.1/100526771, intron 3 of 3)	TMPRSS4
chr13	110834584	110834984	401	*	6.05452	6.54092	5.31529	1.03242	2.37746e-10	2.8426e-08	Intron (uc001vqw.4/1282, intron 28 of 51)	COL4A1
chr20	2476669	2477069	401	*	5.14658	5.77275	4.01537	1.45639	2.38257e-10	2.84692e-08	Intron (uc002wge.1/79175, intron 2 of 5)	ZNF343
chr4	70993401	70993801	401	*	8.75254	8.47957	8.98199	-0.468298	2.39105e-10	2.85526e-08	Distal Intergenic	CSN1S2BP
chr1	183331374	183331774	401	*	7.65207	7.27929	7.94804	-0.607341	2.3946e-10	2.8577e-08	Intron (uc001gqc.2/23057, intron 1 of 10)	NMNAT2
chr11	70703754	70704154	401	*	5.90528	5.16467	6.39227	-1.03329	2.42796e-10	2.89569e-08	Intron (uc001oqc.3/22941, intron 8 of 21)	SHANK2-AS3
chr13	23889255	23889655	401	*	8.78385	9.01456	8.5091	0.474015	2.43418e-10	2.9013e-08	Intron (uc001uom.2/6445, intron 6 of 7)	SACS
chr12	48777498	48777898	401	*	6.22465	6.6812	5.55291	0.962209	2.50162e-10	2.97981e-08	Distal Intergenic	ZNF641
chr2	79512525	79512925	401	*	8.08572	7.75629	8.35374	-0.548349	2.51305e-10	2.99155e-08	Intron (uc010yse.2/1496, intron 2 of 21)	CTNNA2
chr10	45594754	45595154	401	*	7.86226	7.5043	8.14883	-0.589273	2.52127e-10	2.99861e-08	Exon (uc001jby.3/100133308, exon 2 of 2)	RSU1P2
chr13	27379904	27380304	401	*	6.79809	7.20229	6.23457	0.850007	2.52213e-10	2.99861e-08	Distal Intergenic	GPR12
chr7	51316821	51317221	401	*	7.40206	6.97519	7.73104	-0.676734	2.52666e-10	3.00211e-08	Intron (uc003tpr.4/23242, intron 1 of 12)	COBL
chr3	120622943	120623343	401	*	4.9312	5.61995	3.56575	1.79844	2.53847e-10	3.01427e-08	Distal Intergenic	STXBP5L
chr15	68818272	68818672	401	*	6.25226	5.55738	6.71927	-0.977735	2.5444e-10	3.01886e-08	Distal Intergenic	CORO2B
chr14	52314040	52314440	401	*	6.92333	6.41163	7.3003	-0.783975	2.54551e-10	3.01886e-08	Promoter (<=1kb)	GNG2
chr4	128061032	128061432	401	*	8.79482	8.48139	9.05215	-0.528491	2.55342e-10	3.02635e-08	Distal Intergenic	INTU
chr16	88881277	88881677	401	*	5.5792	4.76331	6.09718	-1.10092	2.58577e-10	3.06279e-08	Promoter (2-3kb)	APRT
chr6	119078667	119079067	401	*	7.77073	7.38693	8.07359	-0.62092	2.58953e-10	3.06533e-08	Distal Intergenic	SELENOKP3
chr20	50570474	50570874	401	*	6.74559	7.1424	6.19641	0.829872	2.62214e-10	3.102e-08	Distal Intergenic	ZFP64
chr15	30991533	30991933	401	*	8.16953	7.846	8.43363	-0.540764	2.659e-10	3.14365e-08	Intron (uc001zev.3/100288637, intron 2 of 5)	LOC100288637
chr1	163596814	163597214	401	*	6.01281	5.26203	6.50412	-1.04155	2.67437e-10	3.15986e-08	Distal Intergenic	NUF2
chr9	114396858	114397258	401	*	6.25944	6.72817	5.5607	0.998165	2.69816e-10	3.18499e-08	Intron (uc004bfl.3/548645, intron 1 of 3)	DNAJC25-GNG10
chr2	120252503	120252903	401	*	8.85355	8.59388	9.07354	-0.44993	2.69899e-10	3.18499e-08	Intron (uc002tma.3/6344, intron 1 of 12)	SCTR
chr3	193869692	193870092	401	*	6.32562	5.67596	6.77195	-0.934684	2.73486e-10	3.22485e-08	Distal Intergenic	HES1
chr2	64768031	64768431	401	*	7.61548	7.2335	7.9172	-0.621357	2.73616e-10	3.22485e-08	Intron (uc002scz.3/54812, intron 1 of 9)	AFTPH
chr4	130026208	130026608	401	*	7.514	7.09819	7.83638	-0.663399	2.76359e-10	3.25517e-08	Intron (uc010ioc.1/132321, intron 2 of 4)	C4orf33
chr20	9572666	9573066	401	*	7.02112	6.5481	7.37675	-0.734304	2.77778e-10	3.26985e-08	Intron (uc002wnj.2/57144, intron 4 of 10)	LAMP5
chr13	92296148	92296548	401	*	5.79153	6.31809	4.95376	1.12675	2.79086e-10	3.28322e-08	Intron (uc010tif.2/2262, intron 2 of 7)	GPC5
chr3	50241104	50241504	401	*	8.30734	7.98568	8.57018	-0.539144	2.87496e-10	3.38007e-08	Promoter (1-2kb)	SLC38A3
chr22	35436997	35437397	401	*	5.70392	6.24312	4.83308	1.16146	2.88168e-10	3.38588e-08	Distal Intergenic	ISX
chr9	96169449	96169849	401	*	6.96955	6.47863	7.33517	-0.758752	2.88744e-10	3.39055e-08	Distal Intergenic	FAM120AOS
chr7	30727101	30727501	401	*	6.72916	7.13031	6.17158	0.838713	2.90255e-10	3.40619e-08	Intron (uc003tbo.3/1395, intron 2 of 13)	CRHR2
chr8	73746898	73747298	401	*	8.47663	8.18796	8.71706	-0.490719	2.91291e-10	3.41624e-08	Intron (uc003xzb.3/9312, intron 2 of 2)	TERF1
chr2	44929468	44929868	401	*	7.32485	6.90461	7.64989	-0.670077	2.92841e-10	3.43231e-08	Intron (uc002rum.3/79823, intron 3 of 10)	MIR548AD
chr4	16082399	16082799	401	*	7.80177	7.42524	8.10008	-0.610128	2.93779e-10	3.43925e-08	Promoter (2-3kb)	PROM1
chr13	50126804	50127204	401	*	6.65225	7.04967	6.10189	0.828011	2.93889e-10	3.43925e-08	Intron (uc001vde.1/55213, intron 6 of 12)	RCBTB1
chr4	8269506	8269906	401	*	7.00993	6.497	7.38756	-0.783015	2.93976e-10	3.43925e-08	Promoter (1-2kb)	HTRA3
chr3	32869610	32870010	401	*	8.73667	8.47094	8.96099	-0.457897	2.96671e-10	3.46864e-08	Intron (uc003cff.3/131405, intron 1 of 3)	TRIM71
chr5	31639003	31639403	401	*	7.56758	7.17152	7.878	-0.636675	2.98535e-10	3.48829e-08	Promoter (<=1kb)	PDZD2
chr6	96196567	96196967	401	*	5.28635	4.26961	5.87685	-1.29445	2.9979e-10	3.50081e-08	Distal Intergenic	MANEA
chr10	6580205	6580605	401	*	7.72358	7.34791	8.02136	-0.608566	3.04443e-10	3.55296e-08	Intron (uc001ijj.2/5588, intron 1 of 17)	PRKCQ
chr8	35377294	35377694	401	*	6.43838	5.84189	6.85915	-0.876184	3.04812e-10	3.55356e-08	Intron (uc003xjr.2/137970, intron 1 of 16)	UNC5D
chr1	10860186	10860586	401	*	5.86956	5.11245	6.36353	-1.04548	3.04868e-10	3.55356e-08	Distal Intergenic	CASZ1
chr2	209817812	209818212	401	*	7.66672	7.28366	7.96911	-0.621416	3.10518e-10	3.6172e-08	Distal Intergenic	PTH2R
chr6	108558376	108558776	401	*	8.2229	7.91065	8.47945	-0.524556	3.12154e-10	3.63404e-08	Intron (uc003psh.3/8724, intron 1 of 3)	SNX3
chr4	110637030	110637430	401	*	7.37446	6.93684	7.70977	-0.692239	3.12739e-10	3.63862e-08	Intron (uc003hzp.3/81579, intron 3 of 3)	CASP6
chr2	18560513	18560913	401	*	9.00222	8.73258	9.22932	-0.463642	3.13071e-10	3.64026e-08	Distal Intergenic	RDH14
chr8	6749818	6750218	401	*	6.96395	7.32844	6.47506	0.758852	3.13909e-10	3.64777e-08	Distal Intergenic	DEFB1
chr19	55585792	55586192	401	*	7.63785	7.25265	7.94157	-0.622653	3.1739e-10	3.68597e-08	Promoter (1-2kb)	EPS8L1
chr13	28273914	28274314	401	*	4.96903	5.62304	3.73951	1.58317	3.17856e-10	3.68815e-08	Distal Intergenic	POLR1D
chr1	184386762	184387162	401	*	7.91417	7.55109	8.20399	-0.591262	3.17965e-10	3.68815e-08	Intron (uc001gqv.1/81563, intron 1 of 5)	C1orf21
chr3	141402452	141402852	401	*	7.50233	7.11175	7.80938	-0.631332	3.21992e-10	3.73258e-08	Distal Intergenic	RNF7
chr1	84690413	84690813	401	*	9.02523	8.77144	9.24099	-0.439747	3.22557e-10	3.73684e-08	Intron (uc001djj.3/5567, intron 9 of 9)	PRKACB
chr2	233303266	233303666	401	*	5.46197	6.0642	4.4089	1.34954	3.23638e-10	3.74709e-08	Distal Intergenic	ALPI
chr18	45775276	45775676	401	*	4.81344	3.23763	5.54857	-2.0764	3.26873e-10	3.78225e-08	Intron (uc010dnw.3/201501, intron 2 of 4)	ZBTB7C
chr2	101151249	101151649	401	*	7.46448	7.04951	7.78638	-0.661424	3.30693e-10	3.82412e-08	Distal Intergenic	PDCL3
chr1	26360264	26360664	401	*	7.4612	7.02794	7.79396	-0.682228	3.35092e-10	3.87263e-08	Exon (uc001blf.3/2134, exon 9 of 11)	SLC30A2
chr17	80827723	80828123	401	*	6.7228	6.19012	7.11097	-0.802751	3.36038e-10	3.88121e-08	Exon (uc002kfx.1/6904, exon 13 of 25)	TBCD
chr19	13155462	13155862	401	*	8.31099	7.98217	8.5786	-0.546266	3.37694e-10	3.89797e-08	Intron (uc002mwd.3/4784, intron 2 of 9)	NFIX
chr5	1523824	1524224	401	*	7.61918	7.24131	7.91834	-0.613326	3.38529e-10	3.90523e-08	Promoter (<=1kb)	LPCAT1
chr20	3168204	3168604	401	*	7.86101	7.517	8.13859	-0.568616	3.39686e-10	3.91621e-08	Distal Intergenic	LZTS3
chr8	102657314	102657714	401	*	7.48548	7.08041	7.8014	-0.650105	3.41091e-10	3.93003e-08	Intron (uc010mbu.3/79977, intron 13 of 15)	NCALD
chr6	144150298	144150698	401	*	6.86384	6.36849	7.2319	-0.764314	3.41406e-10	3.93128e-08	3' UTR	LTV1
chr13	74040183	74040583	401	*	7.86972	8.1547	7.51423	0.583857	3.42589e-10	3.93908e-08	Distal Intergenic	KLF5
chr8	143080348	143080748	401	*	5.97497	5.17096	6.48821	-1.08561	3.42679e-10	3.93908e-08	Distal Intergenic	MIR4472-1
chr17	76969063	76969463	401	*	8.89408	8.64126	9.10913	-0.438656	3.42705e-10	3.93908e-08	5' UTR	LGALS3BP
chr17	46979097	46979497	401	*	5.90556	5.1529	6.39766	-1.03576	3.4563e-10	3.9703e-08	Distal Intergenic	UBE2Z
chr14	20723429	20723829	401	*	5.52754	4.48574	6.12616	-1.33656	3.46142e-10	3.97378e-08	Distal Intergenic	OR11H4
chr11	106957011	106957411	401	*	6.27231	5.6177	6.72094	-0.940568	3.46625e-10	3.97692e-08	Distal Intergenic	GUCY1A2
chr6	160991424	160991824	401	*	7.43031	7.02252	7.74788	-0.653466	3.4754e-10	3.98502e-08	Intron (uc003qtl.3/4018, intron 29 of 39)	LPAL2
chr1	23556006	23556406	401	*	8.76543	8.48445	9.00051	-0.479021	3.47999e-10	3.98788e-08	Distal Intergenic	HTR1D
chr1	1176365	1176765	401	*	6.16641	5.51006	6.61586	-0.945688	3.49542e-10	4.00315e-08	Distal Intergenic	C1QTNF12
chr7	100642569	100642969	401	*	6.69805	6.1504	7.09406	-0.825787	3.51268e-10	4.0205e-08	Exon (uc003uxo.3/10071, exon 2 of 12)	MUC17
chr11	2097537	2097937	401	*	7.82292	7.4675	8.10786	-0.585125	3.5165e-10	4.02245e-08	Distal Intergenic	INS-IGF2
chr6	27814707	27815107	401	*	8.77535	8.5111	8.99862	-0.455856	3.54679e-10	4.05466e-08	Intron (uc003njt.1/uc003njt.1, intron 2 of 2)	H2BC15
chr12	121626274	121626674	401	*	8.33414	8.0239	8.58933	-0.520932	3.56558e-10	4.07369e-08	Distal Intergenic	P2RX4
chr10	11823184	11823584	401	*	6.59801	6.05342	6.99244	-0.820432	3.56973e-10	4.07598e-08	Distal Intergenic	ECHDC3
chr8	143876806	143877206	401	*	6.24226	5.56056	6.70333	-0.968451	3.58229e-10	4.08787e-08	Distal Intergenic	LY6D
chr3	14412992	14413392	401	*	7.56988	7.18782	7.87165	-0.618975	3.5922e-10	4.0946e-08	Distal Intergenic	SLC6A6
chr17	81365066	81365466	401	*	6.48091	5.8688	6.90933	-0.894368	3.59249e-10	4.0946e-08	Distal Intergenic	RPL23AP87
chr11	61949520	61949920	401	*	7.33329	7.67239	6.88915	0.700796	3.61944e-10	4.12285e-08	Distal Intergenic	SCGB1D1
chr2	241009901	241010301	401	*	6.45427	5.86615	6.87089	-0.871919	3.6468e-10	4.15152e-08	Distal Intergenic	OR6B3
chr3	73762854	73763254	401	*	7.5512	7.14783	7.86608	-0.648213	3.67015e-10	4.1756e-08	Distal Intergenic	PDZRN3
chr6	27838230	27838630	401	*	9.03366	8.78485	9.2458	-0.432527	3.68026e-10	4.18461e-08	Promoter (1-2kb)	H3C11
chr19	51986717	51987117	401	*	6.942	6.42574	7.32142	-0.786194	3.69387e-10	4.19757e-08	Downstream (<=300bp)	CEACAM18
chr17	30961161	30961561	401	*	5.30927	5.91864	4.23347	1.38254	3.71506e-10	4.21914e-08	Intron (uc002hho.1/4642, intron 20 of 21)	CDK5R1
chr16	84684233	84684633	401	*	6.66838	6.12145	7.06401	-0.82143	3.72426e-10	4.22706e-08	Promoter (2-3kb)	KLHL36
chr7	76163819	76164219	401	*	6.75397	6.20462	7.15086	-0.824467	3.75486e-10	4.25924e-08	Distal Intergenic	LINC03009
chr10	31754971	31755371	401	*	7.09243	6.62618	7.44423	-0.730447	3.80328e-10	4.3116e-08	Intron (uc001ivr.4/6935, intron 6 of 12)	ZEB1
chr10	104121685	104122085	401	*	9.19599	8.95093	9.40541	-0.426495	3.82291e-10	4.33127e-08	Intron (uc001kux.2/8729, intron 14 of 39)	NFKB2
chr16	28924599	28924999	401	*	9.43123	9.19337	9.63537	-0.416702	3.83115e-10	4.33802e-08	Intron (uc010vct.2/uc010vct.2, intron 2 of 7)	RABEP2
chr13	21410413	21410813	401	*	4.65774	5.35978	3.23578	1.84461	3.8576e-10	4.36538e-08	Intron (uc001unq.4/64328, intron 6 of 22)	EEF1AKMT1
chr8	78665850	78666250	401	*	8.506	8.22145	8.74357	-0.486088	3.86932e-10	4.37603e-08	Distal Intergenic	PEX2
chr4	88284527	88284927	401	*	9.10096	8.85962	9.30765	-0.421169	3.91341e-10	4.42314e-08	Intron (uc003hqp.2/51170, intron 4 of 6)	HSD17B11
chr17	2874200	2874600	401	*	7.50347	7.1213	7.8053	-0.619489	3.91562e-10	4.42314e-08	Intron (uc010ckd.3/23108, intron 8 of 24)	OR1D5
chr16	11586962	11587362	401	*	7.11476	6.65101	7.46514	-0.724702	3.92351e-10	4.42943e-08	Distal Intergenic	LITAF
chr13	111460471	111460871	401	*	6.8271	7.21525	6.29444	0.804741	3.93756e-10	4.44265e-08	Distal Intergenic	PRECSIT
chr21	45430803	45431203	401	*	7.68205	7.31018	7.97744	-0.605684	3.95931e-10	4.46454e-08	Promoter (1-2kb)	TRAPPC10
chr8	9898527	9898927	401	*	6.90202	6.39512	7.27639	-0.774641	4.01478e-10	4.52263e-08	Distal Intergenic	MSRA
chr19	47231209	47231609	401	*	7.32992	6.89637	7.66285	-0.685745	4.01573e-10	4.52263e-08	Exon (uc002pfl.3/29888, exon 8 of 18)	PRKD2
chr13	41973363	41973763	401	*	7.5583	7.8671	7.16487	0.63333	4.01796e-10	4.52263e-08	Distal Intergenic	OR7E37P
chr6	26250041	26250441	401	*	7.81939	7.44226	8.11809	-0.610049	4.06654e-10	4.57461e-08	Promoter (<=1kb)	H3C7
chr3	122794849	122795249	401	*	8.1665	7.83747	8.43425	-0.544878	4.07577e-10	4.58228e-08	Intron (uc003egc.2/10954, intron 1 of 16)	PDIA5
chr11	17276472	17276872	401	*	9.08378	8.84427	9.28913	-0.417759	4.10212e-10	4.60918e-08	Distal Intergenic	NUCB2
chr8	66712544	66712944	401	*	6.86585	6.3593	7.24002	-0.780505	4.18826e-10	4.70319e-08	Intron (uc003xvq.3/5150, intron 1 of 12)	PDE7A
chrX	107935583	107935983	401	*	4.92776	3.64377	5.59618	-1.63659	4.21848e-10	4.73433e-08	Exon (uc004enz.2/1287, exon 48 of 51)	IRS4
chr15	77527164	77527564	401	*	6.32344	5.68291	6.76548	-0.921155	4.43433e-10	4.97364e-08	Intron (uc021sqy.1/79834, intron 4 of 7)	LINC00597
chr2	88659501	88659901	401	*	5.96726	6.44425	5.24979	1.00921	4.49387e-10	5.03745e-08	Distal Intergenic	FOXI3
chr10	116694208	116694608	401	*	6.2241	5.59074	6.66274	-0.920321	4.59712e-10	5.14928e-08	Distal Intergenic	TRUB1
chr10	89535641	89536041	401	*	7.64645	7.26875	7.9455	-0.613671	4.59904e-10	5.14928e-08	Intron (uc010qmr.1/84896, intron 4 of 6)	ATAD1
chr6	45663663	45664063	401	*	6.47749	5.90175	6.88789	-0.858441	4.605e-10	5.15291e-08	Distal Intergenic	CLIC5
chr2	163348118	163348518	401	*	7.97109	7.64192	8.23893	-0.547578	4.61059e-10	5.15614e-08	Intron (uc002uch.2/90134, intron 6 of 15)	GCA
chr15	29103755	29104155	401	*	7.50156	7.11167	7.80818	-0.628798	4.66728e-10	5.21647e-08	Distal Intergenic	GOLGA6L7
chr17	77924727	77925127	401	*	6.62168	6.06303	7.02339	-0.833225	4.7147e-10	5.26637e-08	Promoter (<=1kb)	TBC1D16
chr19	16076126	16076526	401	*	8.35213	8.0461	8.60447	-0.512863	4.73736e-10	5.28857e-08	Distal Intergenic	OR10H4
chr12	8018897	8019297	401	*	8.2994	8.00303	8.54514	-0.501657	4.76207e-10	5.31305e-08	Intron (uc001qtk.3/144195, intron 6 of 15)	SLC2A14
chr2	29290561	29290961	401	*	6.57258	6.00951	6.97654	-0.842917	4.79495e-10	5.34659e-08	Intron (uc002rmt.2/388939, intron 1 of 1)	PCARE
chr2	167386774	167387174	401	*	5.33475	5.93029	4.30253	1.32399	4.86529e-10	5.42185e-08	Distal Intergenic	SCN7A
chr10	97334576	97334976	401	*	7.88871	7.53739	8.17101	-0.576524	4.87708e-10	5.43181e-08	Distal Intergenic	SORBS1
chr13	51328495	51328895	401	*	8.17375	8.43062	7.86103	0.524904	4.88698e-10	5.43965e-08	Intron (uc001vex.2/220107, intron 1 of 1)	DLEU7-AS1
chr18	43034634	43035034	401	*	7.9109	7.55855	8.19387	-0.577132	4.89263e-10	5.44275e-08	Intron (uc002lbb.3/8170, intron 4 of 13)	SLC14A2
chr16	75495268	75495668	401	*	7.77711	7.41561	8.06594	-0.5904	4.89939e-10	5.44709e-08	Promoter (2-3kb)	TMEM170A
chr21	45365764	45366164	401	*	6.48807	5.91274	6.89827	-0.855694	4.91473e-10	5.46095e-08	Promoter (<=1kb)	AGPAT3
chr17	4710227	4710627	401	*	8.80631	8.5425	9.02925	-0.453142	4.92062e-10	5.4643e-08	Promoter (<=1kb)	PLD2
chr5	127373969	127374369	401	*	4.82265	5.50588	3.47992	1.74175	4.98203e-10	5.52927e-08	Intron (uc003kun.3/644873, intron 2 of 3)	SLC12A2-DT
chr15	37095090	37095490	401	*	7.99721	7.66332	8.26816	-0.553381	5.00549e-10	5.55207e-08	Intron (uc001zje.4/84529, intron 10 of 11)	CSNK1A1P1
chr1	21922599	21922999	401	*	7.59968	7.22787	7.89504	-0.604296	5.05328e-10	5.60181e-08	3' UTR	RAP1GAP
chr17	14768894	14769294	401	*	4.37396	5.17525	2.41571	2.54776	5.06401e-10	5.61043e-08	Distal Intergenic	CDRT7
chr12	29783772	29784172	401	*	7.39375	6.98259	7.71335	-0.654118	5.07783e-10	5.62247e-08	Intron (uc001riz.3/83857, intron 2 of 13)	TMTC1
chr9	135815919	135816319	401	*	5.65669	6.20626	4.75794	1.18696	5.09505e-10	5.63825e-08	Intron (uc004cca.2/7248, intron 1 of 22)	TSC1
chr9	129166941	129167341	401	*	7.16589	6.71522	7.50878	-0.704918	5.09826e-10	5.63853e-08	Intron (uc004bqh.2/89853, intron 6 of 9)	NRON
chr12	89353944	89354344	401	*	9.0173	8.74961	9.24302	-0.459229	5.13627e-10	5.67727e-08	Distal Intergenic	LINC02458
chr5	51226342	51226742	401	*	7.40333	7.00455	7.71541	-0.641255	5.14365e-10	5.68211e-08	Distal Intergenic	ISL1-DT
chr7	46145347	46145747	401	*	6.55958	5.99056	6.96658	-0.846299	5.15291e-10	5.68905e-08	Distal Intergenic	IGFBP3
chr13	44141835	44142235	401	*	9.52588	9.72975	9.28839	0.416234	5.15649e-10	5.6897e-08	Intron (uc001uza.4/55068, intron 2 of 16)	ENOX1
chr18	55439060	55439460	401	*	6.43549	5.85198	6.8498	-0.864234	5.16295e-10	5.69352e-08	Intron (uc002lgw.3/5205, intron 1 of 27)	ATP8B1
chr19	18428908	18429308	401	*	8.32574	8.03059	8.57064	-0.498239	5.21599e-10	5.74868e-08	Intron (uc002niq.3/25804, intron 1 of 4)	LSM4
chr20	50190277	50190677	401	*	8.28171	7.98089	8.53051	-0.506665	5.22807e-10	5.75866e-08	Distal Intergenic	NFATC2
chr15	70096010	70096410	401	*	7.21914	6.79093	7.54891	-0.678403	5.24285e-10	5.77101e-08	Distal Intergenic	LINC00593
chr18	51418092	51418492	401	*	8.25331	7.90289	8.53504	-0.575634	5.24535e-10	5.77101e-08	Distal Intergenic	SNORA37
chr1	48710331	48710731	401	*	6.42198	5.83209	6.83947	-0.866641	5.25599e-10	5.77937e-08	Intron (uc001crn.2/200010, intron 14 of 14)	SLC5A9
chr4	2843612	2844012	401	*	8.89865	8.63312	9.12283	-0.455157	5.26185e-10	5.78247e-08	Promoter (1-2kb)	ADD1
chr10	80805394	80805794	401	*	6.49975	5.89159	6.92625	-0.887856	5.28388e-10	5.80333e-08	Intron (uc001jzx.3/283050, intron 4 of 7)	ZMIZ1-AS1
chr3	23982020	23982420	401	*	5.82074	6.32098	5.04863	1.06326	5.31133e-10	5.83011e-08	Intron (uc003cck.3/28512, intron 1 of 4)	NR1D2
chr5	88660951	88661351	401	*	9.0782	8.83267	9.28796	-0.426697	5.32862e-10	5.84571e-08	Distal Intergenic	MEF2C
chr14	99563143	99563543	401	*	8.17338	7.82896	8.45122	-0.566628	5.33794e-10	5.85257e-08	Distal Intergenic	BCL11B
chr4	85474814	85475214	401	*	8.2039	7.89185	8.46031	-0.524643	5.34479e-10	5.8567e-08	Distal Intergenic	CDS1
chr19	49056147	49056547	401	*	7.72273	7.32201	8.036	-0.637726	5.35402e-10	5.86344e-08	Promoter (<=1kb)	SULT2B1
chr4	6595818	6596218	401	*	5.80092	5.01648	6.30622	-1.06802	5.43934e-10	5.95345e-08	Intron (uc003gje.1/23324, intron 6 of 16)	MAN2B2
chr13	114098400	114098800	401	*	6.31239	6.74419	5.69331	0.900308	5.44593e-10	5.95723e-08	Exon (uc001vtp.1/113622, exon 2 of 7)	ADPRHL1
chr6	35485867	35486267	401	*	7.38837	6.98482	7.70336	-0.647589	5.65077e-10	6.17775e-08	Distal Intergenic	TULP1
chr4	75705341	75705741	401	*	8.12627	7.7923	8.39728	-0.553622	5.65621e-10	6.18015e-08	Intron (uc003hig.2/685, intron 1 of 5)	BTC
chr1	37235026	37235426	401	*	6.60833	6.05503	7.00727	-0.82613	5.66024e-10	6.181e-08	Distal Intergenic	GRIK3
chr12	3365962	3366362	401	*	6.91897	6.4125	7.2931	-0.772158	5.66472e-10	6.18234e-08	Intron (uc001qlp.3/10867, intron 3 of 8)	PRMT8
chr12	6764162	6764562	401	*	9.32485	9.09518	9.52293	-0.40251	5.77891e-10	6.30335e-08	Intron (uc001qpv.4/51147, intron 2 of 7)	ACRBP
chr5	80035195	80035595	401	*	6.7847	6.27093	7.16279	-0.783368	5.81802e-10	6.34238e-08	Intron (uc003kgz.4/4437, intron 10 of 23)	DHFR
chr13	60226513	60226913	401	*	6.15214	6.61636	5.46348	0.976481	5.85309e-10	6.37696e-08	Distal Intergenic	DIAPH3
chr13	27449987	27450387	401	*	8.81471	9.02928	8.56255	0.437403	5.88229e-10	6.40204e-08	Distal Intergenic	GPR12
chr9	111037978	111038378	401	*	7.38263	6.94933	7.7154	-0.679945	5.88285e-10	6.40204e-08	Distal Intergenic	ACTL7B
chr5	122845241	122845641	401	*	8.57049	8.30015	8.79808	-0.463528	5.90687e-10	6.4245e-08	Promoter (2-3kb)	CSNK1G3
chr10	8407593	8407993	401	*	5.48537	4.59879	6.03045	-1.16517	5.9672e-10	6.48641e-08	Distal Intergenic	GATA3
chr17	77372776	77373176	401	*	8.41824	8.09715	8.68072	-0.53288	5.97894e-10	6.49546e-08	Intron (uc010dhs.4/146713, intron 2 of 14)	RBFOX3
chr3	42685780	42686180	401	*	4.71998	3.33912	5.41241	-1.78857	5.99522e-10	6.50944e-08	Intron (uc003clo.3/4820, intron 16 of 16)	ZBTB47
chr1	27360360	27360760	401	*	6.71277	6.17315	7.10459	-0.808479	6.00095e-10	6.51194e-08	Intron (uc021ojq.1/uc021ojq.1, intron 1 of 1)	TENT5B
chr11	126159836	126160236	401	*	7.12151	6.67169	7.46391	-0.70395	6.04281e-10	6.55363e-08	Intron (uc001qdl.1/114609, intron 2 of 4)	TIRAP
chr6	26268967	26269367	401	*	7.2922	6.87081	7.61792	-0.667016	6.04756e-10	6.55504e-08	Promoter (2-3kb)	H3C8
chr1	21490841	21491241	401	*	5.62321	6.17399	4.72116	1.17811	6.09838e-10	6.60636e-08	Intron (uc001bee.3/8672, intron 2 of 34)	EIF4G3
chr13	49669731	49670131	401	*	6.76415	7.17456	6.18839	0.855309	6.1109e-10	6.61615e-08	Intron (uc001vcl.1/22862, intron 3 of 7)	FNDC3A
chr3	58586831	58587231	401	*	7.03003	6.55214	7.38839	-0.736259	6.11465e-10	6.61644e-08	Intron (uc003dko.3/11170, intron 1 of 4)	FAM107A
chr13	42354306	42354706	401	*	5.57074	6.12604	4.65623	1.19193	6.1495e-10	6.65038e-08	Intron (uc001uyj.3/23078, intron 19 of 44)	VWA8
chr8	119208069	119208469	401	*	7.07361	6.60774	7.42519	-0.72223	6.21639e-10	6.71889e-08	3' UTR	EXT1
chr13	51297546	51297946	401	*	5.78678	6.30182	4.97824	1.08815	6.26325e-10	6.76452e-08	Intron (uc001vex.2/220107, intron 1 of 1)	DLEU7-AS1
chr17	39740491	39740891	401	*	8.24568	7.94818	8.4922	-0.50402	6.26571e-10	6.76452e-08	Promoter (2-3kb)	KRT14
chr16	2429005	2429405	401	*	9.15421	8.91983	9.35578	-0.411318	6.27391e-10	6.76952e-08	Intron (uc002cqc.1/650655, intron 6 of 16)	ABCA17P
chr10	101643992	101644392	401	*	7.12328	6.67207	7.46649	-0.705736	6.30832e-10	6.80279e-08	Intron (uc010qpl.1/23268, intron 6 of 8)	DNMBP
chr19	2977177	2977577	401	*	8.90166	8.63226	9.12858	-0.462018	6.32203e-10	6.81371e-08	Promoter (<=1kb)	TLE6
chr1	50960152	50960552	401	*	8.46359	8.1778	8.70202	-0.486712	6.36864e-10	6.86006e-08	Intron (uc010onc.1/11124, intron 8 of 11)	DMRTA2
chr1	151513022	151513422	401	*	7.53801	7.14542	7.8463	-0.632701	6.3867e-10	6.87563e-08	Promoter (<=1kb)	TUFT1
chr10	72297920	72298320	401	*	8.85247	8.60607	9.06287	-0.429862	6.39559e-10	6.8813e-08	Promoter (1-2kb)	PALD1
chr6	101614821	101615221	401	*	5.73153	4.9512	6.23515	-1.06317	6.46888e-10	6.95622e-08	Distal Intergenic	GRIK2
chr2	98731019	98731419	401	*	6.71712	6.18823	7.10328	-0.797385	6.47784e-10	6.96192e-08	Intron (uc010yvh.2/200403, intron 2 of 12)	VWA3B
chr13	27997927	27998327	401	*	7.06111	7.42768	6.56847	0.755217	6.50609e-10	6.98778e-08	Promoter (<=1kb)	GTF3A
chr8	127043656	127044056	401	*	6.95038	6.4768	7.30633	-0.732847	6.50925e-10	6.98778e-08	Distal Intergenic	LINC00861
chr1	206909225	206909625	401	*	7.22657	6.78888	7.56193	-0.688035	6.54545e-10	7.02269e-08	Distal Intergenic	IL10
chr8	144409216	144409616	401	*	8.4001	8.11648	8.63702	-0.482595	6.55953e-10	7.03382e-08	Promoter (1-2kb)	TOP1MT
chr14	77033885	77034285	401	*	8.17371	7.87012	8.42439	-0.511853	6.57772e-10	7.04936e-08	Distal Intergenic	ESRRB
chr9	2014984	2015384	401	*	8.14483	7.82437	8.40689	-0.53251	6.59133e-10	7.05996e-08	Promoter (<=1kb)	SMARCA2
chr7	98617042	98617442	401	*	7.57288	7.18692	7.87708	-0.621971	6.61129e-10	7.07736e-08	Intron (uc003ups.3/uc003ups.3, intron 1 of 5)	TRRAP
chr3	194135856	194136256	401	*	8.48777	8.20952	8.72094	-0.4757	6.64466e-10	7.10908e-08	Intron (uc003ftx.4/79572, intron 2 of 4)	ATP13A3
chr7	43758557	43758957	401	*	7.56907	7.1926	7.86735	-0.609056	6.67607e-10	7.13867e-08	Intron (uc003tij.4/55744, intron 1 of 8)	COA1
chr3	14216182	14216582	401	*	7.85085	8.13329	7.4993	0.57505	6.69289e-10	7.15263e-08	Intron (uc011ave.2/7508, intron 1 of 15)	XPC
chr19	50237494	50237894	401	*	4.40977	5.17205	2.69107	2.28514	6.71022e-10	7.16713e-08	Distal Intergenic	CPT1C
chr6	29624527	29624927	401	*	6.13964	5.45345	6.60274	-0.968935	6.73513e-10	7.1897e-08	Promoter (<=1kb)	MOG
chr1	91644996	91645396	401	*	6.67555	6.14482	7.06269	-0.799713	6.78477e-10	7.23862e-08	Distal Intergenic	ZNF644
chr19	53095134	53095534	401	*	7.13289	6.68289	7.47539	-0.705449	6.80262e-10	7.2536e-08	Distal Intergenic	ZNF137P
chr2	219565474	219565874	401	*	7.35141	6.92373	7.68087	-0.673897	6.81244e-10	7.26e-08	Intron (uc002viu.3/27148, intron 26 of 26)	STK36
chr1	43550084	43550484	401	*	9.04183	8.80479	9.24536	-0.41433	6.81637e-10	7.26012e-08	Distal Intergenic	CFAP144
chr1	210292404	210292804	401	*	7.46275	7.04777	7.78464	-0.660266	6.82203e-10	7.26208e-08	Intron (uc001hhs.5/255928, intron 7 of 9)	SYT14
chr13	72781889	72782289	401	*	9.44681	9.64126	9.22199	0.395351	6.84921e-10	7.28693e-08	Distal Intergenic	DACH1
chr10	101285650	101286050	401	*	7.55392	7.17526	7.85357	-0.613483	6.88287e-10	7.31865e-08	Distal Intergenic	NKX2-3
chr19	50200003	50200403	401	*	4.44642	5.18416	2.8576	2.08412	6.88773e-10	7.31974e-08	Intron (uc002ppl.4/126129, intron 3 of 13)	CPT1C
chr1	42380576	42380976	401	*	7.40361	6.98198	7.72948	-0.666697	6.8924e-10	7.32061e-08	Intron (uc001cgz.4/59269, intron 1 of 8)	HIVEP3
chr13	110915133	110915533	401	*	10.0925	10.2684	9.89211	0.359606	6.93812e-10	7.36346e-08	Intron (uc001vqw.4/1282, intron 1 of 51)	COL4A1
chr19	48714108	48714508	401	*	9.87371	9.6711	10.0513	-0.3617	6.94049e-10	7.36346e-08	3' UTR	CARD8
chr4	109703173	109703573	401	*	7.9591	7.6324	8.22531	-0.543493	6.95984e-10	7.37988e-08	Distal Intergenic	ETNPPL
chr6	27873298	27873698	401	*	6.86868	6.36775	7.23979	-0.766047	6.98504e-10	7.40247e-08	Distal Intergenic	OR2B2
chr2	143762225	143762625	401	*	6.72458	6.20353	7.10656	-0.789324	7.02938e-10	7.44531e-08	Intron (uc002tvl.3/8942, intron 10 of 13)	ARHGAP15
chr12	32106631	32107031	401	*	8.17769	7.86326	8.4357	-0.524253	7.1524e-10	7.57139e-08	Distal Intergenic	RESF1
chr4	1795107	1795507	401	*	5.69466	4.90428	6.20239	-1.07383	7.17294e-10	7.58891e-08	Promoter (<=1kb)	FGFR3
chr20	34476194	34476594	401	*	3.9334	0.919515	4.84121	-3.52814	7.19638e-10	7.60912e-08	Intron (uc002xei.1/51230, intron 10 of 11)	PHF20
chr11	20027155	20027555	401	*	9.43122	9.18861	9.63885	-0.422514	7.20003e-10	7.60912e-08	Intron (uc001mpp.3/89797, intron 11 of 37)	NAV2
chr7	70700092	70700492	401	*	7.15791	6.70622	7.50139	-0.70423	7.3034e-10	7.71407e-08	Intron (uc003tvy.4/64409, intron 1 of 10)	GALNT17
chr12	132322954	132323354	401	*	4.31307	2.42749	5.10331	-2.46845	7.31365e-10	7.72061e-08	Promoter (<=1kb)	MMP17
chr12	132282555	132282955	401	*	4.16927	2.0359	4.99471	-2.73585	7.34285e-10	7.74713e-08	Intron (uc001uja.2/6433, intron 16 of 17)	MMP17
chr6	104957273	104957673	401	*	6.88065	6.38554	7.24857	-0.75961	7.40392e-10	7.80723e-08	Distal Intergenic	HACE1
chr17	17780975	17781375	401	*	8.59558	8.30946	8.83424	-0.488092	7.66779e-10	8.07764e-08	Intron (uc002gry.4/146691, intron 6 of 13)	SREBF1
chr13	114341051	114341451	401	*	5.77781	6.27752	5.00695	1.05932	7.66885e-10	8.07764e-08	Intron (uc010tkf.2/6011, intron 3 of 6)	GRK1
chrX	154457747	154458147	401	*	6.44711	5.8662	6.86011	-0.859941	7.70247e-10	8.10857e-08	Intron (uc004fnc.3/7411, intron 4 of 5)	VBP1
chr13	110712873	110713273	401	*	10.2765	10.4475	10.0824	0.349615	7.77838e-10	8.18395e-08	Distal Intergenic	COL4A1
chr13	30053873	30054273	401	*	7.53743	7.87214	7.10085	0.691403	7.78588e-10	8.18731e-08	Intron (uc001usl.4/23281, intron 7 of 13)	MTUS2-AS1
chr13	32586181	32586581	401	*	8.87589	9.09451	8.61814	0.446289	7.80378e-10	8.2016e-08	Distal Intergenic	FRY
chr11	61769561	61769961	401	*	5.83058	5.09098	6.31713	-1.02604	7.81141e-10	8.20509e-08	Distal Intergenic	FTH1
chr3	13548848	13549248	401	*	7.85816	7.48835	8.15225	-0.601897	7.85612e-10	8.24749e-08	Distal Intergenic	FBLN2
chr2	219176813	219177213	401	*	7.90074	7.55473	8.17961	-0.569138	7.87507e-10	8.26207e-08	Intron (uc002vhn.3/25953, intron 2 of 9)	PNKD
chr20	57709866	57710266	401	*	8.75881	8.49546	8.98143	-0.453565	7.87869e-10	8.26207e-08	Distal Intergenic	ZNF831
chr13	35014759	35015159	401	*	6.73272	7.13834	6.16643	0.840975	7.88606e-10	8.26524e-08	Intron (uc031qld.1/100874179, intron 2 of 2)	LINC00457
chr9	136095234	136095634	401	*	6.4319	5.84555	6.84763	-0.863416	7.9183e-10	8.29447e-08	Distal Intergenic	OBP2B
chr13	32164633	32165033	401	*	7.06198	7.41135	6.60001	0.719715	7.96476e-10	8.33854e-08	Distal Intergenic	RXFP2
chr14	74425839	74426239	401	*	7.8625	7.49999	8.15196	-0.592951	7.97773e-10	8.34752e-08	3' UTR	FAM161B
chr6	44219413	44219813	401	*	9.11498	8.86784	9.3259	-0.428488	8.01831e-10	8.38538e-08	Promoter (1-2kb)	HSP90AB1
chr22	45009851	45010251	401	*	7.62326	7.24857	7.92042	-0.606258	8.03622e-10	8.39654e-08	Intron (uc021wrf.1/414351, intron 3 of 4)	LINC00229
chr15	45704408	45704808	401	*	7.18393	7.54827	6.69531	0.75072	8.03781e-10	8.39654e-08	Intron (uc001zve.3/79029, intron 3 of 7)	SPATA5L1
chr6	32970098	32970498	401	*	7.66136	7.29175	7.95532	-0.600677	8.05396e-10	8.40878e-08	Distal Intergenic	HLA-DOA
chr17	77319285	77319685	401	*	6.46797	5.91026	6.86919	-0.830519	8.06378e-10	8.41442e-08	Intron (uc010dhs.4/146713, intron 2 of 14)	RBFOX3
chr15	69093135	69093535	401	*	7.97171	8.2582	7.61388	0.587574	8.09984e-10	8.44741e-08	Promoter (<=1kb)	MIR4312
chr1	23562300	23562700	401	*	8.06271	7.74501	8.32291	-0.531254	8.19605e-10	8.54307e-08	Distal Intergenic	HTR1D
chr12	129871927	129872327	401	*	5.0968	5.67256	4.12408	1.25026	8.25477e-10	8.59956e-08	Intron (uc009zyl.1/121256, intron 3 of 8)	TMEM132D
chr12	53221018	53221418	401	*	8.52806	8.2252	8.77825	-0.507107	8.30521e-10	8.64737e-08	Promoter (2-3kb)	KRT79
chr1	218164414	218164814	401	*	7.30021	6.85769	7.63838	-0.689138	8.35795e-10	8.69753e-08	Distal Intergenic	LINC00210
chr17	17783277	17783677	401	*	8.24157	7.94227	8.48933	-0.506247	8.44269e-10	8.78091e-08	Intron (uc002gry.4/146691, intron 5 of 13)	SREBF1
chr6	133410601	133411001	401	*	6.5486	5.98939	6.95058	-0.831891	8.46295e-10	8.79717e-08	Promoter (1-2kb)	LINC00326
chr5	135488857	135489257	401	*	7.93938	7.59205	8.21911	-0.569397	8.50574e-10	8.83682e-08	Intron (uc003lbj.1/4090, intron 3 of 9)	SMAD5-AS1
chr15	89982294	89982694	401	*	5.37827	4.46237	5.93407	-1.18708	8.52922e-10	8.85638e-08	Distal Intergenic	RHCG
chr13	103883056	103883456	401	*	7.08257	7.43642	6.61271	0.731086	8.6402e-10	8.96672e-08	Distal Intergenic	MIR548AS
chr7	96143680	96144080	401	*	7.28972	6.85874	7.62113	-0.67621	8.77407e-10	9.10068e-08	Distal Intergenic	NA
chr1	210232741	210233141	401	*	6.49682	5.92707	6.90418	-0.842704	8.80388e-10	9.12662e-08	Intron (uc001hhs.5/255928, intron 5 of 9)	SYT14
chr13	51767131	51767531	401	*	6.3616	6.78603	5.75767	0.883976	8.82673e-10	9.14533e-08	Distal Intergenic	C13orf42
chr2	240435181	240435581	401	*	7.16567	6.73243	7.49841	-0.683015	8.91946e-10	9.23455e-08	Distal Intergenic	HDAC4
chr14	57865319	57865719	401	*	7.62232	7.23662	7.92635	-0.620991	8.92255e-10	9.23455e-08	Intron (uc001xcx.4/122830, intron 3 of 4)	NAA30
chr17	49968891	49969291	401	*	7.95622	7.62765	8.22366	-0.542828	8.93634e-10	9.24379e-08	Intron (uc002itv.4/56934, intron 4 of 9)	CA10
chr7	2612467	2612867	401	*	8.54128	8.22928	8.79767	-0.521683	8.956e-10	9.25909e-08	Intron (uc010ksm.1/23288, intron 5 of 17)	IQCE
chr6	146543455	146543855	401	*	8.5326	8.22391	8.78674	-0.516904	8.97107e-10	9.26963e-08	Intron (uc010khv.2/2911, intron 3 of 9)	GRM1
chr11	129279360	129279760	401	*	7.485	7.03548	7.82722	-0.699718	9.02909e-10	9.32452e-08	Intron (uc001qfc.4/8538, intron 1 of 3)	BARX2
chr18	23662646	23663046	401	*	6.63008	6.08216	7.02624	-0.81858	9.04674e-10	9.33768e-08	Intron (uc002kvm.3/6760, intron 2 of 10)	SS18
chr12	6773756	6774156	401	*	6.40409	5.78772	6.83458	-0.891539	9.05671e-10	9.3429e-08	Promoter (1-2kb)	ING4
chr5	94362247	94362647	401	*	7.71575	7.35391	8.00479	-0.590191	9.16748e-10	9.45204e-08	Intron (uc003kkv.2/79772, intron 1 of 22)	MCTP1
chr2	51032028	51032428	401	*	8.82176	8.56035	9.04299	-0.451188	9.18714e-10	9.46718e-08	Intron (uc021vhg.1/9378, intron 5 of 22)	NRXN1
chr16	86575743	86576143	401	*	8.03424	7.68055	8.31806	-0.577681	9.24036e-10	9.51687e-08	5' UTR	MTHFSD
chr15	101425771	101426171	401	*	5.6044	4.78582	6.12343	-1.09196	9.26623e-10	9.53835e-08	Intron (uc002bwn.4/220, intron 2 of 12)	ALDH1A3
chr6	27251699	27252099	401	*	9.07894	8.8338	9.28841	-0.425874	9.27871e-10	9.54604e-08	Exon (uc021ypo.1/uc021ypo.1, exon 1 of 1)	POM121L2
chr6	26197118	26197518	401	*	7.76772	7.40043	8.06023	-0.59224	9.29621e-10	9.55886e-08	Promoter (2-3kb)	H2AC7
chr1	21262223	21262623	401	*	7.01549	7.37986	6.52682	0.750071	9.3052e-10	9.56294e-08	Intron (uc010odi.2/8672, intron 3 of 25)	EIF4G3
chr17	16536800	16537200	401	*	7.5246	7.12212	7.83894	-0.640383	9.33452e-10	9.58789e-08	Exon (uc010cpi.2/57547, exon 5 of 6)	ZNF624
chr13	45879646	45880046	401	*	5.99514	6.47438	5.27249	0.998745	9.44059e-10	9.69161e-08	Distal Intergenic	SNORA31
chr19	1249415	1249815	401	*	8.49049	8.2037	8.72961	-0.485037	9.49502e-10	9.74223e-08	Promoter (<=1kb)	MIDN
chr10	19488892	19489292	401	*	5.23558	4.19696	5.83319	-1.32145	9.52691e-10	9.76968e-08	Distal Intergenic	ARL5B
chr7	2301150	2301550	401	*	7.30847	7.64422	6.87009	0.689259	9.62523e-10	9.86519e-08	Intron (uc003slw.3/29886, intron 7 of 10)	NUDT1
chr1	186463508	186463908	401	*	5.73273	4.9837	6.22329	-1.0326	9.65209e-10	9.88739e-08	Distal Intergenic	MIR548F1
chr1	220527988	220528388	401	*	7.45388	7.05531	7.76584	-0.63911	9.72384e-10	9.95553e-08	Distal Intergenic	RAB3GAP2
chr22	32043059	32043459	401	*	5.40269	4.43632	5.97626	-1.23291	9.77577e-10	1.00033e-07	Intron (uc003alm.4/23761, intron 3 of 7)	PISD
chr17	78923645	78924045	401	*	6.81185	6.30179	7.18792	-0.776895	9.79291e-10	1.00155e-07	Promoter (<=1kb)	RPTOR
chr13	49649244	49649644	401	*	5.53081	6.07665	4.64218	1.16079	9.81553e-10	1.00332e-07	Exon (uc001vcl.1/22862, exon 3 of 8)	FNDC3A
chr7	99459079	99459479	401	*	5.59713	6.12061	4.76725	1.10725	9.85024e-10	1.00633e-07	Exon (uc003urx.1/64816, exon 11 of 13)	OR2AE1
chr16	20073760	20074160	401	*	6.9428	6.46987	7.29837	-0.732631	9.9022e-10	1.01109e-07	Intron (uc002dgu.1/124274, intron 1 of 1)	GPR139
chr10	31134041	31134441	401	*	6.91226	6.42551	7.27556	-0.748827	9.91686e-10	1.01205e-07	Exon (uc001ivn.3/220929, exon 8 of 8)	ZNF438
chr13	100722536	100722936	401	*	5.99086	6.46952	5.26954	1.00284	1.00116e-09	1.02117e-07	Distal Intergenic	PCCA
chr12	85949281	85949681	401	*	6.02765	5.34033	6.49127	-0.96707	1.00375e-09	1.02326e-07	Distal Intergenic	ALX1
chr1	3684042	3684442	401	*	7.26206	6.8415	7.58728	-0.664016	1.00479e-09	1.02377e-07	Intron (uc001akv.2/148870, intron 10 of 11)	SMIM1
chr11	119378455	119378855	401	*	6.45653	5.83523	6.8894	-0.896692	1.00687e-09	1.02534e-07	Intron (uc001pwp.2/100499227, intron 2 of 8)	THY1
chr11	12377821	12378221	401	*	8.13374	7.81732	8.3931	-0.52655	1.01012e-09	1.0281e-07	Intron (uc001mkg.1/84953, intron 8 of 8)	PARVA
chr4	10982319	10982719	401	*	5.90771	5.19031	6.38467	-0.995007	1.01439e-09	1.0319e-07	Distal Intergenic	CLNK
chr1	117121648	117122048	401	*	8.88466	8.61538	9.11149	-0.460423	1.01606e-09	1.03304e-07	Exon (uc031pnr.1/3321, exon 10 of 11)	CD58
chr11	133530254	133530654	401	*	6.54708	5.99991	6.94284	-0.816818	1.01748e-09	1.03393e-07	Distal Intergenic	OPCML
chr2	15747772	15748172	401	*	7.81547	7.4631	8.09846	-0.576041	1.02207e-09	1.03804e-07	Intron (uc010yjq.2/1653, intron 10 of 19)	DDX1
chr9	99828644	99829044	401	*	6.6511	6.12663	7.03491	-0.793651	1.02616e-09	1.04163e-07	Distal Intergenic	CTSV
chr16	57816350	57816750	401	*	7.19333	6.77507	7.51719	-0.6621	1.03219e-09	1.0472e-07	Promoter (<=1kb)	KIFC3
chr8	19313772	19314172	401	*	6.61992	6.07714	7.0134	-0.81363	1.035e-09	1.04949e-07	Intron (uc011kyn.2/55790, intron 5 of 9)	SH2D4A
chr6	76684848	76685248	401	*	7.31558	7.64642	6.88558	0.67763	1.03618e-09	1.0498e-07	Intron (uc003pik.1/3617, intron 12 of 16)	MYO6
chr9	94825233	94825633	401	*	6.38155	5.82139	6.78403	-0.834633	1.0364e-09	1.0498e-07	Intron (uc011ltv.1/10558, intron 6 of 14)	SPTLC1
chr10	110496167	110496567	401	*	6.45422	5.83934	6.88399	-0.888304	1.04017e-09	1.05305e-07	Distal Intergenic	XPNPEP1
chr18	44943488	44943888	401	*	5.17349	4.21967	5.74272	-1.22711	1.04583e-09	1.05822e-07	Intron (uc002lcx.4/uc002lcx.4, intron 1 of 2)	SKOR2
chr19	10450910	10451310	401	*	7.70496	7.34199	7.99472	-0.590677	1.05977e-09	1.07176e-07	Promoter (<=1kb)	ICAM3
chr8	142864908	142865308	401	*	6.9992	6.51599	7.36054	-0.744852	1.06409e-09	1.07555e-07	Distal Intergenic	MROH5
chr2	241547155	241547555	401	*	5.78828	5.03227	6.28179	-1.03434	1.06836e-09	1.07929e-07	Promoter (2-3kb)	GPR35
chr14	73569089	73569489	401	*	6.84176	6.32835	7.21964	-0.776047	1.08073e-09	1.09121e-07	Intron (uc001xno.3/58517, intron 9 of 18)	RBM25
chr17	74404182	74404582	401	*	6.66256	6.13805	7.04639	-0.789123	1.08206e-09	1.09198e-07	Intron (uc002jrm.4/63893, intron 1 of 17)	UBE2O
chr15	28876278	28876678	401	*	7.13436	6.68724	7.47521	-0.698687	1.08608e-09	1.09544e-07	Distal Intergenic	HERC2P9
chr20	62367101	62367501	401	*	6.81044	6.31587	7.17807	-0.76093	1.09735e-09	1.10623e-07	Promoter (<=1kb)	LIME1
chr1	27490017	27490417	401	*	9.00976	8.7622	9.22099	-0.427947	1.10395e-09	1.11229e-07	Distal Intergenic	SLC9A1
chr2	15958233	15958633	401	*	7.13372	6.66092	7.48923	-0.726662	1.10535e-09	1.11311e-07	Distal Intergenic	MYCN
chr18	77089094	77089494	401	*	6.69441	6.16213	7.08237	-0.799782	1.10682e-09	1.11401e-07	Exon (uc002lmv.1/374868, exon 13 of 13)	ATP9B
chr7	5556486	5556886	401	*	7.86749	7.51262	8.15207	-0.577472	1.10746e-09	1.11406e-07	Intron (uc003sop.1/uc003sop.1, intron 1 of 3)	FBXL18
chr14	33938252	33938652	401	*	7.14828	6.69056	7.49522	-0.709263	1.11044e-09	1.11647e-07	Intron (uc001wrs.3/64067, intron 4 of 11)	NPAS3
chr3	42013399	42013799	401	*	7.12908	6.6792	7.47151	-0.699514	1.11841e-09	1.12378e-07	Distal Intergenic	ULK4
chr9	117400147	117400547	401	*	6.28558	5.67657	6.71249	-0.884871	1.1189e-09	1.12378e-07	Intron (uc004bjd.4/203197, intron 7 of 8)	TMEM268
chr13	100403680	100404080	401	*	4.59162	5.34572	2.91779	2.18112	1.12479e-09	1.1291e-07	Intron (uc010tix.2/171425, intron 1 of 5)	MIR4306
chr2	2788105	2788505	401	*	7.58415	7.19882	7.88795	-0.618438	1.12924e-09	1.13298e-07	Distal Intergenic	MYT1L
chr12	4720603	4721003	401	*	5.83407	5.08227	6.32581	-1.0281	1.12987e-09	1.13301e-07	Intron (uc009zeh.1/8798, intron 13 of 13)	DYRK4
chr12	124833724	124834124	401	*	7.19111	6.76569	7.51924	-0.669251	1.13711e-09	1.13966e-07	Intron (uc010tbb.2/9612, intron 30 of 48)	NCOR2
chr6	68575948	68576348	401	*	6.22384	5.54072	6.68556	-0.966494	1.14081e-09	1.14277e-07	Distal Intergenic	ADGRB3
chr2	120741654	120742054	401	*	6.57323	6.01417	6.97514	-0.826865	1.14283e-09	1.1442e-07	3' UTR	EPB41L5
chr2	159712066	159712466	401	*	8.9062	8.66509	9.11273	-0.419169	1.14501e-09	1.14577e-07	Intron (uc031rpu.1/92196, intron 4 of 4)	DAPL1
chr19	48896116	48896516	401	*	7.00312	6.54532	7.35011	-0.71086	1.1491e-09	1.14926e-07	Promoter (1-2kb)	KDELR1
chr16	4937116	4937516	401	*	8.42462	8.12414	8.67318	-0.503903	1.15555e-09	1.15511e-07	Exon (uc002cyd.1/5493, exon 21 of 22)	UBN1
chr19	43636026	43636426	401	*	7.3015	6.88819	7.62239	-0.657255	1.17358e-09	1.17222e-07	Intron (uc010xwk.2/5675, intron 1 of 3)	PSG2
chr2	64609251	64609651	401	*	7.04824	6.57373	7.4047	-0.729888	1.17391e-09	1.17222e-07	Distal Intergenic	LGALSL
chr18	12890476	12890876	401	*	5.33003	5.92752	4.29178	1.30854	1.17651e-09	1.17421e-07	Distal Intergenic	PTPN2
chr22	32801459	32801859	401	*	8.00759	7.65576	8.29021	-0.573474	1.17806e-09	1.17514e-07	Intron (uc003amm.2/51493, intron 4 of 11)	RTCB
chr4	177380919	177381319	401	*	5.85537	6.35151	5.09308	1.03857	1.19063e-09	1.18706e-07	Distal Intergenic	SPCS3
chr13	98372852	98373252	401	*	5.84286	6.32976	5.10247	1.01732	1.20502e-09	1.20077e-07	Distal Intergenic	IPO5
chr20	40664220	40664620	401	*	5.38281	4.43085	5.95139	-1.22176	1.20724e-09	1.20235e-07	Distal Intergenic	PTPRT
chr12	115923016	115923416	401	*	4.5688	5.31441	2.93986	2.13658	1.20845e-09	1.20293e-07	Distal Intergenic	MIR620
chr2	188033206	188033606	401	*	7.65946	7.29346	7.95115	-0.592727	1.20929e-09	1.20313e-07	Distal Intergenic	CALCRL
chr11	72705935	72706335	401	*	7.07298	6.63087	7.41092	-0.693779	1.2105e-09	1.20371e-07	Intron (uc001oth.4/9873, intron 4 of 18)	FCHSD2
chr21	44598098	44598498	401	*	4.9563	3.75843	5.60161	-1.50063	1.22134e-09	1.21385e-07	Distal Intergenic	CRYAA
chr13	30551174	30551574	401	*	6.3617	6.80123	5.72645	0.907959	1.22393e-09	1.2158e-07	Distal Intergenic	LINC00544
chr11	2699952	2700352	401	*	7.56666	7.18522	7.86805	-0.61429	1.23427e-09	1.22538e-07	Exon (uc001lwp.3/10984, exon 1 of 1)	KCNQ1OT1
chr12	75944399	75944799	401	*	6.61246	6.04817	7.01705	-0.835637	1.23487e-09	1.22538e-07	Distal Intergenic	KRR1
chr11	133918531	133918931	401	*	7.04591	6.58467	7.39487	-0.716036	1.23652e-09	1.22638e-07	Distal Intergenic	LINC02731
chr19	12657064	12657464	401	*	7.37141	6.96722	7.6868	-0.643333	1.23949e-09	1.22868e-07	Intron (uc002mtx.4/163051, intron 1 of 3)	ZNF564
chr3	48695365	48695765	401	*	7.52986	7.84562	7.12505	0.648766	1.24015e-09	1.2287e-07	Intron (uc003cuf.1/1951, intron 3 of 55)	CELSR3
chr3	46558323	46558723	401	*	7.7839	8.06813	7.42958	0.582381	1.2487e-09	1.23652e-07	3' UTR	RTP3
chr9	133149314	133149714	401	*	8.15273	7.83792	8.411	-0.525492	1.25857e-09	1.24565e-07	Distal Intergenic	ASS1
chr1	20476390	20476790	401	*	6.16332	5.5002	6.6159	-0.9413	1.26044e-09	1.24685e-07	3' UTR	PLA2G2F
chr6	104953528	104953928	401	*	7.26174	6.83327	7.59166	-0.672102	1.26655e-09	1.25224e-07	Distal Intergenic	HACE1
chr1	154936774	154937174	401	*	8.53807	8.2477	8.77968	-0.488852	1.26884e-09	1.25323e-07	Promoter (2-3kb)	PYGO2
chr19	17966832	17967232	401	*	6.61898	6.09304	7.00358	-0.79205	1.26886e-09	1.25323e-07	Distal Intergenic	RPL18A
chr10	5692613	5693013	401	*	7.21678	6.78505	7.54863	-0.676137	1.27954e-09	1.26312e-07	Intron (uc001iig.2/79754, intron 3 of 5)	ASB13
chr5	86929117	86929517	401	*	6.02751	5.33651	6.49277	-0.967538	1.28189e-09	1.26478e-07	Distal Intergenic	CCNH
chr17	4790019	4790419	401	*	7.11906	6.65578	7.46917	-0.717901	1.28869e-09	1.27083e-07	Promoter (1-2kb)	MINK1
chr1	55143702	55144102	401	*	6.76776	7.16806	6.21182	0.823584	1.29482e-09	1.27622e-07	Intron (uc010ooc.1/374977, intron 8 of 14)	MROH7
chr1	16026674	16027074	401	*	8.24046	7.93705	8.49101	-0.510096	1.2974e-09	1.2781e-07	Intron (uc010obo.2/23207, intron 1 of 19)	PLEKHM2
chr6	131951240	131951640	401	*	8.74938	8.49509	8.96549	-0.440478	1.30003e-09	1.28002e-07	Promoter (1-2kb)	ENPP3
chr3	32816553	32816953	401	*	8.6896	8.42737	8.91141	-0.449407	1.3046e-09	1.28386e-07	Distal Intergenic	TRIM71
chr14	20262628	20263028	401	*	4.80824	5.47776	3.52004	1.63834	1.312e-09	1.29048e-07	Distal Intergenic	OR4M1
chr9	134811476	134811876	401	*	5.80842	5.0955	6.28342	-0.984732	1.31423e-09	1.292e-07	Intron (uc004cbe.2/9442, intron 4 of 7)	MED27
chr13	106570496	106570896	401	*	8.43029	8.67683	8.13274	0.501976	1.31682e-09	1.29388e-07	Distal Intergenic	LINC00343
chr8	9264353	9264753	401	*	6.34096	5.74403	6.76195	-0.871974	1.321e-09	1.29732e-07	Distal Intergenic	LOC157273
chr1	185912516	185912916	401	*	5.81657	5.05553	6.31219	-1.02977	1.3233e-09	1.29891e-07	Intron (uc001grq.1/83872, intron 11 of 106)	HMCN1
chr13	42041634	42042034	401	*	7.68434	7.97624	7.31801	0.595061	1.32441e-09	1.29932e-07	Intron (uc001uyi.2/28984, intron 3 of 4)	RGCC
chr15	91853184	91853584	401	*	7.21844	6.74761	7.57283	-0.727155	1.33638e-09	1.31039e-07	Distal Intergenic	SV2B
chr7	572618	573018	401	*	6.72887	6.21967	7.10447	-0.77456	1.34061e-09	1.31386e-07	Distal Intergenic	PDGFA-DT
chr7	47328004	47328404	401	*	8.11111	7.78198	8.37892	-0.545233	1.34228e-09	1.31482e-07	Intron (uc022acn.1/64759, intron 11 of 15)	TNS3
chr5	77630183	77630583	401	*	7.72305	7.3652	8.00954	-0.582719	1.34622e-09	1.318e-07	Distal Intergenic	SCAMP1
chr20	45972167	45972567	401	*	8.13228	7.81723	8.39071	-0.523329	1.35447e-09	1.32539e-07	Intron (uc002xst.1/23613, intron 1 of 19)	ZMYND8
chrX	43654720	43655120	401	*	7.72449	7.37014	8.00874	-0.578079	1.36558e-09	1.33558e-07	Exon (uc011mkx.2/4129, exon 7 of 14)	MAOB
chr7	100483473	100483873	401	*	8.10638	7.7838	8.36985	-0.534802	1.38103e-09	1.34999e-07	Exon (uc003uwy.2/51593, exon 12 of 20)	UFSP1
chr7	20784743	20785143	401	*	6.85965	6.37502	7.22177	-0.7408	1.38343e-09	1.35165e-07	Exon (uc010kuh.3/340273, exon 26 of 28)	ABCB5
chr20	59725638	59726038	401	*	4.95768	5.59091	3.80236	1.44676	1.39028e-09	1.35764e-07	Distal Intergenic	CDH4
chr18	13808289	13808689	401	*	5.09161	4.08472	5.67886	-1.27288	1.39752e-09	1.36402e-07	Distal Intergenic	MC5R
chrX	49186241	49186641	401	*	6.95122	6.4824	7.30448	-0.723026	1.39929e-09	1.36504e-07	Promoter (1-2kb)	GAGE8
chr2	234596849	234597249	401	*	6.59506	6.02491	7.00264	-0.842156	1.40036e-09	1.36538e-07	Intron (uc010zmv.1/54576, intron 1 of 4)	UGT1A6
chr2	42975099	42975499	401	*	7.31289	6.90967	7.62769	-0.64265	1.41067e-09	1.37473e-07	Intron (uc002rso.1/57504, intron 17 of 17)	OXER1
chr6	27890668	27891068	401	*	8.45744	8.17631	8.69262	-0.479581	1.41353e-09	1.37681e-07	Distal Intergenic	OR2B2
chr19	12647482	12647882	401	*	7.39976	6.98439	7.72189	-0.65922	1.41576e-09	1.37828e-07	Intron (uc002mtx.4/163051, intron 1 of 3)	ZNF564
chr13	25977196	25977596	401	*	7.8936	8.16699	7.55601	0.5585	1.41904e-09	1.38077e-07	Intron (uc001uqk.3/51761, intron 1 of 36)	ATP8A2
chr20	21190177	21190577	401	*	7.49037	7.09094	7.80286	-0.638823	1.42797e-09	1.38874e-07	Intron (uc002wsb.3/55857, intron 8 of 13)	KIZ
chr1	201399240	201399640	401	*	7.04183	6.596	7.38192	-0.695993	1.42949e-09	1.38951e-07	Promoter (<=1kb)	TNNI1
chr19	41223452	41223852	401	*	7.1539	6.72062	7.48666	-0.680006	1.43071e-09	1.38999e-07	Promoter (<=1kb)	ITPKC
chr16	3008318	3008718	401	*	8.88887	8.63357	9.10571	-0.440304	1.44399e-09	1.40218e-07	Distal Intergenic	KREMEN2
chr15	31326438	31326838	401	*	9.27033	9.0414	9.46786	-0.400829	1.44863e-09	1.40596e-07	Intron (uc001zfl.3/4308, intron 17 of 22)	MIR211
chr1	54499443	54499843	401	*	6.78227	6.27143	7.15877	-0.775079	1.45717e-09	1.41353e-07	Intron (uc001cwn.3/9528, intron 4 of 4)	TMEM59
chr5	14728395	14728795	401	*	7.61726	7.23152	7.92133	-0.621024	1.46107e-09	1.41659e-07	Intron (uc003jfm.4/56172, intron 8 of 11)	LOC100130744
chr1	115828421	115828821	401	*	6.74267	6.21632	7.12748	-0.786381	1.47682e-09	1.43113e-07	3' UTR	NGF
chr16	1923595	1923995	401	*	7.11098	6.65745	7.45552	-0.703216	1.47844e-09	1.43194e-07	Promoter (1-2kb)	MEIOB
chr3	193975150	193975550	401	*	6.67537	6.1537	7.05769	-0.785007	1.47916e-09	1.43194e-07	Distal Intergenic	LINC00887
chr1	187624893	187625293	401	*	5.78773	5.00663	6.29167	-1.05387	1.48135e-09	1.43333e-07	Distal Intergenic	PLA2G4A
chr16	970774	971174	401	*	8.78696	8.50943	9.01962	-0.470437	1.48525e-09	1.43637e-07	Intron (uc010bri.2/64788, intron 1 of 7)	LMF1
chr4	6105288	6105688	401	*	6.09442	5.42144	6.55153	-0.943796	1.49138e-09	1.44153e-07	Intron (uc010idb.1/152789, intron 3 of 20)	JAKMIP1
chr12	129069863	129070263	401	*	3.91775	4.81015	1.11919	3.31389	1.49209e-09	1.44153e-07	Intron (uc021rgn.1/92293, intron 3 of 8)	SLC15A4
chr12	52125422	52125822	401	*	7.24511	6.81915	7.57355	-0.668715	1.49339e-09	1.44205e-07	Intron (uc001ryw.4/6334, intron 12 of 26)	SCN8A
chr4	108168587	108168987	401	*	7.79005	7.44409	8.06888	-0.567087	1.49674e-09	1.44455e-07	Intron (uc010ilw.1/27123, intron 1 of 3)	DKK2
chr10	101353791	101354191	401	*	9.89582	9.7075	10.0624	-0.338283	1.5117e-09	1.45824e-07	Distal Intergenic	SLC25A28
chr19	33064726	33065126	401	*	7.56374	7.17011	7.87267	-0.628651	1.51284e-09	1.45861e-07	Distal Intergenic	PDCD5
chr17	15782815	15783215	401	*	4.02438	1.90628	4.84784	-2.69003	1.51549e-09	1.45987e-07	Distal Intergenic	ADORA2B
chr6	27132679	27133079	401	*	9.22565	9.00416	9.41762	-0.389858	1.51569e-09	1.45987e-07	Distal Intergenic	MIR3143
chr5	73230276	73230676	401	*	5.77103	6.28133	4.97429	1.07189	1.52701e-09	1.47003e-07	Intron (uc010izf.3/64283, intron 36 of 36)	ARHGEF28
chr14	56805672	56806072	401	*	7.29124	6.84396	7.63217	-0.693117	1.5305e-09	1.47265e-07	Distal Intergenic	PELI2
chr10	13348137	13348537	401	*	7.34045	6.93388	7.65726	-0.647435	1.54064e-09	1.48165e-07	Distal Intergenic	PHYH
chr2	20225298	20225698	401	*	7.78543	7.43346	8.06815	-0.57513	1.54819e-09	1.48816e-07	Distal Intergenic	MATN3
chr20	62122147	62122547	401	*	8.28249	7.9953	8.5219	-0.486694	1.55654e-09	1.49544e-07	Intron (uc002yfe.2/1917, intron 5 of 7)	EEF1A2
chr13	44815716	44816116	401	*	6.03391	6.49045	5.3622	0.941943	1.55931e-09	1.49734e-07	Distal Intergenic	SMIM2-IT1
chr14	51651305	51651705	401	*	8.19481	7.88611	8.44896	-0.514473	1.56217e-09	1.49933e-07	Distal Intergenic	TMX1
chr7	108456246	108456646	401	*	8.18761	7.86991	8.44782	-0.52695	1.56698e-09	1.50319e-07	Distal Intergenic	LINC02903
chr17	78132206	78132606	401	*	6.00129	5.31703	6.46352	-0.960007	1.57015e-09	1.50547e-07	Distal Intergenic	CARD14
chr12	25250939	25251339	401	*	8.71183	8.43777	8.94205	-0.464651	1.58704e-09	1.52089e-07	Intron (uc001rgh.3/4033, intron 14 of 20)	IRAG2
chr15	72197695	72198095	401	*	7.57298	7.19358	7.8731	-0.612208	1.59666e-09	1.52934e-07	Intron (uc002atl.5/4649, intron 19 of 41)	MYO9A
chr3	50264719	50265119	401	*	9.41509	9.18526	9.61328	-0.402331	1.60724e-09	1.5387e-07	Promoter (<=1kb)	GNAI2
chr14	102516584	102516984	401	*	7.95071	7.61441	8.22324	-0.552933	1.60929e-09	1.53923e-07	3' UTR	DYNC1H1
chr12	103495363	103495763	401	*	6.75982	6.24375	7.13913	-0.779179	1.60941e-09	1.53923e-07	Distal Intergenic	ASCL1
chr7	39252880	39253280	401	*	5.62359	4.84371	6.12702	-1.04348	1.63146e-09	1.55953e-07	Intron (uc003thb.2/11281, intron 5 of 10)	POU6F2-AS1
chr1	235669953	235670353	401	*	5.56313	4.65678	6.11547	-1.17132	1.63596e-09	1.56306e-07	Promoter (2-3kb)	B3GALNT2
chr13	113216618	113217018	401	*	6.74841	7.11932	6.24786	0.757575	1.64076e-09	1.56666e-07	Intron (uc001vse.1/10426, intron 3 of 21)	TUBGCP3
chr8	126449393	126449793	401	*	6.94962	6.47599	7.30559	-0.725621	1.64138e-09	1.56666e-07	3' UTR	TRIB1
chr5	81971819	81972219	401	*	9.14797	8.91141	9.35115	-0.41122	1.6466e-09	1.57035e-07	Distal Intergenic	MIR3977
chr4	47032628	47033028	401	*	7.16533	6.68782	7.52348	-0.731454	1.648e-09	1.57035e-07	Promoter (<=1kb)	GABRB1
chr1	205294541	205294941	401	*	7.39058	6.98325	7.70787	-0.647374	1.64837e-09	1.57035e-07	Distal Intergenic	NUAK2
chr3	112640991	112641391	401	*	6.35797	6.8	5.71746	0.913662	1.64928e-09	1.57035e-07	Distal Intergenic	CD200R1
chr2	70142115	70142515	401	*	7.96929	7.63765	8.23877	-0.548388	1.64937e-09	1.57035e-07	Promoter (<=1kb)	MXD1
chr19	15456804	15457204	401	*	8.06856	7.75215	8.3279	-0.528424	1.65829e-09	1.57805e-07	Distal Intergenic	BRD4
[truncated: 22,955 more rows]

## Sheet: IPS-MECP2insA DARs+Chipseeker
seqnames	start	end	width	strand	Conc	Conc_IPS812insA	Conc_IPScontrol	Fold	p.value	FDR	annotation	SYMBOL
chr19	2944827	2945227	401	*	8.42198	6.73954	9.17768	-2.4173	4.71899e-108	1.26579e-102	Promoter (<=1kb)	ZNF77
chr19	50724882	50725282	401	*	7.83178	4.80785	8.74025	-3.89558	5.00995e-101	6.7192e-96	Intron (uc002prq.1/79784, intron 3 of 41)	MYH14
chr19	12333574	12333974	401	*	8.65007	7.32671	9.3285	-1.99501	1.61751e-90	1.24405e-85	Intron (uc010dyq.2/uc010dyq.2, intron 1 of 1)	ZNF136
chr19	2900579	2900979	401	*	8.26898	6.60008	9.02216	-2.40324	1.85518e-90	1.24405e-85	Promoter (<=1kb)	ZNF57
chr19	12294722	12295122	401	*	8.42245	7.04679	9.11365	-2.05659	1.77921e-88	9.54492e-84	Intron (uc002mti.3/7695, intron 1 of 3)	ZNF136
chr19	58440100	58440500	401	*	8.1268	6.4423	8.88287	-2.41401	4.02855e-88	1.80099e-83	Intron (uc002qqs.1/147686, intron 3 of 5)	ZNF418
chr5	72308246	72308646	401	*	7.9028	6.16476	8.66852	-2.45855	7.22568e-78	2.76882e-73	Intron (uc011csk.1/115548, intron 6 of 10)	FCHO2
chr19	27793727	27794127	401	*	7.51665	4.6703	8.41269	-3.65827	3.06848e-70	1.02884e-65	Distal Intergenic	LINC00662
chr19	12365585	12365985	401	*	8.85725	7.94271	9.41256	-1.44876	3.13459e-67	9.34227e-63	Intron (uc002mtl.3/51710, intron 4 of 11)	ZNF44
chr1	244461214	244461614	401	*	8.26531	7.0887	8.90465	-1.80956	3.78258e-64	1.01462e-59	Distal Intergenic	C1orf100
chr19	6516150	6516550	401	*	7.73345	6.31004	8.43581	-2.10429	9.91929e-62	2.41881e-57	Distal Intergenic	TUBB4A
chr19	50658103	50658503	401	*	7.7506	2.68105	8.72895	-5.91657	5.44793e-61	1.13788e-56	Intron (uc002prp.1/126123, intron 5 of 6)	IZUMO2
chr19	50329221	50329621	401	*	7.54305	2.88281	8.51423	-5.47778	5.51476e-61	1.13788e-56	Intron (uc002ppw.2/81857, intron 3 of 17)	MED25
chr19	50511155	50511555	401	*	8.78893	7.85946	9.3496	-1.46111	1.8715e-60	3.58571e-56	Intron (uc002prg.2/51231, intron 4 of 14)	VRK3
chr5	179060141	179060541	401	*	7.99845	6.71448	8.66688	-1.93607	4.89761e-59	8.75803e-55	Distal Intergenic	HNRNPH1
chr19	52048670	52049070	401	*	7.10945	3.81006	8.03425	-4.14608	4.88355e-58	8.18709e-54	Distal Intergenic	SIGLEC6
chr19	50325674	50326074	401	*	6.93173	4.17965	7.82047	-3.60834	4.81678e-57	7.60015e-53	Intron (uc002ppw.2/81857, intron 3 of 17)	MED25
chr19	55156567	55156967	401	*	8.44228	7.48421	9.01299	-1.49884	8.55618e-57	1.27503e-52	Promoter (1-2kb)	LILRB4
chr19	50330631	50331031	401	*	7.1384	5.41542	7.90145	-2.43267	2.65184e-54	3.74375e-50	Promoter (2-3kb)	MED25
chr19	44259716	44260116	401	*	6.94767	3.96117	7.85366	-3.80879	7.32349e-54	9.82205e-50	Promoter (<=1kb)	SMG9
chr12	75390933	75391333	401	*	7.23598	5.59668	7.98357	-2.34109	7.27295e-52	9.28977e-48	Distal Intergenic	KCNC2
chr12	117580674	117581074	401	*	7.69189	8.29716	6.62918	1.64836	6.45424e-50	7.8693e-46	Distal Intergenic	TESC
chr1	2643079	2643479	401	*	6.85702	3.26927	7.79574	-4.42772	3.83536e-49	4.47293e-45	Intron (uc021oey.1/100287898, intron 4 of 6)	TTC34
chr19	2950553	2950953	401	*	8.37827	7.53423	8.90726	-1.33772	2.43425e-48	2.72062e-44	Distal Intergenic	ZNF77
chr5	178940911	178941311	401	*	8.047	7.06769	8.625	-1.52283	1.3987e-46	1.50072e-42	Distal Intergenic	RUFY1
chr1	30685350	30685750	401	*	8.80843	8.03668	9.3085	-1.23422	2.08131e-45	2.14723e-41	Distal Intergenic	MATN1-AS1
chr5	88268687	88269087	401	*	6.82073	4.70798	7.6435	-2.86313	3.00018e-45	2.98055e-41	Distal Intergenic	MEF2C
chr19	50608037	50608437	401	*	6.58886	3.07011	7.52451	-4.3324	9.24231e-43	8.85393e-39	Promoter (<=1kb)	SNAR-A3
chr14	103126960	103127360	401	*	7.9673	6.99114	8.54423	-1.5092	1.09887e-41	1.01639e-37	Intron (uc001ymb.4/23186, intron 2 of 11)	RCOR1
chr1	228059623	228060023	401	*	8.01197	7.13432	8.55373	-1.3823	1.15943e-41	1.03666e-37	Distal Intergenic	PRSS38
chr6	40184002	40184402	401	*	7.20654	5.77005	7.91189	-2.08649	1.64127e-40	1.42015e-36	Distal Intergenic	LINC00951
chr3	110971163	110971563	401	*	6.32507	7.15045	4.19223	2.87875	2.00072e-40	1.67706e-36	Distal Intergenic	NECTIN3
chr14	105490839	105491239	401	*	9.82439	9.24566	10.2363	-0.963323	5.31694e-40	4.32177e-36	Distal Intergenic	CDCA4
chr19	8832543	8832943	401	*	8.83503	8.11042	9.31513	-1.16303	1.49366e-39	1.17838e-35	Distal Intergenic	OR2Z1
chr19	3276405	3276805	401	*	9.33804	8.68969	9.78376	-1.0611	2.19033e-39	1.67863e-35	Promoter (2-3kb)	CELF5
chr19	50476241	50476641	401	*	8.06424	7.2337	8.58798	-1.3082	2.83931e-39	2.11555e-35	3' UTR	SIGLEC16
chr1	10694564	10694964	401	*	7.80811	6.86881	8.37225	-1.45855	4.77213e-38	3.45959e-34	Distal Intergenic	CASZ1
chr6	27873298	27873698	401	*	6.36763	3.8078	7.23979	-3.32758	6.17238e-38	4.35696e-34	Distal Intergenic	OR2B2
chr19	50556601	50557001	401	*	6.76819	2.28849	7.73549	-5.28789	8.01133e-38	5.51003e-34	Promoter (2-3kb)	ZNF473CR
chr3	49554478	49554878	401	*	8.0882	7.27687	8.60435	-1.28743	1.02019e-37	6.84127e-34	Intron (uc021wxz.1/1605, intron 2 of 2)	BSN-DT
chr6	27872141	27872541	401	*	7.55626	6.54862	8.14376	-1.55996	1.10866e-37	7.25319e-34	Distal Intergenic	OR2B2
chr19	36182671	36183071	401	*	7.16175	7.83792	5.84737	1.95191	1.19207e-37	7.61317e-34	Distal Intergenic	UPK1A-AS1
chr17	12665617	12666017	401	*	7.48239	6.43173	8.08385	-1.61292	3.11448e-37	1.94281e-33	Intron (uc002gnn.2/93649, intron 12 of 12)	MYOCD
chr19	17340513	17340913	401	*	8.36952	7.63603	8.85345	-1.16983	1.11925e-36	6.8232e-33	Distal Intergenic	OCEL1
chr1	27351118	27351518	401	*	9.17483	8.62378	9.5726	-0.920482	1.46518e-36	8.73359e-33	Intron (uc021ojq.1/uc021ojq.1, intron 1 of 1)	TENT5B
chr19	42243016	42243416	401	*	9.90115	9.43219	10.2545	-0.802073	2.38714e-36	1.39198e-32	Distal Intergenic	CEACAM6
chr19	6737512	6737912	401	*	9.8272	9.39692	10.1582	-0.743939	8.285e-36	4.72834e-32	Promoter (<=1kb)	GPR108
chr14	24310661	24311061	401	*	6.39678	3.4986	7.29662	-3.63214	4.74829e-35	2.65344e-31	Distal Intergenic	DHRS4
chr19	3006078	3006478	401	*	7.73379	6.82393	8.28741	-1.40859	1.98564e-34	1.08697e-30	Exon (uc010xhb.2/7089, exon 11 of 16)	TLE2
chr19	7829667	7830067	401	*	9.94635	9.48395	10.296	-0.7905	7.57537e-34	4.06394e-30	Promoter (1-2kb)	CLEC4M
chr13	97432955	97433355	401	*	9.63579	9.14948	9.99885	-0.825766	1.76523e-33	9.28422e-30	Intron (uc001vmw.4/266722, intron 1 of 1)	LINC00359
chr19	6674864	6675264	401	*	6.28941	4.23162	7.10483	-2.76448	5.04594e-33	2.60287e-29	Distal Intergenic	TNFSF14
chr19	11848519	11848919	401	*	6.22134	3.75575	7.08445	-3.1718	5.15732e-33	2.61013e-29	Promoter (<=1kb)	ZNF823
chr19	50909409	50909809	401	*	9.04187	8.52437	9.42196	-0.86986	7.28708e-33	3.61971e-29	Exon (uc002psb.5/5424, exon 11 of 27)	POLD1
chr2	113235293	113235693	401	*	6.152	3.73907	7.00976	-3.13454	2.35814e-32	1.15006e-28	Distal Intergenic	TTL
chr5	61162296	61162696	401	*	6.23634	3.85889	7.09038	-3.09727	3.34107e-32	1.60034e-28	Distal Intergenic	C5orf64
chr2	218860897	218861297	401	*	7.98428	7.22771	8.47802	-1.20333	4.48658e-32	2.11132e-28	Intron (uc010fvk.1/7145, intron 1 of 18)	TNS1
chr19	6551896	6552296	401	*	6.12319	2.88692	7.04454	-3.95611	4.68529e-32	2.16682e-28	Distal Intergenic	TNFSF9
chr11	75554464	75554864	401	*	7.86866	7.0888	8.37209	-1.22871	1.36529e-31	6.20707e-28	Intron (uc001oxc.3/7405, intron 1 of 14)	UVRAG
chr1	173669502	173669902	401	*	6.53566	4.81889	7.2976	-2.42928	6.5868e-31	2.94467e-27	Distal Intergenic	KLHL20
chr10	38094109	38094509	401	*	7.15305	6.04374	7.77268	-1.68493	8.84099e-31	3.88763e-27	Intron (uc031pue.1/57209, intron 6 of 6)	ZNF33BP1
chr12	43758669	43759069	401	*	7.94302	7.18794	8.43614	-1.197	1.63263e-30	7.06333e-27	Intron (uc010skx.2/80070, intron 37 of 38)	ADAMTS20
chr3	146544461	146544861	401	*	7.52231	6.63084	8.06921	-1.39026	1.68032e-30	7.15429e-27	Distal Intergenic	PLSCR5
chr19	6730468	6730868	401	*	8.32856	7.6509	8.78781	-1.08182	2.25657e-30	9.45764e-27	Promoter (1-2kb)	GPR108
chr20	59751037	59751437	401	*	6.17655	2.36418	7.12426	-4.54951	3.74523e-30	1.54554e-26	Distal Intergenic	CDH4
chr19	14117689	14118089	401	*	9.31137	8.59477	9.78798	-1.1382	4.00545e-30	1.62788e-26	Promoter (<=1kb)	RFX1
chr19	56121362	56121762	401	*	9.30968	8.84215	9.66221	-0.791318	4.55371e-30	1.82307e-26	Distal Intergenic	ZNF865
chr6	117602347	117602747	401	*	7.78398	6.90457	8.32639	-1.36324	5.57569e-30	2.1994e-26	Distal Intergenic	VGLL2
chr2	156319788	156320188	401	*	6.61188	5.2306	7.30442	-2.02428	7.10707e-30	2.76284e-26	Distal Intergenic	KCNJ3
chr12	89345738	89346138	401	*	8.0009	7.28209	8.47847	-1.136	7.33447e-30	2.81051e-26	Distal Intergenic	LINC02458
chr19	20999660	21000060	401	*	8.22766	7.50719	8.70595	-1.1423	8.14833e-30	3.07839e-26	Distal Intergenic	ZNF85
chr5	95961846	95962246	401	*	9.50843	9.06876	9.84494	-0.750952	9.32543e-30	3.47416e-26	Distal Intergenic	CAST
chr20	59940157	59940557	401	*	7.02984	1.28862	8.0163	-6.36003	9.53424e-30	3.5033e-26	Intron (uc002ybn.2/1002, intron 2 of 15)	CDH4
chr17	76613130	76613530	401	*	6.71308	5.50957	7.35997	-1.79691	1.07742e-29	3.90543e-26	Distal Intergenic	DNAH17
chr19	6590768	6591168	401	*	6.17848	4.28558	6.96986	-2.60037	1.31268e-29	4.69474e-26	Promoter (<=1kb)	CD70
chr8	28890058	28890458	401	*	10.0943	9.70072	10.4032	-0.684331	1.93564e-29	6.83163e-26	Intron (uc010lvd.3/79618, intron 6 of 8)	HMBOX1
chr1	5745750	5746150	401	*	7.03349	5.96936	7.63921	-1.6235	2.95943e-29	1.03093e-25	Distal Intergenic	NA
chr19	11346254	11346654	401	*	9.47102	9.02628	9.81048	-0.758089	3.3945e-29	1.16734e-25	Promoter (1-2kb)	ANGPTL8
chr3	147377848	147378248	401	*	8.57059	7.9959	8.98047	-0.941933	3.73805e-29	1.26921e-25	Distal Intergenic	ZIC1
chr5	150904749	150905149	401	*	6.22033	2.60531	7.16022	-4.37388	4.0596e-29	1.36115e-25	Intron (uc003lud.4/2196, intron 5 of 10)	FAT2
chr3	61966216	61966616	401	*	6.6523	7.34906	5.25312	2.05704	5.12178e-29	1.69609e-25	Intron (uc003dlb.3/5793, intron 2 of 29)	PTPRG
chr17	12731095	12731495	401	*	7.04032	5.98329	7.6438	-1.61444	7.26808e-29	2.3775e-25	Intron (uc002gnr.4/9912, intron 1 of 20)	ARHGAP44
chr1	205444954	205445354	401	*	9.18268	8.6889	9.54987	-0.831171	7.42393e-29	2.39922e-25	Distal Intergenic	MIR135B
chr6	27814707	27815107	401	*	8.59641	8.03678	8.99862	-0.918534	8.25545e-29	2.63618e-25	Intron (uc003njt.1/uc003njt.1, intron 2 of 2)	H2BC15
chr19	11813973	11814373	401	*	8.48254	7.90361	8.89456	-0.948134	9.90179e-29	3.1247e-25	Distal Intergenic	ZNF833P
chr17	72030400	72030800	401	*	8.3973	7.75898	8.83829	-1.02708	1.9628e-28	6.12199e-25	Distal Intergenic	RPL38
chr19	12194795	12195195	401	*	6.11665	2.80299	7.04221	-4.07918	2.19184e-28	6.75776e-25	Distal Intergenic	ZNF788P
chr12	53938489	53938889	401	*	7.37273	6.49351	7.91508	-1.35554	5.09925e-28	1.55431e-24	Intron (uc010sok.1/11016, intron 3 of 12)	LOC100652999
chr19	12401082	12401482	401	*	7.7752	7.01752	8.26941	-1.18829	5.21248e-28	1.57097e-24	Intron (uc002mtl.3/51710, intron 2 of 11)	ZNF44
chr13	110712873	110713273	401	*	9.76647	9.3614	10.0824	-0.699613	8.07935e-28	2.40795e-24	Distal Intergenic	COL4A1
chr19	53867470	53867870	401	*	9.371	8.9241	9.71171	-0.760747	1.12623e-27	3.31972e-24	Promoter (1-2kb)	ZNF525
chr12	53379693	53380093	401	*	10.2031	9.80698	10.5135	-0.686713	1.26436e-27	3.68634e-24	Distal Intergenic	EIF4B
chr5	141475712	141476112	401	*	8.07881	7.39399	8.54131	-1.09242	1.62195e-27	4.67809e-24	Distal Intergenic	NDFIP1
chr3	48656364	48656764	401	*	8.21594	7.55928	8.66554	-1.05477	1.99598e-27	5.69564e-24	Promoter (2-3kb)	TMEM89
chr4	77332863	77333263	401	*	6.61012	5.21782	7.30526	-2.04439	2.9477e-27	8.32289e-24	Distal Intergenic	CCDC158
chr6	27807894	27808294	401	*	8.73236	8.18692	9.12722	-0.900368	3.19782e-27	8.93506e-24	Promoter (1-2kb)	H2BC15
chr19	2841180	2841580	401	*	8.45377	7.86467	8.87088	-0.961393	3.33349e-27	9.21808e-24	Promoter (<=1kb)	ZNF555
chr9	79571573	79571973	401	*	9.68966	9.2771	10.0101	-0.711363	3.84031e-27	1.05113e-23	Distal Intergenic	PRUNE2
chr19	36331626	36332026	401	*	8.44376	7.87466	8.8508	-0.94225	4.20621e-27	1.13964e-23	Promoter (1-2kb)	NPHS1
chr11	131904758	131905158	401	*	7.90248	7.18299	8.38035	-1.13785	4.54381e-27	1.2188e-23	Intron (uc001qgm.3/50863, intron 2 of 7)	NTM
chr5	152812005	152812405	401	*	6.14199	4.10921	6.95397	-2.72362	4.74112e-27	1.25914e-23	Distal Intergenic	GRIA1
chr17	2871220	2871620	401	*	8.10912	7.45724	8.55649	-1.0526	5.2152e-27	1.37146e-23	Intron (uc010ckd.3/23108, intron 8 of 24)	OR1D5
chr19	3284872	3285272	401	*	9.08714	8.61982	9.43956	-0.78947	5.48486e-27	1.42838e-23	Exon (uc002lxl.2/60680, exon 9 of 12)	CELF5
chr1	144412506	144412906	401	*	7.27621	6.34891	7.8361	-1.4109	6.94356e-27	1.79086e-23	Intron (uc010oxn.2/728841, intron 15 of 18)	PPIAL4A
chr19	14006363	14006763	401	*	9.61514	9.19499	9.94012	-0.719611	8.37459e-27	2.13938e-23	Promoter (2-3kb)	BRME1
chr12	132275116	132275516	401	*	6.10541	2.01263	7.06251	-4.82024	8.68393e-27	2.19748e-23	Intron (uc001uja.2/6433, intron 15 of 17)	MMP17
chr10	16817343	16817743	401	*	9.00988	8.53071	9.36895	-0.805734	9.67521e-27	2.42544e-23	Intron (uc001iok.3/6251, intron 2 of 7)	RSU1
chr16	30370666	30371066	401	*	10.0924	9.70559	10.3972	-0.672244	1.1613e-26	2.88427e-23	Promoter (<=1kb)	TBC1D10B
chr10	14185515	14185915	401	*	8.24822	7.5936	8.69686	-1.04919	1.19389e-26	2.938e-23	Intron (uc001ims.3/55691, intron 2 of 24)	FRMD4A
chr10	74826191	74826591	401	*	10.2991	9.89442	10.6148	-0.697455	1.39289e-26	3.39654e-23	Intron (uc021ptj.1/5033, intron 4 of 13)	P4HA1
chr2	37196322	37196722	401	*	5.90228	3.68788	6.73782	-2.97675	1.44423e-26	3.49001e-23	Promoter (2-3kb)	STRN
chr20	59783021	59783421	401	*	5.98285	2.20302	6.92935	-4.43866	1.5129e-26	3.62332e-23	Distal Intergenic	CDH4
chr20	31968359	31968759	401	*	8.37533	7.80043	8.78531	-0.935059	2.07535e-26	4.92638e-23	Intron (uc002wyy.4/51654, intron 7 of 13)	CDK5RAP1
chr17	7403980	7404380	401	*	9.67025	9.27883	9.97782	-0.678546	2.09825e-26	4.93703e-23	Exon (uc002ghf.4/5430, exon 11 of 29)	POLR2A
chr1	79006516	79006916	401	*	6.70581	5.43512	7.37078	-1.87418	2.74754e-26	6.40856e-23	Downstream (<=300bp)	PTGFR
chr3	4493019	4493419	401	*	9.64282	9.22917	9.96391	-0.709958	2.82004e-26	6.52095e-23	Intron (uc003bps.2/285362, intron 2 of 12)	SUMF1
chr17	4967244	4967644	401	*	10.112	9.72076	10.4195	-0.680302	3.07737e-26	7.05516e-23	Distal Intergenic	SLC52A1
chr19	6530805	6531205	401	*	6.94765	5.86523	7.55907	-1.63872	3.55195e-26	8.07419e-23	Promoter (<=1kb)	TNFSF9
chr2	236159318	236159718	401	*	7.95808	7.24745	8.43207	-1.11752	4.09152e-26	9.16225e-23	Distal Intergenic	AGAP1
chr19	11766788	11767188	401	*	7.7286	7.00465	8.20842	-1.13492	4.09892e-26	9.16225e-23	Intron (uc002msl.4/401898, intron 6 of 9)	ZNF833P
chr19	55339426	55339826	401	*	10.2434	9.85173	10.5512	-0.679123	5.31765e-26	1.17882e-22	Intron (uc010yfj.2/3809, intron 1 of 3)	KIR2DS4
chr17	79839277	79839677	401	*	7.85107	7.16181	8.31556	-1.09882	5.74026e-26	1.26208e-22	Distal Intergenic	ALYREF
chr6	31815087	31815487	401	*	8.65704	8.15178	9.0305	-0.848376	5.93264e-26	1.29377e-22	Distal Intergenic	SNORD52
chr19	50728367	50728767	401	*	6.85264	1.02045	7.83992	-6.37047	6.29162e-26	1.35095e-22	Intron (uc002prq.1/79784, intron 6 of 41)	MYH14
chr11	66568392	66568792	401	*	6.11665	4.02264	6.93695	-2.79506	6.29558e-26	1.35095e-22	Exon (uc010rpl.3/79703, exon 6 of 15)	C11orf80
chr20	59571535	59571935	401	*	5.79957	2.92099	6.69799	-3.5174	1.01829e-25	2.16779e-22	Distal Intergenic	CDH4
chr1	143735856	143736256	401	*	6.19116	4.65899	6.91733	-2.18594	1.27188e-25	2.68631e-22	Intron (uc001ejp.3/100286793, intron 1 of 3)	NA
chr12	45727471	45727871	401	*	8.89558	8.42985	9.24709	-0.789123	1.46434e-25	3.06864e-22	Intron (uc031qha.1/196527, intron 2 of 17)	ANO6
chr4	73998664	73999064	401	*	6.88189	5.70368	7.52168	-1.76967	1.49952e-25	3.11801e-22	Intron (uc003hgo.3/26057, intron 16 of 33)	ANKRD17
chr2	174771759	174772159	401	*	8.26009	7.61768	8.70302	-1.0285	1.54202e-25	3.18171e-22	3' UTR	SP3
chr19	9309621	9310021	401	*	8.32571	7.72509	8.74851	-0.977826	1.58075e-25	3.23673e-22	Distal Intergenic	OR7D2
chr11	59615719	59616119	401	*	9.68565	9.27412	10.0055	-0.707272	1.77656e-25	3.61011e-22	Promoter (2-3kb)	CBLIF
chr5	151771508	151771908	401	*	10.0383	9.67592	10.3276	-0.634421	1.92357e-25	3.87945e-22	3' UTR	NMUR2
chr19	6533816	6534216	401	*	6.07253	4.35022	6.83546	-2.41034	2.05549e-25	4.11457e-22	Promoter (2-3kb)	TNFSF9
chr12	117685524	117685924	401	*	6.82914	7.42186	5.80559	1.56343	2.22429e-25	4.41948e-22	Intron (uc021ren.1/4842, intron 16 of 27)	NOS1
chr17	81395134	81395534	401	*	9.16021	8.73645	9.48734	-0.726931	2.72843e-25	5.38131e-22	Distal Intergenic	RPL23AP87
chr11	46121242	46121642	401	*	7.59177	6.84732	8.08039	-1.16165	2.89205e-25	5.66238e-22	Intron (uc001ncb.4/51317, intron 1 of 17)	PHF21A
chr2	44168330	44168730	401	*	9.9707	9.6155	10.2555	-0.623434	3.8036e-25	7.39314e-22	Intron (uc002rtr.2/10128, intron 23 of 37)	LRPPRC
chr8	66667157	66667557	401	*	9.88352	9.46319	10.2086	-0.719617	5.10599e-25	9.85325e-22	Intron (uc003xvp.3/5150, intron 3 of 12)	PDE7A
chr15	97960277	97960677	401	*	9.51507	9.11491	9.82801	-0.69149	5.34431e-25	1.02395e-21	Distal Intergenic	LINC00923
chr1	148263509	148263909	401	*	8.63032	8.11177	9.01098	-0.860262	5.8969e-25	1.12181e-21	Exon (uc021owb.1/25832, exon 8 of 22)	NBPF14
chr7	64307230	64307630	401	*	6.23024	1.6316	7.20015	-5.2227	6.21569e-25	1.17413e-21	Intron (uc031sxn.1/7697, intron 2 of 2)	ZNF273
chr19	7869990	7870390	401	*	7.70061	6.91957	8.20452	-1.20792	6.33715e-25	1.1887e-21	Distal Intergenic	CLEC4GP1
chr14	64540310	64540710	401	*	9.72801	9.31214	10.0504	-0.715073	6.65496e-25	1.23374e-21	Promoter (<=1kb)	SYNE2
chr17	58631562	58631962	401	*	7.74991	7.0433	8.22213	-1.11051	6.66926e-25	1.23374e-21	Distal Intergenic	APPBP2
chr6	27146833	27147233	401	*	8.91246	8.45354	9.2601	-0.779489	9.53178e-25	1.7512e-21	Distal Intergenic	MIR3143
chr1	145281075	145281475	401	*	7.74192	6.98222	8.23698	-1.17414	1.24281e-24	2.26778e-21	5' UTR	NBPF10
chr16	56747485	56747885	401	*	6.49785	7.19077	5.11495	2.00504	1.34409e-24	2.42274e-21	Distal Intergenic	NUP93
chr19	6424930	6425330	401	*	10.0155	9.58247	10.3481	-0.737839	1.34579e-24	2.42274e-21	Promoter (<=1kb)	KHSRP
chr12	50084943	50085343	401	*	8.53871	7.99167	8.9344	-0.891525	1.70422e-24	3.04752e-21	Intron (uc001ruv.1/91010, intron 1 of 25)	FMNL3
chr1	59814413	59814813	401	*	8.79044	8.29805	9.15686	-0.825219	1.9472e-24	3.45898e-21	Intron (uc001czg.2/55277, intron 3 of 8)	FGGY
chr14	59188383	59188783	401	*	9.44357	9.02753	9.76609	-0.715311	2.09869e-24	3.70355e-21	Distal Intergenic	DACT1
chr6	27132679	27133079	401	*	9.08991	8.66518	9.41762	-0.725198	2.14324e-24	3.75745e-21	Distal Intergenic	MIR3143
chr12	132283246	132283646	401	*	5.72612	2.72498	6.63308	-3.66069	2.36102e-24	4.11238e-21	Exon (uc001uja.2/6433, exon 17 of 18)	MMP17
chr1	23598455	23598855	401	*	8.71212	8.22593	9.07511	-0.814362	2.61264e-24	4.52129e-21	Distal Intergenic	HNRNPR
chr15	74760217	74760617	401	*	7.91158	7.23026	8.37248	-1.0672	2.8623e-24	4.92158e-21	Intron (uc002aya.3/440288, intron 2 of 3)	UBL7-DT
chr11	106077220	106077620	401	*	9.93339	9.54043	10.2419	-0.681205	2.98154e-24	5.09395e-21	Distal Intergenic	AASDHPPT
chr15	49046400	49046800	401	*	8.99661	8.55039	9.33693	-0.761193	3.08021e-24	5.22922e-21	Intron (uc001zwy.3/22995, intron 20 of 25)	CEP152
chr1	243255379	243255779	401	*	9.21279	8.76914	9.55161	-0.753879	3.11235e-24	5.25056e-21	Exon (uc001hzq.2/731275, exon 5 of 18)	LINC01347
chr19	36151240	36151640	401	*	6.16466	4.45728	6.9249	-2.38935	3.18319e-24	5.3365e-21	Distal Intergenic	UPK1A
chr15	75451834	75452234	401	*	10.052	9.6447	10.3692	-0.699869	3.6001e-24	5.99795e-21	Distal Intergenic	C15orf39
chr12	121918337	121918737	401	*	6.54244	7.21182	5.2548	1.90293	4.12402e-24	6.82841e-21	Intron (uc001uar.3/84678, intron 2 of 13)	KDM2B
chr20	59515613	59516013	401	*	5.82206	3.81489	6.63043	-2.67886	4.26457e-24	7.0178e-21	Distal Intergenic	CDH4
chr3	9396858	9397258	401	*	9.64388	9.26994	9.94057	-0.650385	4.52871e-24	7.40703e-21	Intron (uc003brm.3/440944, intron 2 of 2)	THUMPD3
chr14	44961841	44962241	401	*	9.51738	9.13822	9.81735	-0.656106	4.9873e-24	8.10766e-21	Distal Intergenic	FSCB
chr11	65859325	65859725	401	*	9.71902	9.32039	10.031	-0.688636	5.56044e-24	8.98493e-21	Intron (uc001ogz.1/55690, intron 1 of 6)	PACS1
chr11	61971843	61972243	401	*	8.53809	8.04086	8.90718	-0.831022	5.62415e-24	9.00268e-21	Distal Intergenic	SCGB2A1
chr7	151057918	151058318	401	*	9.69929	9.33502	9.98988	-0.635755	5.63855e-24	9.00268e-21	Exon (uc003wjy.3/51667, exon 7 of 8)	NUB1
chr12	130162266	130162666	401	*	7.15587	6.24167	7.71106	-1.37371	5.94733e-24	9.43951e-21	Intron (uc009zyl.1/121256, intron 2 of 8)	TMEM132D
chr12	6663066	6663466	401	*	8.39056	7.87207	8.77117	-0.860464	6.03871e-24	9.52817e-21	Promoter (1-2kb)	IFFO1
chr19	29213013	29213413	401	*	7.06194	6.13985	7.61996	-1.39498	7.36771e-24	1.15571e-20	Intron (uc002nsa.2/uc002nsa.2, intron 5 of 9)	LINC00906
chr5	96662039	96662439	401	*	8.28459	7.71546	8.69164	-0.926137	7.98848e-24	1.2458e-20	Distal Intergenic	RIOK2
chr4	158671911	158672311	401	*	9.31795	8.91748	9.63107	-0.693116	8.62742e-24	1.33767e-20	Distal Intergenic	LINC02433
chr22	43011022	43011422	401	*	6.838	7.44506	5.76961	1.61308	9.89032e-24	1.52467e-20	Promoter (<=1kb)	RNU12
chr11	72793889	72794289	401	*	8.83308	8.3752	9.18012	-0.778018	1.03908e-23	1.59266e-20	Intron (uc001oth.4/9873, intron 2 of 18)	FCHSD2
chr19	20052105	20052505	401	*	10.1013	9.68564	10.4236	-0.712137	1.13662e-23	1.73227e-20	Distal Intergenic	ZNF93
chr17	74873027	74873427	401	*	9.19192	8.79428	9.50331	-0.685512	1.25821e-23	1.90676e-20	Intron (uc002jtg.4/146664, intron 2 of 2)	MGAT5B
chr6	27893054	27893454	401	*	8.91417	8.47058	9.25297	-0.755795	1.28083e-23	1.93012e-20	Distal Intergenic	OR2B2
chr1	156767141	156767541	401	*	9.55077	9.15523	9.86087	-0.683947	1.33655e-23	2.00284e-20	Intron (uc001fqa.3/5546, intron 6 of 6)	NTRK1
chr8	109539436	109539836	401	*	9.35468	8.93481	9.6795	-0.717906	1.38771e-23	2.06795e-20	Distal Intergenic	EMC2
chr12	6689446	6689846	401	*	8.75283	8.27886	9.10899	-0.795097	1.41893e-23	2.10279e-20	Promoter (<=1kb)	SCARNA11
chr6	26043602	26044002	401	*	8.41939	7.88044	8.81086	-0.884294	1.43178e-23	2.11018e-20	Promoter (<=1kb)	H2BC3
chr20	59519387	59519787	401	*	5.75368	3.64662	6.5757	-2.77574	1.46699e-23	2.15025e-20	Distal Intergenic	CDH4
chr3	167734860	167735260	401	*	10.0158	9.63822	10.3147	-0.656404	1.54041e-23	2.23676e-20	Intron (uc003ffe.2/27333, intron 14 of 15)	GOLIM4
chr8	77000069	77000469	401	*	9.03569	8.61059	9.36363	-0.723817	1.54269e-23	2.23676e-20	Distal Intergenic	HNF4G
chr5	5422071	5422471	401	*	9.11207	8.64446	9.46465	-0.786152	1.66496e-23	2.40107e-20	Promoter (<=1kb)	ICE1
chr9	134067857	134068257	401	*	8.22336	7.62712	8.644	-0.962559	1.71423e-23	2.4589e-20	Promoter (<=1kb)	NUP214
chr5	181109597	181109997	401	*	7.00861	6.11849	7.55501	-1.36472	1.80824e-23	2.57996e-20	Distal Intergenic	OR4F16
chr5	142280123	142280523	401	*	7.43898	6.67561	7.93558	-1.18424	2.04882e-23	2.90774e-20	Intron (uc003lmt.3/23092, intron 6 of 22)	ARHGAP26-AS1
chr19	41263833	41264233	401	*	9.65954	9.28513	9.95653	-0.6511	2.11613e-23	2.98746e-20	Intron (uc002ooz.3/6626, intron 2 of 5)	SNRPA
chr6	98848130	98848530	401	*	5.98987	4.25653	6.75477	-2.38551	2.23132e-23	3.1336e-20	Distal Intergenic	MIR2113
chr13	110715395	110715795	401	*	9.86273	9.48828	10.1597	-0.648568	2.74148e-23	3.82999e-20	Distal Intergenic	COL4A1
chr5	103120055	103120455	401	*	9.06576	8.62495	9.40294	-0.748772	2.80799e-23	3.90258e-20	Distal Intergenic	NUDT12
chr17	7307132	7307532	401	*	9.23868	8.83223	9.55544	-0.695459	2.86443e-23	3.9605e-20	Promoter (<=1kb)	TMEM256-PLSCR3
chr5	141484796	141485196	401	*	7.90155	7.26436	8.342	-1.01345	2.94443e-23	4.05023e-20	Distal Intergenic	NDFIP1
chr19	53978293	53978693	401	*	9.63733	9.27316	9.92786	-0.636971	3.03658e-23	4.15568e-20	Intron (uc002qbu.2/126017, intron 1 of 3)	ZNF813
chr12	88141977	88142377	401	*	9.27081	8.8112	9.61884	-0.773589	3.21604e-23	4.37895e-20	Distal Intergenic	MKRN9P
chr20	59933955	59934355	401	*	6.22489	1.19642	7.20262	-5.5627	3.65155e-23	4.94682e-20	Intron (uc002ybn.2/1002, intron 2 of 15)	CDH4
chr5	14216867	14217267	401	*	6.61294	7.24471	5.46267	1.71851	3.6712e-23	4.94845e-20	Intron (uc003jff.3/7204, intron 1 of 56)	TRIO
chr12	4025513	4025913	401	*	8.64941	8.12963	9.03072	-0.858953	4.93049e-23	6.61263e-20	Distal Intergenic	PARP11
chr17	49508506	49508906	401	*	8.33434	7.78204	8.73277	-0.901925	5.05552e-23	6.74658e-20	Distal Intergenic	UTP18
chr5	140401432	140401832	401	*	9.94451	9.58322	10.2332	-0.631593	5.18789e-23	6.88896e-20	Distal Intergenic	PCDHB1
chr7	71131336	71131736	401	*	7.48894	6.72461	7.98594	-1.19002	5.2655e-23	6.95756e-20	Intron (uc003tvy.4/64409, intron 7 of 10)	MIR3914-1
chr12	130514046	130514446	401	*	6.68312	5.61609	7.28975	-1.59277	5.41584e-23	7.12114e-20	Distal Intergenic	LINC02418
chr5	2751528	2751928	401	*	7.99937	7.40586	8.41866	-0.954148	5.9336e-23	7.76388e-20	Promoter (<=1kb)	IRX2
chr7	1418463	1418863	401	*	7.59339	6.85589	8.07904	-1.13691	6.15214e-23	8.01074e-20	Distal Intergenic	MICALL2
chr13	72727577	72727977	401	*	8.81267	8.36004	9.15668	-0.764274	6.94624e-23	9.00105e-20	Distal Intergenic	DACH1
chr1	186375200	186375600	401	*	9.38634	8.98182	9.70193	-0.693871	7.62911e-23	9.83839e-20	3' UTR	NA
chr17	48816985	48817385	401	*	9.36743	8.96905	9.67927	-0.688347	8.15255e-23	1.04631e-19	Intron (uc002isp.2/51747, intron 4 of 8)	LUC7L3
chr16	630683	631083	401	*	8.7386	8.26916	9.09222	-0.790718	9.07862e-23	1.15962e-19	Promoter (<=1kb)	PIGQ
chr22	42500266	42500666	401	*	7.37	6.54397	7.89197	-1.26269	9.90559e-23	1.25925e-19	Intron (uc021wqj.1/100132273, intron 3 of 4)	NDUFA6-DT
chr12	132445919	132446319	401	*	5.66013	3.38817	6.50247	-2.97463	1.03743e-22	1.31261e-19	Promoter (<=1kb)	EP400
chr1	236503191	236503591	401	*	7.66692	6.97475	8.13271	-1.07937	1.29452e-22	1.63021e-19	Distal Intergenic	EDARADD
chr11	95231178	95231578	401	*	9.75084	9.38968	10.0395	-0.629913	1.53656e-22	1.92597e-19	Distal Intergenic	SESN3
chr13	51583732	51584132	401	*	9.61645	9.2678	9.89702	-0.607795	1.61898e-22	2.01984e-19	Intron (uc001vfc.4/2974, intron 13 of 16)	GUCY1B2
chr1	200409938	200410338	401	*	8.79918	8.34001	9.14696	-0.773032	1.94177e-22	2.41133e-19	Intron (uc010ppi.1/uc010ppi.1, intron 1 of 1)	ZNF281
chr14	23161107	23161507	401	*	8.85606	8.42089	9.18993	-0.740134	1.97281e-22	2.4386e-19	Distal Intergenic	OXA1L
chr8	47167295	47167695	401	*	5.61916	2.78952	6.51395	-3.52956	2.18203e-22	2.68484e-19	Distal Intergenic	LINC00293
chr1	196608712	196609112	401	*	9.58212	9.21225	9.87626	-0.643741	2.22883e-22	2.72991e-19	Distal Intergenic	CFH
chr19	50315708	50316108	401	*	5.69927	1.79475	6.65028	-4.5138	2.66334e-22	3.24727e-19	Promoter (<=1kb)	FUZ
chr20	34997237	34997637	401	*	5.84301	3.93663	6.63649	-2.59757	2.88927e-22	3.50679e-19	Promoter (1-2kb)	DLGAP4
chr16	70439122	70439522	401	*	9.18229	8.78993	9.49044	-0.675653	3.23686e-22	3.91097e-19	Intron (uc002eyx.2/6483, intron 1 of 6)	ST3GAL2
chr20	59994651	59995051	401	*	6.09299	1.18255	7.0688	-5.43139	3.48228e-22	4.18864e-19	Intron (uc002ybn.2/1002, intron 2 of 15)	CDH4
chr10	102502562	102502962	401	*	9.44757	9.05294	9.75711	-0.680603	3.79581e-22	4.54539e-19	Promoter (2-3kb)	PAX2
chr5	88660951	88661351	401	*	8.9582	8.53	9.28796	-0.72916	4.04154e-22	4.81812e-19	Distal Intergenic	MEF2C
chr19	50639393	50639793	401	*	5.78423	1.70985	6.74077	-4.75633	4.44603e-22	5.27688e-19	Promoter (2-3kb)	SNAR-B2
chr3	153161163	153161563	401	*	9.46999	9.03173	9.80567	-0.741954	4.53334e-22	5.35681e-19	Distal Intergenic	LINC02877
chr4	125985876	125986276	401	*	7.86548	7.22967	8.30529	-1.01234	4.6388e-22	5.45738e-19	Distal Intergenic	FAT4
chr11	95151416	95151816	401	*	8.39424	7.84403	8.79158	-0.894817	5.04096e-22	5.90462e-19	Distal Intergenic	SESN3
chr6	27472898	27473298	401	*	9.201	8.79309	9.51863	-0.700506	5.41335e-22	6.31324e-19	Distal Intergenic	ZNF184
chr6	116571118	116571518	401	*	9.71096	9.31831	10.0193	-0.678063	5.83459e-22	6.77505e-19	3' UTR	TSPYL4
chr4	52722195	52722595	401	*	9.31271	8.92539	9.61775	-0.670893	5.92052e-22	6.84519e-19	Intron (uc003gze.3/23142, intron 1 of 10)	DCUN1D4
chr11	64971924	64972324	401	*	5.79035	3.569	6.62673	-2.89439	6.03238e-22	6.94459e-19	Exon (uc009yqd.2/823, exon 11 of 22)	SLC22A20P
chr8	25458403	25458803	401	*	10.0376	9.7143	10.3015	-0.570596	6.12775e-22	7.02012e-19	Intron (uc003xek.3/5520, intron 7 of 10)	CDCA2
chr1	148522661	148523061	401	*	8.2769	7.6846	8.69558	-0.951279	6.15033e-22	7.02012e-19	Distal Intergenic	NBPF15
chr13	27171798	27172198	401	*	8.45167	7.9656	8.8146	-0.810195	6.55266e-22	7.44765e-19	Intron (uc001uqv.3/10810, intron 1 of 9)	WASF3
chr12	132329109	132329509	401	*	5.95755	1.47016	6.92502	-5.09454	6.74207e-22	7.6306e-19	Intron (uc001ujc.1/4326, intron 6 of 9)	MMP17
chr1	184754820	184755220	401	*	9.86694	9.4921	10.1642	-0.649531	6.88068e-22	7.75475e-19	Distal Intergenic	EDEM3
chr22	37601600	37602000	401	*	8.47205	7.97042	8.84354	-0.82754	7.11464e-22	7.98489e-19	Distal Intergenic	SSTR3
chr12	132437202	132437602	401	*	5.85522	4.15573	6.61404	-2.36109	7.53225e-22	8.41836e-19	Promoter (2-3kb)	EP400
chr1	25616298	25616698	401	*	8.93279	8.49289	9.26943	-0.747094	7.74248e-22	8.61741e-19	Intron (uc010oep.2/6007, intron 2 of 6)	RHD
chr15	48810972	48811372	401	*	9.54514	9.16841	9.84358	-0.654592	8.41074e-22	9.3225e-19	Intron (uc001zwx.2/2200, intron 10 of 65)	FBN1
chr3	136196324	136196724	401	*	9.02049	8.61507	9.33662	-0.694798	8.80888e-22	9.72363e-19	Intron (uc003era.1/10274, intron 9 of 33)	PCCB
chr19	12495216	12495616	401	*	8.38315	7.87351	8.759	-0.837967	1.06012e-21	1.16541e-18	Intron (uc002mts.4/90576, intron 1 of 3)	ZNF799
chr2	51032028	51032428	401	*	8.69481	8.23495	9.04299	-0.779415	1.13634e-21	1.24005e-18	Intron (uc021vhg.1/9378, intron 5 of 22)	NRXN1
chr3	113241643	113242043	401	*	7.82248	7.20505	8.25348	-0.98065	1.13726e-21	1.24005e-18	Distal Intergenic	SPICE1
chr2	62705328	62705728	401	*	9.80239	9.43832	10.0929	-0.635473	1.14369e-21	1.24201e-18	Distal Intergenic	TMEM17
chr7	107168539	107168939	401	*	9.87955	9.53941	10.1546	-0.595713	1.16737e-21	1.26261e-18	Intron (uc003vec.2/10466, intron 5 of 21)	DUS4L
chr8	73972131	73972531	401	*	9.83018	9.47398	10.1156	-0.623177	1.21786e-21	1.31193e-18	Distal Intergenic	SBSPON
chr10	101353791	101354191	401	*	9.79758	9.47301	10.0624	-0.574271	1.23732e-21	1.32248e-18	Distal Intergenic	SLC25A28
chr7	56106340	56106740	401	*	7.30231	6.55724	7.7912	-1.15811	1.23751e-21	1.32248e-18	Intron (uc003trh.3/5723, intron 1 of 7)	PSPH
chr3	168095794	168096194	401	*	8.56295	8.08616	8.92071	-0.792694	1.27951e-21	1.36121e-18	Intron (uc011bph.2/93556, intron 3 of 15)	EGFEM1P
chr17	18225124	18225524	401	*	8.62396	8.16805	8.96987	-0.765064	1.2839e-21	1.36121e-18	Intron (uc002gsy.4/140775, intron 1 of 1)	SMCR8
chr6	117547789	117548189	401	*	7.27529	6.49721	7.77799	-1.19727	1.29058e-21	1.36291e-18	Distal Intergenic	VGLL2
chr2	88538140	88538540	401	*	6.07426	4.53693	6.80151	-2.1777	1.33481e-21	1.40408e-18	Distal Intergenic	THNSL2
chr18	62714944	62715344	401	*	9.71574	9.35356	10.005	-0.632595	1.37858e-21	1.44446e-18	Distal Intergenic	CDH7
chr14	26598289	26598689	401	*	8.4986	7.99948	8.86872	-0.824881	1.44294e-21	1.50601e-18	Distal Intergenic	NOVA1
chr2	213151624	213152024	401	*	7.68965	7.04425	8.13399	-1.02218	1.55331e-21	1.61492e-18	Intron (uc002veg.1/2066, intron 1 of 27)	MIR548F2
chr11	47590153	47590553	401	*	5.79266	3.78053	6.60174	-2.70445	1.57352e-21	1.62962e-18	Intron (uc001nfs.4/114971, intron 2 of 3)	NDUFS3
chr12	6764162	6764562	401	*	9.2163	8.8264	9.52293	-0.673038	1.59213e-21	1.64255e-18	Intron (uc001qpv.4/51147, intron 2 of 7)	ACRBP
chr5	91383302	91383702	401	*	8.71221	8.26473	9.05326	-0.755059	1.73976e-21	1.78798e-18	Distal Intergenic	ARRDC3
chr11	64269884	64270284	401	*	9.47836	9.08135	9.78936	-0.680249	1.82658e-21	1.87004e-18	Distal Intergenic	SLC22A11
chr1	111739350	111739750	401	*	8.97579	8.54919	9.30461	-0.722048	1.92096e-21	1.95919e-18	Intron (uc001eak.2/79961, intron 5 of 11)	DENND2D
chr6	33322982	33323382	401	*	9.24547	8.8577	9.55079	-0.670379	1.96187e-21	1.99333e-18	Distal Intergenic	DAXX
chr17	73613533	73613933	401	*	8.14604	7.59986	8.54128	-0.887373	1.98506e-21	2.00929e-18	Promoter (1-2kb)	MYO15B
chr15	92882276	92882676	401	*	9.53622	9.16273	9.83264	-0.645784	2.28661e-21	2.30581e-18	Distal Intergenic	ST8SIA2
chr1	75092084	75092484	401	*	6.67943	5.62371	7.2825	-1.57576	2.33379e-21	2.34457e-18	Intron (uc001dgg.3/127254, intron 7 of 14)	ERICH3
chr4	51842772	51843172	401	*	9.42283	9.04218	9.72373	-0.659099	2.38841e-21	2.3905e-18	Distal Intergenic	DCUN1D4
chr19	50537686	50538086	401	*	5.48769	2.92022	6.36056	-3.23948	2.45206e-21	2.44508e-18	Intron (uc002prm.3/25888, intron 2 of 4)	ZNF473
chr19	42370041	42370441	401	*	7.94115	7.34507	8.36172	-0.949056	2.50134e-21	2.48498e-18	Intron (uc002ort.3/6223, intron 3 of 5)	RPS19
chr1	202010332	202010732	401	*	9.36144	9.00303	9.64829	-0.625678	2.89566e-21	2.8661e-18	Distal Intergenic	ELF3
chr12	949740	950140	401	*	8.67224	8.22089	9.01553	-0.75856	3.15363e-21	3.10997e-18	Intron (uc001qio.4/65125, intron 4 of 27)	WNK1
chr10	124010817	124011217	401	*	8.05239	7.50619	8.44766	-0.88819	3.18362e-21	3.12804e-18	Intron (uc001lfv.3/10579, intron 22 of 22)	BTBD16
chr2	197453183	197453583	401	*	9.92152	9.56887	10.2047	-0.615467	3.48887e-21	3.41546e-18	Intron (uc002utm.1/57520, intron 1 of 28)	HECW2
chr4	47485067	47485467	401	*	7.79003	7.1308	8.24081	-1.0375	3.92867e-21	3.83201e-18	Promoter (1-2kb)	ATP10D
chr3	10460074	10460474	401	*	8.59874	8.11852	8.95841	-0.804795	3.94964e-21	3.83851e-18	Intron (uc003bvt.3/491, intron 2 of 22)	ATP2B2
chr19	48619189	48619589	401	*	9.62568	9.28817	9.89901	-0.59545	3.98435e-21	3.85826e-18	Exon (uc010xze.1/3978, exon 22 of 23)	PLA2G4C
chr3	115147201	115147601	401	*	9.09472	8.63763	9.44131	-0.7708	4.08277e-21	3.93935e-18	Distal Intergenic	GAP43
chr8	108787464	108787864	401	*	8.28976	7.78234	8.66441	-0.836555	4.23026e-21	4.06702e-18	Distal Intergenic	ANGPT1
chr16	23149401	23149801	401	*	8.54209	8.04869	8.90908	-0.816653	4.77675e-21	4.57602e-18	Intron (uc002dll.3/57478, intron 1 of 15)	USP31
chr11	2400404	2400804	401	*	9.36392	8.97639	9.66908	-0.667053	4.80485e-21	4.58657e-18	Promoter (1-2kb)	CD81
chr1	145465358	145465758	401	*	7.84636	7.23597	8.27395	-0.974822	4.8768e-21	4.63873e-18	Intron (uc021ott.2/100288142, intron 99 of 131)	POLR3GL
chr12	6723861	6724261	401	*	9.10515	8.72183	9.40772	-0.660553	4.96838e-21	4.70914e-18	Distal Intergenic	CHD4
chr4	47032628	47033028	401	*	6.96288	6.0336	7.52348	-1.41068	5.54297e-21	5.23526e-18	Promoter (<=1kb)	GABRB1
chr16	69610414	69610814	401	*	5.7781	6.55958	3.94726	2.48989	6.00362e-21	5.65044e-18	Intron (uc002exh.2/10725, intron 2 of 12)	NFAT5
chr18	9475163	9475563	401	*	9.99937	9.65152	10.2794	-0.608171	6.53795e-21	6.13182e-18	Promoter (<=1kb)	RALBP1
chrX	49191131	49191531	401	*	9.18747	8.77213	9.50958	-0.709636	6.60138e-21	6.16973e-18	Promoter (1-2kb)	GAGE8
chr19	13817378	13817778	401	*	9.16018	8.7483	9.48022	-0.699308	6.89188e-21	6.41888e-18	Distal Intergenic	YJU2B
chr12	48198049	48198449	401	*	8.49288	8.03256	8.84131	-0.776741	7.5749e-21	7.0306e-18	Intron (uc001rqj.4/51564, intron 1 of 24)	HDAC7
chr10	133101067	133101467	401	*	8.72735	8.27095	9.07354	-0.766942	8.10094e-21	7.49292e-18	Intron (uc001lkp.3/256536, intron 3 of 11)	TCERG1L
chr19	37817133	37817533	401	*	5.63032	3.02109	6.50697	-3.23417	8.15629e-21	7.5182e-18	Intron (uc002ofx.4/284459, intron 4 of 8)	ZNF875
chr15	76336371	76336771	401	*	8.41502	7.91294	8.78675	-0.826266	8.81011e-21	8.09306e-18	Distal Intergenic	TMEM266
chr3	38164960	38165360	401	*	9.09326	8.67474	9.41727	-0.712449	9.46737e-21	8.66713e-18	Intron (uc003cht.3/30, intron 11 of 11)	DLEC1
chr19	40570561	40570961	401	*	9.34173	8.97863	9.63156	-0.627991	1.00995e-20	9.2144e-18	Distal Intergenic	ZNF780B
chr6	27251699	27252099	401	*	8.96592	8.54994	9.28841	-0.709825	1.03104e-20	9.37489e-18	Exon (uc021ypo.1/uc021ypo.1, exon 1 of 1)	POM121L2
chr1	29706977	29707377	401	*	7.58341	6.92782	8.03251	-1.03174	1.07294e-20	9.72298e-18	Distal Intergenic	PTPRU
chr13	30465787	30466187	401	*	9.24353	8.8488	9.55314	-0.67801	1.08073e-20	9.76054e-18	Distal Intergenic	LINC00297
chr7	123692493	123692893	401	*	7.51869	6.76172	8.0126	-1.15876	1.08801e-20	9.79332e-18	Intron (uc011koc.2/uc011koc.2, intron 2 of 8)	TMEM229A
chr17	48048001	48048401	401	*	9.99469	9.65409	10.27	-0.596991	1.10885e-20	9.94753e-18	Promoter (1-2kb)	DLX4
chr8	109334094	109334494	401	*	9.59395	9.21867	9.89149	-0.646568	1.15125e-20	1.02935e-17	Distal Intergenic	EIF3E
chr19	49877266	49877666	401	*	9.60274	9.24541	9.8889	-0.622078	1.16438e-20	1.03763e-17	Intron (uc021uxk.1/27120, intron 4 of 4)	DKKL1
chr19	21222430	21222830	401	*	7.17439	7.70075	6.33712	1.26784	1.24803e-20	1.10849e-17	Intron (uc002npj.3/80264, intron 4 of 4)	ZNF430
chr12	132243843	132244243	401	*	5.50569	2.52008	6.41161	-3.66223	1.27761e-20	1.13102e-17	Intron (uc001uja.2/6433, intron 11 of 17)	SFSWAP
chr10	122879630	122880030	401	*	6.25246	4.75431	6.97141	-2.124	1.37435e-20	1.21265e-17	Distal Intergenic	WDR11
chr13	60396173	60396573	401	*	8.46198	7.99474	8.81435	-0.781457	1.39613e-20	1.22783e-17	Intron (uc001vht.4/81624, intron 24 of 27)	DIAPH3
chr19	53295023	53295423	401	*	6.70143	5.65397	7.30187	-1.5677	1.59968e-20	1.40225e-17	Distal Intergenic	ZNF600
chr19	56507506	56507906	401	*	8.60742	8.13053	8.96523	-0.795696	1.61701e-20	1.41282e-17	Distal Intergenic	NLRP5
chr19	18204109	18204509	401	*	9.96703	9.62918	10.2406	-0.592046	1.68069e-20	1.4637e-17	Intron (uc002nhx.1/3594, intron 1 of 17)	MAST3
chr11	65615244	65615644	401	*	9.69525	9.34561	9.97647	-0.608222	1.7585e-20	1.523e-17	Intron (uc009yqt.3/254122, intron 1 of 1)	CFL1
chr1	2611045	2611445	401	*	5.46667	2.12539	6.39368	-3.97097	1.76014e-20	1.523e-17	Intron (uc021oey.1/100287898, intron 4 of 6)	MMEL1
chr14	65926413	65926813	401	*	7.1582	6.39329	7.65543	-1.17575	1.77895e-20	1.53433e-17	Intron (uc001xin.3/2530, intron 2 of 10)	FUT8
chr13	77327006	77327406	401	*	8.60632	8.12775	8.96506	-0.791317	1.83448e-20	1.57714e-17	Distal Intergenic	KCTD12
chr17	7239486	7239886	401	*	9.28842	8.93731	9.57059	-0.611822	1.87935e-20	1.61056e-17	Promoter (<=1kb)	ACAP1
chr19	58009616	58010016	401	*	5.62358	3.1752	6.48497	-3.09478	1.89276e-20	1.61689e-17	Promoter (1-2kb)	ZNF773
chr1	146376853	146377253	401	*	7.96983	7.40929	8.3725	-0.908407	1.92555e-20	1.63968e-17	Promoter (2-3kb)	NBPF12
chr14	70223646	70224046	401	*	5.70567	3.83899	6.49293	-2.53014	2.05687e-20	1.74595e-17	Intron (uc001xll.3/6430, intron 1 of 8)	SRSF5
chr19	51394200	51394600	401	*	9.36783	9.00544	9.65722	-0.629681	2.06773e-20	1.74964e-17	Promoter (1-2kb)	KLKP1
chr19	43668652	43669052	401	*	9.67163	9.29109	9.97246	-0.656494	2.10791e-20	1.77803e-17	Intron (uc010xwk.2/5675, intron 1 of 3)	PSG5
chr7	39949376	39949776	401	*	9.58248	9.2406	9.85866	-0.601521	2.25245e-20	1.89399e-17	Distal Intergenic	CDK13
chr19	56140714	56141114	401	*	9.5551	9.19744	9.84148	-0.624748	2.38731e-20	2.00112e-17	Distal Intergenic	ZNF784
chr1	3900596	3900996	401	*	9.61036	9.23616	9.90722	-0.645947	2.44444e-20	2.04262e-17	Distal Intergenic	LINC01134
chr22	36776185	36776585	401	*	9.46591	9.1073	9.75289	-0.623964	2.67936e-20	2.23198e-17	Intron (uc003apg.3/4627, intron 1 of 40)	MYH9
chr14	20461498	20461898	401	*	9.50166	9.13738	9.79226	-0.632412	3.14822e-20	2.61442e-17	Distal Intergenic	OR4K15
chr19	45995094	45995494	401	*	9.68533	9.36648	9.94631	-0.564732	3.19567e-20	2.64564e-17	Intron (uc002pcb.4/6253, intron 5 of 10)	RTN2
chr18	25351959	25352359	401	*	7.98857	7.44673	8.38155	-0.883747	3.35412e-20	2.76828e-17	Distal Intergenic	CDH2
chr7	40717233	40717633	401	*	6.281	5.03121	6.94046	-1.84728	3.43095e-20	2.823e-17	Intron (uc003thn.2/79783, intron 12 of 13)	SUGCT
chr12	95217460	95217860	401	*	9.89533	9.56463	10.1642	-0.581374	3.50026e-20	2.87122e-17	Distal Intergenic	KRT19P2
chr12	23757526	23757926	401	*	6.3743	7.00751	5.21907	1.71421	3.51234e-20	2.87234e-17	Intron (uc001rfw.3/6660, intron 8 of 14)	SOX5
chr3	36993081	36993481	401	*	9.97067	9.63762	10.2411	-0.585878	3.52912e-20	2.87729e-17	Distal Intergenic	TRANK1
chr18	21111817	21112217	401	*	8.84381	8.41261	9.17535	-0.729236	3.60658e-20	2.93154e-17	Promoter (1-2kb)	NPC1
chr19	8525616	8526016	401	*	9.72751	9.37018	10.0137	-0.62385	4.02703e-20	3.2634e-17	Promoter (2-3kb)	HNRNPM
chr17	38609369	38609769	401	*	9.25423	8.89346	9.54259	-0.629413	4.67067e-20	3.77359e-17	Exon (uc002hus.3/3487, exon 2 of 4)	IGFBP4
chr1	147084541	147084941	401	*	7.71794	7.10977	8.14444	-0.968583	4.95193e-20	3.98881e-17	Promoter (1-2kb)	BCL9
chr13	106100563	106100963	401	*	7.80499	7.16183	8.24826	-1.01533	5.54296e-20	4.45153e-17	Distal Intergenic	DAOA
chr19	3444373	3444773	401	*	7.83772	7.24955	8.25436	-0.950734	5.74623e-20	4.60099e-17	Intron (uc002lxo.3/4782, intron 6 of 10)	SMIM24
chr22	23839001	23839401	401	*	9.14703	8.76997	9.44568	-0.649282	5.95293e-20	4.75232e-17	Distal Intergenic	IGLL1
chr17	38440956	38441356	401	*	7.82621	7.24489	8.23943	-0.937241	6.05807e-20	4.8219e-17	Promoter (2-3kb)	CDC6
chr13	30870430	30870830	401	*	8.68066	8.23598	9.02009	-0.748199	6.26297e-20	4.97024e-17	Intron (uc001uss.4/84056, intron 1 of 10)	KATNAL1
chr6	157552387	157552787	401	*	8.74118	8.29722	9.0802	-0.747246	6.41738e-20	5.07775e-17	Distal Intergenic	TMEM242
chr1	154974304	154974704	401	*	9.73486	9.40325	10.0043	-0.581485	6.57508e-20	5.18723e-17	Promoter (<=1kb)	ZBTB7B
chr20	3282529	3282929	401	*	6.96695	7.49602	6.12269	1.27314	6.82742e-20	5.37052e-17	Intron (uc002wij.3/25943, intron 12 of 27)	DNAAF9
chr19	52189621	52190021	401	*	9.93624	9.61798	10.1968	-0.560706	6.95849e-20	5.45761e-17	Distal Intergenic	MIR99B
chr19	45692273	45692673	401	*	9.8108	9.50019	10.0662	-0.549781	7.00054e-20	5.47459e-17	Distal Intergenic	BLOC1S3
chr1	38012446	38012846	401	*	8.65976	8.20641	9.0042	-0.756023	7.10668e-20	5.54143e-17	Intron (uc001cbi.4/79753, intron 2 of 3)	SNIP1
chr19	48637438	48637838	401	*	9.39872	9.03331	9.69002	-0.635196	7.35425e-20	5.71786e-17	Intron (uc010xze.1/3978, intron 11 of 22)	LIG1
chr12	132273673	132274073	401	*	5.4434	3.04765	6.29937	-3.04522	8.3739e-20	6.49181e-17	Intron (uc001uja.2/6433, intron 15 of 17)	MMP17
chr4	112636888	112637288	401	*	8.82399	8.42329	9.13725	-0.685686	8.53763e-20	6.59425e-17	Distal Intergenic	FAM241A
chr17	49486291	49486691	401	*	8.7411	8.30429	9.07594	-0.741328	8.55521e-20	6.59425e-17	Distal Intergenic	UTP18
chr6	31827297	31827697	401	*	10.0541	9.7281	10.3198	-0.573907	8.66779e-20	6.66188e-17	3' UTR	NEU1
chr15	60003899	60004299	401	*	8.52029	8.05345	8.87243	-0.775121	9.05968e-20	6.94318e-17	Distal Intergenic	BNIP2
chr3	61249978	61250378	401	*	8.61739	8.17485	8.95558	-0.748164	9.7423e-20	7.44506e-17	Distal Intergenic	FHIT
chr19	50649483	50649883	401	*	5.94601	0.92508	6.92362	-5.47394	1.08306e-19	8.25325e-17	Distal Intergenic	SNAR-D
chr12	6613915	6614315	401	*	9.15317	8.78266	9.4477	-0.639937	1.09836e-19	8.34611e-17	Intron (uc009zen.1/9918, intron 2 of 21)	SCARNA10
chr20	59835768	59836168	401	*	5.61936	1.50356	6.57714	-4.73133	1.12626e-19	8.5339e-17	Intron (uc002ybn.2/1002, intron 2 of 15)	CDH4
chr19	42268741	42269141	401	*	10.2975	9.92849	10.591	-0.636827	1.15339e-19	8.71491e-17	Intron (uc002orm.2/4680, intron 4 of 5)	CEACAM6
chr4	37686440	37686840	401	*	9.63311	9.29767	9.90508	-0.5896	1.20779e-19	9.10028e-17	Promoter (1-2kb)	RELL1
chr4	67545378	67545778	401	*	8.74708	8.28658	9.09561	-0.772679	1.31007e-19	9.84327e-17	Distal Intergenic	CENPC
chr8	32927743	32928143	401	*	8.10466	7.5958	8.48009	-0.833528	1.34022e-19	1.00417e-16	Distal Intergenic	NRG1
chr9	21335214	21335614	401	*	7.49092	6.81172	7.95086	-1.0667	1.34913e-19	1.00803e-16	Promoter (<=1kb)	KLHL9
chr6	43702824	43703224	401	*	9.05189	8.64485	9.36899	-0.694422	1.41489e-19	1.05423e-16	Distal Intergenic	VEGFA
chr2	99141211	99141611	401	*	8.95567	8.54586	9.27445	-0.696921	1.46982e-19	1.09212e-16	Intron (uc010yvj.1/3631, intron 4 of 25)	INPP4A
chr5	18798080	18798480	401	*	7.20234	6.47025	7.68568	-1.12275	1.57969e-19	1.17051e-16	Distal Intergenic	CDH18
chr16	1308883	1309283	401	*	8.70717	8.29573	9.02694	-0.69883	1.71851e-19	1.26987e-16	Promoter (2-3kb)	TPSD1
chr11	87037688	87038088	401	*	9.47427	9.12703	9.75394	-0.604917	1.76168e-19	1.2982e-16	3' UTR	TMEM135
chr20	41692863	41693263	401	*	7.91473	7.36739	8.31058	-0.889562	1.87655e-19	1.37906e-16	Intron (uc002xkg.3/11122, intron 1 of 30)	PTPRT
chr17	7329276	7329676	401	*	8.59657	8.1393	8.94326	-0.764157	2.0926e-19	1.53088e-16	Promoter (<=1kb)	SPEM2
chr2	185738850	185739250	401	*	8.70154	8.25805	9.04028	-0.74495	2.09456e-19	1.53088e-16	Intron (uc002uph.3/91752, intron 2 of 3)	ZNF804A
chr11	73598347	73598747	401	*	9.07418	8.68948	9.3776	-0.663019	2.13824e-19	1.55856e-16	5' UTR	PAAF1
chr3	21750982	21751382	401	*	8.22985	7.69541	8.61894	-0.875918	2.21443e-19	1.60972e-16	Intron (uc003cce.3/79750, intron 1 of 7)	ZNF385D
chr17	63621948	63622348	401	*	10.0428	9.72879	10.3005	-0.555592	2.24534e-19	1.62777e-16	Intron (uc010den.1/8313, intron 3 of 6)	AXIN2
chr2	115298	115698	401	*	5.8423	6.1339	5.47643	0.510454	0.00107395	0.0113552	Distal Intergenic	FAM110C
chr19	8389955	8390355	401	*	9.84761	9.51025	10.1208	-0.59084	2.51213e-19	1.8114e-16	Exon (uc010dwa.3/256949, exon 8 of 11)	RPS28
chr12	128823837	128824237	401	*	8.23405	7.72773	8.6081	-0.829009	2.52055e-19	1.8126e-16	Intron (uc021rgn.1/92293, intron 1 of 8)	MIR3612
chr1	161132599	161132999	401	*	9.06289	8.67987	9.36526	-0.660865	2.55077e-19	1.82942e-16	Promoter (1-2kb)	USP21
chr19	9791533	9791933	401	*	8.28721	7.7829	8.66016	-0.827037	2.6199e-19	1.87399e-16	Distal Intergenic	ZNF562
chr19	49676830	49677230	401	*	9.96519	9.61786	10.2449	-0.606156	2.65384e-19	1.89322e-16	Intron (uc002pmw.3/54795, intron 9 of 24)	TRPM4
chr19	55408025	55408425	401	*	9.26541	8.91415	9.54767	-0.614343	2.75246e-19	1.95837e-16	Distal Intergenic	NCR1
chr19	47227679	47228079	401	*	9.45321	9.11285	9.72841	-0.596369	2.79287e-19	1.98186e-16	Exon (uc002pfl.3/29888, exon 12 of 18)	PRKD2
chr13	41098839	41099239	401	*	5.74848	6.48714	4.15501	2.22481	2.81316e-19	1.99098e-16	Intron (uc010acc.1/2308, intron 2 of 2)	LINC00598
chr7	70849685	70850085	401	*	6.69168	5.74176	7.25955	-1.42815	2.82056e-19	1.99098e-16	Intron (uc003tvy.4/64409, intron 2 of 10)	MIR3914-1
chr2	162343847	162344247	401	*	9.31314	8.95977	9.59677	-0.613168	2.87407e-19	2.02342e-16	Distal Intergenic	AHCTF1P1
chr2	69914538	69914938	401	*	10.1648	9.85664	10.4187	-0.546647	3.11526e-19	2.18749e-16	Distal Intergenic	AAK1
chr12	6852299	6852699	401	*	10.008	9.68605	10.2711	-0.568306	3.1247e-19	2.18838e-16	Distal Intergenic	MLF2
chr19	17576778	17577178	401	*	9.03586	8.63442	9.34956	-0.690575	3.16441e-19	2.21043e-16	Distal Intergenic	SLC27A1
chr1	183471674	183472074	401	*	9.38083	9.02663	9.66498	-0.614756	3.41979e-19	2.38261e-16	Intron (uc010pob.2/9887, intron 2 of 17)	SMG7
chr19	48714108	48714508	401	*	9.79109	9.47333	10.0513	-0.55986	3.4876e-19	2.41858e-16	3' UTR	CARD8
chr6	72561668	72562068	401	*	6.08107	6.77853	4.6789	2.0136	3.48945e-19	2.41858e-16	Distal Intergenic	RIMS1
chr5	109409995	109410395	401	*	9.86756	9.55702	10.1229	-0.548487	3.50001e-19	2.41965e-16	Distal Intergenic	LINC01848
chr18	50287670	50288070	401	*	9.35257	8.99068	9.64164	-0.626678	3.5755e-19	2.46548e-16	Intron (uc002lfe.2/1630, intron 2 of 28)	DCC
chr19	49640326	49640726	401	*	9.70217	9.34431	9.98867	-0.625221	3.66587e-19	2.52131e-16	3' UTR	PPFIA3
chr16	15970998	15971398	401	*	8.02536	7.50821	8.40526	-0.846483	3.71187e-19	2.54642e-16	Intron (uc002dec.1/123811, intron 3 of 4)	CEP20
chr6	128882929	128883329	401	*	7.78259	7.2026	8.19513	-0.932412	3.86508e-19	2.64476e-16	Distal Intergenic	PTPRK
chr5	181223056	181223456	401	*	8.95697	8.56166	9.26693	-0.677378	3.91608e-19	2.67284e-16	Distal Intergenic	OR4F16
chr19	38850251	38850651	401	*	10.1408	9.80682	10.4118	-0.586471	3.95666e-19	2.69368e-16	Intron (uc002oif.4/57828, intron 14 of 28)	PSMD8
chr17	7445576	7445976	401	*	8.54347	8.09028	8.88782	-0.762233	4.19407e-19	2.84808e-16	Distal Intergenic	TNFSF12-TNFSF13
chr3	197854990	197855390	401	*	6.92402	7.45289	6.08028	1.27261	4.32034e-19	2.92642e-16	Distal Intergenic	FAM157A
chr13	51452922	51453322	401	*	9.08284	8.724	9.36996	-0.624435	4.38836e-19	2.96501e-16	Distal Intergenic	RNASEH2B
chr11	83156667	83157067	401	*	9.979	9.65761	10.2417	-0.566404	4.47722e-19	3.01744e-16	Distal Intergenic	CCDC90B
chr12	53079229	53079629	401	*	9.41899	9.04732	9.71425	-0.641701	4.6192e-19	3.10533e-16	Distal Intergenic	KRT1
chr19	6587249	6587649	401	*	5.64356	3.94109	6.40292	-2.33766	4.82595e-19	3.23621e-16	Intron (uc010xjf.1/970, intron 2 of 3)	CD70
chr19	7506391	7506791	401	*	8.82928	8.41887	9.14842	-0.698628	4.89479e-19	3.27419e-16	Promoter (1-2kb)	ARHGEF18
chr5	123423284	123423684	401	*	8.97213	8.57723	9.28184	-0.676256	5.15709e-19	3.44107e-16	Distal Intergenic	CSNK1G3
chr18	5890550	5890950	401	*	6.03541	4.48	6.7664	-2.19502	5.28428e-19	3.51718e-16	Promoter (1-2kb)	TMEM200C
chr1	197201294	197201694	401	*	8.55057	8.1122	8.88631	-0.740119	5.73133e-19	3.80529e-16	Intron (uc010poz.2/23418, intron 1 of 14)	CRB1
chr11	64185801	64186201	401	*	9.92363	9.61007	10.1811	-0.552401	5.81323e-19	3.85014e-16	Distal Intergenic	LINC02724
chr1	8460056	8460456	401	*	6.62802	7.21015	5.63649	1.46855	5.96019e-19	3.93775e-16	Intron (uc001apd.3/473, intron 2 of 12)	RERE
chr13	98576995	98577395	401	*	7.63875	7.05727	8.05205	-0.93259	6.00413e-19	3.95703e-16	Distal Intergenic	IPO5
chr19	48203839	48204239	401	*	9.57383	9.21817	9.85892	-0.617683	6.49487e-19	4.26185e-16	Intron (uc002phh.4/29998, intron 14 of 14)	EHD2
chr14	66507753	66508153	401	*	8.93302	8.55497	9.23229	-0.652327	6.49842e-19	4.26185e-16	Distal Intergenic	CCDC196
chr17	14300786	14301186	401	*	9.7128	9.34382	10.0064	-0.638744	6.54891e-19	4.28449e-16	Distal Intergenic	MGC12916
chr19	42140137	42140537	401	*	7.65233	7.05205	8.07497	-0.956568	6.58444e-19	4.29725e-16	Distal Intergenic	CEACAM4
chr11	8688819	8689219	401	*	9.07213	8.6849	9.37711	-0.662157	6.78314e-19	4.41619e-16	Intron (uc009yfq.3/9866, intron 1 of 9)	TRIM66
chr5	108748667	108749067	401	*	10.0918	9.75253	10.3662	-0.592261	6.82506e-19	4.43272e-16	Promoter (2-3kb)	PJA2
chr14	79279102	79279502	401	*	9.07007	8.66995	9.38297	-0.682454	6.9308e-19	4.49052e-16	Intron (uc001xum.2/9369, intron 9 of 20)	NRXN3
chr14	23286055	23286455	401	*	9.17511	8.82819	9.45456	-0.603328	7.02554e-19	4.54094e-16	Promoter (<=1kb)	SLC7A7
chr1	179164454	179164854	401	*	5.88001	6.60712	4.34333	2.17126	7.59862e-19	4.89954e-16	Intron (uc001gmj.4/27, intron 1 of 11)	ABL2
chr14	91060736	91061136	401	*	10.0156	9.70559	10.2707	-0.547226	7.63323e-19	4.91005e-16	Intron (uc001xyo.3/145567, intron 4 of 6)	TTC7B
chr18	58847518	58847918	401	*	9.17712	8.81168	9.46846	-0.635101	7.921e-19	5.08297e-16	Distal Intergenic	CDH20
chr2	231662217	231662617	401	*	8.96874	8.57332	9.27876	-0.679876	8.23763e-19	5.27354e-16	Intron (uc002vqx.3/51719, intron 4 of 8)	CAB39
chr12	1907590	1907990	401	*	5.41575	2.52536	6.31503	-3.54787	8.59728e-19	5.49067e-16	Intron (uc021qsx.1/93589, intron 34 of 37)	CACNA2D4
chr1	121519341	121519741	401	*	8.04412	7.5345	8.41996	-0.83047	9.0859e-19	5.78895e-16	Distal Intergenic	EMBP1
chr7	146115747	146116147	401	*	7.44787	6.81761	7.88503	-0.983236	9.64393e-19	6.12993e-16	Intron (uc003weu.2/26047, intron 1 of 23)	CNTNAP2
chr1	203626519	203626919	401	*	8.64692	8.23031	8.96979	-0.702135	1.01606e-18	6.44308e-16	Intron (uc001gzv.3/493, intron 1 of 21)	ATP2B4
chr16	68448481	68448881	401	*	9.67743	9.37235	9.92913	-0.540532	1.11118e-18	7.02963e-16	Intron (uc002ewa.3/55512, intron 1 of 8)	SMPD3
chr1	6962843	6963243	401	*	9.68847	9.31794	9.98303	-0.637972	1.19446e-18	7.53867e-16	Intron (uc001aoi.3/23261, intron 3 of 22)	CAMTA1
chr1	22801728	22802128	401	*	7.17679	6.40165	7.67827	-1.18891	1.28155e-18	8.06936e-16	Intron (uc001bft.2/9923, intron 2 of 18)	ZBTB40
chr7	64313705	64314105	401	*	5.58891	1.71005	6.53902	-4.49214	1.31769e-18	8.26989e-16	Exon (uc031sxn.1/7697, exon 3 of 3)	ZNF273
chr17	39953187	39953587	401	*	9.4486	9.1181	9.71733	-0.579027	1.31956e-18	8.26989e-16	Distal Intergenic	JUP
chr4	47463435	47463835	401	*	8.17888	7.68825	8.54433	-0.806851	1.35529e-18	8.47381e-16	Promoter (1-2kb)	COMMD8
chr17	43360906	43361306	401	*	8.35189	7.88344	8.70494	-0.779704	1.35877e-18	8.47381e-16	Intron (uc010daj.1/9020, intron 2 of 11)	MAP3K14
chr19	55461544	55461944	401	*	9.60975	9.28736	9.87309	-0.567283	1.36158e-18	8.47381e-16	Promoter (2-3kb)	NLRP7
chr17	36724614	36725014	401	*	5.94668	6.64134	4.55644	2.00786	1.43686e-18	8.92164e-16	Intron (uc002hqd.3/80725, intron 2 of 18)	SRCIN1
chr19	10717648	10718048	401	*	10.1541	9.80549	10.4347	-0.606742	1.55902e-18	9.65779e-16	Intron (uc002mpe.4/57153, intron 1 of 21)	SLC44A2
chr10	124469975	124470375	401	*	8.24544	7.74093	8.61851	-0.827666	1.59623e-18	9.8655e-16	Distal Intergenic	C10orf120
chr11	88508995	88509395	401	*	6.98191	6.17009	7.49826	-1.23336	1.60138e-18	9.8746e-16	Intron (uc001pcq.3/2915, intron 2 of 8)	GRM5-AS1
chr1	193105219	193105619	401	*	8.34361	7.86618	8.70171	-0.78898	1.6455e-18	1.01234e-15	Promoter (<=1kb)	MIR1278
chr19	41701705	41702105	401	*	5.47099	3.70273	6.24198	-2.4432	1.6598e-18	1.0188e-15	Promoter (2-3kb)	CYP2S1
chr8	74741688	74742088	401	*	6.87101	7.42168	5.96923	1.33774	1.69886e-18	1.04039e-15	Intron (uc003xzt.3/55284, intron 2 of 5)	UBE2W
chr19	41959216	41959616	401	*	9.10693	8.73119	9.40475	-0.644072	1.75745e-18	1.07382e-15	Distal Intergenic	ERICH4
chr1	48817536	48817936	401	*	5.6926	4.11675	6.42773	-2.18006	1.83391e-18	1.118e-15	Intron (uc001crr.2/54558, intron 11 of 12)	SLC5A9
chr11	125111619	125112019	401	*	9.55398	9.17426	9.8543	-0.651685	1.91148e-18	1.16264e-15	Intron (uc001qbu.3/63876, intron 2 of 12)	PKNOX2
chr5	73030962	73031362	401	*	6.11198	6.78025	4.82857	1.86476	1.94681e-18	1.18145e-15	Intron (uc010izf.3/64283, intron 2 of 36)	ARHGEF28
chr19	19385459	19385859	401	*	9.8321	9.50639	10.0976	-0.571387	2.14681e-18	1.29988e-15	Promoter (1-2kb)	TM6SF2
chr3	38136983	38137383	401	*	9.70857	9.3691	9.98318	-0.592804	2.21967e-18	1.34097e-15	Promoter (<=1kb)	DLEC1
chr12	92145868	92146268	401	*	9.6098	9.29974	9.86486	-0.548872	2.26529e-18	1.36546e-15	Distal Intergenic	LINC01619
chr12	50111721	50112121	401	*	10.0731	9.76215	10.3289	-0.547567	2.28275e-18	1.37289e-15	Distal Intergenic	FMNL3
chr2	64750917	64751317	401	*	9.8595	9.52413	10.1314	-0.585995	2.35181e-18	1.41126e-15	Promoter (<=1kb)	AFTPH
chr15	69093135	69093535	401	*	7.13596	6.41634	7.61388	-1.09937	2.369e-18	1.41841e-15	Promoter (<=1kb)	MIR4312
chr3	84836952	84837352	401	*	8.31428	7.84669	8.66685	-0.78044	2.48747e-18	1.48602e-15	Intron (uc003dqi.3/440970, intron 10 of 20)	LINC00971
chr4	13531241	13531641	401	*	7.56037	6.95604	7.985	-0.955428	2.658e-18	1.58437e-15	Promoter (1-2kb)	LINC01097
chr10	38356006	38356406	401	*	5.26646	2.80827	6.12883	-3.0618	2.70086e-18	1.6044e-15	Distal Intergenic	ZNF37A
chr8	141715895	141716295	401	*	7.30854	6.60555	7.77916	-1.08742	2.70357e-18	1.6044e-15	Exon (uc011ljp.2/5747, exon 3 of 11)	PTK2
chr19	51366341	51366741	401	*	8.81718	8.42914	9.12266	-0.665768	2.72113e-18	1.60815e-15	Distal Intergenic	KLK3
chr19	18100691	18101091	401	*	6.792	5.95419	7.31858	-1.25889	2.72189e-18	1.60815e-15	Intron (uc002nht.3/3780, intron 8 of 10)	ARRDC2
chr2	118088120	118088520	401	*	9.2037	8.84601	9.49009	-0.618527	2.77984e-18	1.63678e-15	Distal Intergenic	DDX18
chr3	120907810	120908210	401	*	9.24108	8.87522	9.53268	-0.632907	2.78254e-18	1.63678e-15	Intron (uc003eec.4/9515, intron 9 of 27)	STXBP5L
chr3	186109022	186109422	401	*	9.71014	9.38722	9.97384	-0.565198	2.80779e-18	1.64802e-15	Distal Intergenic	DGKG
chr2	196926586	196926986	401	*	8.6441	8.21962	8.97166	-0.721513	2.86346e-18	1.67703e-15	Intron (uc002utj.4/56171, intron 1 of 64)	DNAH7
chr11	72112299	72112699	401	*	9.29078	8.93831	9.57383	-0.612997	2.97422e-18	1.7377e-15	Intron (uc010rqz.2/81570, intron 2 of 14)	CLPB
chr5	139698703	139699103	401	*	7.82278	7.27003	8.22143	-0.89125	2.98001e-18	1.7377e-15	Distal Intergenic	PFDN1
chr10	58268909	58269309	401	*	8.99049	8.60184	9.29636	-0.666392	3.00458e-18	1.74822e-15	Distal Intergenic	ZWINT
chr1	205313939	205314339	401	*	9.22431	8.87187	9.50733	-0.609505	3.15728e-18	1.8331e-15	Intron (uc001hcf.2/55220, intron 1 of 5)	KLHDC8A
chr9	35116145	35116545	401	*	9.53428	9.21108	9.79816	-0.568531	3.24545e-18	1.88022e-15	Promoter (<=1kb)	ATOSB
chr12	54159134	54159534	401	*	7.63696	7.02497	8.06533	-0.970399	3.31413e-18	1.91587e-15	Distal Intergenic	CALCOCO1
chr19	54137360	54137760	401	*	9.99635	9.71345	10.2328	-0.505961	3.36136e-18	1.93899e-15	Promoter (2-3kb)	DPRX
chr1	179591553	179591953	401	*	7.48613	6.76948	7.96277	-1.10212	3.39974e-18	1.95692e-15	Intron (uc021pfm.1/163589, intron 6 of 16)	TDRD5
chr1	169893747	169894147	401	*	9.05041	8.63696	9.37138	-0.700872	3.73767e-18	2.14683e-15	Intron (uc010plx.2/22920, intron 12 of 12)	SCYL3
chr10	5684440	5684840	401	*	8.29917	7.84074	8.64652	-0.761987	3.87373e-18	2.22023e-15	Exon (uc001iih.2/79754, exon 5 of 7)	ASB13
chr12	89353944	89354344	401	*	8.92546	8.51766	9.24302	-0.693777	4.1305e-18	2.36234e-15	Distal Intergenic	LINC02458
chr11	73761029	73761429	401	*	9.27806	8.93219	9.55683	-0.599584	4.221e-18	2.40897e-15	Intron (uc001out.3/26005, intron 6 of 12)	C2CD3
chr6	142440924	142441324	401	*	6.23401	6.88105	5.02991	1.77205	4.64805e-18	2.64706e-15	Distal Intergenic	VTA1
chr3	170425738	170426138	401	*	6.455	5.48979	7.02818	-1.44514	4.66653e-18	2.65196e-15	3' UTR	SLC7A14
chr1	41387686	41388086	401	*	8.06002	7.54697	8.4377	-0.834434	4.80125e-18	2.72275e-15	Distal Intergenic	CTPS1
chr2	18560513	18560913	401	*	8.91332	8.5081	9.22932	-0.68989	4.8852e-18	2.76451e-15	Distal Intergenic	RDH14
chr1	226939938	226940338	401	*	9.43979	9.08056	9.72716	-0.622567	4.96604e-18	2.80434e-15	Distal Intergenic	ITPKB
chr13	30617575	30617975	401	*	9.08814	8.74037	9.36815	-0.605281	5.11167e-18	2.88051e-15	Distal Intergenic	LINC00544
chr1	59296390	59296790	401	*	8.79061	8.35781	9.12309	-0.724259	5.18112e-18	2.91353e-15	Intron (uc001czf.2/100131060, intron 1 of 3)	LINC01135
chr6	27672198	27672598	401	*	8.11806	7.64953	8.47116	-0.779734	5.22914e-18	2.93438e-15	Intron (uc021yrb.1/100507173, intron 2 of 3)	LINC01012
chr9	129334212	129334612	401	*	9.59981	9.25597	9.87727	-0.597874	5.25943e-18	2.94522e-15	Distal Intergenic	LMX1B
chr1	29283179	29283579	401	*	9.53171	9.16293	9.82515	-0.636842	5.29936e-18	2.96139e-15	Intron (uc001brg.2/2035, intron 1 of 20)	EPB41
chr1	147599527	147599927	401	*	9.3186	8.98522	9.58923	-0.584123	5.31941e-18	2.96642e-15	Promoter (<=1kb)	NA
chr4	1763492	1763892	401	*	6.04147	4.84208	6.68721	-1.78273	5.7149e-18	3.18035e-15	Distal Intergenic	FGFR3
chr11	75386940	75387340	401	*	6.05173	6.72771	4.73811	1.91428	6.06488e-18	3.36813e-15	Distal Intergenic	MAP6
chr1	109931113	109931513	401	*	8.07048	7.52638	8.46465	-0.870075	6.19022e-18	3.43064e-15	Intron (uc010ovi.2/6272, intron 1 of 19)	SORT1
chr19	41706876	41707276	401	*	7.12589	6.43233	7.59231	-1.0773	6.20332e-18	3.43081e-15	Exon (uc002opw.3/29785, exon 6 of 9)	CYP2S1
chr21	14383061	14383461	401	*	9.48494	9.1495	9.75692	-0.586964	6.25488e-18	3.4522e-15	Distal Intergenic	ANKRD30BP2
chr19	12440913	12441313	401	*	8.8325	8.44898	9.13518	-0.659705	6.46617e-18	3.56149e-15	Intron (uc002mtp.3/147837, intron 1 of 3)	ZNF563
chr22	23069990	23070390	401	*	8.30309	7.80057	8.67507	-0.818523	6.50923e-18	3.57786e-15	Intron (uc031rxg.1/uc031rxg.1, intron 221 of 450)	GGTLC2
chr8	116938301	116938701	401	*	8.0874	7.54756	8.47934	-0.874194	6.83015e-18	3.74658e-15	Distal Intergenic	TRPS1
chr19	506984	507384	401	*	9.24068	8.88919	9.52309	-0.609872	7.0506e-18	3.85961e-15	Promoter (<=1kb)	TPGS1
chr10	99620490	99620890	401	*	9.86911	9.56838	10.1178	-0.531989	7.13529e-18	3.89802e-15	Intron (uc001kos.3/401647, intron 2 of 4)	GOLGA7B
chr11	4464209	4464609	401	*	6.60534	5.64015	7.17851	-1.42854	7.60744e-18	4.14751e-15	Distal Intergenic	OR52K2
chr18	59899754	59900154	401	*	8.68175	8.26771	9.00308	-0.700084	7.73902e-18	4.21069e-15	Intron (uc002lik.1/57614, intron 10 of 21)	RELCH
chr9	89661950	89662350	401	*	8.49312	8.06018	8.82568	-0.725146	8.46662e-18	4.59724e-15	Distal Intergenic	LINC02893
chr9	137240846	137241246	401	*	9.89791	9.58417	10.1555	-0.552468	8.52691e-18	4.62062e-15	Intron (uc004cfa.1/6256, intron 2 of 2)	RXRA
chr16	30355185	30355585	401	*	8.82819	8.44742	9.12915	-0.657108	8.82102e-18	4.77036e-15	Distal Intergenic	SMG1P5
chr19	50465932	50466332	401	*	6.43021	5.44313	7.01084	-1.44518	8.90082e-18	4.80383e-15	Promoter (1-2kb)	SIGLEC11
chr13	80341167	80341567	401	*	8.88886	8.52573	9.17872	-0.629616	9.26405e-18	4.98983e-15	Distal Intergenic	NDFIP2
chr5	124735191	124735591	401	*	5.68854	4.23953	6.3967	-2.08128	1.01735e-17	5.4687e-15	Distal Intergenic	ZNF608
chr20	63014710	63015110	401	*	7.88468	7.34971	8.27406	-0.866503	1.03426e-17	5.54849e-15	Distal Intergenic	NA
chr16	57735358	57735758	401	*	9.49712	9.1778	9.75841	-0.562334	1.05059e-17	5.62483e-15	Intron (uc002emi.3/84229, intron 4 of 17)	DRC7
chr5	11904357	11904757	401	*	8.06235	7.53509	8.44765	-0.854548	1.05962e-17	5.66185e-15	Promoter (<=1kb)	CTNND2
chr1	209747680	209748080	401	*	8.86117	8.45179	9.17969	-0.694546	1.07547e-17	5.73512e-15	Distal Intergenic	CAMK1G
chr5	178180289	178180689	401	*	8.24673	7.7631	8.60831	-0.793429	1.11579e-17	5.93837e-15	Distal Intergenic	ZNF354A
chr1	92785033	92785433	401	*	9.35833	8.9921	9.65017	-0.631618	1.27955e-17	6.79641e-15	Intron (uc001dot.2/79871, intron 6 of 12)	GLMN
chr2	196639406	196639806	401	*	9.16632	8.8075	9.45344	-0.619399	1.28435e-17	6.80841e-15	Intron (uc002uti.4/56171, intron 5 of 9)	DNAH7
chr19	40603957	40604357	401	*	9.47859	9.14705	9.74799	-0.578385	1.3414e-17	7.09684e-15	Distal Intergenic	ZNF780A
chr3	194135856	194136256	401	*	8.3886	7.95604	8.72094	-0.724958	1.41694e-17	7.48154e-15	Intron (uc003ftx.4/79572, intron 2 of 4)	ATP13A3
chr14	23321047	23321447	401	*	9.90857	9.62338	10.1466	-0.508194	1.41969e-17	7.48154e-15	Distal Intergenic	MMP14
chr1	117121648	117122048	401	*	8.79245	8.38221	9.11149	-0.698358	1.50479e-17	7.91443e-15	Exon (uc031pnr.1/3321, exon 10 of 11)	CD58
chr15	40108841	40109241	401	*	9.40247	9.05187	9.6843	-0.60753	1.59284e-17	8.36112e-15	Intron (uc010uck.2/11245, intron 1 of 2)	GPR176
chr7	153430976	153431376	401	*	5.34374	2.72409	6.22132	-3.27274	1.59826e-17	8.3732e-15	Distal Intergenic	DPP6
chr4	39447013	39447413	401	*	7.55665	6.96873	7.97316	-0.941512	1.61421e-17	8.44027e-15	Intron (uc003gua.3/152831, intron 3 of 4)	RPL9
chr19	50314059	50314459	401	*	5.59451	1.09517	6.56226	-5.09548	1.73553e-17	9.05697e-15	Promoter (2-3kb)	FUZ
chr2	88627484	88627884	401	*	9.66548	9.34281	9.929	-0.565246	1.75905e-17	9.16189e-15	Distal Intergenic	FOXI3
chr11	31509560	31509960	401	*	9.05696	8.68835	9.3503	-0.637547	1.7669e-17	9.18492e-15	Intron (uc001msy.1/196294, intron 1 of 6)	IMMP1L
chr22	38705392	38705792	401	*	9.89377	9.59191	10.1433	-0.532662	1.77884e-17	9.2291e-15	Intron (uc003avj.3/1454, intron 2 of 10)	CSNK1E
chr1	110339094	110339494	401	*	9.69068	9.37216	9.95145	-0.560115	1.84121e-17	9.53428e-15	Distal Intergenic	EPS8L3
chr19	36916137	36916537	401	*	7.68244	7.03836	8.12615	-1.01169	1.89067e-17	9.77151e-15	Distal Intergenic	LOC644189
chr16	2882685	2883085	401	*	9.38097	9.05378	9.64751	-0.574452	1.8979e-17	9.79002e-15	Promoter (2-3kb)	ZG16B
chr20	23350420	23350820	401	*	8.6988	8.30547	9.00754	-0.665989	1.91535e-17	9.86106e-15	Exon (uc002wsy.3/64412, exon 6 of 6)	GZF1
chr20	41317562	41317962	401	*	8.64992	8.23446	8.9721	-0.700562	1.92378e-17	9.88549e-15	Intron (uc002xkg.3/11122, intron 6 of 30)	PTPRT
chr3	105366544	105366944	401	*	9.025	8.63692	9.33051	-0.661967	1.98331e-17	1.01719e-14	Distal Intergenic	CBLB
chr4	186684899	186685299	401	*	5.37999	6.16895	3.50258	2.51696	1.99904e-17	1.0233e-14	Intron (uc003iyh.3/8470, intron 2 of 22)	SORBS2
chr7	25732735	25733135	401	*	7.71637	7.12511	8.13455	-0.93638	2.05773e-17	1.05134e-14	Distal Intergenic	RNU6-16P
chr10	69451239	69451639	401	*	8.78019	8.40667	9.07662	-0.643907	2.07285e-17	1.05705e-14	Intron (uc001jmw.2/29119, intron 1 of 17)	CTNNA3
chr19	37251566	37251966	401	*	5.38993	1.8563	6.32626	-4.10719	2.30706e-17	1.17426e-14	Intron (uc010efc.3/342892, intron 4 of 4)	ZNF850
chr7	130273183	130273583	401	*	8.11209	7.60628	8.48586	-0.82559	2.50677e-17	1.27349e-14	Intron (uc003vqh.1/26958, intron 10 of 13)	COPG2
chr7	70925380	70925780	401	*	6.34777	5.37801	6.92251	-1.42456	2.53152e-17	1.28363e-14	Intron (uc003tvy.4/64409, intron 5 of 10)	MIR3914-1
chr12	132286370	132286770	401	*	5.18145	2.24312	6.08413	-3.51837	2.62949e-17	1.33079e-14	Distal Intergenic	MMP17
chrX	49269033	49269433	401	*	9.20498	8.82821	9.50345	-0.65026	2.64969e-17	1.33849e-14	Intron (uc004dnl.4/729396, intron 4 of 4)	GAGE12D
chr5	119070827	119071227	401	*	9.60443	9.29578	9.85853	-0.542786	2.66307e-17	1.34272e-14	Distal Intergenic	FAM170A
chr20	46220779	46221179	401	*	6.7595	5.91233	7.2897	-1.27198	2.76552e-17	1.39176e-14	Intron (uc002xtk.3/8202, intron 2 of 22)	NCOA3
chr11	106022222	106022622	401	*	9.68648	9.35949	9.95287	-0.572134	2.78509e-17	1.39898e-14	Distal Intergenic	AASDHPPT
chr12	113221126	113221526	401	*	9.97271	9.66501	10.2262	-0.542545	2.80595e-17	1.40682e-14	Intron (uc010syl.2/22895, intron 1 of 21)	RPH3A
chr18	11980946	11981346	401	*	9.71943	9.3619	10.0057	-0.618415	2.84848e-17	1.42548e-14	Promoter (<=1kb)	IMPA2
chr19	9785840	9786240	401	*	8.70541	8.32006	9.00922	-0.65836	2.8655e-17	1.43133e-14	Promoter (<=1kb)	ZNF562
chr1	40862312	40862712	401	*	9.49102	9.16608	9.75606	-0.570426	2.89052e-17	1.44115e-14	Promoter (<=1kb)	SMAP2
chr10	119596961	119597361	401	*	9.51661	9.16892	9.79657	-0.604393	2.92718e-17	1.45671e-14	Distal Intergenic	RAB11FIP2
chr20	18144584	18144984	401	*	6.3124	6.93063	5.20774	1.63434	3.01393e-17	1.49711e-14	Intron (uc021wbb.1/57325, intron 6 of 9)	KAT14
chr15	49328956	49329356	401	*	6.381	6.97437	5.35548	1.51067	3.04799e-17	1.51123e-14	Intron (uc001zxd.2/9728, intron 2 of 16)	SECISBP2L
chr16	67806495	67806895	401	*	9.82922	9.53231	10.0753	-0.528507	3.05464e-17	1.51173e-14	Intron (uc002eud.3/57610, intron 2 of 13)	RANBP10
chr6	17706790	17707190	401	*	8.37347	7.94642	8.70256	-0.721396	3.08091e-17	1.52192e-14	Promoter (<=1kb)	NUP153
chr13	100088784	100089184	401	*	9.29458	8.96499	9.5627	-0.574661	3.14461e-17	1.55054e-14	Distal Intergenic	MIR548AN
chr6	32971705	32972105	401	*	9.3582	9.00914	9.63904	-0.60361	3.17879e-17	1.56451e-14	3' UTR	HLA-DOA
chr17	8156380	8156780	401	*	9.78923	9.48293	10.0418	-0.541602	3.19563e-17	1.56992e-14	Intron (uc002gkr.3/5198, intron 1 of 27)	PFAS
chr16	13231348	13231748	401	*	6.93604	7.44426	6.14447	1.19407	3.23489e-17	1.5863e-14	Intron (uc010uyy.2/729993, intron 2 of 4)	SHISA9
chr13	77919195	77919595	401	*	5.35006	2.90788	6.21082	-3.05274	3.29495e-17	1.61054e-14	Distal Intergenic	MYCBP2
chr19	5803908	5804308	401	*	8.65185	8.26358	8.95748	-0.664876	3.29632e-17	1.61054e-14	Distal Intergenic	DUS3L
chr19	53980181	53980581	401	*	9.36558	9.05066	9.62393	-0.55563	3.3363e-17	1.62711e-14	Intron (uc002qbu.2/126017, intron 1 of 3)	ZNF813
chr5	102296193	102296593	401	*	8.67617	8.23009	9.01641	-0.741708	3.3476e-17	1.62966e-14	Promoter (<=1kb)	PAM
chr12	89352376	89352776	401	*	9.2721	8.91357	9.55903	-0.620919	3.38153e-17	1.64319e-14	Distal Intergenic	LINC02458
chr15	57427535	57427935	401	*	6.43333	7.01408	5.44589	1.45664	3.51116e-17	1.7031e-14	Intron (uc010ugm.1/6938, intron 5 of 18)	TCF12
chr7	156665078	156665478	401	*	5.8799	6.55327	4.57663	1.87952	3.76313e-17	1.82202e-14	Intron (uc003wmw.4/64327, intron 1 of 16)	LMBR1
chr8	47203187	47203587	401	*	5.1617	2.23656	6.06346	-3.49454	3.77342e-17	1.82371e-14	Distal Intergenic	LINC00293
chr4	25993556	25993956	401	*	9.02452	8.64949	9.32191	-0.643625	3.83593e-17	1.85059e-14	Distal Intergenic	SMIM20
chr3	93979885	93980285	401	*	9.09726	8.76352	9.36811	-0.58386	3.85465e-17	1.85628e-14	Distal Intergenic	DHFR2
chr12	132205243	132205643	401	*	5.18238	1.99719	6.10081	-3.75816	3.88352e-17	1.86538e-14	Intron (uc001uiz.2/6433, intron 4 of 8)	SFSWAP
chr17	74763805	74764205	401	*	6.97213	6.2208	7.46367	-1.14063	3.88745e-17	1.86538e-14	Intron (uc002jta.2/79157, intron 10 of 13)	MFSD11
chr12	106133046	106133446	401	*	7.30488	7.75431	6.64856	1.01506	3.93322e-17	1.88397e-14	Distal Intergenic	NUAK1
chr2	231673348	231673748	401	*	8.64565	8.22394	8.97156	-0.708751	3.96652e-17	1.89653e-14	Intron (uc002vqx.3/51719, intron 5 of 8)	CAB39
chr19	53898918	53899318	401	*	9.12289	8.78935	9.39361	-0.587143	4.01845e-17	1.91794e-14	Promoter (<=1kb)	ZNF765
chr4	103429310	103429710	401	*	7.71668	7.17617	8.10898	-0.880225	4.14533e-17	1.97499e-14	Intron (uc011cep.2/4790, intron 1 of 23)	NFKB1
chr8	9181512	9181912	401	*	5.18525	6.02012	2.97639	2.83203	4.15898e-17	1.97798e-14	Promoter (<=1kb)	LOC157273
chr7	158495836	158496236	401	*	5.22967	3.29172	6.02794	-2.60499	4.33295e-17	2.05707e-14	Promoter (1-2kb)	NCAPG2
chr4	159229108	159229508	401	*	6.22914	6.85506	5.09878	1.64892	4.3997e-17	2.08507e-14	Distal Intergenic	TMEM144
chr17	45161568	45161968	401	*	9.49154	9.16182	9.75974	-0.575931	4.66492e-17	2.20686e-14	Distal Intergenic	CDC27
chr6	17015801	17016201	401	*	5.3556	3.43895	6.15065	-2.52142	4.84461e-17	2.28784e-14	Distal Intergenic	STMND1
chr7	87876050	87876450	401	*	8.91073	8.54797	9.20035	-0.624722	4.89707e-17	2.30854e-14	Distal Intergenic	SRI
chr5	73498141	73498541	401	*	7.94446	7.41842	8.32911	-0.846551	5.02401e-17	2.36423e-14	Distal Intergenic	ARHGEF28
chr4	119212422	119212822	401	*	9.47794	9.14306	9.74954	-0.582435	5.05677e-17	2.37548e-14	Intron (uc003ica.2/8492, intron 11 of 12)	SNORA24
chr7	87345410	87345810	401	*	9.07096	8.68721	9.37378	-0.655881	5.21189e-17	2.44406e-14	Promoter (2-3kb)	ABCB1
chr19	55146787	55147187	401	*	8.31403	7.8443	8.66781	-0.782698	5.27908e-17	2.47125e-14	Exon (uc010erp.1/10859, exon 10 of 10)	LILRB1
chr6	56727387	56727787	401	*	5.30389	6.10777	3.32803	2.60844	5.39371e-17	2.52052e-14	Intron (uc021zba.2/667, intron 3 of 96)	DST
chr19	50496649	50497049	401	*	5.51758	3.99905	6.24089	-2.14584	5.53059e-17	2.57999e-14	Intron (uc002prg.2/51231, intron 9 of 14)	SIGLEC16
chr19	29811670	29812070	401	*	8.10489	7.62058	8.46683	-0.796493	5.81982e-17	2.7102e-14	Intron (uc002nse.1/284395, intron 9 of 9)	UQCRFS1
chr1	22780714	22781114	401	*	8.05053	7.56923	8.41081	-0.796364	5.90904e-17	2.74698e-14	Promoter (2-3kb)	ZBTB40
chr6	147941170	147941570	401	*	6.09718	6.72229	4.96953	1.65743	6.13322e-17	2.84626e-14	Distal Intergenic	SAMD5
chr7	71733212	71733612	401	*	6.8291	6.04893	7.33266	-1.17811	6.22645e-17	2.88454e-14	Intron (uc003twa.4/83698, intron 2 of 5)	CALN1
chr4	158768701	158769101	401	*	7.784	7.23386	8.18131	-0.870616	6.27253e-17	2.90087e-14	Distal Intergenic	LINC02433
chr19	50312191	50312591	401	*	5.11939	1.93167	6.03797	-3.83095	6.40848e-17	2.95864e-14	Exon (uc002ppq.2/80199, exon 7 of 11)	AP2A1
chr19	37304188	37304588	401	*	5.27987	1.5362	6.22499	-4.3373	6.53991e-17	3.01413e-14	Intron (uc002oev.2/284408, intron 2 of 3)	ZNF790-AS1
chr2	285485	285885	401	*	5.16945	5.69013	4.3467	0.974193	1.82876e-06	5.59141e-05	Promoter (2-3kb)	ALKAL2
chr3	33440391	33440791	401	*	9.54509	9.22716	9.80546	-0.555127	6.74346e-17	3.0973e-14	Intron (uc011axq.1/25827, intron 15 of 15)	UBP1
chrX	49039925	49040325	401	*	8.41768	8.00126	8.74044	-0.703701	6.82325e-17	3.12613e-14	Promoter (1-2kb)	PRICKLE3
chr4	102828002	102828402	401	*	9.74531	9.43371	10.0014	-0.549047	6.82952e-17	3.12613e-14	Intron (uc003hvx.4/55024, intron 10 of 20)	BANK1
chr19	49363527	49363927	401	*	9.57069	9.25351	9.83055	-0.557779	6.85553e-17	3.13269e-14	Exon (uc002pkx.3/57664, exon 6 of 20)	PLEKHA4
chr7	71473035	71473435	401	*	6.62498	5.74178	7.16881	-1.31782	6.90342e-17	3.14921e-14	Intron (uc003twa.4/83698, intron 4 of 5)	CALN1
chr1	81682379	81682779	401	*	7.05256	7.54182	6.30662	1.12787	6.9533e-17	3.16657e-14	Distal Intergenic	ADGRL2
chr19	50566059	50566459	401	*	5.0851	2.01263	5.99669	-3.66576	7.09666e-17	3.22526e-14	Intron (uc002pro.3/400710, intron 2 of 2)	ZNF473CR
chr16	29805529	29805929	401	*	8.7799	8.38151	9.09174	-0.675767	7.10621e-17	3.22526e-14	Intron (uc002dts.4/3835, intron 1 of 13)	KIF22
chr16	30429965	30430365	401	*	8.86894	8.49695	9.16441	-0.63756	7.15803e-17	3.24329e-14	Intron (uc010bzx.2/51333, intron 2 of 2)	DCTPP1
chr9	6080292	6080692	401	*	9.10085	8.75131	9.38201	-0.605086	7.63372e-17	3.45299e-14	Distal Intergenic	RANBP6
chr19	2977177	2977577	401	*	8.81672	8.4183	9.12858	-0.673917	7.93362e-17	3.5826e-14	Promoter (<=1kb)	TLE6
chr3	184249502	184249902	401	*	9.17429	8.83487	9.44886	-0.589983	8.04023e-17	3.62464e-14	Distal Intergenic	EPHB3
chr2	239401105	239401505	401	*	9.61873	9.31273	9.87105	-0.539115	8.24114e-17	3.70899e-14	Distal Intergenic	LINC01107
chr20	63653131	63653531	401	*	8.23658	7.78688	8.57892	-0.746882	8.29051e-17	3.72495e-14	Distal Intergenic	NA
chr5	141821397	141821797	401	*	7.03596	6.33634	7.50508	-1.07362	8.34258e-17	3.74208e-14	Distal Intergenic	SPRY4
chr19	48738643	48739043	401	*	9.20339	8.86075	9.48008	-0.59619	8.48528e-17	3.79974e-14	Intron (uc010xzi.1/22900, intron 2 of 9)	CARD8
chr19	21474584	21474984	401	*	7.52874	6.83357	7.99588	-1.06258	8.65444e-17	3.86902e-14	3' UTR	ZNF708
chr9	121698856	121699256	401	*	7.53474	6.93745	7.95591	-0.93696	9.36243e-17	4.1746e-14	Distal Intergenic	BRINP1
chr21	37366406	37366806	401	*	8.81172	8.44616	9.10312	-0.628176	9.38195e-17	4.1746e-14	Distal Intergenic	RUNX1
chr11	61581338	61581738	401	*	8.39141	7.9737	8.71493	-0.706639	9.38465e-17	4.1746e-14	Promoter (<=1kb)	FADS1
chr17	49980730	49981130	401	*	7.72114	7.16078	8.12371	-0.893705	9.42703e-17	4.18651e-14	Intron (uc002itv.4/56934, intron 4 of 9)	CA10
chr19	44890637	44891037	401	*	10.1451	9.84601	10.3926	-0.528855	9.72482e-17	4.31162e-14	Exon (uc010xxa.2/26974, exon 4 of 4)	ZNF285
chr6	79537316	79537716	401	*	9.13328	8.79457	9.4074	-0.588419	9.76975e-17	4.32439e-14	Distal Intergenic	IRAK1BP1
chr9	75088217	75088617	401	*	9.21504	8.86654	9.49552	-0.603461	9.80351e-17	4.33218e-14	Distal Intergenic	TMC1
chr3	41962028	41962428	401	*	9.22653	8.89036	9.49898	-0.583075	1.00376e-16	4.42833e-14	Intron (uc003ckv.4/54986, intron 5 of 36)	ULK4
chr1	205301347	205301747	401	*	9.76923	9.44714	10.0324	-0.563085	1.01766e-16	4.4823e-14	Distal Intergenic	NUAK2
chr7	100586309	100586709	401	*	10.1054	9.80235	10.3557	-0.53538	1.09392e-16	4.81025e-14	Intron (uc003uxk.1/uc003uxk.1, intron 2 of 4)	MUC12
chr10	112949828	112950228	401	*	9.02592	8.67135	9.31032	-0.612154	1.14531e-16	5.02802e-14	Distal Intergenic	ADRA2A
chr3	65597226	65597626	401	*	8.57275	8.16755	8.88874	-0.685809	1.14938e-16	5.03762e-14	Intron (uc003dmm.3/9223, intron 2 of 24)	MAGI1
chr8	20191958	20192358	401	*	6.1054	6.73181	4.97336	1.66459	1.15512e-16	5.05454e-14	Distal Intergenic	LZTS1-AS1
chr19	15452174	15452574	401	*	8.80554	8.43321	9.10122	-0.641106	1.18667e-16	5.18413e-14	Distal Intergenic	BRD4
chr1	45499972	45500372	401	*	9.19273	8.86061	9.46252	-0.577276	1.21128e-16	5.28301e-14	Exon (uc001cnd.2/57643, exon 11 of 14)	UROD
chr5	36066741	36067141	401	*	8.7049	8.31098	9.014	-0.667647	1.26563e-16	5.51113e-14	Promoter (<=1kb)	UGT3A2
chr19	50705413	50705813	401	*	5.0496	2.48707	5.92201	-3.17921	1.27873e-16	5.55916e-14	Promoter (1-2kb)	MYH14
chr17	79836035	79836435	401	*	8.87448	8.50804	9.16644	-0.634249	1.29281e-16	5.61126e-14	Distal Intergenic	ARHGDIA
chr1	67752263	67752663	401	*	5.67059	6.37969	4.2174	2.05779	1.30703e-16	5.66192e-14	Distal Intergenic	IL12RB2
chr19	16897214	16897614	401	*	8.93257	8.5653	9.22506	-0.629066	1.31064e-16	5.66192e-14	Intron (uc002net.4/284434, intron 13 of 20)	SIN3B
chr1	40257922	40258322	401	*	8.93709	8.54517	9.24496	-0.670575	1.31081e-16	5.66192e-14	Distal Intergenic	BMP8B
chr7	106112254	106112654	401	*	8.52754	8.12102	8.84434	-0.685419	1.31327e-16	5.66339e-14	Distal Intergenic	NAMPT
chr4	169404948	169405348	401	*	6.0866	6.71299	4.95464	1.65915	1.34921e-16	5.80904e-14	Distal Intergenic	DDX60L
chr15	55742946	55743346	401	*	7.78276	7.25956	8.16589	-0.846929	1.40449e-16	6.03736e-14	Intron (uc002acy.3/100533483, intron 4 of 15)	PIERCE2
chr6	156852804	156853204	401	*	6.59099	7.1366	5.70297	1.31243	1.48688e-16	6.38131e-14	Distal Intergenic	ARID1B
chr6	25882157	25882557	401	*	6.08974	4.99923	6.70365	-1.59114	1.49316e-16	6.39802e-14	Distal Intergenic	SLC17A3
chr3	125595364	125595764	401	*	9.15592	8.78792	9.44887	-0.632732	1.52272e-16	6.51427e-14	Distal Intergenic	FAM86JP
chr5	159100237	159100637	401	*	8.62171	8.24627	8.91935	-0.644459	1.53291e-16	6.54743e-14	Distal Intergenic	LINC01845
chr17	58659058	58659458	401	*	7.9033	7.36104	8.2965	-0.873312	1.56288e-16	6.66482e-14	Distal Intergenic	PPM1D
chr8	22950552	22950952	401	*	6.23196	5.25558	6.80896	-1.42958	1.56549e-16	6.66536e-14	Intron (uc003xcx.3/254896, intron 2 of 3)	LOC254896
chr13	23399439	23399839	401	*	6.08875	4.99729	6.70295	-1.59322	1.69995e-16	7.22639e-14	Distal Intergenic	BASP1P1
chr2	147844047	147844447	401	*	8.15268	7.69741	8.49822	-0.751494	1.71278e-16	7.26938e-14	Distal Intergenic	PABPC1P2
chr6	27890668	27891068	401	*	8.36451	7.93911	8.69262	-0.717379	1.72436e-16	7.30697e-14	Distal Intergenic	OR2B2
chr19	48398814	48399214	401	*	8.6725	8.27207	8.98559	-0.679343	1.73029e-16	7.32055e-14	Distal Intergenic	SULT2A1
chr1	66930095	66930495	401	*	8.84961	8.4396	9.16851	-0.69241	1.77262e-16	7.48782e-14	Distal Intergenic	SGIP1
chr5	12323661	12324061	401	*	8.36512	7.91872	8.70554	-0.73774	1.79118e-16	7.55433e-14	Distal Intergenic	LINC01194
chr7	945597	945997	401	*	7.56312	6.99061	7.97189	-0.905459	1.80248e-16	7.59005e-14	Promoter (<=1kb)	ADAP1
chr17	47895846	47896246	401	*	9.93173	9.63248	10.1795	-0.529713	1.8151e-16	7.6312e-14	Intron (uc002ipl.2/11143, intron 8 of 13)	KAT7
chr20	35616285	35616685	401	*	9.144	8.80995	9.41507	-0.580909	1.84035e-16	7.72528e-14	Distal Intergenic	SAMHD1
chr19	45902627	45903027	401	*	8.99998	8.65204	9.28009	-0.59978	1.87607e-16	7.8629e-14	Intron (uc002pbn.3/10848, intron 1 of 12)	PPP1R13L
chr19	56538228	56538628	401	*	7.77786	7.20993	8.1843	-0.899659	1.90047e-16	7.95273e-14	Exon (uc002qmi.3/126206, exon 6 of 14)	NLRP5
chr19	55280024	55280424	401	*	9.33866	9.02414	9.59673	-0.549451	1.90587e-16	7.96292e-14	Promoter (<=1kb)	KIR2DL1
chr20	59525500	59525900	401	*	5.52737	4.07751	6.23572	-2.07386	1.91572e-16	7.99161e-14	Distal Intergenic	CDH4
chr7	23474288	23474688	401	*	9.41218	9.10382	9.6661	-0.542299	1.96795e-16	8.19674e-14	Intron (uc003swg.3/10643, intron 2 of 14)	IGF2BP3
chr14	74425839	74426239	401	*	7.75264	7.19861	8.15196	-0.881475	2.01542e-16	8.38144e-14	3' UTR	FAM161B
chr19	11798301	11798701	401	*	8.26633	7.79999	8.61818	-0.765768	2.10818e-16	8.75364e-14	Distal Intergenic	ZNF833P
chr8	102653825	102654225	401	*	8.80909	8.4492	9.09688	-0.621724	2.137e-16	8.85959e-14	Intron (uc010mbu.3/79977, intron 12 of 15)	GRHL2
chr19	49125344	49125744	401	*	8.03698	7.56083	8.39437	-0.78408	2.14914e-16	8.89134e-14	Promoter (1-2kb)	SPHK2
chr8	24414990	24415390	401	*	7.04901	6.37142	7.50822	-1.03764	2.15128e-16	8.89134e-14	Distal Intergenic	ADAM7
chr9	133238405	133238805	401	*	9.05214	8.72191	9.32068	-0.574638	2.23375e-16	9.21795e-14	Distal Intergenic	ASS1
chr4	155376707	155377107	401	*	8.81385	8.435	9.11362	-0.646607	2.26359e-16	9.32676e-14	Intron (uc003inx.2/54798, intron 1 of 7)	DCHS2
chr5	98928999	98929399	401	*	8.47224	8.06109	8.79184	-0.69148	2.27303e-16	9.35129e-14	Distal Intergenic	LOC100289230
chr6	167849816	167850216	401	*	6.67535	7.20908	5.81898	1.26437	2.28552e-16	9.38827e-14	Distal Intergenic	TCP10L3
chr6	40328638	40329038	401	*	7.90423	7.37214	8.29209	-0.856344	2.35617e-16	9.66369e-14	Distal Intergenic	LINC00951
chr1	156082409	156082809	401	*	9.39711	9.06746	9.66526	-0.575828	2.38649e-16	9.77308e-14	Promoter (1-2kb)	LMNA
chr11	65570152	65570552	401	*	8.89475	8.51607	9.19441	-0.647928	2.3973e-16	9.8024e-14	Distal Intergenic	OVOL1
chrX	130903107	130903507	401	*	8.71898	8.33151	9.02412	-0.660072	2.42304e-16	9.89259e-14	Intron (uc004ewi.3/286467, intron 6 of 12)	FIRRE
chr4	82374032	82374432	401	*	9.50021	9.18177	9.76092	-0.556328	2.44273e-16	9.95778e-14	3' UTR	RASGEF1B
chr2	218963174	218963574	401	*	8.20882	7.77612	8.54124	-0.723872	2.46645e-16	1.00393e-13	Distal Intergenic	CXCR2
chr14	49505367	49505767	401	*	5.35639	6.12842	3.5821	2.39735	2.63137e-16	1.06943e-13	Distal Intergenic	RPS29
chr12	120394598	120394998	401	*	8.46948	8.0471	8.7958	-0.716508	2.6695e-16	1.08328e-13	Distal Intergenic	BICDL1
chr1	97920921	97921321	401	*	8.49493	8.08412	8.81431	-0.692162	2.81036e-16	1.13872e-13	Intron (uc001drv.3/1806, intron 13 of 22)	DPYD-AS1
chr16	3150399	3150799	401	*	9.12553	8.79996	9.39099	-0.568692	2.83691e-16	1.14775e-13	Promoter (1-2kb)	ZSCAN10
chr3	42906082	42906482	401	*	5.54954	3.79665	6.31786	-2.37916	2.86995e-16	1.15937e-13	Exon (uc003cme.3/1238, exon 3 of 3)	CYP8B1
chr14	81533789	81534189	401	*	9.30212	8.97625	9.56778	-0.569799	2.99195e-16	1.20683e-13	Intron (uc001xvb.1/7253, intron 2 of 7)	CEP128
chr4	48780262	48780662	401	*	9.653	9.32169	9.92226	-0.578629	3.02777e-16	1.21945e-13	Promoter (1-2kb)	FRYL
chr4	26860445	26860845	401	*	8.90758	8.55631	9.18985	-0.60816	3.16364e-16	1.27226e-13	Promoter (1-2kb)	STIM2
chr9	35815053	35815453	401	*	9.06305	8.69751	9.35444	-0.628139	3.18935e-16	1.28068e-13	Promoter (<=1kb)	HINT2
chr9	124735131	124735531	401	*	5.99346	6.64326	4.77938	1.76527	3.29409e-16	1.32076e-13	Intron (uc004blr.3/158135, intron 5 of 7)	TTLL11
chr2	106584261	106584661	401	*	5.53404	3.88018	6.2844	-2.27736	3.39574e-16	1.35948e-13	Distal Intergenic	ECRG4
chr22	44147660	44148060	401	*	8.45216	8.02053	8.78395	-0.722289	3.50957e-16	1.40296e-13	Intron (uc003bdy.2/64800, intron 6 of 31)	EFCAB6
chr19	19821582	19821982	401	*	7.79262	7.24986	8.18609	-0.871493	3.57949e-16	1.42878e-13	3' UTR	ZNF14
chr5	146182567	146182967	401	*	9.39047	9.07757	9.64746	-0.548976	3.76659e-16	1.50042e-13	Intron (uc003loe.4/5521, intron 1 of 8)	PPP2R2B
chr11	62612799	62613199	401	*	8.6775	8.30806	8.97136	-0.63355	3.77014e-16	1.50042e-13	Distal Intergenic	WDR74
chr1	148038488	148038888	401	*	8.00864	7.5189	8.37359	-0.799229	3.83741e-16	1.5244e-13	Intron (uc001eqe.3/728841, intron 1 of 13)	NBPF8
chr8	66428666	66429066	401	*	8.94493	8.58622	9.23197	-0.616635	3.84543e-16	1.5244e-13	Distal Intergenic	LINC01299
chr3	183544699	183545099	401	*	8.06366	7.619	8.40307	-0.740322	3.84745e-16	1.5244e-13	Promoter (1-2kb)	MAP6D1
chr19	45178199	45178599	401	*	9.73926	9.45553	9.97626	-0.50307	3.88946e-16	1.53877e-13	Intron (uc002ozo.4/56971, intron 2 of 7)	CEACAM19
chr7	12424107	12424507	401	*	8.20711	7.76629	8.54429	-0.737272	3.95318e-16	1.56168e-13	Intron (uc003ssj.2/221806, intron 3 of 28)	VWDE
chr13	48532592	48532992	401	*	8.83596	8.46703	9.12949	-0.631576	3.9877e-16	1.57299e-13	Intron (uc010tgb.2/8803, intron 6 of 10)	SUCLA2
chr3	42590552	42590952	401	*	9.04186	8.69996	9.31806	-0.591221	4.05278e-16	1.59632e-13	3' UTR	VIPR1
chr19	18224451	18224851	401	*	9.1957	8.86704	9.4632	-0.574306	4.06355e-16	1.59822e-13	Intron (uc002nhz.4/23031, intron 2 of 26)	IL12RB1
chr6	93419542	93419942	401	*	9.08026	8.70535	9.37757	-0.639604	4.11447e-16	1.61587e-13	Distal Intergenic	EPHA7
chr11	59106870	59107270	401	*	8.16788	7.70405	8.51831	-0.764217	4.12153e-16	1.61628e-13	Distal Intergenic	OR5AN1
chr3	49411932	49412332	401	*	8.94952	8.60705	9.2261	-0.597169	4.16253e-16	1.62997e-13	Intron (uc010hku.3/387, intron 2 of 4)	GPX1
chr4	7861401	7861801	401	*	6.97206	7.45579	6.23902	1.10871	4.23389e-16	1.6555e-13	Intron (uc003gkg.1/60312, intron 3 of 16)	AFAP1
chr19	49766394	49766794	401	*	10.0081	9.71488	10.2518	-0.520897	4.26812e-16	1.66646e-13	Distal Intergenic	MIR4324
chr19	18386008	18386408	401	*	6.95772	6.23433	7.43728	-1.09443	4.28021e-16	1.66875e-13	Promoter (<=1kb)	IQCN
chr5	146203305	146203705	401	*	9.62299	9.29611	9.88933	-0.570068	4.29744e-16	1.67303e-13	Intron (uc003loe.4/5521, intron 1 of 8)	PPP2R2B
chr10	35211363	35211763	401	*	5.35207	6.14076	3.47638	2.51486	4.33987e-16	1.6871e-13	Distal Intergenic	PARD3
chr9	35675761	35676161	401	*	8.21838	7.77963	8.55434	-0.72825	4.34806e-16	1.68784e-13	Promoter (<=1kb)	ARHGEF39
chr13	19564796	19565196	401	*	4.97497	2.35815	5.8523	-3.19851	4.37613e-16	1.69628e-13	Distal Intergenic	LINC00442
chr6	26157791	26158191	401	*	8.79538	8.43353	9.08442	-0.624165	4.40529e-16	1.70512e-13	Promoter (<=1kb)	H2BC5
chr7	151227102	151227502	401	*	9.3111	8.9671	9.58867	-0.593334	4.59785e-16	1.77709e-13	Distal Intergenic	RHEB
chr3	44712446	44712846	401	*	5.28064	1.44762	6.22911	-4.31546	4.61683e-16	1.78186e-13	Distal Intergenic	ZNF35
chr2	16105628	16106028	401	*	8.95585	8.5482	9.27332	-0.688301	4.79211e-16	1.84685e-13	Distal Intergenic	MYCN
chr6	36885648	36886048	401	*	8.44709	8.04228	8.76284	-0.687467	4.88327e-16	1.87774e-13	Intron (uc003omv.3/221477, intron 8 of 9)	PI16
chr8	73746898	73747298	401	*	8.39892	7.99018	8.71706	-0.690042	4.88627e-16	1.87774e-13	Intron (uc003xzb.3/9312, intron 2 of 2)	TERF1
chr12	114684127	114684527	401	*	8.93919	8.59908	9.21422	-0.591251	4.96167e-16	1.90399e-13	Distal Intergenic	TBX5
chr22	42090681	42091081	401	*	9.46218	9.16463	9.70873	-0.526623	5.06661e-16	1.94148e-13	3' UTR	C22orf46P
chr8	47189029	47189429	401	*	5.05223	1.84772	5.97178	-3.75138	5.13852e-16	1.96623e-13	Distal Intergenic	LINC00293
chr7	100538876	100539276	401	*	9.82306	9.52533	10.0697	-0.525636	5.237e-16	2.00106e-13	Distal Intergenic	ACHE
chr17	67993554	67993954	401	*	7.88262	7.36847	8.26091	-0.826925	5.24568e-16	2.00152e-13	Distal Intergenic	KCNJ16
chr19	49869396	49869796	401	*	9.65181	9.33469	9.91162	-0.554688	5.69262e-16	2.16897e-13	Promoter (2-3kb)	DKKL1
chr1	185317331	185317731	401	*	8.87461	8.51358	9.16314	-0.625039	5.70883e-16	2.17206e-13	Distal Intergenic	GS1-279B7.1
chr1	16904708	16905108	401	*	9.70356	9.40017	9.9541	-0.533766	5.90675e-16	2.24255e-13	Intron (uc001ayw.4/55672, intron 17 of 28)	NBPF1
chr3	37936291	37936691	401	*	6.40651	6.98307	5.43141	1.42409	5.91093e-16	2.24255e-13	Intron (uc003chg.3/10217, intron 1 of 7)	CTDSPL
chr11	72080536	72080936	401	*	9.82253	9.52938	10.066	-0.518313	5.91918e-16	2.24255e-13	Intron (uc010rqz.2/81570, intron 3 of 14)	CLPB
chr7	100148592	100148992	401	*	9.62614	9.31802	9.87989	-0.542159	5.9767e-16	2.26115e-13	Intron (uc003uvg.1/3268, intron 3 of 3)	AGFG2
chr1	153922911	153923311	401	*	9.43494	9.13384	9.68392	-0.533113	6.01189e-16	2.27126e-13	Intron (uc001fde.4/200186, intron 8 of 11)	CRTC2
chr11	10304621	10305021	401	*	8.59645	8.21043	8.90068	-0.65573	6.16886e-16	2.32728e-13	Intron (uc001mib.2/81846, intron 1 of 39)	SBF2
chr19	46850741	46851141	401	*	9.32415	9.02166	9.57408	-0.533127	6.19613e-16	2.33429e-13	Promoter (<=1kb)	PPP5C
chr11	57324938	57325338	401	*	8.99959	8.66008	9.27423	-0.586767	6.30985e-16	2.3738e-13	Intron (uc001nkn.2/9246, intron 2 of 3)	UBE2L6
chr8	2733592	2733992	401	*	5.87543	4.6776	6.52073	-1.73264	6.38442e-16	2.39848e-13	Distal Intergenic	CSMD1
chr16	67846538	67846938	401	*	9.72178	9.44904	9.95106	-0.488559	6.95304e-16	2.60845e-13	Intron (uc010cep.2/55815, intron 1 of 6)	TSNAXIP1
chr20	60010229	60010629	401	*	5.05621	1.64156	5.98693	-3.91683	7.09166e-16	2.65674e-13	Intron (uc002ybn.2/1002, intron 2 of 15)	CDH4
chr19	53879355	53879755	401	*	9.38971	9.04383	9.6685	-0.601078	7.19061e-16	2.69005e-13	Intron (uc002qbl.2/170958, intron 3 of 3)	ZNF765
chr6	37648483	37648883	401	*	9.14159	8.80235	9.41605	-0.5868	7.21124e-16	2.69401e-13	Intron (uc003onu.1/266727, intron 1 of 16)	MDGA1
chr15	88546447	88546847	401	*	8.69181	8.30309	8.99772	-0.656453	7.30963e-16	2.72697e-13	Intron (uc002bmh.2/4916, intron 11 of 15)	NTRK3
chr8	102412730	102413130	401	*	8.91134	8.55962	9.1939	-0.606451	7.36838e-16	2.74507e-13	Distal Intergenic	NACA4P
chr4	89681215	89681615	401	*	6.07139	4.86853	6.7181	-1.73915	7.49978e-16	2.79015e-13	Promoter (<=1kb)	FAM13A
chr2	130342567	130342967	401	*	9.10741	8.74913	9.39418	-0.614626	7.65521e-16	2.84403e-13	Distal Intergenic	PLAC9P1
chr19	703644	704044	401	*	8.41769	8.00222	8.73988	-0.700652	7.69083e-16	2.85331e-13	Distal Intergenic	PALM
chr1	23556006	23556406	401	*	8.69221	8.29961	9.00051	-0.664908	7.70689e-16	2.85447e-13	Distal Intergenic	HTR1D
chr16	9527987	9528387	401	*	6.21721	6.80593	5.20588	1.48492	7.72287e-16	2.85447e-13	Distal Intergenic	MIR548X
chr12	48852074	48852474	401	*	8.71345	8.33717	9.01161	-0.642598	7.72588e-16	2.85447e-13	Distal Intergenic	ANP32D
chr8	117847596	117847996	401	*	6.64473	7.16627	5.81982	1.21975	7.99148e-16	2.94626e-13	Distal Intergenic	RAD21-AS1
chr12	75209442	75209842	401	*	7.14053	6.48012	7.59187	-1.01391	7.99629e-16	2.94626e-13	Distal Intergenic	ATXN7L3B
chr19	4342644	4343044	401	*	9.9076	9.59382	10.1652	-0.549383	8.0644e-16	2.96728e-13	Promoter (<=1kb)	STAP2
chr22	39532688	39533088	401	*	9.0225	8.66415	9.30932	-0.616774	8.23351e-16	3.02535e-13	Intron (uc003axb.3/23492, intron 4 of 5)	CBX7
chr12	132342223	132342623	401	*	5.18988	2.93744	6.02994	-2.82263	8.49312e-16	3.11647e-13	Distal Intergenic	MMP17
chr20	10434822	10435222	401	*	7.98615	7.51029	8.34337	-0.779752	8.54105e-16	3.12978e-13	Intron (uc010zre.2/128710, intron 1 of 7)	SLX4IP
chr1	205448518	205448918	401	*	8.4284	7.98719	8.7658	-0.73351	8.62687e-16	3.15692e-13	Distal Intergenic	CDK18
chr8	144078406	144078806	401	*	8.70287	8.3214	9.00427	-0.649204	8.79161e-16	3.21282e-13	Promoter (1-2kb)	CDC42P3
chr17	74361482	74361882	401	*	8.07823	7.60067	8.4364	-0.778661	9.16838e-16	3.34595e-13	Distal Intergenic	SPHK1
chr2	960099	960499	401	*	5.22228	5.65188	4.60775	0.700553	0.00020736	0.00300129	Intron (uc002qwp.3/54221, intron 1 of 7)	SNTG2
chr1	159780643	159781043	401	*	9.30753	8.99143	9.56666	-0.553937	9.29595e-16	3.3833e-13	Intron (uc001fuc.2/343413, intron 7 of 10)	FCRL6
chr1	27914515	27914915	401	*	8.8804	8.51172	9.17378	-0.633916	9.44455e-16	3.43272e-13	Intron (uc009vsy.3/27245, intron 1 of 6)	AHDC1
chr19	15418964	15419364	401	*	9.61642	9.29295	9.88047	-0.566324	9.48593e-16	3.4431e-13	Intron (uc002nat.3/23476, intron 1 of 11)	BRD4
chr1	205284700	205285100	401	*	8.22381	7.77817	8.5638	-0.740469	9.59377e-16	3.47753e-13	Intron (uc001hce.3/81788, intron 1 of 6)	NUAK2
chr12	47223387	47223787	401	*	8.08282	7.618	8.43382	-0.768895	9.84719e-16	3.56458e-13	Distal Intergenic	SLC38A4
chr1	212608377	212608777	401	*	9.15657	8.82148	9.42831	-0.579964	9.86989e-16	3.56798e-13	Promoter (2-3kb)	NENF
chr8	126556338	126556738	401	*	6.95606	6.25679	7.42502	-1.05548	9.93045e-16	3.58504e-13	Distal Intergenic	TRIB1
chr5	181069923	181070323	401	*	6.78938	6.03414	7.28257	-1.13063	9.95941e-16	3.59066e-13	Distal Intergenic	OR4F16
chr20	49713858	49714258	401	*	8.58	8.172	8.89769	-0.691178	9.97894e-16	3.59287e-13	Distal Intergenic	KCNG1
chr9	17134757	17135157	401	*	7.85331	7.33686	8.23283	-0.830956	1.00674e-15	3.61987e-13	Promoter (<=1kb)	CNTLN
chr5	112976477	112976877	401	*	9.21229	8.88231	9.48066	-0.576286	1.01457e-15	3.64313e-13	Distal Intergenic	YTHDC2
chr14	99793188	99793588	401	*	7.69547	7.10224	8.11462	-0.929412	1.02823e-15	3.68725e-13	Distal Intergenic	BCL11B
chr16	72093537	72093937	401	*	9.4936	9.19758	9.7391	-0.521135	1.03433e-15	3.70416e-13	Intron (uc002fbr.4/3240, intron 6 of 6)	HPR
chr15	88985980	88986380	401	*	7.8564	7.36471	8.22244	-0.801774	1.04799e-15	3.7481e-13	Distal Intergenic	MRPL46
chr7	35800815	35801215	401	*	8.96001	8.63069	9.22796	-0.575704	1.06959e-15	3.82025e-13	Distal Intergenic	SEPTIN7
chr6	27865115	27865515	401	*	7.80818	7.26645	8.20111	-0.861094	1.07856e-15	3.84718e-13	Distal Intergenic	H2BC17
chr5	141680822	141681222	401	*	8.69279	8.27454	9.01663	-0.699353	1.09863e-15	3.91354e-13	Distal Intergenic	SPRY4
chr2	128644959	128645359	401	*	7.93046	7.46058	8.28432	-0.772139	1.17232e-15	4.1705e-13	Promoter (1-2kb)	AMMECR1L
chr6	32177974	32178374	401	*	9.09087	8.76127	9.35899	-0.577693	1.17725e-15	4.18251e-13	Intron (uc003obb.3/4855, intron 18 of 29)	NOTCH4
chr9	125746025	125746425	401	*	9.22065	8.90469	9.4797	-0.553658	1.18642e-15	4.2095e-13	Intron (uc004bnl.4/23637, intron 3 of 27)	RABGAP1
chr6	56247275	56247675	401	*	8.6118	8.19971	8.93196	-0.693642	1.20505e-15	4.26994e-13	Intron (uc003pcu.1/81578, intron 1 of 12)	COL21A1
chr19	50704141	50704541	401	*	5.01106	1.59082	5.94205	-3.86293	1.21208e-15	4.28921e-13	Promoter (2-3kb)	MYH14
chr17	45148158	45148558	401	*	9.10445	8.77303	9.37377	-0.578659	1.22198e-15	4.31854e-13	Distal Intergenic	RPRML
chr8	10636413	10636813	401	*	6.90143	6.19203	7.37488	-1.06517	1.22368e-15	4.31884e-13	Intron (uc011kwz.2/83595, intron 5 of 5)	MIR1322
chr5	118988396	118988796	401	*	8.9123	8.56457	9.19229	-0.597351	1.23551e-15	4.35487e-13	Distal Intergenic	FAM170A
chr1	50332979	50333379	401	*	4.94709	2.41178	5.81696	-3.15105	1.2553e-15	4.41883e-13	Intron (uc001cru.2/84871, intron 1 of 13)	AGBL4
chr4	98995176	98995576	401	*	8.69692	8.3081	9.00288	-0.659576	1.26417e-15	4.43869e-13	Intron (uc003htt.2/285555, intron 5 of 10)	STPG2
chr20	45362993	45363393	401	*	9.00188	8.64471	9.28795	-0.618079	1.26425e-15	4.43869e-13	3' UTR	SLC2A10
chr19	58573307	58573707	401	*	9.43755	9.12172	9.6965	-0.552993	1.27832e-15	4.48219e-13	Promoter (2-3kb)	ZNF135
chr10	22316285	22316685	401	*	7.86749	7.35125	8.2469	-0.838975	1.28378e-15	4.49548e-13	Distal Intergenic	DNAJC1
chr16	30558333	30558733	401	*	8.86874	8.51456	9.15289	-0.608178	1.28967e-15	4.51021e-13	Distal Intergenic	ZNF764
chr7	141014850	141015250	401	*	8.74181	8.37305	9.03525	-0.630278	1.29359e-15	4.51803e-13	Intron (uc003vwg.2/100507421, intron 2 of 3)	AGK
chr19	45423585	45423985	401	*	9.38236	9.08291	9.63021	-0.526657	1.30665e-15	4.5577e-13	Distal Intergenic	APOC1
chr22	36388016	36388416	401	*	9.95894	9.66251	10.2047	-0.522496	1.39685e-15	4.866e-13	Intron (uc003aon.4/23543, intron 1 of 13)	RBFOX2
chr16	28950625	28951025	401	*	9.3914	9.10524	9.63009	-0.507724	1.40212e-15	4.87803e-13	3' UTR	CD19
chr1	164558717	164559117	401	*	8.74399	8.37736	9.03607	-0.630355	1.40962e-15	4.8971e-13	Promoter (<=1kb)	PBX1
chr10	96831993	96832393	401	*	8.16958	7.74005	8.50014	-0.719792	1.41125e-15	4.8971e-13	Promoter (2-3kb)	CYP2C8
chr7	77798389	77798789	401	*	9.82235	9.48295	10.0969	-0.587944	1.41411e-15	4.90067e-13	Intron (uc003ugx.3/9863, intron 14 of 21)	RPL13AP17
chr12	130633745	130634145	401	*	6.9358	6.18509	7.42707	-1.11742	1.41636e-15	4.90214e-13	Distal Intergenic	FZD10-AS1
chr19	37699058	37699458	401	*	5.82228	6.50189	4.49415	1.89969	1.44111e-15	4.98139e-13	Promoter (1-2kb)	ZNF585B
chr19	17932455	17932855	401	*	8.41949	8.01564	8.73467	-0.684918	1.45845e-15	5.03484e-13	Promoter (<=1kb)	INSL3
chr12	50167347	50167747	401	*	9.64765	9.35205	9.89286	-0.521252	1.47549e-15	5.08711e-13	Distal Intergenic	NCKAP5L
chr15	56927846	56928246	401	*	5.0699	5.88779	2.99394	2.70177	1.49062e-15	5.13268e-13	Promoter (<=1kb)	ZNF280D
chr19	29845006	29845406	401	*	8.7556	8.37093	9.05899	-0.65322	1.57728e-15	5.42409e-13	Intron (uc002nse.1/284395, intron 9 of 9)	UQCRFS1
chr12	106581492	106581892	401	*	7.32668	6.7114	7.75664	-0.951332	1.58403e-15	5.44033e-13	Distal Intergenic	NUAK1
chr17	58517821	58518221	401	*	9.97313	9.6689	10.2242	-0.535567	1.59306e-15	5.46437e-13	Distal Intergenic	CHCT1
chr1	204080374	204080774	401	*	9.17079	8.83181	9.44508	-0.585082	1.59808e-15	5.47458e-13	Promoter (1-2kb)	SOX13
chr1	5830714	5831114	401	*	7.44367	6.85328	7.86141	-0.926978	1.62994e-15	5.57659e-13	Distal Intergenic	MIR4689
chr1	5767994	5768394	401	*	6.05099	5.00991	6.64939	-1.52226	1.64192e-15	5.61042e-13	Distal Intergenic	NA
chr1	201955234	201955634	401	*	8.69887	8.32495	8.99555	-0.640629	1.65919e-15	5.66224e-13	Intron (uc001gxd.3/6051, intron 1 of 10)	RNPEP
chr10	3172619	3173019	401	*	9.17764	8.85288	9.44256	-0.566991	1.69986e-15	5.79366e-13	Intron (uc001igp.3/5214, intron 17 of 21)	PITRM1-AS1
chr20	33720136	33720536	401	*	8.39465	8.00316	8.70226	-0.661753	1.72952e-15	5.88726e-13	Intron (uc010zus.1/55741, intron 5 of 9)	EDEM2
chr13	49443933	49444333	401	*	9.86272	9.57296	10.1039	-0.512807	1.73224e-15	5.88905e-13	Distal Intergenic	FNDC3A
chr2	233051693	233052093	401	*	8.30523	7.8909	8.62673	-0.695079	1.75264e-15	5.94435e-13	Intron (uc002vsm.4/129563, intron 9 of 20)	DIS3L2
chr18	74316800	74317200	401	*	5.47784	6.21768	3.87846	2.2111	1.75463e-15	5.94435e-13	Distal Intergenic	LINC00908
chr4	182752217	182752617	401	*	5.73067	6.41038	4.40216	1.90245	1.75516e-15	5.94435e-13	Distal Intergenic	TENM3
chrX	39772365	39772765	401	*	7.29985	6.69502	7.72472	-0.936546	1.78752e-15	6.04632e-13	Distal Intergenic	BCOR
chr4	99950324	99950724	401	*	9.11314	8.76445	9.39375	-0.601794	1.7971e-15	6.07109e-13	Intron (uc003huf.4/23173, intron 2 of 10)	METAP1
chr19	50858909	50859309	401	*	4.92296	1.98142	5.82587	-3.48123	1.81271e-15	6.1161e-13	Intron (uc002prv.5/7376, intron 3 of 13)	NAPSA
chr14	51094998	51095398	401	*	9.27513	8.95441	9.53737	-0.560384	1.83722e-15	6.19102e-13	Exon (uc001wyd.4/51062, exon 13 of 14)	SAV1
chr13	30408291	30408691	401	*	8.34168	7.94361	8.65334	-0.667237	1.84583e-15	6.21224e-13	Intron (uc001usp.3/5412, intron 1 of 4)	UBL3
chr3	114056393	114056793	401	*	8.79373	8.44059	9.0772	-0.609421	1.85261e-15	6.22722e-13	Distal Intergenic	ZBTB20-AS1
chr5	160119453	160119853	401	*	9.88744	9.58303	10.1387	-0.536175	1.87314e-15	6.28486e-13	Intron (uc003lym.1/23120, intron 3 of 25)	ATP10B
chr12	55973686	55974086	401	*	10.1583	9.86463	10.4022	-0.518904	1.87444e-15	6.28486e-13	Distal Intergenic	OR2AP1
chr12	117671690	117672090	401	*	5.71325	6.35375	4.53254	1.69625	1.88691e-15	6.31878e-13	Intron (uc021ren.1/4842, intron 20 of 27)	FBXO21
chr7	149097116	149097516	401	*	6.59197	7.14179	5.69251	1.31739	1.89688e-15	6.34422e-13	Distal Intergenic	ZNF777
chr7	112939761	112940161	401	*	9.42401	9.12699	9.67019	-0.525584	1.93342e-15	6.45841e-13	Distal Intergenic	SMIM30
chr2	85430819	85431219	401	*	8.50185	8.11376	8.80738	-0.657459	1.9735e-15	6.58408e-13	Intron (uc002soy.3/83439, intron 3 of 11)	TCF7L1
chr2	196171460	196171860	401	*	8.62649	8.23408	8.93467	-0.66124	2.00258e-15	6.67279e-13	Distal Intergenic	SLC39A10
chr13	44917938	44918338	401	*	8.83725	8.49033	9.1167	-0.598525	2.04911e-15	6.81937e-13	Distal Intergenic	SERP2
chr8	139704080	139704480	401	*	4.94258	2.41288	5.81191	-3.06035	2.06542e-15	6.86511e-13	Intron (uc011ljo.2/169044, intron 18 of 46)	COL22A1
chr19	48837044	48837444	401	*	8.67418	8.31164	8.96367	-0.622237	2.07074e-15	6.86982e-13	Exon (uc002piw.1/55260, exon 6 of 6)	EMP3
chr6	15303137	15303537	401	*	5.95439	6.58176	4.81913	1.65091	2.07195e-15	6.86982e-13	Intron (uc011diu.1/3720, intron 1 of 5)	JARID2
chr19	39412187	39412587	401	*	9.40269	9.10176	9.65156	-0.53025	2.11579e-15	7.0065e-13	5' UTR	SARS2
chr3	129439980	129440380	401	*	9.64692	9.34695	9.89512	-0.529551	2.14095e-15	7.08107e-13	Intron (uc011blc.2/23023, intron 1 of 3)	TMCC1
chr6	152223559	152223959	401	*	6.83112	6.08237	7.32157	-1.11816	2.16228e-15	7.14284e-13	Intron (uc003qom.4/2099, intron 5 of 9)	ESR1
chr2	28607007	28607407	401	*	6.93139	6.20312	7.41308	-1.08649	2.22264e-15	7.3332e-13	Exon (uc002rlz.1/uc002rlz.1, exon 2 of 2)	FOSL2
chr6	110815357	110815757	401	*	9.30181	9.0046	9.54813	-0.528415	2.23359e-15	7.36027e-13	Distal Intergenic	SLC22A16
chr2	199459551	199459951	401	*	7.53096	6.98134	7.92799	-0.876353	2.23992e-15	7.37205e-13	Distal Intergenic	PLCL1
chr12	120389072	120389472	401	*	8.23463	7.81247	8.56081	-0.704373	2.25427e-15	7.41019e-13	Distal Intergenic	BICDL1
chr19	35740534	35740934	401	*	9.5224	9.21624	9.77482	-0.535994	2.34822e-15	7.70957e-13	Promoter (<=1kb)	LSR
chr1	44674392	44674792	401	*	9.80591	9.48152	10.0706	-0.567306	2.35584e-15	7.72513e-13	Distal Intergenic	DMAP1
chr1	85276449	85276849	401	*	9.49131	9.16293	9.75863	-0.571694	2.3666e-15	7.75096e-13	Distal Intergenic	LPAR3
chr20	45910750	45911150	401	*	9.39026	9.10219	9.63027	-0.512388	2.42928e-15	7.94653e-13	Exon (uc002xst.1/23613, exon 9 of 20)	ZMYND8
chr15	69160260	69160660	401	*	9.32684	9.03149	9.57187	-0.52136	2.53837e-15	8.29325e-13	Intron (uc021spl.1/100313884, intron 1 of 1)	MIR548H4
chr16	53703806	53704206	401	*	9.56532	9.26297	9.81515	-0.531409	2.54236e-15	8.29621e-13	Intron (uc002eho.4/23322, intron 9 of 24)	RPGRIP1L
chr20	56925215	56925615	401	*	8.403	7.99176	8.72265	-0.693428	2.6233e-15	8.54993e-13	Intron (uc002xyz.3/57403, intron 3 of 6)	VAPB
chr4	89837001	89837401	401	*	7.97803	7.47102	8.35246	-0.815204	2.65306e-15	8.63641e-13	Intron (uc003hse.2/10144, intron 5 of 23)	FAM13A
chr1	213987761	213988161	401	*	7.92536	7.4284	8.29429	-0.807191	2.66063e-15	8.64694e-13	Distal Intergenic	LINC00538
chr9	574040	574440	401	*	5.85745	6.50038	4.6681	1.72948	2.66274e-15	8.64694e-13	Intron (uc003zgl.2/23189, intron 5 of 15)	KANK1
chr19	47600258	47600658	401	*	9.58386	9.29449	9.82476	-0.510512	2.67586e-15	8.67903e-13	Intron (uc002pga.4/23211, intron 2 of 14)	ZC3H4
chr17	8383104	8383504	401	*	8.77295	8.41605	9.05884	-0.614255	2.68716e-15	8.70516e-13	Exon (uc002gll.4/4628, exon 38 of 41)	NDEL1
chr6	4383875	4384275	401	*	6.10765	4.99422	6.72853	-1.62391	2.69447e-15	8.71831e-13	Distal Intergenic	ECI2
chr16	4616142	4616542	401	*	9.44976	9.15338	9.69551	-0.521993	2.71328e-15	8.7686e-13	Intron (uc010uxn.2/342346, intron 1 of 15)	C16orf96
chr10	123154056	123154456	401	*	9.2491	8.92831	9.51137	-0.56155	2.72397e-15	8.79254e-13	Distal Intergenic	FGFR2
chr19	39515105	39515505	401	*	8.38548	7.96418	8.71116	-0.700755	2.78636e-15	8.98313e-13	3' UTR	FBXO27
chr17	44511751	44512151	401	*	8.00167	7.52852	8.35738	-0.772892	2.83806e-15	9.13882e-13	Distal Intergenic	NSFP1
chr12	130125922	130126322	401	*	5.53457	4.12535	6.23366	-1.99787	2.88621e-15	9.28273e-13	Intron (uc009zyl.1/121256, intron 2 of 8)	TMEM132D
chr17	39164727	39165127	401	*	8.57224	8.18886	8.87483	-0.652689	2.92173e-15	9.38571e-13	Promoter (<=1kb)	KRTAP3-1
chr19	48492738	48493138	401	*	9.5518	9.27521	9.7838	-0.493194	2.9482e-15	9.45941e-13	Promoter (2-3kb)	BSPH1
chr19	19663604	19664004	401	*	8.60892	8.2274	8.91036	-0.644074	3.06237e-15	9.81401e-13	Distal Intergenic	CILP2
chr1	155227448	155227848	401	*	9.01912	8.67327	9.29788	-0.598491	3.07966e-15	9.85763e-13	Promoter (2-3kb)	ENTREP3
chr1	156692909	156693309	401	*	8.94504	8.58827	9.23084	-0.612073	3.09582e-15	9.89754e-13	3' UTR	ISG20L2
chr9	81689663	81690063	401	*	9.16612	8.856	9.42124	-0.545199	3.11177e-15	9.9367e-13	Distal Intergenic	TLE4
chr3	57130691	57131091	401	*	8.68146	8.30952	8.9769	-0.636303	3.21534e-15	1.02552e-12	Intron (uc003dik.3/54756, intron 12 of 12)	ARHGEF3
chr2	175168227	175168627	401	*	9.81356	9.55101	10.0356	-0.470662	3.26672e-15	1.04067e-12	Distal Intergenic	LINC01305
chr17	49192764	49193164	401	*	9.13003	8.82007	9.38503	-0.543486	3.27624e-15	1.04247e-12	Intron (uc002itb.3/9043, intron 1 of 28)	SPAG9
chr16	53503279	53503679	401	*	9.60348	9.29195	9.85954	-0.54404	3.34554e-15	1.06325e-12	Intron (uc002ehi.4/5934, intron 14 of 21)	RBL2
chr6	149014650	149015050	401	*	8.56439	8.15527	8.88275	-0.687467	3.4239e-15	1.08687e-12	Distal Intergenic	UST
chr13	30306836	30307236	401	*	8.70499	8.36043	8.98292	-0.596745	3.44607e-15	1.09262e-12	Distal Intergenic	UBL3
chr6	26216896	26217296	401	*	8.86332	8.52025	9.14029	-0.593391	3.47376e-15	1.1001e-12	Promoter (<=1kb)	H2AC8
chr19	39891779	39892179	401	*	7.81976	7.3107	8.19529	-0.818868	3.47839e-15	1.10026e-12	Distal Intergenic	ZFP36
chr12	78864452	78864852	401	*	8.21649	7.75399	8.56616	-0.760713	3.48998e-15	1.10178e-12	Distal Intergenic	NAV3
chr12	12611631	12612031	401	*	8.54998	8.16046	8.85638	-0.65896	3.49362e-15	1.10178e-12	Intron (uc001ral.2/118426, intron 3 of 3)	DUSP16
chr12	79935011	79935411	401	*	9.15147	8.83584	9.41028	-0.553012	3.49551e-15	1.10178e-12	Distal Intergenic	MIR1252
chr5	90558451	90558851	401	*	9.86391	9.5595	10.1151	-0.536841	3.51588e-15	1.1069e-12	Distal Intergenic	ARRDC3-AS1
chr19	10071124	10071524	401	*	6.49368	5.65641	7.02005	-1.22972	3.65433e-15	1.14914e-12	Exon (uc002mmq.1/50509, exon 66 of 67)	OLFM2
chr19	40487936	40488336	401	*	8.17281	7.74238	8.5039	-0.72055	3.66852e-15	1.15225e-12	Downstream (<=300bp)	PSMC4
chr16	53373293	53373693	401	*	7.45672	6.90847	7.85304	-0.877424	3.79321e-15	1.19002e-12	Distal Intergenic	MPHOSPH10P1
chr19	11155687	11156087	401	*	9.24108	8.93719	9.49196	-0.533245	3.84974e-15	1.20635e-12	Intron (uc002mqf.4/6597, intron 30 of 34)	SMARCA4
chr19	16025659	16026059	401	*	5.5033	4.1803	6.18164	-1.88612	3.90533e-15	1.22234e-12	Exon (uc010eab.1/57834, exon 9 of 11)	CYP4F2
chr16	15908021	15908421	401	*	8.00601	7.55228	8.35067	-0.751076	3.91233e-15	1.2231e-12	Intron (uc002ddv.3/4629, intron 3 of 42)	MYH11
chr16	28924599	28924999	401	*	9.37513	9.0574	9.63537	-0.556459	3.91698e-15	1.22313e-12	Intron (uc010vct.2/uc010vct.2, intron 2 of 7)	RABEP2
chr12	56360115	56360515	401	*	9.71805	9.43519	9.95444	-0.503702	3.933e-15	1.2267e-12	Promoter (<=1kb)	PMEL
chr2	63588609	63589009	401	*	9.48654	9.17684	9.74137	-0.542904	3.94751e-15	1.2298e-12	Intron (uc002sce.3/51057, intron 4 of 8)	WDPCP
chr17	42017301	42017701	401	*	8.60399	8.24237	8.8929	-0.620135	4.01918e-15	1.25067e-12	Promoter (2-3kb)	PPY
chr12	52200377	52200777	401	*	7.23807	6.61198	7.67324	-0.972437	4.02945e-15	1.25242e-12	Exon (uc001ryw.4/6334, exon 27 of 27)	FIGNL2
chr9	100098933	100099333	401	*	9.63759	9.34733	9.87911	-0.514603	4.04547e-15	1.25594e-12	Intron (uc004axe.2/57653, intron 32 of 48)	CCDC180
chr17	48107332	48107732	401	*	8.89275	8.53499	9.17918	-0.61602	4.05524e-15	1.25752e-12	Distal Intergenic	PICART1
chr4	30837167	30837567	401	*	5.68867	6.36488	4.37415	1.89166	4.10947e-15	1.27286e-12	Intron (uc011bxx.2/5099, intron 1 of 2)	PCDH7
chr8	47191770	47192170	401	*	5.13245	1.24979	6.0827	-4.34864	4.19898e-15	1.29909e-12	Distal Intergenic	LINC00293
chr15	77633445	77633845	401	*	8.91545	8.57634	9.18982	-0.586874	4.23695e-15	1.30932e-12	Intron (uc021sqy.1/79834, intron 1 of 7)	PEAK1
chr7	99576230	99576630	401	*	5.0005	5.83741	2.77462	2.80824	4.25626e-15	1.31378e-12	Promoter (1-2kb)	AZGP1P1
chr10	93272945	93273345	401	*	8.20603	7.7748	8.53759	-0.719716	4.27989e-15	1.31955e-12	3' UTR	HECTD2
chr19	50266934	50267334	401	*	4.82327	2.41771	5.68027	-3.03305	4.33206e-15	1.3341e-12	Promoter (<=1kb)	TSKS
chr15	50003734	50004134	401	*	8.3335	7.87665	8.67995	-0.750857	4.41847e-15	1.35916e-12	Distal Intergenic	DTWD1
chr1	121184391	121184791	401	*	8.36354	7.95659	8.68059	-0.685847	4.42973e-15	1.36032e-12	Distal Intergenic	EMBP1
chr2	31233810	31234210	401	*	8.88327	8.52705	9.16872	-0.611483	4.43241e-15	1.36032e-12	Intron (uc002rnq.3/79623, intron 3 of 16)	GALNT14
chr8	86508551	86508951	401	*	8.50535	8.12715	8.80472	-0.646253	4.48064e-15	1.37355e-12	Distal Intergenic	REXO1L2P
chr16	8963801	8964201	401	*	7.55954	7.00216	7.96059	-0.881362	4.57299e-15	1.40026e-12	Promoter (<=1kb)	CARHSP1
chr19	5904446	5904846	401	*	9.92902	9.61288	10.1882	-0.555154	4.64462e-15	1.42058e-12	Promoter (<=1kb)	VMAC
chr20	21725930	21726330	401	*	5.25519	6.02254	3.50788	2.36037	4.65387e-15	1.42179e-12	Distal Intergenic	PAX1
chr10	118046751	118047151	401	*	8.49894	8.12105	8.79812	-0.646244	4.7042e-15	1.43506e-12	Distal Intergenic	GFRA1
chr13	61415028	61415428	401	*	8.4661	8.0664	8.77875	-0.672553	4.70804e-15	1.43506e-12	Distal Intergenic	MIR3169
chr17	17972443	17972843	401	*	9.82016	9.52437	10.0655	-0.521695	4.73253e-15	1.44089e-12	Distal Intergenic	DRG2
chr7	151085722	151086122	401	*	8.48794	8.09565	8.79605	-0.662844	4.78026e-15	1.45377e-12	Intron (uc003wka.2/349136, intron 4 of 6)	WDR86-AS1
chr15	89088059	89088459	401	*	9.88942	9.62897	10.11	-0.467219	4.78969e-15	1.45499e-12	Promoter (1-2kb)	DET1
chr19	6677858	6678258	401	*	5.15015	3.1861	5.95229	-2.53056	4.90981e-15	1.48979e-12	3' UTR	TNFSF14
chr1	169485852	169486252	401	*	9.29156	8.96788	9.55576	-0.562647	4.92114e-15	1.49155e-12	Intron (uc001ggg.1/2153, intron 23 of 24)	SLC19A2
chr10	42638052	42638452	401	*	8.75983	8.3962	9.05001	-0.62155	4.93717e-15	1.49472e-12	Distal Intergenic	LOC441666
chr5	181191625	181192025	401	*	8.7062	8.34337	8.99588	-0.624621	4.99457e-15	1.51039e-12	Distal Intergenic	OR4F16
chr1	172532732	172533132	401	*	9.71111	9.43603	9.94204	-0.490855	5.03402e-15	1.51495e-12	Intron (uc010pmm.1/51430, intron 6 of 21)	SUCO
chr1	74198040	74198440	401	*	7.60231	7.03383	8.00904	-0.890794	5.03562e-15	1.51495e-12	Distal Intergenic	LRRIQ3
chr3	10772497	10772897	401	*	6.9512	6.19074	7.44657	-1.11915	5.03645e-15	1.51495e-12	Distal Intergenic	ATP2B2
chr15	41660257	41660657	401	*	8.09762	7.67013	8.42697	-0.711744	5.03778e-15	1.51495e-12	Intron (uc001znr.4/51203, intron 7 of 10)	NUSAP1
chr17	57874519	57874919	401	*	7.97838	7.52592	8.32231	-0.746298	5.03789e-15	1.51495e-12	Intron (uc002ixu.4/81671, intron 7 of 11)	MIR21
chr5	150138768	150139168	401	*	8.19318	7.73502	8.54037	-0.758267	5.05036e-15	1.517e-12	Promoter (<=1kb)	DCTN4
chr6	166627315	166627715	401	*	9.63999	9.36732	9.86922	-0.485512	5.10796e-15	1.53258e-12	Distal Intergenic	TBXT
chr19	50332248	50332648	401	*	4.85529	2.23656	5.73279	-3.16626	5.13741e-15	1.5397e-12	Promoter (<=1kb)	MED25
chr11	76444570	76444970	401	*	9.35255	9.01088	9.6286	-0.588481	5.14435e-15	1.54005e-12	Distal Intergenic	GUCY2EP
chr5	176388877	176389277	401	*	9.346	9.03458	9.60198	-0.5465	5.45388e-15	1.6309e-12	Intron (uc021yil.1/51720, intron 6 of 14)	UIMC1
chr6	82247633	82248033	401	*	8.54173	8.14673	8.8515	-0.669939	5.47592e-15	1.63567e-12	Distal Intergenic	TENT5A
chr11	9314538	9314938	401	*	9.46658	9.17106	9.71173	-0.523332	5.48342e-15	1.63608e-12	Intron (uc001mhm.3/440026, intron 3 of 7)	TMEM41B
chr19	1062306	1062706	401	*	5.99754	5.03995	6.56808	-1.38967	5.58644e-15	1.66497e-12	Exon (uc002lqw.4/10347, exon 42 of 47)	ARHGAP45
chr17	49764073	49764473	401	*	9.69194	9.39462	9.93833	-0.526519	5.86499e-15	1.74605e-12	Intron (uc002itv.4/56934, intron 5 of 9)	UTP18
chr19	48491683	48492083	401	*	8.71841	8.34035	9.01769	-0.643884	6.1215e-15	1.82039e-12	Intron (uc002phs.1/100131137, intron 1 of 5)	BSPH1
chr19	14529283	14529683	401	*	9.52224	9.22455	9.76888	-0.525496	6.44987e-15	1.91592e-12	Promoter (<=1kb)	DDX39A
chr7	155490893	155491293	401	*	7.352	6.75937	7.77085	-0.924986	6.47371e-15	1.92087e-12	Promoter (2-3kb)	RBM33
chr19	18522109	18522509	401	*	9.78947	9.53625	10.0048	-0.455774	6.62272e-15	1.96292e-12	Distal Intergenic	SSBP4
chr4	146636913	146637313	401	*	7.55446	6.98144	7.9635	-0.896611	6.63336e-15	1.9639e-12	Intron (uc003ikk.3/646603, intron 2 of 5)	C4orf51
chr4	94748408	94748808	401	*	5.87562	6.51634	4.69411	1.70818	6.70688e-15	1.98196e-12	Promoter (1-2kb)	ATOH1
chr4	77342445	77342845	401	*	5.06264	2.65659	5.91969	-2.97865	6.70913e-15	1.98196e-12	Distal Intergenic	SHROOM3
chr2	1016482	1016882	401	*	4.04127	4.63868	3.00326	0.838056	0.000241361	0.0033951	Intron (uc002qwp.3/54221, intron 1 of 7)	SNTG2
chr19	41705447	41705847	401	*	5.83644	4.73437	6.45388	-1.58108	6.77362e-15	1.99661e-12	Intron (uc002opw.3/29785, intron 5 of 8)	CYP2S1
chr6	151452007	151452407	401	*	9.18903	8.87165	9.44903	-0.553317	6.88497e-15	2.02721e-12	Distal Intergenic	AKAP12
chr20	33731825	33732225	401	*	8.22963	7.81963	8.54853	-0.691833	7.06737e-15	2.07863e-12	Promoter (<=1kb)	EDEM2
chr3	127074949	127075349	401	*	7.19412	6.52925	7.64752	-1.01396	7.10439e-15	2.08723e-12	Exon (uc003ejj.3/uc003ejj.3, exon 2 of 5)	TPRA1
chr5	177370717	177371117	401	*	9.15989	8.85177	9.41365	-0.539105	7.16381e-15	2.10238e-12	Intron (uc031sme.1/728554, intron 5 of 5)	PROP1
chr14	74493255	74493655	401	*	9.7857	9.50982	10.0172	-0.488755	7.2894e-15	2.1369e-12	Intron (uc010tup.2/80127, intron 2 of 11)	BBOF1
chr9	136010979	136011379	401	*	7.43151	6.83909	7.85026	-0.923106	7.2982e-15	2.13715e-12	Intron (uc004ccs.4/5900, intron 1 of 17)	RALGDS
chr4	122732401	122732801	401	*	9.71463	9.45324	9.93584	-0.470958	7.3239e-15	2.14233e-12	Exon (uc003idz.3/5393, exon 8 of 13)	EXOSC9
chr16	29811128	29811528	401	*	9.02276	8.70906	9.28027	-0.548177	7.35255e-15	2.14837e-12	Exon (uc002dts.4/3835, exon 8 of 14)	KIF22
chr3	168249821	168250221	401	*	8.63679	8.2514	8.94063	-0.650164	7.40937e-15	2.16262e-12	Intron (uc011bph.2/93556, intron 4 of 15)	MIR551B
chr1	44813599	44813999	401	*	6.00939	4.81802	6.65289	-1.71901	7.42179e-15	2.16389e-12	Intron (uc010okv.2/79033, intron 1 of 6)	ERI3
chr1	10835861	10836261	401	*	8.85444	8.49072	9.14468	-0.62422	7.46244e-15	2.17338e-12	Intron (uc001aro.4/54897, intron 1 of 20)	CASZ1
chr19	17841755	17842155	401	*	9.45382	9.15745	9.69956	-0.521945	7.591e-15	2.20842e-12	Intron (uc002nhe.1/55201, intron 5 of 6)	MAP1S
chr17	16535622	16536022	401	*	8.78319	8.40551	9.08223	-0.646437	7.66775e-15	2.22833e-12	Intron (uc010cpi.2/57547, intron 5 of 5)	ZNF624
chr4	185307232	185307632	401	*	6.44515	6.98104	5.58309	1.25456	7.95609e-15	2.30963e-12	Distal Intergenic	LINC02363
chr9	111631043	111631443	401	*	9.1408	8.80987	9.40981	-0.573302	7.99429e-15	2.31821e-12	3' UTR	ACTL7A
chr10	1737364	1737764	401	*	7.96651	7.51567	8.30949	-0.739696	8.1071e-15	2.34838e-12	Intron (uc009xhq.3/105, intron 1 of 9)	ADARB2
chr5	77776215	77776615	401	*	8.63955	8.28192	8.92591	-0.614261	8.14539e-15	2.35693e-12	3' UTR	SCAMP1
chr7	66996633	66997033	401	*	9.31525	8.98227	9.5856	-0.575685	8.20152e-15	2.37061e-12	Distal Intergenic	STAG3L4
chr16	15888520	15888920	401	*	9.15802	8.85118	9.41092	-0.538825	8.27975e-15	2.39065e-12	Intron (uc002ddv.3/4629, intron 4 of 42)	MYH11
chr6	163943991	163944391	401	*	7.26566	6.65854	7.69165	-0.947007	8.2986e-15	2.39351e-12	Intron (uc003que.3/9444, intron 3 of 5)	QKI
chr19	44051740	44052140	401	*	8.4274	8.02586	8.74117	-0.678688	8.3379e-15	2.40227e-12	Intron (uc002owt.2/7515, intron 10 of 16)	ZNF575
chr3	135260060	135260460	401	*	6.11466	6.72655	5.03073	1.55518	8.38816e-15	2.41415e-12	Distal Intergenic	PPP2R3A
chr3	155854365	155854765	401	*	9.20981	8.91697	9.45312	-0.515592	8.40837e-15	2.41738e-12	Intron (uc003far.2/7881, intron 1 of 13)	KCNAB1
chr2	61538153	61538553	401	*	9.6365	9.35648	9.87091	-0.498669	8.47449e-15	2.43378e-12	Intron (uc002sbe.3/9736, intron 27 of 79)	USP34
chr17	81860600	81861000	401	*	9.87044	9.60304	10.0959	-0.478862	8.66674e-15	2.48633e-12	Distal Intergenic	RPL23AP87
chr8	125388367	125388767	401	*	7.80209	7.30249	8.17247	-0.807401	8.72203e-15	2.49951e-12	Distal Intergenic	TMEM65
chr1	230978771	230979171	401	*	9.04174	8.7136	9.30891	-0.572617	8.87141e-15	2.53961e-12	Exon (uc009xfh.2/84886, exon 3 of 4)	C1orf198
chr17	75289324	75289724	401	*	9.70828	9.42222	9.94689	-0.506214	8.93599e-15	2.55469e-12	Intron (uc002jts.4/10801, intron 1 of 11)	SEPTIN9
chr12	132284927	132285327	401	*	5.01888	1.52547	5.95337	-4.01739	8.94314e-15	2.55469e-12	Distal Intergenic	MMP17
chr3	48556819	48557219	401	*	9.8245	9.55689	10.0501	-0.476941	9.03996e-15	2.5796e-12	3' UTR	SHISA5
chr11	1389572	1389972	401	*	9.30856	8.96659	9.58481	-0.589562	9.13843e-15	2.60493e-12	Distal Intergenic	BRSK2
chr13	26186431	26186831	401	*	8.122	7.68859	8.45484	-0.718184	9.31122e-15	2.65136e-12	Intron (uc001uqk.3/51761, intron 24 of 36)	ATP8A2
chr19	40443061	40443461	401	*	9.47622	9.17617	9.72449	-0.529062	9.32278e-15	2.65184e-12	Promoter (2-3kb)	FCGBP
chr3	158110189	158110589	401	*	8.51655	8.13419	8.81851	-0.64622	9.49654e-15	2.69841e-12	Intron (uc011bou.2/51319, intron 5 of 6)	MLF1
chr17	79810052	79810452	401	*	8.26568	7.84293	8.59221	-0.705532	9.62302e-15	2.73145e-12	Intron (uc002kbm.1/5034, intron 4 of 10)	P4HB
chr1	1231873	1232273	401	*	8.74611	8.39318	9.02946	-0.607971	9.69647e-15	2.74939e-12	Promoter (2-3kb)	ACAP3
chr10	72037809	72038209	401	*	6.59195	7.11308	5.76805	1.20238	9.7146e-15	2.75162e-12	Intron (uc021psj.1/64106, intron 1 of 3)	NPFFR1
chr7	20217272	20217672	401	*	7.99296	7.54487	8.33436	-0.743482	9.93758e-15	2.81181e-12	Intron (uc003sus.4/346389, intron 1 of 6)	MACC1-AS1
chr17	50866405	50866805	401	*	9.06961	8.72605	9.34688	-0.592325	1.03836e-14	2.93491e-12	Distal Intergenic	LINC02876
chr19	48720571	48720971	401	*	9.39064	9.0819	9.64481	-0.543952	1.05683e-14	2.98397e-12	Promoter (1-2kb)	CARD8
chr15	65792158	65792558	401	*	8.99154	8.66043	9.26065	-0.574191	1.06148e-14	2.99395e-12	Intron (uc002aov.3/54878, intron 4 of 19)	DPP8
chr13	28161356	28161756	401	*	6.55737	7.08214	5.72418	1.21192	1.06449e-14	2.99929e-12	Intron (uc001url.4/222484, intron 1 of 9)	LNX2
chr16	19555298	19555698	401	*	9.6071	9.32273	9.84454	-0.504418	1.07101e-14	3.01449e-12	Intron (uc002dgk.4/9738, intron 9 of 14)	VPS35L
chr2	119759493	119759893	401	*	9.38976	9.09229	9.63626	-0.525092	1.10166e-14	3.0975e-12	Distal Intergenic	MARCO
chr19	10450910	10451310	401	*	7.61393	7.09512	7.99472	-0.828896	1.11183e-14	3.12283e-12	Promoter (<=1kb)	ICAM3
chr1	5717712	5718112	401	*	6.28028	5.40105	6.82263	-1.2873	1.11805e-14	3.13703e-12	Intron (uc001alp.1/uc001alp.1, intron 1 of 2)	NA
chr7	79452063	79452463	401	*	7.63349	7.10488	8.0195	-0.849098	1.13278e-14	3.17219e-12	Distal Intergenic	MIR548M
chr16	69917767	69918167	401	*	7.28318	7.69551	6.70363	0.905413	1.13295e-14	3.17219e-12	Intron (uc031qwu.1/11060, intron 7 of 8)	WWP2
chr11	69443324	69443724	401	*	8.62002	8.24852	8.91518	-0.62993	1.14435e-14	3.20078e-12	Distal Intergenic	CCND1
chr8	66613216	66613616	401	*	9.12145	8.80734	9.37925	-0.548018	1.14639e-14	3.20164e-12	Intron (uc011lep.2/9650, intron 4 of 6)	MTFR1
chr22	21657384	21657784	401	*	8.23018	7.79773	8.56246	-0.714927	1.14705e-14	3.20164e-12	Distal Intergenic	POM121L8P
chr6	75284733	75285133	401	*	9.1056	8.77153	9.37667	-0.574929	1.1488e-14	3.20319e-12	Intron (uc003phr.3/uc003phr.3, intron 2 of 3)	COL12A1
chr8	9555643	9556043	401	*	9.30963	9.01477	9.55432	-0.517948	1.15503e-14	3.21723e-12	Intron (uc011kwv.1/8658, intron 5 of 10)	TNKS
chr3	125214183	125214583	401	*	6.07706	6.68847	4.99471	1.56336	1.1573e-14	3.22021e-12	Intron (uc003eib.4/8723, intron 5 of 13)	SNX4
chr17	40100533	40100933	401	*	8.8544	8.52255	9.12401	-0.573324	1.16461e-14	3.23718e-12	Intron (uc021txp.1/83538, intron 5 of 5)	ODAD4
chr11	24496912	24497312	401	*	8.11154	7.63544	8.46891	-0.767171	1.16868e-14	3.24513e-12	Distal Intergenic	LUZP2
chr7	44082491	44082891	401	*	9.53579	9.19839	9.80905	-0.582245	1.17646e-14	3.26337e-12	Promoter (1-2kb)	DBNL
chr12	2752619	2753019	401	*	8.56237	8.15093	8.88214	-0.68416	1.18102e-14	3.27261e-12	Promoter (1-2kb)	CACNA1C
chr5	24644780	24645180	401	*	7.96455	7.50178	8.31438	-0.761285	1.19063e-14	3.29586e-12	Promoter (<=1kb)	CDH10
chr1	146409692	146410092	401	*	5.32572	3.81306	6.04778	-2.05649	1.19204e-14	3.29635e-12	5' UTR	NBPF12
chr15	36579432	36579832	401	*	8.7055	8.35069	8.99004	-0.61205	1.22976e-14	3.39415e-12	Distal Intergenic	CDIN1
chr6	122399327	122399727	401	*	8.62631	8.26627	8.9142	-0.616242	1.22994e-14	3.39415e-12	Distal Intergenic	HSF2
chr13	44141835	44142235	401	*	9.0142	8.67537	9.28839	-0.586171	1.23318e-14	3.39959e-12	Intron (uc001uza.4/55068, intron 2 of 16)	ENOX1
chr11	73646053	73646453	401	*	7.78142	7.29977	8.14189	-0.790965	1.27011e-14	3.49615e-12	Distal Intergenic	DNAJB13
chr14	73569089	73569489	401	*	6.72664	5.97185	7.21964	-1.12146	1.27081e-14	3.49615e-12	Intron (uc001xno.3/58517, intron 9 of 18)	RBM25
chr2	676664	677064	401	*	9.30797	8.98766	9.56992	-0.560264	1.28621e-14	3.53489e-12	Promoter (<=1kb)	TMEM18
chr19	39858540	39858940	401	*	6.59043	5.8059	7.09577	-1.14287	1.2951e-14	3.55567e-12	Intron (uc002ola.3/55095, intron 2 of 12)	PAF1
chr2	71227181	71227581	401	*	9.53793	9.22031	9.79808	-0.553689	1.30375e-14	3.57577e-12	Distal Intergenic	TEX261
chr17	45405387	45405787	401	*	9.34584	9.05775	9.58587	-0.51089	1.30912e-14	3.58682e-12	Promoter (1-2kb)	EFCAB13
chr19	54189867	54190267	401	*	9.73444	9.47005	9.95781	-0.471496	1.314e-14	3.59652e-12	Promoter (<=1kb)	MIR519C
chr9	94165908	94166308	401	*	9.5043	9.20672	9.75087	-0.522643	1.31634e-14	3.59927e-12	Distal Intergenic	NFIL3
chr20	34876052	34876452	401	*	9.60395	9.29428	9.85876	-0.542585	1.32223e-14	3.61167e-12	Distal Intergenic	DLGAP4
chr2	1022182	1022582	401	*	4.90517	5.43425	4.06091	0.932728	1.06588e-05	0.000251479	Intron (uc002qwp.3/54221, intron 1 of 7)	SNTG2
chr1	161225668	161226068	401	*	9.14496	8.83689	9.39869	-0.54328	1.36457e-14	3.71977e-12	Promoter (2-3kb)	PCP4L1
chr7	51326964	51327364	401	*	8.36811	7.93275	8.7021	-0.721024	1.37313e-14	3.73607e-12	Intron (uc003tpr.4/23242, intron 1 of 12)	COBL
chr12	31728954	31729354	401	*	9.12965	8.82521	9.38091	-0.533462	1.37334e-14	3.73607e-12	Intron (uc001rkh.1/160518, intron 1 of 22)	DENND5B-AS1
chr5	154092371	154092771	401	*	6.26004	6.82779	5.31049	1.37492	1.38963e-14	3.77655e-12	Promoter (<=1kb)	LARP1
chr9	125694506	125694906	401	*	5.89321	6.53552	4.70607	1.71016	1.4002e-14	3.80142e-12	Promoter (<=1kb)	ZBTB26
chr3	157174846	157175246	401	*	8.27503	7.86137	8.59612	-0.690248	1.40282e-14	3.80469e-12	Intron (uc003fbj.2/79674, intron 4 of 13)	PTX3
chr4	173370660	173371060	401	*	9.05136	8.74566	9.30348	-0.537126	1.41882e-14	3.84419e-12	Intron (uc003isv.3/442117, intron 5 of 12)	GALNTL6
chr9	35657705	35658105	401	*	9.30286	9.0078	9.54771	-0.522211	1.44462e-14	3.90625e-12	Promoter (<=1kb)	RMRP
chr2	26692584	26692984	401	*	7.80197	7.31162	8.16726	-0.796307	1.44464e-14	3.90625e-12	Intron (uc010yla.2/9381, intron 5 of 18)	OTOF
chr1	46442339	46442739	401	*	8.47313	8.09156	8.7746	-0.651511	1.4897e-14	4.02405e-12	Intron (uc001cov.3/23139, intron 5 of 28)	MAST2
chr1	9910385	9910785	401	*	9.64843	9.33493	9.90582	-0.548066	1.51961e-14	4.1007e-12	3' UTR	CLSTN1
chr1	179954467	179954867	401	*	9.40843	9.10504	9.65898	-0.531635	1.52797e-14	4.11913e-12	Promoter (<=1kb)	CEP350
chr1	44819534	44819934	401	*	8.09744	7.65526	8.43541	-0.728504	1.53621e-14	4.13718e-12	Promoter (<=1kb)	ERI3
chr2	48314118	48314518	401	*	9.16762	8.84187	9.4332	-0.56688	1.54261e-14	4.15026e-12	Distal Intergenic	FBXO11
chr14	53567378	53567778	401	*	6.26347	6.83877	5.29209	1.40548	1.5569e-14	4.18451e-12	Intron (uc001xah.3/80821, intron 2 of 11)	DDHD1
chr16	74019606	74020006	401	*	6.06432	6.67429	4.98656	1.5448	1.56506e-14	4.20221e-12	Distal Intergenic	PSMD7
chr1	103108437	103108837	401	*	8.14774	7.72495	8.4743	-0.708037	1.58587e-14	4.25385e-12	Distal Intergenic	COL11A1
chr15	85380331	85380731	401	*	8.26995	7.83598	8.60312	-0.722387	1.58953e-14	4.25941e-12	Intron (uc002ble.3/57538, intron 3 of 13)	ALPK3
chr5	162068456	162068856	401	*	7.84596	7.35563	8.21124	-0.80106	1.60411e-14	4.29417e-12	Distal Intergenic	GABRG2
chr14	74084348	74084748	401	*	9.8654	9.56732	10.1123	-0.523169	1.60916e-14	4.3034e-12	Promoter (<=1kb)	ACOT6
chr2	121649385	121649785	401	*	8.72825	8.35324	9.02562	-0.638002	1.63561e-14	4.36978e-12	Intron (uc010yyu.1/2736, intron 2 of 3)	GLI2
chr19	41563345	41563745	401	*	7.57553	7.02236	7.97441	-0.874805	1.65804e-14	4.42529e-12	Distal Intergenic	CYP2A7
chr1	185045251	185045651	401	*	7.96777	7.49552	8.32297	-0.76236	1.66873e-14	4.44941e-12	Intron (uc001grc.1/6045, intron 1 of 6)	RNF2
chr2	190880527	190880927	401	*	8.85546	8.5258	9.12364	-0.570385	1.67582e-14	4.46121e-12	Distal Intergenic	MSTN
chr5	173057066	173057466	401	*	9.45232	9.16466	9.69204	-0.506722	1.67648e-14	4.46121e-12	Distal Intergenic	BOD1
chr9	34989375	34989775	401	*	9.52493	9.22905	9.77034	-0.520237	1.68059e-14	4.4677e-12	Promoter (<=1kb)	DNAJB5
chr19	45645496	45645896	401	*	8.02262	7.56036	8.37215	-0.753825	1.68968e-14	4.48742e-12	Exon (uc021uvs.1/284352, exon 7 of 13)	NKPD1
chr13	99686908	99687308	401	*	8.31498	7.91685	8.62666	-0.673372	1.76759e-14	4.68969e-12	Intron (uc001vnt.2/23348, intron 1 of 55)	DOCK9
chr12	54280330	54280730	401	*	9.39016	9.10016	9.63151	-0.513921	1.77946e-14	4.71651e-12	Distal Intergenic	HOXC13
chr4	143335897	143336297	401	*	8.52671	8.15941	8.81922	-0.623545	1.79582e-14	4.75519e-12	Intron (uc011chm.2/8821, intron 2 of 23)	INPP4B
chr1	109255060	109255460	401	*	6.82348	6.13258	7.2887	-1.04053	1.80121e-14	4.76474e-12	Promoter (<=1kb)	FNDC7
chr4	109302776	109303176	401	*	8.35329	7.96789	8.65715	-0.651946	1.81815e-14	4.80482e-12	Distal Intergenic	LEF1-AS1
chr18	45838688	45839088	401	*	5.59531	4.35506	6.25222	-1.77246	1.85532e-14	4.89822e-12	Intron (uc010dnw.3/201501, intron 2 of 4)	ZBTB7C
chr18	3013166	3013566	401	*	8.69804	8.32734	8.9927	-0.629257	1.89165e-14	4.98924e-12	Promoter (1-2kb)	LPIN2
chr1	205227651	205228051	401	*	8.99723	8.66437	9.26751	-0.576641	1.93986e-14	5.11137e-12	Promoter (1-2kb)	TMCC2
chr1	33127170	33127570	401	*	7.90381	7.41428	8.26866	-0.793652	1.95574e-14	5.14816e-12	Intron (uc001bvr.3/5928, intron 3 of 11)	RBBP4
chr1	21607749	21608149	401	*	9.75025	9.47523	9.98115	-0.489727	1.9584e-14	5.15009e-12	Promoter (1-2kb)	ECE1
chr19	17859561	17859961	401	*	9.45556	9.15866	9.70168	-0.523738	1.97194e-14	5.18062e-12	Promoter (1-2kb)	FCHO1
chr2	96907345	96907745	401	*	8.31414	7.88052	8.6471	-0.717833	2.00829e-14	5.27096e-12	Exon (uc002svn.3/285033, exon 4 of 4)	TMEM127
chr11	26331928	26332328	401	*	8.7215	8.35646	9.01257	-0.625642	2.02831e-14	5.31738e-12	Intron (uc010rdr.2/63982, intron 2 of 27)	ANO3
chr13	41061297	41061697	401	*	8.65671	8.30004	8.94245	-0.609256	2.02994e-14	5.31738e-12	Intron (uc010acc.1/2308, intron 2 of 2)	LINC00598
chr22	42615040	42615440	401	*	8.16046	7.74005	8.48559	-0.70287	2.03193e-14	5.31739e-12	Distal Intergenic	TCF20
chr7	76235109	76235509	401	*	8.27259	7.85649	8.59516	-0.691134	2.05526e-14	5.3732e-12	Intron (uc003ufs.2/100133091, intron 2 of 2)	POMZP3
chr17	8221433	8221833	401	*	8.66395	8.31316	8.94591	-0.601049	2.08482e-14	5.44518e-12	Exon (uc002glc.3/22899, exon 10 of 16)	ARHGEF15
chr6	34235358	34235758	401	*	9.10077	8.79206	9.35492	-0.541447	2.11231e-14	5.51162e-12	Distal Intergenic	SMIM29
chr4	48341076	48341476	401	*	9.27865	8.9884	9.52017	-0.515923	2.16567e-14	5.64535e-12	Promoter (2-3kb)	SLAIN2
chr7	28291531	28291931	401	*	7.38715	7.79569	6.81509	0.901668	2.18469e-14	5.6894e-12	Distal Intergenic	CREB5
chr14	53890511	53890911	401	*	6.15458	6.74499	5.1381	1.46947	2.2186e-14	5.77211e-12	Distal Intergenic	DDHD1
chr17	42388392	42388792	401	*	9.56351	9.30121	9.78537	-0.46934	2.23182e-14	5.80088e-12	Promoter (2-3kb)	RUNDC3A
chr10	97583997	97584397	401	*	6.60129	5.8314	7.1006	-1.13062	2.23463e-14	5.80254e-12	Intron (uc001kle.1/953, intron 2 of 5)	ENTPD1
chr9	92764800	92765200	401	*	9.42172	9.12389	9.66846	-0.525784	2.25609e-14	5.85262e-12	Distal Intergenic	MIR4290
chr12	132218933	132219333	401	*	4.87188	1.91534	5.77582	-3.5334	2.26281e-14	5.86436e-12	Intron (uc001uiz.2/6433, intron 7 of 8)	SFSWAP
chr10	98030477	98030877	401	*	7.84917	7.36955	8.2085	-0.779335	2.31135e-14	5.98095e-12	Promoter (<=1kb)	BLNK
chr7	65269112	65269512	401	*	8.60906	8.24461	8.89976	-0.617955	2.31225e-14	5.98095e-12	Distal Intergenic	LINC03006
chr16	88468575	88468975	401	*	8.73487	8.37089	9.02526	-0.617768	2.4273e-14	6.2691e-12	Distal Intergenic	ZNF469
chr4	83034840	83035240	401	*	9.43236	9.12574	9.68511	-0.535956	2.42833e-14	6.2691e-12	Distal Intergenic	HNRNPD
chr6	132814160	132814560	401	*	8.62426	8.2323	8.93216	-0.661287	2.43205e-14	6.27268e-12	Intron (uc003qdg.2/8417, intron 2 of 9)	STX7
chr9	6645585	6645985	401	*	8.64186	8.28348	8.92869	-0.612114	2.44748e-14	6.30641e-12	Promoter (<=1kb)	GLDC
chr15	38072664	38073064	401	*	9.05587	8.73823	9.31603	-0.554603	2.4735e-14	6.36735e-12	Distal Intergenic	TMCO5A
chr18	48897073	48897473	401	*	7.01834	6.38572	7.45664	-0.973515	2.51494e-14	6.4678e-12	Distal Intergenic	LINC01630
chr9	127122588	127122988	401	*	9.25349	8.95839	9.49837	-0.52055	2.54902e-14	6.54917e-12	Intron (uc004boj.4/5695, intron 6 of 7)	LOC100129034
chr11	64778626	64779026	401	*	9.64632	9.37208	9.87666	-0.487576	2.55611e-14	6.5611e-12	Promoter (2-3kb)	ARL2-SNX15
chr8	20268813	20269213	401	*	8.23893	7.83996	8.55114	-0.676005	2.56998e-14	6.59041e-12	Distal Intergenic	LZTS1-AS1
chr2	64144388	64144788	401	*	9.26192	8.96783	9.50608	-0.519382	2.57398e-14	6.59435e-12	Promoter (2-3kb)	VPS54
chr19	40778105	40778505	401	*	9.54461	9.23638	9.79844	-0.538553	2.59778e-14	6.64898e-12	Intron (uc002onf.3/208, intron 1 of 13)	AKT2
chr11	43680436	43680836	401	*	9.4291	9.13598	9.67261	-0.51714	2.62273e-14	6.70644e-12	Distal Intergenic	HSD17B12
chr7	108581949	108582349	401	*	6.53032	7.05238	5.70408	1.20401	2.62836e-14	6.7109e-12	Distal Intergenic	LINC02903
chr21	29798903	29799303	401	*	5.49588	6.20595	4.03838	2.04101	2.62948e-14	6.7109e-12	Distal Intergenic	LINC00161
chr17	42678233	42678633	401	*	8.41934	8.01289	8.73609	-0.67513	2.64223e-14	6.73703e-12	Distal Intergenic	FZD2
chr6	37102474	37102874	401	*	9.12832	8.82199	9.38086	-0.53722	2.67252e-14	6.80779e-12	Distal Intergenic	PIM1
chr17	13602056	13602456	401	*	7.881	7.41152	8.23464	-0.766394	2.67858e-14	6.81677e-12	Distal Intergenic	HS3ST3A1
chr3	42264744	42265144	401	*	6.84296	6.10043	7.33077	-1.09725	2.68624e-14	6.82976e-12	Exon (uc003cky.4/22906, exon 16 of 16)	CCK
chrX	49043433	49043833	401	*	8.79552	8.45052	9.07373	-0.590933	2.70311e-14	6.86617e-12	Promoter (<=1kb)	PRICKLE3
chr1	185156913	185157313	401	*	9.74661	9.46418	9.9827	-0.501483	2.73885e-14	6.95036e-12	Intron (uc001grg.4/54823, intron 9 of 18)	SWT1
chr18	63540107	63540507	401	*	5.4159	6.13702	3.90762	2.08939	2.7702e-14	7.02327e-12	Intron (uc002ljz.3/1005, intron 11 of 11)	CDH7
chr2	135531092	135531492	401	*	9.35014	9.04998	9.59847	-0.527903	2.79345e-14	7.07552e-12	Distal Intergenic	TMEM163
chr12	123383726	123384126	401	*	9.62165	9.35901	9.84376	-0.471306	2.80965e-14	7.10986e-12	Distal Intergenic	VPS37B
chr5	75336819	75337219	401	*	9.85018	9.55606	10.0944	-0.520392	2.83346e-14	7.16333e-12	Distal Intergenic	SV2C
chr4	173334333	173334733	401	*	9.85516	9.58954	10.0794	-0.474904	2.84416e-14	7.18363e-12	Intron (uc003isv.3/442117, intron 5 of 12)	GALNTL6
chr20	25696720	25697120	401	*	8.89814	8.54108	9.18414	-0.613587	2.91934e-14	7.36656e-12	Distal Intergenic	ZNF337
chr5	45696169	45696569	401	*	7.84636	7.38066	8.19785	-0.764308	2.94227e-14	7.41745e-12	Promoter (<=1kb)	HCN1
chr10	93702368	93702768	401	*	7.97357	7.48669	8.33696	-0.785257	2.94621e-14	7.4204e-12	Intron (uc009xua.1/9044, intron 4 of 9)	BTAF1
chr9	71911125	71911525	401	*	9.59912	9.32788	9.82734	-0.484882	3.0048e-14	7.56088e-12	Distal Intergenic	BANCR
chr10	15200718	15201118	401	*	5.78391	6.42472	4.60212	1.69596	3.05574e-14	7.68185e-12	Promoter (1-2kb)	NMT2
chr1	151281872	151282272	401	*	9.95309	9.66952	10.19	-0.500773	3.06543e-14	7.699e-12	Intron (uc001exr.3/5298, intron 4 of 12)	PI4KB
chr19	18192815	18193215	401	*	9.73326	9.43535	9.98006	-0.521916	3.07269e-14	7.71001e-12	Exon (uc002nhw.1/3594, exon 3 of 17)	IL12RB1
chr2	70190894	70191294	401	*	8.64708	8.28369	8.93711	-0.617219	3.12986e-14	7.84611e-12	Promoter (1-2kb)	ASPRV1
chr19	11435227	11435627	401	*	9.74831	9.45264	9.99357	-0.523655	3.1726e-14	7.94584e-12	3' UTR	RAB3D
chr6	73521041	73521441	401	*	9.45123	9.1464	9.70275	-0.530982	3.25169e-14	8.13633e-12	Intron (uc003pgj.4/56479, intron 1 of 8)	MIR4282
chr19	45584306	45584706	401	*	9.5732	9.2872	9.81178	-0.506499	3.27555e-14	8.18839e-12	Promoter (1-2kb)	GEMIN7
chr5	171899823	171900223	401	*	5.73214	6.38073	4.52247	1.72586	3.29054e-14	8.21821e-12	Distal Intergenic	SH3PXD2B
chr5	103258404	103258804	401	*	9.35812	9.06095	9.60441	-0.524208	3.32255e-14	8.29043e-12	Distal Intergenic	NUDT12
chr1	145927350	145927750	401	*	8.22736	7.82128	8.5439	-0.685207	3.349e-14	8.34786e-12	Intron (uc021ott.2/100288142, intron 99 of 131)	NA
chr22	30423901	30424301	401	*	9.40256	9.11361	9.64319	-0.510552	3.35179e-14	8.34786e-12	3' UTR	HORMAD2
chr19	49145988	49146388	401	*	8.90928	8.59746	9.16554	-0.546071	3.44439e-14	8.57053e-12	Intron (uc002pka.3/653677, intron 1 of 3)	CA11
chr16	2905527	2905927	401	*	9.1829	8.83989	9.45982	-0.592101	3.45632e-14	8.5872e-12	Promoter (2-3kb)	PRSS22
chr6	152221825	152222225	401	*	5.57457	4.10554	6.28719	-2.04047	3.45749e-14	8.5872e-12	Intron (uc003qom.4/2099, intron 5 of 9)	ESR1
chr4	18022001	18022401	401	*	9.19951	8.87411	9.46485	-0.562703	3.51402e-14	8.71467e-12	Promoter (1-2kb)	LCORL
chr17	76671581	76671981	401	*	9.30452	9.00906	9.54964	-0.523333	3.51532e-14	8.71467e-12	3' UTR	CYTH1
chr18	78979893	78980293	401	*	7.06351	6.45171	7.49178	-0.938988	3.52806e-14	8.73819e-12	Distal Intergenic	PARD6G
chr22	28741698	28742098	401	*	9.20424	8.89151	9.46111	-0.549378	3.54235e-14	8.75752e-12	Intron (uc003adp.4/23331, intron 2 of 22)	TTC28
chr1	43649807	43650207	401	*	9.61857	9.30026	9.87919	-0.554756	3.5424e-14	8.75752e-12	Intron (uc010ojz.2/149465, intron 5 of 12)	EBNA1BP2
chr19	17606087	17606487	401	*	8.41554	8.00225	8.73642	-0.691657	3.56388e-14	8.80253e-12	Promoter (<=1kb)	SLC27A1
chr22	25179210	25179610	401	*	6.55061	5.69767	7.08302	-1.23616	3.61522e-14	8.9211e-12	Distal Intergenic	PIWIL3
chr16	73033140	73033540	401	*	7.80182	7.33802	8.15222	-0.767313	3.62706e-14	8.9421e-12	Intron (uc002fck.3/463, intron 1 of 9)	ZFHX3
chr16	1826697	1827097	401	*	8.24879	7.85692	8.55665	-0.664809	3.63732e-14	8.95917e-12	3' UTR	EME2
chr19	50591561	50591961	401	*	4.77946	1.82148	5.6835	-3.44698	3.64647e-14	8.9731e-12	Distal Intergenic	SNAR-A3
chr1	48916146	48916546	401	*	4.79123	1.84772	5.69427	-3.45917	3.64967e-14	8.9731e-12	Intron (uc001crr.2/54558, intron 3 of 12)	SPATA6
chr19	45770516	45770916	401	*	9.80617	9.56329	10.014	-0.438567	3.69567e-14	9.07787e-12	Promoter (2-3kb)	MARK4
chr19	41223452	41223852	401	*	7.05378	6.43245	7.48666	-0.95459	3.76999e-14	9.25196e-12	Promoter (<=1kb)	ITPKC
chr16	73605360	73605760	401	*	6.7335	7.23089	5.9682	1.11831	3.77959e-14	9.26706e-12	Distal Intergenic	LINC01568
chr8	125429982	125430382	401	*	9.53631	9.20789	9.80365	-0.568083	3.81445e-14	9.34398e-12	Distal Intergenic	TRMT12
chr8	79124266	79124666	401	*	7.29843	6.71458	7.71292	-0.90535	3.83175e-14	9.37779e-12	Distal Intergenic	PKIA
chr1	247936905	247937305	401	*	7.74409	7.25314	8.10971	-0.787978	3.84198e-14	9.39426e-12	Distal Intergenic	OR1C1
chr1	233613662	233614062	401	*	8.15456	7.734	8.47979	-0.701552	3.89284e-14	9.50994e-12	Distal Intergenic	MAP3K21
chr6	43013859	43014259	401	*	9.59668	9.32645	9.82418	-0.48174	3.92802e-14	9.58716e-12	Promoter (<=1kb)	CUL7
chr11	14892088	14892488	401	*	8.59793	8.04894	8.99464	-0.864911	3.94193e-14	9.61235e-12	3' UTR	CYP2R1
chr14	54677312	54677712	401	*	6.81273	7.29686	6.07881	1.08804	3.9663e-14	9.65393e-12	Distal Intergenic	CDKN3
chr17	44557147	44557547	401	*	9.08499	8.75479	9.35351	-0.572964	3.96986e-14	9.65393e-12	Distal Intergenic	LRRC37A2
chr4	7042893	7043293	401	*	9.15151	8.80737	9.42916	-0.587351	3.97103e-14	9.65393e-12	Promoter (1-2kb)	CCDC96
chr14	20454947	20455347	401	*	8.58596	8.23545	8.86774	-0.603993	3.97337e-14	9.65393e-12	Distal Intergenic	OR4K15
chr20	9838972	9839372	401	*	8.29857	7.89164	8.61561	-0.68407	3.98021e-14	9.6618e-12	Distal Intergenic	PAK5
chr10	60258420	60258820	401	*	5.90213	6.51934	4.80081	1.58518	3.98523e-14	9.66522e-12	Distal Intergenic	BICC1
chr4	86594039	86594439	401	*	9.52595	9.24602	9.76028	-0.496684	4.08114e-14	9.88889e-12	Intron (uc003hpi.1/83478, intron 2 of 2)	MIR4451
chr6	31739628	31740028	401	*	9.40518	9.11122	9.64926	-0.515783	4.10904e-14	9.9475e-12	Intron (uc011dog.2/80737, intron 7 of 16)	VWA7
chr19	44164808	44165208	401	*	8.20482	7.80191	8.51942	-0.67679	4.13495e-14	1.00012e-11	Intron (uc002oxd.2/5329, intron 3 of 6)	PLAUR
chr2	38377309	38377709	401	*	8.75679	8.41204	9.03485	-0.595288	4.29278e-14	1.03736e-11	Intron (uc010faj.2/285154, intron 2 of 2)	CYP1B1-AS1
chr3	61561309	61561709	401	*	8.42934	8.05324	8.72738	-0.640324	4.34333e-14	1.04863e-11	Intron (uc003dla.4/5793, intron 1 of 2)	PTPRG
chr2	17540389	17540789	401	*	8.25986	7.86276	8.57091	-0.669364	4.35425e-14	1.05032e-11	Distal Intergenic	RAD51AP2
chr2	224585542	224585942	401	*	8.78946	8.44039	9.0703	-0.598503	4.3932e-14	1.05876e-11	Distal Intergenic	AP1S3
chr20	59598651	59599051	401	*	4.82115	2.50356	5.66867	-2.90605	4.43083e-14	1.06687e-11	Distal Intergenic	CDH4
chr3	122890146	122890546	401	*	7.25815	6.64458	7.68728	-0.941039	4.4732e-14	1.07611e-11	Distal Intergenic	SEC22A
chr11	62112445	62112845	401	*	5.13696	3.19232	5.93623	-2.54247	4.58813e-14	1.10277e-11	Intron (uc001nte.4/80150, intron 2 of 6)	ASRGL1
chr22	30255825	30256225	401	*	7.90901	7.4608	8.25049	-0.735545	4.61268e-14	1.10767e-11	Distal Intergenic	ASCC2
chr12	120292663	120293063	401	*	7.48959	6.94778	7.88256	-0.860402	4.61675e-14	1.10767e-11	Intron (uc001txi.2/11113, intron 4 of 46)	CIT
chr12	7859985	7860385	401	*	7.95684	7.45491	8.32849	-0.805412	4.64325e-14	1.11275e-11	Distal Intergenic	DPPA3
chr12	94052909	94053309	401	*	5.2941	6.0207	3.75985	2.12515	4.64623e-14	1.11275e-11	Distal Intergenic	CRADD
chr5	100535144	100535544	401	*	7.23478	6.66289	7.64324	-0.903011	4.68137e-14	1.12016e-11	Distal Intergenic	ST8SIA4
chr16	30922563	30922963	401	*	9.68639	9.42371	9.90853	-0.469735	4.69524e-14	1.12248e-11	Distal Intergenic	FBXL19
chr10	87094677	87095077	401	*	8.08197	7.6304	8.42538	-0.737435	4.73484e-14	1.13094e-11	Distal Intergenic	GRID1-AS1
chr19	41218855	41219255	401	*	8.52395	8.13276	8.83138	-0.661178	4.76352e-14	1.13678e-11	Promoter (1-2kb)	COQ8B
chr14	35121753	35122153	401	*	8.83143	8.49496	9.10407	-0.579972	4.88206e-14	1.16403e-11	Distal Intergenic	SNX6
chr1	201941797	201942197	401	*	8.95144	8.5992	9.23434	-0.602165	4.90618e-14	1.16874e-11	Distal Intergenic	RNPEP
chrX	65822112	65822512	401	*	4.8269	1.81268	5.73473	-3.49148	4.96652e-14	1.18207e-11	Exon (uc004dwr.3/60401, exon 4 of 6)	EDA2R
chr19	14136589	14136989	401	*	9.64195	9.34414	9.88868	-0.524146	5.02281e-14	1.1944e-11	Promoter (2-3kb)	RLN3
chr1	156500747	156501147	401	*	8.91551	8.59264	9.17917	-0.558426	5.14654e-14	1.22274e-11	Exon (uc001fpf.3/128239, exon 33 of 38)	MEF2D
chr14	102524606	102525006	401	*	9.38198	9.06202	9.6437	-0.554651	5.22393e-14	1.24003e-11	Distal Intergenic	HSP90AA1
chr13	22926421	22926821	401	*	5.26311	3.48977	6.03497	-2.38732	5.25154e-14	1.24548e-11	Distal Intergenic	LINC00424
chr5	132866310	132866710	401	*	9.23481	8.92746	9.48805	-0.537827	5.26008e-14	1.24638e-11	Intron (uc003kyn.1/23105, intron 3 of 15)	FSTL4
chr8	106270055	106270455	401	*	8.7811	8.4411	9.05606	-0.584475	5.26462e-14	1.24638e-11	Distal Intergenic	ZFPM2
chr1	46604102	46604502	401	*	8.8788	8.5521	9.14502	-0.56462	5.40523e-14	1.27854e-11	Intron (uc010olw.2/8503, intron 1 of 9)	PIK3R3
chr1	223845962	223846362	401	*	8.56418	8.17883	8.868	-0.649664	5.44687e-14	1.28726e-11	Intron (uc009xee.2/388743, intron 1 of 17)	CAPN8
chr13	33542525	33542925	401	*	8.68993	8.3516	8.9638	-0.585065	5.50218e-14	1.29872e-11	Distal Intergenic	KL
chr1	34918957	34919357	401	*	7.22602	6.60387	7.6593	-0.947074	5.50507e-14	1.29872e-11	Distal Intergenic	C1orf94
chr12	42144696	42145096	401	*	8.25046	7.8437	8.56739	-0.675792	5.59709e-14	1.31927e-11	Distal Intergenic	PDZRN4
chr7	150323245	150323645	401	*	5.32345	3.63367	6.08049	-2.30095	5.72532e-14	1.34831e-11	3' UTR	GIMAP6
chr14	90383116	90383516	401	*	9.46706	9.15941	9.7205	-0.540254	5.73071e-14	1.3484e-11	Intron (uc001xxs.3/90141, intron 5 of 5)	EFCAB11
chr19	40348336	40348736	401	*	8.88952	8.56506	9.15424	-0.564653	5.846e-14	1.37432e-11	Distal Intergenic	FBL
chr1	75124521	75124921	401	*	6.34519	5.36403	6.92381	-1.41791	5.85853e-14	1.37606e-11	Intron (uc001dgg.3/127254, intron 1 of 14)	ERICH3
chr17	51035428	51035828	401	*	5.12493	5.8765	3.46461	2.25774	5.8751e-14	1.37874e-11	Distal Intergenic	LINC02876
chr13	94601536	94601936	401	*	8.80863	8.47797	9.07746	-0.569996	5.9225e-14	1.38865e-11	Intron (uc010tig.1/10082, intron 3 of 5)	GPC6-AS2
chr6	45377874	45378274	401	*	8.75911	8.40911	9.04056	-0.596001	5.9341e-14	1.39015e-11	Intron (uc011dvx.2/860, intron 2 of 8)	RUNX2
chr1	155084722	155085122	401	*	8.97513	8.66054	9.23324	-0.550308	6.03724e-14	1.41308e-11	Distal Intergenic	EFNA1
chr15	77083798	77084198	401	*	7.53717	7.02796	7.91278	-0.813257	6.04635e-14	1.41398e-11	Intron (uc002bbx.3/49855, intron 8 of 31)	SCAPER
chr17	7836740	7837140	401	*	8.77135	8.44249	9.03899	-0.56765	6.06422e-14	1.41693e-11	Promoter (<=1kb)	CNTROB
chr1	36224098	36224498	401	*	9.58747	9.32682	9.80815	-0.466199	6.11515e-14	1.42758e-11	Intron (uc001bzi.3/63967, intron 8 of 24)	CLSPN
chr20	23358061	23358461	401	*	9.07144	8.73971	9.34097	-0.573903	6.12533e-14	1.42871e-11	Exon (uc002wta.3/63908, exon 11 of 11)	GZF1
chr20	41862115	41862515	401	*	4.78322	2.0731	5.66854	-3.30078	6.15249e-14	1.4338e-11	Distal Intergenic	PTPRT
chr5	171667832	171668232	401	*	7.1315	7.55796	6.52342	0.940176	6.16687e-14	1.43591e-11	Intron (uc003mbp.1/92181, intron 1 of 2)	UBTD2
chr1	167936240	167936640	401	*	9.20909	8.91259	9.45492	-0.523528	6.17238e-14	1.43594e-11	Promoter (1-2kb)	DCAF6
chr4	44448767	44449167	401	*	8.78341	8.44678	9.05616	-0.580735	6.21463e-14	1.44452e-11	Promoter (1-2kb)	KCTD8
chr14	64338702	64339102	401	*	8.8538	8.49788	9.13905	-0.609271	6.22059e-14	1.44465e-11	Intron (uc001xgk.3/23224, intron 1 of 8)	SYNE2
chr3	131381480	131381880	401	*	9.79289	9.49675	10.0385	-0.518137	6.229e-14	1.44535e-11	Intron (uc003eok.3/131034, intron 7 of 15)	CPNE4
chr7	158829453	158829853	401	*	8.19936	7.77011	8.52975	-0.709842	6.23989e-14	1.44663e-11	Exon (uc003woh.3/7434, exon 7 of 13)	LINC00689
chr1	1116027	1116427	401	*	9.53477	9.25259	9.77069	-0.502945	6.26374e-14	1.4509e-11	Promoter (<=1kb)	TTLL10
chr12	51951295	51951695	401	*	8.10418	7.65866	8.4441	-0.723795	6.42362e-14	1.48666e-11	Distal Intergenic	SCN8A
chr19	13952136	13952536	401	*	9.53628	9.26241	9.76635	-0.487098	6.61148e-14	1.52881e-11	Distal Intergenic	MIR23AHG
chr5	3600420	3600820	401	*	6.39228	6.95918	5.44513	1.35954	6.61936e-14	1.52932e-11	Exon (uc003jde.3/79192, exon 3 of 4)	IRX1
chr5	134749480	134749880	401	*	5.71198	6.3619	4.49746	1.74856	6.69613e-14	1.54572e-11	Distal Intergenic	MACROH2A1
chr14	23301684	23302084	401	*	9.42758	9.14728	9.66218	-0.49495	6.73335e-14	1.55298e-11	Promoter (2-3kb)	MRPL52
chr12	93677230	93677630	401	*	8.4717	8.11117	8.7599	-0.619307	6.75184e-14	1.5559e-11	Intron (uc021rbu.1/643339, intron 2 of 4)	LOC643339
chr19	17337286	17337686	401	*	9.09602	8.78087	9.35452	-0.549224	6.85064e-14	1.57732e-11	Promoter (<=1kb)	OCEL1
chr19	46300793	46301193	401	*	8.31499	7.9199	8.62482	-0.667242	6.91944e-14	1.59179e-11	Intron (uc002pdl.3/81492, intron 4 of 4)	DMWD
chr1	15526524	15526924	401	*	9.41611	9.12012	9.66159	-0.51847	6.93275e-14	1.59235e-11	Intron (uc001avw.4/55092, intron 1 of 3)	TMEM51
chr14	67240996	67241396	401	*	9.2986	9.01065	9.53852	-0.508108	6.93375e-14	1.59235e-11	Intron (uc001xiw.3/10243, intron 2 of 10)	GPHN
chr7	101182449	101182849	401	*	8.99487	8.6813	9.25231	-0.545773	6.96273e-14	1.59764e-11	Intron (uc003uyo.1/136227, intron 4 of 12)	MYL10
chr12	12786778	12787178	401	*	6.74525	6.01315	7.22858	-1.09911	6.98942e-14	1.60239e-11	Intron (uc001rap.1/1389, intron 1 of 3)	CREBL2
chr13	28718806	28719206	401	*	8.68238	8.32454	8.96886	-0.613647	7.1014e-14	1.62668e-11	Intron (uc010tdo.1/255967, intron 1 of 13)	PAN3-AS1
chr12	106774007	106774407	401	*	9.25459	8.95605	9.50182	-0.524239	7.13648e-14	1.63332e-11	Intron (uc001tlp.3/55703, intron 9 of 27)	POLR3B
chr2	169479407	169479807	401	*	7.39203	6.8533	7.78338	-0.853993	7.25174e-14	1.65828e-11	Intron (uc002ueb.2/253782, intron 3 of 9)	MIR4774
chr8	55102720	55103120	401	*	8.14506	7.7404	8.46072	-0.677348	7.43486e-14	1.69871e-11	Distal Intergenic	MRPL15
chr8	143095123	143095523	401	*	6.30274	5.4047	6.85205	-1.30339	7.53359e-14	1.71834e-11	Distal Intergenic	MIR4472-1
chr19	49496006	49496406	401	*	9.49253	9.22456	9.71844	-0.480561	7.53362e-14	1.71834e-11	Promoter (<=1kb)	GYS1
chr5	58582813	58583213	401	*	9.16513	8.82747	9.43857	-0.582594	7.55397e-14	1.72152e-11	Intron (uc003jrw.2/5144, intron 1 of 14)	PDE4D
chr7	1059469	1059869	401	*	8.63316	8.26942	8.92341	-0.621291	7.62415e-14	1.73604e-11	Promoter (2-3kb)	MIR339
chr12	104137951	104138351	401	*	7.6621	7.15122	8.03862	-0.810456	7.77783e-14	1.76881e-11	Intron (uc001tjw.3/55576, intron 56 of 68)	STAB2
chr1	241519624	241520024	401	*	8.60111	8.26222	8.87535	-0.587462	7.78127e-14	1.76881e-11	Promoter (<=1kb)	RGS7
chr12	104535324	104535724	401	*	5.13564	5.89103	3.4548	2.27604	7.78874e-14	1.76901e-11	Distal Intergenic	NFYB
chr1	62436362	62436762	401	*	9.29547	9.01302	9.53157	-0.500259	7.85951e-14	1.78358e-11	Promoter (2-3kb)	PATJ
chr15	34101770	34102170	401	*	8.5555	8.19336	8.84473	-0.6196	7.89337e-14	1.78975e-11	Intron (uc001zhi.3/6263, intron 70 of 103)	CHRM5
chr19	4968593	4968993	401	*	9.83813	9.56113	10.0704	-0.491468	7.92781e-14	1.79604e-11	Promoter (<=1kb)	KDM4B
chr2	64404220	64404620	401	*	8.429	8.03506	8.73813	-0.65963	7.95102e-14	1.79947e-11	Distal Intergenic	LINC00309
chr2	158456595	158456995	401	*	8.80655	8.455	9.08899	-0.604015	7.95639e-14	1.79947e-11	Promoter (2-3kb)	ACVR1C
chr14	20723429	20723829	401	*	5.38972	3.80738	6.12616	-2.21291	8.10243e-14	1.83096e-11	Distal Intergenic	OR11H4
chr7	112450112	112450512	401	*	9.19348	8.86262	9.46244	-0.574668	8.11697e-14	1.8327e-11	Distal Intergenic	TMEM168
chr7	85750295	85750695	401	*	7.71892	7.24615	8.07441	-0.771978	8.31574e-14	1.876e-11	Distal Intergenic	GRM3
chr17	78352979	78353379	401	*	9.04965	8.73588	9.30723	-0.549236	8.33857e-14	1.87957e-11	Intron (uc021uen.2/57674, intron 54 of 67)	RNF213
chr19	34359120	34359520	401	*	8.80582	8.47575	9.07427	-0.568622	8.37149e-14	1.88541e-11	Distal Intergenic	KCTD15
chr1	57204956	57205356	401	*	6.32547	6.89007	5.3849	1.35256	8.55376e-14	1.92484e-11	Intron (uc001cyl.3/199920, intron 8 of 13)	FYB2
chrX	68989879	68990279	401	*	7.80183	7.27344	8.18772	-0.83921	8.59229e-14	1.93189e-11	Intron (uc004dxm.1/1896, intron 2 of 2)	EDA
chr14	64387894	64388294	401	*	9.25171	8.96518	9.49066	-0.508594	8.6011e-14	1.93225e-11	Intron (uc001xgk.3/23224, intron 2 of 8)	SYNE2
chr17	16653588	16653988	401	*	8.91773	8.55646	9.2064	-0.610213	8.6457e-14	1.94064e-11	Intron (uc002gqk.1/9720, intron 12 of 17)	USP32P1
chr19	17579667	17580067	401	*	8.62539	8.23043	8.93514	-0.669276	8.69521e-14	1.95013e-11	Promoter (1-2kb)	SLC27A1
chr7	107743543	107743943	401	*	8.64559	8.27529	8.93999	-0.625303	8.80473e-14	1.97304e-11	Exon (uc003vey.2/22798, exon 10 of 34)	LAMB4
chr1	74732942	74733342	401	*	8.06329	7.63853	8.39102	-0.706794	8.86235e-14	1.98429e-11	Intron (uc001dgc.2/100526835, intron 6 of 18)	TNNI3K
chr7	108526128	108526528	401	*	9.75432	9.43655	10.0146	-0.552999	8.89809e-14	1.99063e-11	Promoter (1-2kb)	LINC02903
chr22	40805225	40805625	401	*	5.22771	5.97136	3.60884	2.20363	8.91952e-14	1.99376e-11	3' UTR	SGSM3
chr11	119381503	119381903	401	*	8.56044	8.20442	8.84577	-0.610659	8.94491e-14	1.99778e-11	Intron (uc001pwp.2/100499227, intron 4 of 8)	THY1
chr2	144332455	144332855	401	*	8.86473	8.53719	9.13149	-0.5671	9.0189e-14	2.01262e-11	Intron (uc002tvm.4/55843, intron 11 of 13)	ARHGAP15
chr19	862008	862408	401	*	8.83891	8.49129	9.11882	-0.596875	9.04624e-14	2.01705e-11	Promoter (2-3kb)	CFD
chr2	190319706	190320106	401	*	8.90891	8.39465	9.28725	-0.822145	9.08372e-14	2.02372e-11	5' UTR	WDR75
chr19	51002460	51002860	401	*	7.53787	7.00833	7.92437	-0.837465	9.15839e-14	2.03867e-11	Distal Intergenic	JOSD2
chr11	44309952	44310352	401	*	7.84808	7.39317	8.19341	-0.752563	9.17015e-14	2.03959e-11	Intron (uc001myb.3/60529, intron 1 of 3)	ALX4
chr14	103847445	103847845	401	*	8.37753	7.99195	8.6815	-0.650661	9.21972e-14	2.04892e-11	Distal Intergenic	MARK3
chr5	177426186	177426586	401	*	9.84702	9.57249	10.0776	-0.485811	9.29562e-14	2.06407e-11	Promoter (2-3kb)	PROP1
chr17	12667322	12667722	401	*	5.84214	4.78517	6.44561	-1.52616	9.3793e-14	2.08066e-11	3' UTR	MYOCD
chr16	75245241	75245641	401	*	8.78986	8.44736	9.06644	-0.591458	9.38581e-14	2.08066e-11	Distal Intergenic	CTRB2
chr7	71457894	71458294	401	*	6.08898	5.11896	6.66381	-1.40312	9.43319e-14	2.08943e-11	Intron (uc003twa.4/83698, intron 4 of 5)	CALN1
chr10	42898015	42898415	401	*	5.07626	2.92439	5.90406	-2.73626	9.496e-14	2.10161e-11	Distal Intergenic	LOC441666
chr7	86964850	86965250	401	*	5.78853	6.4284	4.61004	1.67729	9.58042e-14	2.11854e-11	Intron (uc003uir.4/11257, intron 2 of 2)	TP53TG1
chr12	57611299	57611699	401	*	7.53108	7.01781	7.90889	-0.816633	9.58875e-14	2.11864e-11	Promoter (<=1kb)	NXPH4
chr19	35797605	35798005	401	*	6.69952	5.96288	7.18481	-1.0825	9.6319e-14	2.12642e-11	Intron (uc002nyx.2/4099, intron 7 of 11)	MAG
chr19	50952877	50953277	401	*	6.03537	5.05801	6.61271	-1.40285	9.77827e-14	2.15696e-11	Intron (uc002psf.2/4606, intron 13 of 27)	MYBPC2
chr13	110706106	110706506	401	*	9.06933	8.77733	9.31207	-0.516783	9.81323e-14	2.16289e-11	Distal Intergenic	COL4A1
chr5	134541741	134542141	401	*	7.44644	6.90504	7.83919	-0.846163	9.92449e-14	2.18562e-11	Intron (uc003laj.2/100996485, intron 3 of 5)	LINC02900
chr16	589713	590113	401	*	9.24316	8.93693	9.49563	-0.537346	9.96777e-14	2.19335e-11	Exon (uc002chg.3/6650, exon 4 of 4)	MIR3176
chr1	232748882	232749282	401	*	6.59309	5.82469	7.09178	-1.12664	1.00257e-13	2.20429e-11	Distal Intergenic	SIPA1L2
chr7	112206378	112206778	401	*	9.45017	9.17555	9.68079	-0.485488	1.00967e-13	2.21571e-11	Distal Intergenic	LSMEM1
chr17	45317093	45317493	401	*	9.45433	9.1696	9.69203	-0.506756	1.00997e-13	2.21571e-11	Distal Intergenic	ITGB3
chr1	178266651	178267051	401	*	8.2094	7.78368	8.5377	-0.706611	1.01024e-13	2.21571e-11	Intron (uc009wxb.2/9462, intron 2 of 4)	RASAL2
chr9	135648593	135648993	401	*	7.85549	7.38596	8.20915	-0.765773	1.01492e-13	2.22416e-11	Intron (uc004cbu.1/158067, intron 11 of 12)	DDX31
chr1	155012117	155012517	401	*	8.12356	7.70801	8.44579	-0.6956	1.01635e-13	2.22546e-11	Intron (uc010per.2/149095, intron 5 of 12)	DCST1
chr2	10043366	10043766	401	*	6.95962	6.33007	7.39645	-0.968422	1.03248e-13	2.25894e-11	Intron (uc010exc.2/9014, intron 8 of 11)	GRHL1
chr6	33249198	33249598	401	*	9.23031	8.94199	9.4705	-0.512235	1.0396e-13	2.27267e-11	Intron (uc003ods.3/9277, intron 10 of 14)	B3GALT4
chr4	6245565	6245965	401	*	7.13701	6.5627	7.5467	-0.894337	1.0418e-13	2.27506e-11	Distal Intergenic	WFS1
chr6	10404295	10404695	401	*	8.70865	8.3677	8.98423	-0.583047	1.04239e-13	2.27506e-11	Intron (uc003myq.3/7020, intron 4 of 6)	TFAP2A-AS1
chr22	17808033	17808433	401	*	6.50729	7.01689	5.71229	1.16456	1.06702e-13	2.32693e-11	Distal Intergenic	CECR2
chr3	23096046	23096446	401	*	6.90171	7.3552	6.23663	1.00818	1.07439e-13	2.34108e-11	Distal Intergenic	UBE2E2
chr14	99481013	99481413	401	*	9.51396	9.22006	9.758	-0.517156	1.077e-13	2.34487e-11	Distal Intergenic	BCL11B
chr9	95510787	95511187	401	*	8.41388	8.05118	8.70347	-0.617426	1.07861e-13	2.34647e-11	Intron (uc004aso.1/23299, intron 1 of 7)	BICD2
chr22	45031823	45032223	401	*	6.21295	6.79815	5.21227	1.43323	1.11726e-13	2.42858e-11	Distal Intergenic	LINC00229
chr14	24376447	24376847	401	*	7.88323	7.42542	8.23022	-0.751905	1.12695e-13	2.44767e-11	Distal Intergenic	DHRS4
chr17	75012399	75012799	401	*	8.69039	8.33668	8.97423	-0.60572	1.13014e-13	2.45261e-11	Distal Intergenic	SNHG20
chr11	45658603	45659003	401	*	7.48568	6.95627	7.87211	-0.837376	1.14596e-13	2.48493e-11	Distal Intergenic	CHST1
chr19	14207276	14207676	401	*	8.29232	7.89835	8.60146	-0.660702	1.15443e-13	2.50128e-11	Intron (uc002myb.3/5566, intron 8 of 9)	SAMD1
chr9	35732204	35732604	401	*	9.46047	9.15752	9.71071	-0.531385	1.16013e-13	2.5116e-11	Promoter (<=1kb)	CREB3
chr19	35748257	35748657	401	*	9.43333	9.1481	9.67136	-0.506596	1.16551e-13	2.52121e-11	Intron (uc002nyl.3/51599, intron 2 of 9)	LSR
chr3	108589397	108589797	401	*	9.04162	8.72926	9.29823	-0.544934	1.16915e-13	2.52668e-11	Distal Intergenic	TRAT1
chr1	145960450	145960850	401	*	8.32033	7.91919	8.63386	-0.675288	1.17013e-13	2.52668e-11	Intron (uc021ott.2/100288142, intron 99 of 131)	NA
chr19	51570972	51571372	401	*	7.68591	7.1814	8.05898	-0.805099	1.17087e-13	2.52668e-11	Promoter (2-3kb)	KLK13
chr9	131807597	131807997	401	*	7.65513	7.18584	8.00866	-0.764662	1.18359e-13	2.55207e-11	Intron (uc004bwy.3/84895, intron 3 of 16)	MIGA2
chr5	164119792	164120192	401	*	5.7448	4.53264	6.39407	-1.74002	1.18597e-13	2.55516e-11	Distal Intergenic	MAT2B
chr5	171946366	171946766	401	*	5.63399	6.2876	4.40597	1.75124	1.19246e-13	2.56708e-11	Distal Intergenic	SH3PXD2B
chr6	37897335	37897735	401	*	5.11611	5.88981	3.33195	2.37555	1.19414e-13	2.56864e-11	Exon (uc003onx.3/60685, exon 2 of 6)	ZFAND3
chr3	15601488	15601888	401	*	9.24315	8.95132	9.48577	-0.515394	1.19618e-13	2.57097e-11	Intron (uc011avr.1/26061, intron 14 of 15)	COLQ
chr6	84764516	84764916	401	*	8.43778	8.07957	8.72451	-0.612521	1.21155e-13	2.60192e-11	Intron (uc003pkg.4/112609, intron 1 of 3)	MRAP2
chr1	214419667	214420067	401	*	6.33878	6.87257	5.48224	1.24417	1.24742e-13	2.6768e-11	Distal Intergenic	SMYD2
chr19	44113095	44113495	401	*	8.92228	8.59371	9.18972	-0.572779	1.28678e-13	2.75905e-11	Promoter (2-3kb)	SRRM5
chr14	31026356	31026756	401	*	9.01311	8.70701	9.26549	-0.532512	1.29928e-13	2.78363e-11	Promoter (1-2kb)	G2E3
chr1	207321411	207321811	401	*	9.029	8.72936	9.27699	-0.526833	1.30667e-13	2.79724e-11	Distal Intergenic	C4BPA
chr12	55019797	55020197	401	*	8.62621	8.27681	8.90728	-0.602904	1.31772e-13	2.81863e-11	Distal Intergenic	LACRT
chr19	38224070	38224470	401	*	8.23157	7.81416	8.55492	-0.691588	1.32094e-13	2.82329e-11	Distal Intergenic	ZNF607
chr11	83649574	83649974	401	*	5.76807	6.40744	4.59133	1.67299	1.32657e-13	2.83305e-11	Intron (uc001pai.2/1740, intron 7 of 19)	DLG2
chr14	93045249	93045649	401	*	7.15981	6.58226	7.57113	-0.893652	1.33495e-13	2.84867e-11	Promoter (2-3kb)	RIN3
chr4	113169352	113169752	401	*	6.24491	6.80281	5.32318	1.3181	1.34738e-13	2.87291e-11	Intron (uc010imm.1/55435, intron 1 of 6)	AP1AR
chr13	33514352	33514752	401	*	6.40422	5.62496	6.9074	-1.12974	1.39017e-13	2.96027e-11	Distal Intergenic	LINC00423
chr19	49149241	49149641	401	*	9.31886	9.0479	9.54688	-0.481099	1.39055e-13	2.96027e-11	Promoter (<=1kb)	CA11
chr3	20511815	20512215	401	*	6.73567	6.04563	7.20051	-1.0338	1.4028e-13	2.98397e-11	Distal Intergenic	SGO1
chr5	131170669	131171069	401	*	9.24237	8.96026	9.47824	-0.500155	1.42597e-13	3.03085e-11	Intron (uc031skz.1/728637, intron 10 of 11)	FNIP1
chr17	65572829	65573229	401	*	8.74969	8.398	9.03223	-0.605128	1.43489e-13	3.0474e-11	Intron (uc002jgb.4/26207, intron 4 of 9)	NOL11
chrX	102720460	102720860	401	*	5.02336	2.7993	5.86006	-2.76759	1.44998e-13	3.077e-11	Distal Intergenic	RAB40A
chr22	45009851	45010251	401	*	7.54879	7.04692	7.92042	-0.801976	1.45314e-13	3.08129e-11	Intron (uc021wrf.1/414351, intron 3 of 4)	LINC00229
chr13	105816977	105817377	401	*	6.57723	7.05753	5.85215	1.06861	1.46164e-13	3.09686e-11	Distal Intergenic	DAOA
chr3	133573213	133573613	401	*	9.40289	9.13391	9.62951	-0.479305	1.47887e-13	3.13089e-11	Intron (uc003epy.3/51560, intron 2 of 7)	RAB6B
chr7	71752049	71752449	401	*	7.02942	6.41289	7.45998	-0.951571	1.51508e-13	3.20502e-11	Intron (uc003twa.4/83698, intron 1 of 5)	CALN1
[truncated: 38,172 more rows]

## Sheet: IPS-MECP2insT DARs+Chipseeker
seqnames	start	end	width	strand	Conc	Conc_IPS1186insT	Conc_IPScontrol	Fold	p.value	FDR	annotation	SYMBOL
[truncated: 7,096 more rows]
