# Supplementary material for: MECP2 mutations disrupt pluripotent stem cell fate through remodeling of the three-dimensional genome
Source: Cell Death Dis. 2026 May 8;17(1):609. doi: 10.1038/s41419-026-08837-4 (PMC13324534; doi:10.1038/s41419-026-08837-4)
Supplement: Supplementary file 7 — Supplement Table 4 [file 41419_2026_8837_MOESM7_ESM.xlsx]

## Sheet: IPS-MECP2del6-ChIPseq-Peaks
seqnames	start	end	width	strand	Conc	Conc_IPS269_275del6	Conc_IPScontrol	Fold	p.value	FDR	annotation	SYMBOL
chr5	141319366	141319766	401	*	9.3816	10.3692	3.50707	6.8089	1.16575e-93	4.16219e-88	3' UTR	DELE1
chr8	127738370	127738770	401	*	8.44539	9.42283	3.43529	5.9188	2.94402e-71	5.25566e-66	Distal Intergenic	LRATD2
chr8	127740368	127740768	401	*	7.82852	8.81068	2.48214	6.23138	1.97168e-53	2.34656e-48	Distal Intergenic	LRATD2
chr2	240462204	240462604	401	*	6.45698	7.39775	2.82113	4.46153	9.465e-31	8.44846e-26	Distal Intergenic	HDAC4
chr8	27287664	27288064	401	*	6.08091	7.04344	1.79531	5.09814	5.47945e-28	3.91277e-23	Promoter (<=1kb)	PTK2B
chr14	60397761	60398161	401	*	5.64095	6.5795	2.05721	4.34646	5.65973e-21	3.36792e-16	Exon (uc001xep.1/341883, exon 4 of 33)	LRRC9
chr6	77650213	77650613	401	*	5.97199	4.29182	6.72726	-2.24039	9.58583e-16	4.38695e-11	Distal Intergenic	HTR1B
chr19	36973283	36973683	401	*	4.89035	1.94016	5.79386	-3.49892	9.8296e-16	4.38695e-11	Intron (uc002oea.4/84924, intron 1 of 4)	ZNF566
chr8	27310871	27311271	401	*	5.44657	6.29703	3.10231	2.95719	1.18032e-15	4.68245e-11	Promoter (2-3kb)	PTK2B
chr19	55212425	55212825	401	*	4.91591	5.76559	2.57875	2.92041	2.57014e-14	9.17643e-10	Distal Intergenic	LILRP2
chr1	17759073	17759473	401	*	5.40138	6.14419	3.78679	2.17401	2.64152e-13	8.5739e-09	Intron (uc001bal.3/55920, intron 1 of 11)	RCC2
chr19	58055240	58055640	401	*	4.91848	2.97879	5.71701	-2.5003	5.27353e-13	1.56905e-08	3' UTR	ZNF550
chr7	1290283	1290683	401	*	4.48406	5.39548	1.41441	3.6194	6.99803e-13	1.92198e-08	Distal Intergenic	UNCX
chr19	49689775	49690175	401	*	5.73327	4.37645	6.41994	-1.88395	1.13376e-12	2.89142e-08	Intron (uc002pmw.3/54795, intron 12 of 24)	TRPM4
chr9	133540620	133541020	401	*	5.10685	5.8386	3.54766	2.07544	6.67186e-12	1.58808e-07	Promoter (<=1kb)	PRDM12
chr20	63452977	63453377	401	*	4.79892	5.57258	3.01503	2.30546	1.69991e-11	3.60404e-07	Distal Intergenic	NA
chr9	138149915	138150315	401	*	4.27423	1.331	5.17726	-3.41583	1.80577e-11	3.60404e-07	Distal Intergenic	LOC401557
chr19	58042971	58043371	401	*	4.83798	3.0122	5.61864	-2.32881	1.81696e-11	3.60404e-07	Intron (uc002qpa.2/256051, intron 1 of 2)	ZNF549
chr19	50147415	50147815	401	*	5.36642	6.05028	4.0211	1.82547	2.4219e-11	4.55113e-07	Promoter (2-3kb)	SCAF1
chr1	17755086	17755486	401	*	4.96968	5.77923	2.95418	2.51047	4.59047e-11	8.19491e-07	Intron (uc001bal.3/55920, intron 2 of 11)	RCC2
chr11	1869926	1870326	401	*	4.85163	5.57177	3.34801	1.9318	1.84721e-10	3.06794e-06	Distal Intergenic	LSP1
chr22	46390653	46391053	401	*	5.147	5.84386	3.74737	1.82664	1.89039e-10	3.06794e-06	Distal Intergenic	LOC730668
chr19	50230424	50230824	401	*	5.56901	6.22786	4.3215	1.53133	2.61431e-09	4.05831e-05	Distal Intergenic	CPT1C
chr17	14768906	14769306	401	*	4.21502	5.08899	1.63556	2.82283	3.30504e-09	4.9168e-05	Distal Intergenic	CDRT7
chr6	17291734	17292134	401	*	4.19485	5.0679	1.62537	2.85691	4.05452e-09	5.79051e-05	Promoter (1-2kb)	RBM24
chr13	113951088	113951488	401	*	5.63028	6.25323	4.50993	1.29614	4.8118e-09	6.60771e-05	Promoter (<=1kb)	LAMP1
chr17	64291259	64291659	401	*	4.90612	5.59151	3.55453	1.63795	5.70785e-09	7.54789e-05	Distal Intergenic	PRKCA
chr18	12890492	12890892	401	*	4.17519	4.96542	2.2897	2.10967	1.53553e-08	0.000195802	Distal Intergenic	PTPN2
chr2	134228420	134228820	401	*	5.22446	5.88483	3.97121	1.40134	1.60129e-08	0.000197146	Intron (uc002ttp.3/344148, intron 3 of 19)	NCKAP5
chr12	128190610	128191010	401	*	4.41954	5.14658	2.88321	1.7589	1.70484e-08	0.000202899	Distal Intergenic	LINC02393
chr19	52390993	52391393	401	*	4.16703	2.4844	4.92276	-1.89801	2.06885e-08	0.000238278	Promoter (<=1kb)	ZNF577
chr7	48326095	48326495	401	*	4.25019	5.0498	2.3033	2.13815	2.25138e-08	0.000249594	Intron (uc003toq.2/154664, intron 19 of 61)	ABCA13
chr6	2524158	2524558	401	*	4.44233	5.17625	2.87251	1.7679	2.30691e-08	0.000249594	Distal Intergenic	LINC01600
chr6	90434109	90434509	401	*	4.22144	4.98311	2.50621	1.93717	2.48976e-08	0.000261454	Intron (uc003pnn.1/23195, intron 38 of 101)	MDN1
chr12	55646120	55646520	401	*	4.78319	3.38967	5.47861	-1.54038	2.63133e-08	0.000268425	Distal Intergenic	OR6C74
chr7	151311437	151311837	401	*	5.20743	5.86575	3.9619	1.34241	3.51293e-08	0.000348404	Intron (uc003wki.3/51422, intron 1 of 11)	PRKAG2
chr13	112969030	112969430	401	*	4.35848	5.07218	2.88454	1.6088	3.87996e-08	0.000371734	Distal Intergenic	SPACA7
chr2	240856583	240856983	401	*	5.24674	5.82652	4.26218	1.02619	3.95639e-08	0.000371734	Distal Intergenic	MIR4786
chr13	113730829	113731229	401	*	5.12234	5.74162	4.01418	1.14679	4.15781e-08	0.000380642	Intron (uc031qnk.1/23263, intron 12 of 27)	F7
chr6	41100884	41101284	401	*	4.29977	2.6675	5.04601	-1.7186	5.32564e-08	0.000475367	Promoter (<=1kb)	ADCY10P1
chr13	112931435	112931835	401	*	5.62271	6.19808	4.65112	0.993437	5.55749e-08	0.000483963	Distal Intergenic	SPACA7
chr5	3594542	3594942	401	*	3.68054	1.14771	4.55018	-2.50605	5.76189e-08	0.000489815	Promoter (1-2kb)	IRX1
chr16	88539694	88540094	401	*	4.697	5.33347	3.5304	1.20399	6.16979e-08	0.000512293	Intron (uc002fkv.3/161882, intron 1 of 9)	MIR5189
chr19	50165387	50165787	401	*	4.40022	5.11874	2.90412	1.53046	8.34576e-08	0.00067722	Promoter (2-3kb)	IRF3
chr14	99118122	99118522	401	*	4.26734	4.97556	2.81807	1.49518	8.94104e-08	0.000709402	Distal Intergenic	LINC02914
chr13	114043342	114043742	401	*	4.6468	5.32963	3.30569	1.3171	1.32653e-07	0.00101208	Distal Intergenic	GRTP1
chr9	133768896	133769296	401	*	5.13091	5.70898	4.15138	0.963389	1.33228e-07	0.00101208	Promoter (<=1kb)	QRFP
chr2	86370569	86370969	401	*	4.67195	5.34555	3.36776	1.27004	1.47514e-07	0.00109726	Distal Intergenic	SNORD94
chr8	4787015	4787415	401	*	5.19881	4.18247	5.78917	-0.97068	1.64514e-07	0.00119874	Intron (uc022aqr.1/64478, intron 1 of 69)	CSMD1
chr4	792313	792713	401	*	4.43447	5.10089	3.15822	1.2298	1.94444e-07	0.00138849	Intron (uc003gbi.3/10815, intron 2 of 3)	PCGF3-AS1
chr11	1868625	1869025	401	*	3.56794	4.40229	1.36339	1.93404	2.34972e-07	0.00164499	Distal Intergenic	LSP1
chr22	39405386	39405786	401	*	3.48169	4.33929	1.07037	2.09166	2.46417e-07	0.00169194	Distal Intergenic	APOBEC3C
chr17	3043705	3044105	401	*	5.04319	5.68129	3.8709	1.08737	2.71149e-07	0.00182648	Distal Intergenic	OR1G1
chr8	47010893	47011293	401	*	4.00195	2.32302	4.757	-1.55045	2.76244e-07	0.00182648	Distal Intergenic	LINC00293
chr13	53405596	53405996	401	*	5.55458	6.1417	4.54809	0.934466	2.82257e-07	0.00183231	Distal Intergenic	PCDH8
chr8	95102614	95103014	401	*	4.37882	5.11192	2.81304	1.44127	3.08436e-07	0.0019665	Distal Intergenic	CDH17
chrX	78103938	78104338	401	*	3.79657	4.61963	1.68163	1.8161	3.30666e-07	0.00205672	Distal Intergenic	MIR4328
chr19	9431451	9431851	401	*	4.70346	3.58098	5.32705	-1.02557	3.34108e-07	0.00205672	Promoter (2-3kb)	ZNF559
chr20	2476732	2477132	401	*	4.51269	5.18041	3.23144	1.1617	3.64518e-07	0.00220589	Intron (uc002wge.1/79175, intron 2 of 5)	ZNF343
chr6	3068810	3069210	401	*	4.18076	2.68581	4.89903	-1.35711	3.8113e-07	0.00223909	Intron (uc003muv.4/8737, intron 1 of 12)	RIPK1
chr13	113090375	113090775	401	*	4.66075	5.27631	3.56487	0.992728	3.86313e-07	0.00223909	Distal Intergenic	SPACA7
chr4	6664506	6664906	401	*	5.14546	5.69859	4.23697	0.870434	3.88817e-07	0.00223909	Distal Intergenic	LOC93622
chr12	128613788	128614188	401	*	3.59607	4.40292	1.59966	1.73433	4.03504e-07	0.00225635	Distal Intergenic	TMEM132C
chr13	55577960	55578360	401	*	4.09565	4.83984	2.47402	1.44852	4.04454e-07	0.00225635	Distal Intergenic	MIR5007
chr1	230581703	230582103	401	*	5.00771	5.62626	3.902	1.00469	4.20161e-07	0.00230791	Distal Intergenic	PGBD5
chr13	113802656	113803056	401	*	5.0077	5.58519	4.02991	0.888572	4.82717e-07	0.00261135	Intron (uc001vsx.3/2159, intron 7 of 7)	PROZ
chr19	10395868	10396268	401	*	3.74428	4.54983	1.75684	1.58824	6.73022e-07	0.00358651	Promoter (1-2kb)	ICAM4
chr20	62549542	62549942	401	*	4.99035	5.54683	4.07259	0.846099	7.51439e-07	0.00390171	Promoter (<=1kb)	MIR941-1
chr13	114023940	114024340	401	*	4.25234	4.91669	2.98406	1.06682	7.54027e-07	0.00390171	Distal Intergenic	GRTP1
chr12	128583454	128583854	401	*	3.53417	4.35564	1.43128	1.60552	7.84885e-07	0.00400336	Distal Intergenic	TMEM132C
chr5	112691603	112692003	401	*	5.12729	5.72153	4.09911	0.900531	8.6728e-07	0.00436132	Intron (uc031sks.1/uc031sks.1, intron 1 of 4)	MCC
chr2	201118424	201118824	401	*	4.75242	5.36834	3.65534	0.933037	9.20323e-07	0.00456378	Distal Intergenic	SPATS2L
chr13	113731960	113732360	401	*	3.84828	4.62045	2.07318	1.38296	9.4782e-07	0.00463575	Intron (uc031qnk.1/23263, intron 13 of 27)	F7
chr9	79567854	79568254	401	*	4.43062	5.08849	3.18679	1.02414	9.98284e-07	0.00481659	Distal Intergenic	PRUNE2
chr13	94968149	94968549	401	*	5.44202	5.95433	4.64029	0.776248	1.06564e-06	0.00507299	Intron (uc001vlt.3/10082, intron 6 of 8)	DCT
chr1	3349706	3350106	401	*	4.28871	4.9375	3.07832	0.982817	1.10382e-06	0.00518563	Intron (uc001akc.3/63976, intron 16 of 16)	ARHGEF16
chr1	152188645	152189045	401	*	5.29802	4.42933	5.83642	-0.793809	1.2051e-06	0.00558789	Exon (uc001ezt.2/388697, exon 3 of 3)	HRNR
chr1	218281271	218281671	401	*	4.07298	4.78133	2.62316	1.12688	1.27215e-06	0.00582318	Distal Intergenic	RRP15
chr17	28381543	28381943	401	*	5.05835	4.06237	5.64197	-0.84073	1.30256e-06	0.00587886	Intron (uc010wbi.1/374786, intron 9 of 10)	NSRP1
chr2	11417944	11418344	401	*	4.88609	5.48356	3.84787	0.876286	1.31724e-06	0.00587886	Intron (uc002rbd.1/9475, intron 3 of 32)	ROCK2
chr9	126482725	126483125	401	*	5.15729	5.74377	4.1527	0.863013	1.36739e-06	0.00597836	Intron (uc004bny.1/57706, intron 4 of 17)	DENND1A
chr14	31286750	31287150	401	*	4.08577	4.75863	2.7845	1.03291	1.37303e-06	0.00597836	Distal Intergenic	COCH
chr13	44918195	44918595	401	*	5.40541	5.92109	4.59528	0.77298	1.48045e-06	0.00636845	Distal Intergenic	SERP2
chr8	46917658	46918058	401	*	4.58982	3.37593	5.23957	-0.944053	1.57028e-06	0.00667444	Distal Intergenic	LINC00293
chr17	6913831	6914231	401	*	5.06416	4.08434	5.64233	-0.824996	1.60346e-06	0.00673528	Promoter (1-2kb)	ALOX12
chr5	399494	399894	401	*	3.51814	4.31968	1.55821	1.33982	1.65668e-06	0.00683193	Intron (uc003jav.3/57491, intron 4 of 11)	AHRR
chr1	8739340	8739740	401	*	4.67342	5.34494	3.37744	1.00834	1.66474e-06	0.00683193	Intron (uc001ape.3/473, intron 2 of 23)	RERE
chr9	136342273	136342673	401	*	5.057	5.60262	4.16897	0.794056	1.72066e-06	0.00696154	Promoter (1-2kb)	SLC2A6
chr1	228060795	228061195	401	*	4.43499	5.0659	3.28768	0.916565	1.73532e-06	0.00696154	Distal Intergenic	PRSS38
chr13	113947246	113947646	401	*	4.50282	5.12597	3.38178	0.89226	1.94399e-06	0.00771202	Distal Intergenic	LAMP1
chr22	34390356	34390756	401	*	4.5831	5.18887	3.51879	0.855972	2.05903e-06	0.00806117	Distal Intergenic	LARGE1
chr1	22654608	22655008	401	*	3.89986	4.62382	2.3782	1.07901	2.07716e-06	0.00806117	Distal Intergenic	ZBTB40
chr13	31048560	31048960	401	*	4.80323	5.38914	3.80041	0.82533	2.10346e-06	0.00807549	Intron (uc001usz.3/3146, intron 1 of 4)	HMGB1
chr4	7698602	7699002	401	*	4.59906	5.20012	3.54967	0.852084	2.1353e-06	0.0081105	Exon (uc003gkb.4/57537, exon 12 of 27)	AFAP1-AS1
chr10	77821542	77821942	401	*	3.53001	4.35035	1.43565	1.2925	2.22238e-06	0.0083524	Intron (uc001jxi.3/83938, intron 4 of 5)	LRMDA
chr13	19864731	19865131	401	*	5.2469	5.8232	4.2726	0.815763	2.3046e-06	0.00857119	Intron (uc010tck.2/100101938, intron 14 of 20)	ANKRD26P3
chr13	102845706	102846106	401	*	4.4151	5.06039	3.21734	0.916032	2.38286e-06	0.00874012	Intron (uc001vpf.2/2259, intron 1 of 4)	MIR4705
chr13	75431935	75432335	401	*	4.48199	5.1015	3.37308	0.871472	2.39898e-06	0.00874012	Distal Intergenic	LINC00347
chr19	23461109	23461509	401	*	3.61505	1.63599	4.41939	-1.23539	2.43747e-06	0.00875665	Distal Intergenic	ZNF724
chr2	172108177	172108577	401	*	3.99308	4.67808	2.64312	0.988267	2.45257e-06	0.00875665	Distal Intergenic	TLK1
chr12	115922958	115923358	401	*	4.63863	5.24886	3.56005	0.843877	2.82212e-06	0.00997632	Distal Intergenic	MIR620
chr19	36916256	36916656	401	*	3.41778	1.34683	4.23499	-1.22085	2.8653e-06	0.0100297	Distal Intergenic	LOC644189
chr19	50258912	50259312	401	*	5.40273	5.92328	4.58032	0.751655	2.91954e-06	0.0101203	Intron (uc002ppm.3/60385, intron 2 of 10)	TSKS
chr13	53201109	53201509	401	*	6.41328	6.8417	5.80117	0.686844	3.01691e-06	0.0103487	Intron (uc021rjx.1/144983, intron 2 of 3)	HNRNPA1L2
chr13	24220123	24220523	401	*	5.82547	6.29401	5.12717	0.712855	3.04339e-06	0.0103487	Intron (uc001uot.3/55504, intron 5 of 9)	TNFRSF19
chr15	68539051	68539451	401	*	5.02257	5.5856	4.08644	0.7861	3.17021e-06	0.0106782	Intron (uc010ujz.2/54982, intron 1 of 6)	CLN6
chr13	113002212	113002612	401	*	6.03397	6.4896	5.36423	0.703981	3.31912e-06	0.0109764	Distal Intergenic	SPACA7
chr13	52848330	52848730	401	*	4.81896	5.40288	3.82211	0.799769	3.32021e-06	0.0109764	Intron (uc001vgm.2/100887750, intron 6 of 21)	MRPS31P5
chr13	40017860	40018260	401	*	4.6033	5.21145	3.53143	0.831099	3.39773e-06	0.0111296	Intron (uc001uxf.3/10186, intron 2 of 3)	LHFPL6
chr12	129069879	129070279	401	*	3.84959	4.58281	2.28324	1.03929	3.42961e-06	0.0111319	Intron (uc021rgn.1/92293, intron 3 of 8)	SLC15A4
chr13	96993950	96994350	401	*	5.60976	6.10217	4.85637	0.724668	3.64284e-06	0.01165	Intron (uc001vmw.4/266722, intron 1 of 1)	HS6ST3
chr13	21670208	21670608	401	*	4.78194	5.34618	3.8424	0.771801	3.65449e-06	0.01165	Distal Intergenic	LATS2
chr13	111429062	111429462	401	*	5.90301	6.38146	5.1822	0.714946	3.72116e-06	0.0117575	Distal Intergenic	ING1
chr13	99367670	99368070	401	*	5.25731	5.7758	4.44009	0.740182	3.88673e-06	0.0120892	Intron (uc001vno.3/6564, intron 9 of 22)	SLC15A1
chr13	98345345	98345745	401	*	4.29874	4.94805	3.08644	0.86868	3.89386e-06	0.0120892	Distal Intergenic	RAP2A
chr13	110137686	110138086	401	*	5.04338	5.59999	4.12526	0.76622	3.96345e-06	0.0121992	Distal Intergenic	IRS2
chr19	50146604	50147004	401	*	3.77653	4.51763	2.17072	1.01008	4.05558e-06	0.0123761	Promoter (1-2kb)	SCAF1
chr13	33761785	33762185	401	*	4.77918	5.36159	3.78679	0.787932	4.10554e-06	0.0124224	Promoter (1-2kb)	STARD13
chr10	132802727	132803127	401	*	4.44274	5.05256	3.36547	0.813753	4.29716e-06	0.0128929	Distal Intergenic	MIR378C
chr8	2623469	2623869	401	*	4.0215	2.7241	4.69338	-0.896821	4.33757e-06	0.0129057	Distal Intergenic	CSMD1
chr13	97515622	97516022	401	*	4.29098	4.92274	3.14073	0.834552	4.4405e-06	0.0131028	Distal Intergenic	LINC00359
chr8	142700244	142700644	401	*	4.67063	3.46785	5.31731	-0.856987	4.60342e-06	0.0134722	Distal Intergenic	MROH5
chr17	76613198	76613598	401	*	5.08826	5.65312	4.14695	0.766351	4.6424e-06	0.0134758	Distal Intergenic	DNAH17
chr13	113028014	113028414	401	*	4.51881	5.12731	3.44579	0.792911	5.06415e-06	0.0145815	Promoter (2-3kb)	SPACA7
chr8	144108254	144108654	401	*	5.26758	4.29571	5.84304	-0.761904	5.50671e-06	0.0157289	Distal Intergenic	LY6E
chr21	45026784	45027184	401	*	4.28778	4.90267	3.19411	0.796394	5.83427e-06	0.0165323	Intron (uc011aey.2/11077, intron 5 of 6)	HSF2BP
chr13	102394095	102394495	401	*	5.46365	5.95027	4.7239	0.704172	5.9485e-06	0.0167232	Intron (uc001vpe.2/2259, intron 3 of 4)	FGF14
chr13	31161820	31162220	401	*	4.1413	4.78603	2.94553	0.819547	6.5152e-06	0.017974	Intron (uc001usz.3/3146, intron 1 of 4)	HMGB1
chr13	26050530	26050930	401	*	4.95869	5.51932	4.0293	0.746724	6.53175e-06	0.017974	Intron (uc001uqk.3/51761, intron 2 of 36)	ATP8A2
chr19	50237459	50237859	401	*	4.96432	5.52324	4.03974	0.745975	6.54442e-06	0.017974	Distal Intergenic	CPT1C
chr13	29260682	29261082	401	*	4.01853	4.68902	2.72657	0.845015	6.98712e-06	0.0190027	Distal Intergenic	POMP
chr13	28375300	28375700	401	*	3.50448	4.25562	1.8465	0.930121	7.02544e-06	0.0190027	Distal Intergenic	GSX1
chr13	113724781	113725181	401	*	6.10027	6.54194	5.46051	0.673195	7.27684e-06	0.0195347	Intron (uc031qnk.1/23263, intron 9 of 27)	MCF2L
chr13	24746617	24747017	401	*	5.77451	6.2579	5.04231	0.696896	7.51909e-06	0.0200344	Intron (uc001upd.3/221178, intron 3 of 14)	MIR2276
chr13	38687107	38687507	401	*	4.26369	4.90767	3.07061	0.802071	7.61517e-06	0.0201401	Intron (uc031qle.1/100874188, intron 1 of 5)	LINC00571
chr13	112330731	112331131	401	*	3.88249	4.57103	2.51792	0.848072	7.84065e-06	0.020584	Distal Intergenic	TEX29
chr9	63728979	63729379	401	*	3.17573	0.895286	4.01904	-0.948302	8.01605e-06	0.0208909	Distal Intergenic	FAM74A4
chr16	57736546	57736946	401	*	3.87638	4.57058	2.4881	0.839582	8.66217e-06	0.0224112	Intron (uc002emi.3/84229, intron 5 of 17)	DRC7
chr11	8333851	8334251	401	*	4.49099	5.07259	3.50101	0.737898	9.45022e-06	0.0242741	Distal Intergenic	LMO1
chr13	42970740	42971140	401	*	5.75099	6.22594	5.03819	0.683144	9.88964e-06	0.0250754	Distal Intergenic	AKAP11
chrX	130727861	130728261	401	*	3.71824	4.45424	2.13805	0.854497	9.90261e-06	0.0250754	Distal Intergenic	IGSF1
chr6	79404260	79404660	401	*	4.55312	5.13577	3.56005	0.733888	1.01122e-05	0.0252719	Distal Intergenic	IRAK1BP1
chr13	23567826	23568226	401	*	5.03836	5.6067	4.08713	0.728789	1.01218e-05	0.0252719	Distal Intergenic	BASP1P1
chr1	1205929	1206329	401	*	4.33789	4.95482	3.23749	0.753787	1.06001e-05	0.0262824	Promoter (2-3kb)	UBE2J2
chr19	21468810	21469210	401	*	3.60579	2.02986	4.34094	-0.843275	1.06794e-05	0.0262965	Distal Intergenic	ZNF708
chr13	111554499	111554899	401	*	4.39291	4.98405	3.37422	0.734431	1.09224e-05	0.0267106	Promoter (1-2kb)	ANKRD10
chr13	103788074	103788474	401	*	4.95211	5.46857	4.14005	0.697304	1.1376e-05	0.0276306	Distal Intergenic	SLC10A2
chr10	19488822	19489222	401	*	3.41116	1.59754	4.18981	-0.857979	1.15132e-05	0.0277748	Distal Intergenic	ARL5B
chr13	98897202	98897602	401	*	3.48291	4.20596	1.96554	0.82151	1.17589e-05	0.0281771	3' UTR	MIR3170
chr13	110593468	110593868	401	*	4.97638	5.50567	4.13156	0.699527	1.18737e-05	0.0282625	Distal Intergenic	IRS2
chr13	27881656	27882056	401	*	3.8209	4.50955	2.45587	0.789624	1.20228e-05	0.0283862	Distal Intergenic	RASL11A
chr13	21338136	21338536	401	*	4.78002	5.31319	3.92509	0.70149	1.20846e-05	0.0283862	Intron (uc001uno.1/221143, intron 1 of 4)	EEF1AKMT1
chr9	133603503	133603903	401	*	4.17474	4.83385	2.92626	0.767499	1.23958e-05	0.0287129	Intron (uc004bzv.3/25, intron 1 of 10)	ABL1
chr2	20050805	20051205	401	*	4.21233	4.83617	3.08898	0.74566	1.24128e-05	0.0287129	Distal Intergenic	LINC00954
chr13	30679738	30680138	401	*	5.46709	5.97382	4.67917	0.68864	1.2465e-05	0.0287129	Distal Intergenic	LINC00544
chr13	23890188	23890588	401	*	5.44003	5.93756	4.6744	0.68537	1.25716e-05	0.0287729	Intron (uc001uom.2/6445, intron 6 of 7)	SACS
chr9	138211796	138212196	401	*	3.64486	2.25557	4.33929	-0.786454	1.34668e-05	0.0306254	Distal Intergenic	LINC02907
chr2	219522676	219523076	401	*	4.50308	5.08572	3.51001	0.716681	1.35542e-05	0.0306291	Promoter (1-2kb)	ZNF142
chr9	82713988	82714388	401	*	3.50263	4.2744	1.72983	0.816193	1.40462e-05	0.031412	Distal Intergenic	TLE4
chr13	109699492	109699892	401	*	5.53735	5.99738	4.85794	0.664788	1.41173e-05	0.031412	Intron (uc001vqt.1/23026, intron 24 of 34)	MYO16-AS1
chr13	30906560	30906960	401	*	3.59436	4.29908	2.16064	0.784507	1.41891e-05	0.031412	Distal Intergenic	KATNAL1
chr13	23578672	23579072	401	*	5.97757	6.47378	5.21512	0.679988	1.42526e-05	0.031412	Distal Intergenic	BASP1P1
chr13	20492641	20493041	401	*	5.69068	6.18545	4.93168	0.680044	1.43462e-05	0.0314243	Distal Intergenic	ZMYM2
chr13	114016999	114017399	401	*	5.4434	5.9102	4.74897	0.665992	1.47416e-05	0.0319263	Promoter (1-2kb)	GRTP1
chr13	29771155	29771555	401	*	4.73848	5.29245	3.82766	0.700668	1.47542e-05	0.0319263	Intron (uc001usl.4/23281, intron 3 of 13)	MTUS2
chr12	6852286	6852686	401	*	5.45502	5.99973	4.56943	0.69565	1.48974e-05	0.032042	Distal Intergenic	MLF2
chr13	112711385	112711785	401	*	5.38186	5.87593	4.62451	0.675881	1.53546e-05	0.0327013	Distal Intergenic	SOX1
chr16	87635494	87635894	401	*	6.1446	6.56838	5.54201	0.644165	1.53997e-05	0.0327013	Promoter (<=1kb)	JPH3
chr12	128259393	128259793	401	*	4.53492	5.11692	3.54379	0.708069	1.54787e-05	0.0327013	Distal Intergenic	LINC02393
chr13	23741896	23742296	401	*	5.29667	5.8027	4.51045	0.680219	1.57153e-05	0.0328156	Distal Intergenic	SGCG
chr19	12244345	12244745	401	*	3.64319	2.0391	4.38395	-0.781479	1.57166e-05	0.0328156	Exon (uc002mte.2/7568, exon 4 of 4)	ZNF20
chr18	5890529	5890929	401	*	4.09794	1.75784	4.94794	-0.768609	1.59804e-05	0.0328538	Promoter (1-2kb)	TMEM200C
chr1	3385693	3386093	401	*	3.19188	3.99559	1.21714	0.792616	1.60178e-05	0.0328538	Promoter (2-3kb)	ARHGEF16
chr13	52851140	52851540	401	*	4.87043	5.43311	3.93529	0.698316	1.61393e-05	0.0328538	Intron (uc001vgm.2/100887750, intron 6 of 21)	MRPS31P5
chr7	151115443	151115843	401	*	3.80629	4.50428	2.40182	0.759044	1.61771e-05	0.0328538	Distal Intergenic	WDR86
chr22	36104439	36104839	401	*	4.19787	4.81619	3.09291	0.723569	1.6195e-05	0.0328538	Distal Intergenic	APOL5
chr5	81856896	81857296	401	*	5.44828	5.92912	4.72196	0.670053	1.63357e-05	0.0329521	Distal Intergenic	ATP6AP1L
chr13	91162168	91162568	401	*	4.94335	5.47201	4.10014	0.685033	1.66304e-05	0.0333431	Intron (uc001vlo.3/uc001vlo.3, intron 2 of 5)	MIR622
chr13	113372971	113373371	401	*	5.37349	5.87643	4.5948	0.675391	1.67164e-05	0.0333431	Intron (uc001vsi.4/23250, intron 1 of 29)	ATP11A
chr1	15937802	15938202	401	*	4.31598	4.8931	3.33929	0.701207	1.6961e-05	0.033643	Distal Intergenic	DDI2
chr13	45623479	45623879	401	*	5.3397	5.83704	4.57456	0.670789	1.76616e-05	0.0348392	Distal Intergenic	GPALPP1
chr2	118763694	118764094	401	*	4.85019	5.4067	3.93233	0.690169	1.83632e-05	0.0360241	Intron (uc002tlj.3/54520, intron 3 of 23)	CCDC93
chr13	99201349	99201749	401	*	5.79214	6.2322	5.1558	0.64634	1.90593e-05	0.0371855	Intron (uc001vnn.1/8428, intron 1 of 10)	STK24
chr9	136336399	136336799	401	*	3.97345	4.61947	2.77305	0.718467	1.92955e-05	0.037289	3' UTR	SLC2A6
chr13	113929660	113930060	401	*	4.81644	5.351	3.95785	0.68117	1.93213e-05	0.037289	Distal Intergenic	LAMP1
chr13	111460527	111460927	401	*	5.61135	6.0779	4.91751	0.655399	2.00913e-05	0.0385666	Distal Intergenic	PRECSIT
chr13	27797128	27797528	401	*	5.0563	5.56392	4.26618	0.669961	2.03442e-05	0.0388432	Distal Intergenic	RPL21
chr13	41973399	41973799	401	*	5.09881	5.65102	4.19283	0.682015	2.06219e-05	0.039164	Distal Intergenic	OR7E37P
chr13	20127715	20128115	401	*	5.94839	6.40968	5.26623	0.653437	2.07877e-05	0.0392701	Intron (uc010tcm.2/93492, intron 2 of 23)	TPTE2
chr13	30676645	30677045	401	*	4.24663	4.8599	3.15822	0.702033	2.13489e-05	0.040118	Distal Intergenic	LINC00544
chr1	85282421	85282821	401	*	4.40851	4.98195	3.44254	0.684892	2.15949e-05	0.0403313	Intron (uc001dkl.2/23566, intron 1 of 1)	LPAR3
chr13	60472826	60473226	401	*	3.94811	4.60603	2.70412	0.713638	2.16956e-05	0.0403313	Intron (uc001vht.4/81624, intron 20 of 27)	DIAPH3-AS1
chr20	58359469	58359869	401	*	4.1997	4.84679	2.99544	0.711114	2.18013e-05	0.0403313	Intron (uc002yat.3/116154, intron 7 of 12)	PHACTR3
chr7	159020998	159021398	401	*	3.94147	4.60449	2.67826	0.714318	2.23518e-05	0.0409772	Distal Intergenic	VIPR2
chr13	97212756	97213156	401	*	5.24337	5.72197	4.52221	0.65769	2.238e-05	0.0409772	Intron (uc001vmw.4/266722, intron 1 of 1)	LINC00359
chr13	20489197	20489597	401	*	4.48016	5.06076	3.49318	0.68485	2.32708e-05	0.0422395	Distal Intergenic	ZMYM2
chr12	121918260	121918660	401	*	4.52234	3.61387	5.07546	-0.676306	2.3306e-05	0.0422395	Intron (uc001uar.3/84678, intron 2 of 13)	KDM2B
chr13	113087196	113087596	401	*	4.13786	4.75712	3.02979	0.692319	2.36978e-05	0.0422843	Intron (uc001vsd.2/122258, intron 6 of 6)	SPACA7
chr13	51584572	51584972	401	*	4.1135	4.74165	2.97559	0.694871	2.37332e-05	0.0422843	Intron (uc001vfc.4/2974, intron 12 of 16)	GUCY1B2
chr1	211416142	211416542	401	*	2.93144	0.244254	3.81485	-0.656566	2.38685e-05	0.0422843	Distal Intergenic	RCOR3
chr11	397161	397561	401	*	5.60666	6.09103	4.87217	0.657122	2.38841e-05	0.0422843	Promoter (2-3kb)	PKP3
chr18	80200262	80200662	401	*	4.98797	5.49266	4.20503	0.66109	2.40235e-05	0.0422843	Distal Intergenic	PARD6G
chr19	10332824	10333224	401	*	3.7614	4.44459	2.41883	0.713716	2.40413e-05	0.0422843	3' UTR	MIR4322
chr13	20711596	20711996	401	*	5.56063	6.03057	4.85915	0.651641	2.42512e-05	0.0424443	Distal Intergenic	GJA3
chr13	100659608	100660008	401	*	4.12692	4.7386	3.04369	0.689992	2.4447e-05	0.0425783	Distal Intergenic	ZIC2
chr13	111153303	111153703	401	*	4.69923	5.2596	3.77059	0.676676	2.47958e-05	0.0428742	Intron (uc001vqx.3/1284, intron 40 of 47)	COL4A2-AS1
chr12	49289292	49289692	401	*	3.89195	4.55826	2.6161	0.705399	2.4857e-05	0.0428742	Distal Intergenic	CCDC65
chrX	144335422	144335822	401	*	3.35725	1.80381	4.08782	-0.716332	2.52458e-05	0.0431433	Intron (uc004fcb.2/494118, intron 1 of 1)	SPANXN1
chr13	19633414	19633814	401	*	4.01991	4.70627	2.66435	0.709188	2.53216e-05	0.0431433	Distal Intergenic	LINC00442
chr15	101320715	101321115	401	*	4.81591	5.34559	3.97007	0.667653	2.53756e-05	0.0431433	Distal Intergenic	ALDH1A3
chr2	38074902	38075302	401	*	4.51373	5.07559	3.58089	0.673695	2.56955e-05	0.0432774	Distal Intergenic	RMDN2
chr7	149764877	149765277	401	*	3.80468	2.07408	4.56909	-0.713259	2.56968e-05	0.0432774	Distal Intergenic	ATP6V0E2-AS1
chr13	51923942	51924342	401	*	4.79039	5.30987	3.9707	0.661813	2.62522e-05	0.0440051	Promoter (1-2kb)	MIR5693
chr9	114238986	114239386	401	*	4.79853	5.37886	3.81235	0.675452	2.67862e-05	0.0446904	Intron (uc004bfe.1/23392, intron 3 of 50)	ECPAS
chrX	144722321	144722721	401	*	3.79016	2.55099	4.44678	-0.692143	2.72946e-05	0.0453269	Distal Intergenic	SLITRK2
chr10	132223071	132223471	401	*	5.72992	6.23183	4.95374	0.655401	2.75886e-05	0.0456029	Distal Intergenic	GLRX3
chr13	95698115	95698515	401	*	4.6108	5.13897	3.76887	0.659947	2.8774e-05	0.0471533	Intron (uc010afj.3/10257, intron 2 of 3)	ABCC4
chr20	62411894	62412294	401	*	4.30733	4.91079	3.25035	0.675065	2.87907e-05	0.0471533	Intron (uc002ygv.2/140685, intron 2 of 4)	ZBTB46
chr13	99960843	99961243	401	*	2.98728	3.8129	0.852495	0.662757	2.95987e-05	0.0482553	Promoter (<=1kb)	UBAC2

## Sheet: IPS-MECP2insA-ChIPseq-Peaks
seqnames	start	end	width	strand	Conc	Conc_IPS812insA	Conc_IPScontrol	Fold	p.value	FDR	annotation	SYMBOL
chr19	50556503	50556903	401	*	5.82142	2.5626	6.74402	-3.70359	8.84169e-19	7.69881e-14	Promoter (2-3kb)	ZNF606
chr9	133540620	133541020	401	*	5.5388	6.34488	3.54766	2.43003	6.41829e-17	2.79433e-12	Promoter (<=1kb)	PRDM12
chr11	1869926	1870326	401	*	5.16866	5.94847	3.34801	2.20884	1.12463e-13	3.26419e-09	Distal Intergenic	LSP1
chr19	50537688	50538088	401	*	5.5121	3.39658	6.33523	-2.43275	1.71122e-13	3.72506e-09	Promoter (1-2kb)	FCAR
chr2	240983334	240983734	401	*	5.49329	6.03972	4.60306	0.787257	7.85706e-06	0.00257198	Promoter (<=1kb)	PRR21
chr7	1812510	1812910	401	*	5.66691	6.33926	4.36766	1.74404	5.7875e-12	8.39901e-08	Distal Intergenic	FOXL3-OT1
chr20	59933959	59934359	401	*	4.86738	1.89522	5.7724	-2.96583	1.30078e-11	1.61806e-07	Distal Intergenic	NA
chr16	88539694	88540094	401	*	5.06638	5.79334	3.5304	1.93085	2.05334e-11	2.23491e-07	Intron (uc021szo.1/55692, intron 1 of 9)	LUC7L
chr1	50333113	50333513	401	*	5.28233	3.45123	6.06386	-2.13326	2.79243e-11	2.70165e-07	Promoter (2-3kb)	OR2T2
chr14	74612577	74612977	401	*	7.09961	7.68719	6.09172	1.3977	3.84123e-11	3.34472e-07	Distal Intergenic	CDCA4
chr1	16707519	16707919	401	*	5.33533	6.03334	3.93077	1.79447	1.48345e-10	1.17427e-06	Exon (uc001hwd.3/6894, exon 2 of 30)	TARBP1
chr7	1290283	1290683	401	*	4.15539	5.04324	1.41441	2.66312	1.66033e-10	1.20476e-06	Distal Intergenic	FOXL3-OT1
chr4	792313	792713	401	*	4.79335	5.54014	3.15822	1.96169	2.82618e-10	1.89297e-06	Intron (uc003gbi.3/10815, intron 2 of 3)	PCGF3-AS1
chr19	29528300	29528700	401	*	5.10553	3.43134	5.85969	-1.98873	3.35513e-10	1.96127e-06	Intron (uc010erp.1/10859, intron 1 of 9)	LILRB1
chr10	132404974	132405374	401	*	5.59219	6.24718	4.35906	1.62233	3.37863e-10	1.96127e-06	Distal Intergenic	MIR378C
chr21	45152299	45152699	401	*	5.12437	5.81372	3.75642	1.71415	6.50662e-10	3.3349e-06	Exon (uc002zdp.3/8566, exon 2 of 4)	PDXK
chr10	133124745	133125145	401	*	5.20812	5.90165	3.82266	1.73038	6.51093e-10	3.3349e-06	Distal Intergenic	TCERG1L
chr16	66696738	66697138	401	*	5.38106	6.04178	4.12649	1.61491	7.22843e-10	3.33607e-06	Promoter (<=1kb)	AXIN1
chr4	7156832	7157232	401	*	5.01633	5.70012	3.67132	1.70126	7.27949e-10	3.33607e-06	Distal Intergenic	SORCS2
chr20	62414096	62414496	401	*	5.78428	6.36067	4.80968	1.28183	8.67083e-10	3.77502e-06	Distal Intergenic	NA
chr7	127347604	127348004	401	*	5.98737	6.61817	4.8404	1.50067	9.25071e-10	3.83569e-06	Distal Intergenic	FOXL3-OT1
chr19	40530156	40530556	401	*	5.96563	6.55263	4.95949	1.3207	1.04699e-09	4.14389e-06	Promoter (1-2kb)	MIR520E
chr10	132802727	132803127	401	*	4.89774	5.62393	3.36547	1.83082	1.25934e-09	4.71968e-06	Distal Intergenic	MIR378C
chr7	97928284	97928684	401	*	6.15797	6.77729	5.04968	1.44954	1.30088e-09	4.71968e-06	Exon (uc003sjf.3/23353, exon 16 of 18)	GET4
chr19	50608028	50608428	401	*	4.9323	2.98785	5.73155	-2.10169	1.71486e-09	5.97278e-06	Promoter (2-3kb)	ASPDH
chr17	46193295	46193695	401	*	5.61926	6.2279	4.5458	1.39844	2.00976e-09	6.73069e-06	Intron (uc010wlg.1/29916, intron 4 of 6)	SNX11
chr4	3434866	3435266	401	*	5.12581	5.8065	3.79333	1.65332	2.57471e-09	8.30336e-06	Intron (uc003ggw.3/6002, intron 17 of 17)	HGFAC
chr12	1800583	1800983	401	*	5.26405	5.91188	4.0571	1.51509	3.27969e-09	1.01991e-05	Intron (uc001qhw.2/440073, intron 2 of 13)	LOC574538
chr13	101453704	101454104	401	*	4.21295	5.07278	1.77992	2.32177	3.91163e-09	1.17449e-05	Intron (uc031qnb.1/100885778, intron 2 of 7)	NALCN-AS1
chr1	1019171	1019571	401	*	5.32462	5.9664	4.13938	1.47985	5.71033e-09	1.65741e-05	Distal Intergenic	MAP10
chr2	240856583	240856983	401	*	5.17793	5.73367	4.26218	0.951188	6.48244e-07	0.000434194	Distal Intergenic	MIR4786
chr4	6664506	6664906	401	*	5.33092	5.94588	4.23697	1.37857	7.19405e-09	1.92856e-05	Distal Intergenic	LOC93622
chr4	3556274	3556674	401	*	4.49355	5.22302	2.94553	1.7861	7.30901e-09	1.92856e-05	Distal Intergenic	LINC00955
chr1	149792797	149793197	401	*	5.95255	6.54385	4.93335	1.26977	7.90016e-09	2.00962e-05	Distal Intergenic	PGBD5
chr19	41701677	41702077	401	*	5.60281	4.57372	6.19733	-1.27885	8.29797e-09	2.00962e-05	5' UTR	NR1H2
chr8	142452617	142453017	401	*	6.08285	6.72104	4.91026	1.45533	8.30859e-09	2.00962e-05	Intron (uc003ywi.2/389690, intron 22 of 30)	PTP4A3
chr7	151115443	151115843	401	*	4.34661	5.1459	2.40182	2.00202	9.12433e-09	2.14728e-05	Intron (uc011jvs.2/11033, intron 2 of 8)	ADAP1
chr7	105876599	105876999	401	*	5.41857	6.11527	4.01963	1.66204	9.71883e-09	2.22699e-05	Intron (uc003sju.2/84310, intron 3 of 4)	MIR339
chr19	50518461	50518861	401	*	4.41547	2.35523	5.23122	-2.05667	1.07434e-08	2.35956e-05	Intron (uc002prq.1/79784, intron 3 of 41)	MYH14
chr5	174096693	174097093	401	*	4.70958	5.40925	3.29791	1.66139	1.08394e-08	2.35956e-05	Distal Intergenic	OR4F16
chr19	50724418	50724818	401	*	5.18591	3.77943	5.88437	-1.64105	1.23855e-08	2.63037e-05	Promoter (1-2kb)	MYH14
chr5	1008476	1008876	401	*	6.29763	6.84569	5.40298	1.09664	1.27498e-08	2.64327e-05	Distal Intergenic	TRIM7
chr11	110092846	110093246	401	*	5.00495	5.71456	3.5495	1.67839	1.61937e-08	3.23801e-05	Intron (uc009yxx.1/5962, intron 14 of 16)	RDX
chr3	37451777	37452177	401	*	6.11205	6.74803	4.94718	1.41322	1.63622e-08	3.23801e-05	Intron (uc003cgy.1/339883, intron 3 of 5)	APRG1
chr1	3012418	3012818	401	*	4.54024	2.55082	5.34608	-1.96687	1.93443e-08	3.7409e-05	Promoter (1-2kb)	OBSCN
chr5	172283400	172283800	401	*	5.74168	6.34327	4.69063	1.28484	2.00207e-08	3.7409e-05	Distal Intergenic	CNOT6
chr10	132252334	132252734	401	*	5.35569	5.97037	4.2627	1.31963	2.01923e-08	3.7409e-05	Distal Intergenic	GLRX3
chr2	240566218	240566618	401	*	6.03762	6.39924	5.5539	0.475778	0.000969122	0.0460367	Distal Intergenic	LOC150935
chr20	59571509	59571909	401	*	5.60496	4.57081	6.20113	-1.23665	2.47891e-08	4.34733e-05	Distal Intergenic	NA
chr22	28884032	28884432	401	*	4.87471	5.55949	3.52562	1.5779	2.49634e-08	4.34733e-05	Intron (uc003adp.4/23331, intron 2 of 22)	TTC28
chr1	3727283	3727683	401	*	6.2998	6.81701	5.48583	0.962487	2.64507e-08	4.51602e-05	Promoter (1-2kb)	ARF1
chr8	47203156	47203556	401	*	4.92067	3.46554	5.6302	-1.64414	2.71607e-08	4.54805e-05	Distal Intergenic	LINC00293
chr13	113730829	113731229	401	*	5.17161	5.80545	4.01418	1.36763	2.89579e-08	4.7575e-05	Intron (uc031qnk.1/23263, intron 12 of 27)	F7
chr16	88490725	88491125	401	*	5.01419	5.67535	3.75802	1.45193	3.03021e-08	4.88615e-05	Promoter (<=1kb)	LINC00235
chr8	142669463	142669863	401	*	6.06672	6.65644	5.05235	1.2124	3.13521e-08	4.96355e-05	Distal Intergenic	MROH5
chr16	87635494	87635894	401	*	6.36103	6.88025	5.54201	0.965137	3.3669e-08	5.16231e-05	Distal Intergenic	C1QTNF8
chr7	149422275	149422675	401	*	5.92659	6.53765	4.84533	1.29706	3.37933e-08	5.16231e-05	Distal Intergenic	UNCX
chr9	137302459	137302859	401	*	5.29757	5.92277	4.16962	1.33846	4.25501e-08	6.38795e-05	Intron (uc004cfb.2/6256, intron 4 of 9)	RXRA
chr4	3246370	3246770	401	*	4.65935	5.33972	3.32818	1.50705	4.55889e-08	6.72815e-05	Distal Intergenic	MSANTD1
chr12	120904041	120904441	401	*	4.57915	5.29839	3.0797	1.63719	5.37097e-08	7.79453e-05	Promoter (<=1kb)	ADIPOR2
chr22	20180217	20180617	401	*	5.96374	6.47696	5.15977	0.925407	6.3414e-08	9.05199e-05	Distal Intergenic	LINC02891
chr20	63452977	63453377	401	*	4.44167	5.14478	3.01503	1.56581	7.03884e-08	9.88548e-05	Distal Intergenic	NA
chr19	50704136	50704536	401	*	4.64579	3.09658	5.3755	-1.62031	7.35233e-08	0.000101619	Promoter (2-3kb)	MYH14
chr1	3410137	3410537	401	*	4.71788	5.4095	3.34045	1.51116	7.66943e-08	0.000103443	Distal Intergenic	PRSS38
chr14	100240245	100240645	401	*	5.78252	6.39876	4.68437	1.25501	7.76493e-08	0.000103443	Promoter (<=1kb)	CDCA4
chr7	30284760	30285160	401	*	5.22854	5.87256	4.03531	1.34986	7.84073e-08	0.000103443	Distal Intergenic	UNCX
chr8	141384572	141384972	401	*	5.47366	6.09813	4.3482	1.27225	8.27734e-08	0.000107573	Intron (uc003yvj.2/83696, intron 7 of 22)	TRAPPC9
chr2	239764700	239765100	401	*	3.69476	4.32762	2.54075	0.555475	0.00027027	0.0228703	Intron (uc010znx.2/117581, intron 1 of 1)	TWIST2
chr19	5086605	5087005	401	*	5.61417	6.16438	4.71367	1.02175	8.79717e-08	0.000111015	Promoter (2-3kb)	IZUMO2
chr19	41646590	41646990	401	*	5.30284	3.95627	5.987	-1.44373	1.21275e-07	0.000150856	Promoter (<=1kb)	SNAR-A3
chr6	77650213	77650613	401	*	6.1564	5.19789	6.72726	-1.06397	1.24656e-07	0.000151675	Distal Intergenic	HTR1B
chr1	15937802	15938202	401	*	4.5998	5.2621	3.33929	1.38233	1.25417e-07	0.000151675	Distal Intergenic	PRSS38
chr18	37485330	37485730	401	*	5.92096	6.53529	4.8291	1.21792	1.34096e-07	0.000159852	Intron (uc010xck.2/uc010xck.2, intron 2 of 4)	MIR924HG
chr19	50705404	50705804	401	*	4.36826	2.66451	5.12785	-1.65073	1.3585e-07	0.000159852	Promoter (1-2kb)	SNAR-A3
chr19	49689775	49690175	401	*	5.85302	4.90584	6.41994	-1.05024	1.56252e-07	0.000179449	Promoter (<=1kb)	SNAR-A3
chr18	14450202	14450602	401	*	3.86009	4.68734	1.71254	1.78684	1.56627e-07	0.000179449	Distal Intergenic	CXADRP3
chr16	1181313	1181713	401	*	5.1943	5.78664	4.17193	1.11458	1.59212e-07	0.000180042	Distal Intergenic	CACNA1H
chr9	135671625	135672025	401	*	5.50675	6.09525	4.49606	1.11147	1.62841e-07	0.000181785	Intron (uc004cbu.1/158067, intron 10 of 12)	SPACA9
chr7	158394940	158395340	401	*	3.99408	0.861146	4.90942	-1.80501	1.65382e-07	0.000182284	Promoter (1-2kb)	INTS1
chr8	21574660	21575060	401	*	4.1358	2.05387	4.95449	-1.75347	1.75108e-07	0.000189126	Intron (uc003wzu.1/2675, intron 4 of 8)	GFRA2
chr20	19212818	19213218	401	*	4.77481	5.44493	3.48423	1.38193	1.75934e-07	0.000189126	Distal Intergenic	NA
chr6	41735423	41735823	401	*	6.49422	7.01419	5.67329	0.912039	1.83425e-07	0.000194775	Distal Intergenic	FRS3
chr1	53992063	53992463	401	*	5.19665	5.77734	4.20939	1.08353	1.94075e-07	0.000203601	Exon (uc001hqd.4/142, exon 9 of 23)	PARP1
chr9	137319040	137319440	401	*	5.37334	5.94298	4.41838	1.04725	1.9877e-07	0.000206026	Intron (uc004cfb.2/6256, intron 6 of 9)	RXRA
chr7	101815425	101815825	401	*	5.86707	6.46587	4.82474	1.1405	2.01735e-07	0.000206026	Distal Intergenic	TFAMP1
chr3	13027265	13027665	401	*	5.49296	6.05014	4.57324	1.00482	2.03485e-07	0.000206026	Promoter (<=1kb)	IQSEC1
chr8	96160963	96161363	401	*	5.65437	6.20924	4.74105	0.995795	2.30433e-07	0.000230523	Intron (uc003yhn.2/79666, intron 1 of 1)	PLEKHF2
chr9	130433248	130433648	401	*	5.82695	6.36998	4.9459	0.971109	2.32975e-07	0.000230523	Intron (uc004brk.2/6812, intron 11 of 19)	MIR3911
chr16	1338112	1338512	401	*	5.60341	6.15157	4.7085	0.963984	2.39304e-07	0.000234125	Distal Intergenic	UBE2I
chr22	19912471	19912871	401	*	5.42619	5.98269	4.50838	0.988186	2.43933e-07	0.000236002	Intron (uc002zqj.1/10587, intron 2 of 17)	TXNRD2
chr1	3349706	3350106	401	*	4.42371	5.10759	3.07832	1.3608	2.66033e-07	0.000254281	Distal Intergenic	H3-3A
chr6	7726930	7727330	401	*	4.80461	5.45355	3.59365	1.26982	2.69321e-07	0.000254281	Promoter (<=1kb)	BMP6
chr14	104933291	104933691	401	*	5.80694	6.40765	4.75866	1.13298	2.71587e-07	0.000254281	Distal Intergenic	CDCA4
chr11	1868625	1869025	401	*	3.5984	4.4364	1.36339	1.69649	2.75125e-07	0.000254854	Distal Intergenic	LSP1
chr19	3700431	3700831	401	*	5.80585	6.35706	4.9026	0.970838	2.80241e-07	0.00025686	Promoter (<=1kb)	SNAR-A3
chr5	150439169	150439569	401	*	5.75591	6.28771	4.90457	0.919201	2.87112e-07	0.000260416	Intron (uc003mjj.3/6940, intron 4 of 4)	ZNF354A
chr13	94711195	94711595	401	*	4.99962	5.62275	3.87866	1.19197	3.06615e-07	0.000275239	Intron (uc010tig.1/10082, intron 4 of 5)	GPC6-AS2
chr13	113802656	113803056	401	*	5.06411	5.66029	4.02991	1.08657	3.15918e-07	0.000279311	Intron (uc001vsx.3/2159, intron 7 of 7)	PROZ
chr16	85632356	85632756	401	*	5.44199	6.0083	4.49657	1.00787	3.17567e-07	0.000279311	3' UTR	UBE2I
chr10	124612477	124612877	401	*	4.65003	5.32808	3.32818	1.33167	3.31197e-07	0.000288013	Promoter (<=1kb)	C10orf88B
chr22	50267569	50267969	401	*	4.20491	4.92255	2.71284	1.44918	3.35632e-07	0.000288013	Intron (uc003bix.2/9889, intron 1 of 1)	ZBED4
chr3	119810136	119810536	401	*	4.80022	5.4584	3.5552	1.27569	3.37383e-07	0.000288013	Promoter (2-3kb)	GSK3B
chr15	101320715	101321115	401	*	5.06131	5.67545	3.97007	1.1585	3.4291e-07	0.000289573	Distal Intergenic	ALDH1A3
chr14	69261080	69261480	401	*	6.69288	7.15547	6.00783	0.780966	3.45862e-07	0.000289573	Distal Intergenic	CLBA1
chr18	80200262	80200662	401	*	5.20812	5.79411	4.20503	1.04947	3.53761e-07	0.000293366	Distal Intergenic	PARD6G
chr17	78559672	78560072	401	*	5.26387	5.85328	4.25047	1.06608	3.58117e-07	0.000294176	Intron (uc002jys.3/57521, intron 1 of 8)	RPTOR
chr19	55383800	55384200	401	*	4.6838	5.37914	3.29069	1.37408	3.70566e-07	0.000297855	Promoter (<=1kb)	SNAR-A3
chr7	2384375	2384775	401	*	5.55565	6.09872	4.67448	0.941269	3.70753e-07	0.000297855	Distal Intergenic	ELFN1
chr5	173320334	173320734	401	*	5.04914	5.66597	3.94909	1.14283	3.72857e-07	0.000297855	Promoter (1-2kb)	DBN1
chr4	3566304	3566704	401	*	4.17116	4.89469	2.6516	1.43086	3.77543e-07	0.000298856	Distal Intergenic	LINC00955
chr2	239763752	239764152	401	*	4.69521	5.17836	3.96354	0.526071	0.000457315	0.0302356	Intron (uc010znx.2/117581, intron 1 of 1)	TWIST2
chr22	27382020	27382420	401	*	5.11028	5.7059	4.07785	1.07965	3.86123e-07	0.00030019	Distal Intergenic	MIAT
chr10	132536889	132537289	401	*	4.55444	5.23007	3.24226	1.33304	3.90863e-07	0.000301186	Distal Intergenic	MIR378C
chr6	13711420	13711820	401	*	3.61903	4.46554	1.31043	1.63244	3.95909e-07	0.000302398	Promoter (<=1kb)	RANBP9
chr7	157405938	157406338	401	*	5.077	5.69724	3.96568	1.13757	4.2506e-07	0.000321091	Distal Intergenic	ELFN1
chr1	178037565	178037965	401	*	6.12945	6.6761	5.23863	0.940915	4.32606e-07	0.000321091	Intron (uc001how.2/127602, intron 44 of 83)	DNAH14
chr1	32741414	32741814	401	*	4.98928	5.61004	3.87625	1.1559	4.34056e-07	0.000321091	Distal Intergenic	CAPN8
chr5	11903680	11904080	401	*	4.62923	5.31019	3.2957	1.33879	4.35133e-07	0.000321091	Distal Intergenic	GRK6
chr16	83967990	83968390	401	*	5.94615	6.51299	4.99919	0.998119	4.53536e-07	0.000331859	Promoter (<=1kb)	TSR3
chr20	60010250	60010650	401	*	4.19253	2.3651	4.97346	-1.54324	4.64081e-07	0.000336745	Distal Intergenic	NA
chr20	59751079	59751479	401	*	4.73422	3.4718	5.39702	-1.2598	4.74621e-07	0.000341547	Distal Intergenic	NA
chr9	133768896	133769296	401	*	5.12032	5.69477	4.15138	1.00624	5.08391e-07	0.000360002	Promoter (<=1kb)	QRFP
chr11	1453542	1453942	401	*	6.20939	6.71296	5.42919	0.837828	5.08536e-07	0.000360002	Intron (uc009ycv.1/9024, intron 1 of 19)	BRSK2
chr2	239736456	239736856	401	*	4.71595	5.16995	4.04975	0.508485	0.000628009	0.0360469	Distal Intergenic	TWIST2
chr7	138981438	138981838	401	*	4.8206	5.49983	3.49405	1.28742	5.84768e-07	0.00040203	Distal Intergenic	ELFN1
chr20	59783031	59783431	401	*	4.61745	3.31804	5.28984	-1.25469	5.85326e-07	0.00040203	Distal Intergenic	NA
chr1	226223770	226224170	401	*	5.50438	6.07629	4.54285	0.99376	5.86372e-07	0.00040203	Distal Intergenic	MARK1
chr2	238945715	238946115	401	*	5.86367	6.2935	5.24865	0.574453	0.000118239	0.0139695	Intron (uc002vxk.3/140739, intron 9 of 9)	SCLY
chr19	55132775	55133175	401	*	5.27012	5.8529	4.27666	1.01322	6.14139e-07	0.000414539	Promoter (2-3kb)	ZNF473CR
chr2	238433283	238433683	401	*	4.15029	4.67727	3.31145	0.492526	0.000788924	0.0410854	Intron (uc002vws.3/79083, intron 7 of 13)	MLPH
chr10	6203323	6203723	401	*	5.66646	6.26005	4.64028	1.04086	6.93679e-07	0.00046108	Intron (uc001ijd.3/5209, intron 1 of 14)	MIR3155B
chr18	34493794	34494194	401	*	4.10579	4.84573	2.50586	1.39517	7.38049e-07	0.000484582	Intron (uc002kzz.3/57536, intron 5 of 9)	KIAA1328
chr11	129375900	129376300	401	*	5.66671	6.1802	4.86207	0.841633	7.40169e-07	0.000484582	Distal Intergenic	BARX2
chr19	1465959	1466359	401	*	5.29597	5.87587	4.31103	1.00728	7.5261e-07	0.00048905	Intron (uc002prm.3/25888, intron 4 of 4)	ZNF473CR
chr10	97771353	97771753	401	*	4.85211	5.50476	3.6276	1.19437	7.59952e-07	0.000490163	Intron (uc001klk.3/387707, intron 12 of 13)	CC2D2B
chr10	132223071	132223471	401	*	5.9153	6.48721	4.95374	0.968441	8.04297e-07	0.000514951	Distal Intergenic	GLRX3
chr14	104294143	104294543	401	*	5.4964	6.0287	4.64375	0.87728	8.22323e-07	0.000522649	Intron (uc001yps.3/283638, intron 1 of 17)	CEP170B
chr11	76670486	76670886	401	*	4.81485	5.43277	3.7112	1.08301	8.91758e-07	0.000562673	Intron (uc010rsg.1/55331, intron 4 of 8)	B3GNT6
chr2	238158679	238159079	401	*	5.68355	6.18644	4.90501	0.696951	1.82204e-05	0.00461023	Distal Intergenic	COL6A3
chr4	1629958	1630358	401	*	5.22957	5.77724	4.33598	0.905382	9.3579e-07	0.000582021	Distal Intergenic	FAM53A
chr2	238140711	238141111	401	*	5.15155	5.70458	4.24331	0.828619	4.55808e-06	0.0018206	Distal Intergenic	COL6A3
chr12	129914640	129915040	401	*	4.12605	2.36147	4.8964	-1.40456	9.62637e-07	0.000590286	Promoter (<=1kb)	ADIPOR2
chr9	135440627	135441027	401	*	4.31	4.9887	2.98555	1.21783	9.89426e-07	0.000602471	Intron (uc004cbn.3/389799, intron 6 of 6)	BARHL1
chr3	142963314	142963714	401	*	4.21746	4.95807	2.61418	1.34811	1.07446e-06	0.000649705	Distal Intergenic	SLC9A9-AS1
chr3	134749826	134750226	401	*	5.04023	5.62448	4.04237	0.981386	1.14807e-06	0.000689425	Intron (uc010htz.2/2047, intron 4 of 5)	EPHB1
chr19	39891819	39892219	401	*	4.33384	5.01607	2.99519	1.19999	1.29381e-06	0.000769159	Intron (uc002prm.3/25888, intron 2 of 4)	ZNF473
chr7	1044716	1045116	401	*	5.84206	6.32407	5.11304	0.770417	1.29851e-06	0.000769159	Intron (uc003sld.1/8379, intron 3 of 3)	MAD1L1
chr19	2636939	2637339	401	*	6.53598	6.95811	5.93673	0.693027	1.40853e-06	0.000824929	Intron (uc002prm.3/25888, intron 2 of 4)	ZNF473
chr5	149932745	149933145	401	*	5.2601	5.80436	4.37573	0.877947	1.41161e-06	0.000824929	Intron (uc003mft.4/64324, intron 6 of 23)	NSD1
chr5	1208824	1209224	401	*	5.02284	5.62069	3.98344	0.986489	1.44213e-06	0.00083656	Intron (uc003mfp.2/64324, intron 2 of 3)	NSD1
chr5	14872115	14872515	401	*	5.21923	5.83597	4.11949	1.03863	1.4568e-06	0.00083656	Distal Intergenic	NSD1
chr2	238120401	238120801	401	*	3.88521	4.46578	2.89831	0.518706	0.000472863	0.0306528	Distal Intergenic	COPS8
chr19	50669329	50669729	401	*	4.99942	3.94697	5.60145	-0.992585	1.47451e-06	0.000839161	Intron (uc002prg.2/51231, intron 3 of 14)	VRK3
chr1	6998290	6998690	401	*	4.11368	4.8132	2.70262	1.21281	1.52199e-06	0.000860554	Distal Intergenic	NEK2
chr10	132793352	132793752	401	*	4.80821	5.40605	3.76887	0.985912	1.62469e-06	0.000912701	Distal Intergenic	MIR378C
chr11	1059814	1060214	401	*	4.42495	5.07665	3.20396	1.09885	1.71813e-06	0.000959003	Distal Intergenic	MUC2
chr3	75580191	75580591	401	*	6.04412	6.59216	5.14955	0.874685	1.85885e-06	0.00103029	Distal Intergenic	FAM86DP
chr19	50606206	50606606	401	*	4.45898	3.1471	5.13452	-1.14616	1.87587e-06	0.00103029	Intron (uc002prg.2/51231, intron 12 of 14)	SIGLEC16
chr12	121822887	121823287	401	*	5.72277	6.21467	4.97057	0.771938	1.88134e-06	0.00103029	Intron (uc010sdy.1/196513, intron 10 of 10)	LINC00940
chr19	50604407	50604807	401	*	4.52889	3.26522	5.19202	-1.11019	1.90574e-06	0.00103713	Intron (uc002ppw.2/81857, intron 3 of 17)	MED25
chr17	17782995	17783395	401	*	4.88832	5.5004	3.80377	1.00931	1.92481e-06	0.001041	Exon (uc002gry.4/146691, exon 6 of 14)	SREBF1
chr17	42050345	42050745	401	*	5.69441	6.24227	4.80032	0.874573	2.01596e-06	0.00107775	Intron (uc002ieq.3/5697, intron 1 of 6)	PYY
chr10	125161355	125161755	401	*	5.08853	5.6566	4.13804	0.907304	2.01752e-06	0.00107775	Distal Intergenic	BUB3
chr5	176542964	176543364	401	*	4.84662	5.49451	3.63948	1.08254	2.05444e-06	0.00109078	Distal Intergenic	MSX2
chr19	7925156	7925556	401	*	6.74986	7.24154	5.99817	0.771263	2.09787e-06	0.00110709	Promoter (1-2kb)	FUZ
chr1	248618885	248619285	401	*	3.85103	1.6565	4.68415	-1.24361	2.2344e-06	0.00117204	Distal Intergenic	PLXNA2
chr3	13494636	13495036	401	*	6.04686	6.50901	5.3628	0.726281	2.30182e-06	0.00119545	Distal Intergenic	HDAC11
chr6	36776740	36777140	401	*	4.06536	4.77077	2.62857	1.16696	2.3065e-06	0.00119545	Intron (uc003omr.1/57699, intron 3 of 20)	CPNE5
chr1	48916324	48916724	401	*	3.73771	1.21586	4.6063	-1.16098	2.37622e-06	0.0012243	3' UTR	NUAK2
chr11	55895243	55895643	401	*	4.10647	2.46891	4.85373	-1.2164	2.4073e-06	0.00123302	Distal Intergenic	OR8H3
chr4	185143079	185143479	401	*	4.62982	5.2808	3.41145	1.06561	2.46922e-06	0.00125734	Distal Intergenic	ENPP6
chr9	93908973	93909373	401	*	4.06115	4.74654	2.70954	1.12565	2.50444e-06	0.00126786	Distal Intergenic	LOC100129316
chr11	61509196	61509596	401	*	5.75013	6.24631	4.98777	0.77377	2.56343e-06	0.00128316	Intron (uc001nsa.3/747, intron 19 of 19)	MYRF
chr9	135966371	135966771	401	*	4.64479	5.26043	3.54867	0.975316	2.56413e-06	0.00128316	Distal Intergenic	CELP
chr2	236167560	236167960	401	*	4.90594	5.58709	3.57166	1.57533	2.11128e-08	3.82995e-05	Distal Intergenic	AGAP1
chr2	235303889	235304289	401	*	5.05827	5.51453	4.38715	0.518903	0.000507228	0.0318661	Distal Intergenic	ARL4C
chr16	88406729	88407129	401	*	4.88641	5.49367	3.81737	0.962231	2.72819e-06	0.00134211	Intron (uc031qup.1/64718, intron 9 of 14)	UNKL
chr22	23402683	23403083	401	*	5.40432	5.94955	4.51732	0.847742	2.80021e-06	0.00136981	Intron (uc002zwt.3/27156, intron 6 of 6)	GNAZ
chr17	9002882	9003282	401	*	5.47245	6.00656	4.61506	0.829055	2.81982e-06	0.00137169	Intron (uc002glw.4/9423, intron 2 of 6)	NTN1
chr8	142295403	142295803	401	*	5.71086	6.20574	4.95158	0.760051	2.84407e-06	0.00137436	Distal Intergenic	SLC45A4
chr17	80511760	80512160	401	*	5.55301	6.06789	4.74488	0.787652	2.85687e-06	0.00137436	Intron (uc002kfm.1/3607, intron 1 of 8)	FOXK2
chr9	35072041	35072441	401	*	5.1118	5.70319	4.09231	0.934841	2.90608e-06	0.00138732	Promoter (<=1kb)	VCP
chr3	49719304	49719704	401	*	5.70323	6.19411	4.95348	0.758937	2.91569e-06	0.00138732	Exon (uc010hkw.1/327, exon 17 of 22)	MST1
chr4	7698602	7699002	401	*	4.61939	5.22687	3.54967	0.962014	2.95393e-06	0.00139613	Exon (uc003gkb.4/57537, exon 12 of 27)	AFAP1-AS1
chr1	182484472	182484872	401	*	4.91823	5.48383	3.97483	0.876618	2.96627e-06	0.00139613	Intron (uc010prd.2/5929, intron 2 of 12)	RBBP5
chr2	232876116	232876516	401	*	4.63743	5.22565	3.6276	0.725437	3.38978e-05	0.00667809	Intron (uc002vsm.4/129563, intron 1 of 20)	DIS3L2
chr6	104941389	104941789	401	*	5.73948	6.30001	4.81038	0.8654	3.03134e-06	0.00141106	Distal Intergenic	HACE1
chr11	3581113	3581513	401	*	5.36119	5.91661	4.44632	0.863605	3.0638e-06	0.00141106	Distal Intergenic	TRPC2
chr2	232479638	232480038	401	*	4.2196	4.75159	3.36776	0.499089	0.000705606	0.0387145	Distal Intergenic	TEX44
chr9	134438602	134439002	401	*	4.03351	4.72695	2.64846	1.11086	3.079e-06	0.00141106	Distal Intergenic	UCK1
chr2	232321527	232321927	401	*	6.03259	6.44116	5.46046	0.535222	0.000274003	0.0230471	Promoter (<=1kb)	SNORD20
chr2	231037978	231038378	401	*	4.46867	5.17858	3.01185	1.30436	9.0964e-07	0.000569827	Intron (uc002vqg.3/3431, intron 14 of 18)	SP110
chr2	224039464	224039864	401	*	5.36688	5.79425	4.75692	0.516943	0.00048976	0.0312192	Distal Intergenic	KCNE4
chr8	12601283	12601683	401	*	4.07021	4.79412	2.54882	1.15239	3.18136e-06	0.00142448	Promoter (<=1kb)	LONRF1
chr20	62209417	62209817	401	*	5.34084	5.8582	4.52649	0.78805	3.21417e-06	0.00142448	Distal Intergenic	NA
chr4	3318549	3318949	401	*	5.94679	6.47516	5.10438	0.804701	3.21951e-06	0.00142448	Promoter (<=1kb)	RGS12
chr6	71886722	71887122	401	*	4.88465	5.46022	3.91249	0.88597	3.22281e-06	0.00142448	Distal Intergenic	OGFRL1
chr17	4595018	4595418	401	*	5.24186	5.79305	4.3387	0.840292	3.2638e-06	0.00143329	Intron (uc002fyi.4/27043, intron 1 of 16)	PELP1-DT
chr7	74144317	74144717	401	*	4.64978	5.28736	3.47931	1.00535	3.27565e-06	0.00143329	Promoter (<=1kb)	SNX8
chr19	6551842	6552242	401	*	4.46174	3.08124	5.1541	-1.08425	3.35736e-06	0.00146169	Promoter (2-3kb)	SCAF1
chr19	41353938	41354338	401	*	6.58412	7.00482	5.98778	0.671426	3.43119e-06	0.00148136	Intron (uc002pmw.3/54795, intron 12 of 24)	TRPM4
chr19	13597638	13598038	401	*	4.19321	2.57517	4.9367	-1.1509	3.43655e-06	0.00148136	Promoter (2-3kb)	FAM83E
chr3	126664658	126665058	401	*	4.62032	5.24321	3.50014	0.968033	3.51685e-06	0.00150551	Intron (uc010hsj.2/84303, intron 6 of 6)	PLXNA1
chr4	84965793	84966193	401	*	4.77478	5.37632	3.72389	0.934654	3.52717e-06	0.00150551	Intron (uc010ikd.2/uc010ikd.2, intron 2 of 5)	NKX6-1
chr12	47772902	47773302	401	*	5.12013	5.7081	4.1111	0.903258	3.59581e-06	0.00152733	Intron (uc001qjz.2/775, intron 3 of 46)	CACNA1C-AS4
chr17	43646094	43646494	401	*	4.9996	5.63127	3.84963	0.988945	3.68418e-06	0.00154295	Intron (uc031rbq.1/uc031rbq.1, intron 1 of 3)	MAPK8IP1P2
chr17	74859847	74860247	401	*	6.23098	6.75602	5.39712	0.795369	3.6904e-06	0.00154295	Distal Intergenic	MGAT5B
chr19	4400516	4400916	401	*	6.56944	7.07363	5.78771	0.76388	3.69615e-06	0.00154295	Intron (uc002pjl.3/6820, intron 1 of 6)	SULT2B1
chr14	105145106	105145506	401	*	4.89676	5.45518	3.97358	0.846029	3.70347e-06	0.00154295	Intron (uc001yps.3/283638, intron 1 of 17)	CEP170B
chr15	82809711	82810111	401	*	4.91316	5.53985	3.78021	0.968026	3.82187e-06	0.00158469	Intron (uc002bhl.2/uc002bhl.2, intron 6 of 6)	GOLGA6L9
chr6	43856129	43856529	401	*	4.91969	5.48579	3.97484	0.852325	3.8564e-06	0.00159143	Promoter (2-3kb)	LINC01512
chr11	64034371	64034771	401	*	5.37924	5.92264	4.49719	0.814912	4.31723e-06	0.0017732	Exon (uc009ypi.3/5331, exon 30 of 32)	PLCB3
chr17	18139880	18140280	401	*	6.12698	6.58114	5.46042	0.695837	4.39334e-06	0.00178795	Exon (uc002gsp.3/3996, exon 12 of 23)	LLGL1
chr18	79451546	79451946	401	*	3.8937	4.63626	2.28042	1.10236	4.40184e-06	0.00178795	Distal Intergenic	PARD6G
chr16	3457868	3458268	401	*	5.0932	5.67654	4.09807	0.880966	4.41475e-06	0.00178795	Promoter (<=1kb)	PTX4
chr18	78506109	78506509	401	*	3.91721	4.63305	2.43346	1.08465	4.44856e-06	0.0017933	Distal Intergenic	PARD6G
chr2	222318767	222319167	401	*	5.33454	5.82872	4.57694	0.560583	0.000247343	0.0217327	Intron (uc002vmq.3/2043, intron 8 of 17)	EPHA4
chr2	221499937	221500337	401	*	4.39585	4.91019	3.58909	0.509642	0.000611647	0.0354584	Distal Intergenic	MIR4268
chr1	1299939	1300339	401	*	5.84239	6.30898	5.14845	0.707863	4.63833e-06	0.00184365	3' UTR	CNTN2
chr17	81119776	81120176	401	*	5.01505	5.6062	3.9963	0.889661	4.65813e-06	0.00184365	Distal Intergenic	RPL23AP87
chr1	150549040	150549440	401	*	4.32662	5.00148	3.01745	1.02378	4.69265e-06	0.0018489	Distal Intergenic	NFASC
chr5	171310097	171310497	401	*	6.12305	6.56699	5.47848	0.685878	4.76278e-06	0.00186808	Promoter (<=1kb)	CPEB4
chr7	153381553	153381953	401	*	4.42307	3.08187	5.10593	-1.02285	4.78495e-06	0.00186836	Distal Intergenic	EIF3B
chr9	136843718	136844118	401	*	6.66746	7.11099	6.02376	0.6835	4.90939e-06	0.00190839	Intron (uc004cer.3/7410, intron 1 of 26)	VAV2
chr20	60057376	60057776	401	*	4.69783	3.61858	5.30827	-0.908322	5.06317e-06	0.00195942	Distal Intergenic	NA
chr8	134831649	134832049	401	*	5.19762	5.7289	4.34761	0.789381	5.13433e-06	0.00197817	Distal Intergenic	ST3GAL1
chr9	109144184	109144584	401	*	4.53753	5.14838	3.45693	0.910035	5.19909e-06	0.00198734	Intron (uc004bcw.3/uc004bcw.3, intron 3 of 3)	ZNF462
chr17	29180269	29180669	401	*	5.92834	6.46487	5.06456	0.799128	5.20378e-06	0.00198734	Intron (uc002hfs.1/79915, intron 6 of 22)	ATAD5
chr2	219483736	219484136	401	*	4.79257	5.30304	3.99543	0.543693	0.000343401	0.0261604	Promoter (2-3kb)	PLCD4
chr15	75721041	75721441	401	*	5.35333	5.86723	4.54766	0.757961	5.52963e-06	0.00209342	Intron (uc002bai.3/25942, intron 2 of 20)	SIN3A
chr16	88428622	88429022	401	*	5.24766	5.77627	4.40461	0.773793	5.61804e-06	0.00211378	Promoter (2-3kb)	ZNF598
chr1	3533330	3533730	401	*	4.8743	5.46849	3.84624	0.865622	5.63196e-06	0.00211378	Intron (uc001hbd.2/4194, intron 11 of 11)	LRRN2
chr5	1156059	1156459	401	*	4.40776	5.03878	3.26003	0.935936	5.6698e-06	0.00211885	Distal Intergenic	STC2
chr17	45585925	45586325	401	*	4.07814	4.76273	2.72983	1.01046	5.72086e-06	0.00212879	Distal Intergenic	NPEPPS
chr16	2278212	2278612	401	*	4.7619	5.34235	3.77535	0.845951	5.75564e-06	0.00213262	Intron (uc021tak.1/uc021tak.1, intron 1 of 1)	NTHL1
chr14	67436309	67436709	401	*	4.76022	5.35843	3.71972	0.881559	5.89408e-06	0.00216883	Promoter (2-3kb)	CEP170B
chr15	45522365	45522765	401	*	5.59348	6.10454	4.79488	0.754238	5.90318e-06	0.00216883	Distal Intergenic	SLC28A2
chr17	4896014	4896414	401	*	6.09314	6.53638	5.45007	0.677863	5.97415e-06	0.00218569	Intron (uc002gaj.3/388324, intron 4 of 8)	INCA1
chr5	138337699	138338099	401	*	4.80954	3.73147	5.41962	-0.892423	6.03531e-06	0.00219882	Intron (uc003mbw.4/57222, intron 1 of 9)	ERGIC1
chr1	3069610	3070010	401	*	5.22044	5.76293	4.34084	0.793322	6.20947e-06	0.00225285	Promoter (1-2kb)	ATP2B4
chr22	43270360	43270760	401	*	5.09188	5.62102	4.24746	0.774203	6.24462e-06	0.0022562	Intron (uc010gzg.3/11252, intron 10 of 10)	ARFGAP3
chr17	75877755	75878155	401	*	5.41857	5.97028	4.51397	0.811364	6.32442e-06	0.00227559	Promoter (2-3kb)	LINC01973
chr9	96654879	96655279	401	*	4.00949	4.73967	2.45799	1.0387	6.37672e-06	0.00228496	Distal Intergenic	BARX1
chr22	20268284	20268684	401	*	5.20447	5.79829	4.17758	0.870451	6.41168e-06	0.00228808	Distal Intergenic	RTN4R
chr19	18281923	18282323	401	*	4.02761	4.72351	2.63206	1.00257	6.48714e-06	0.00230455	Promoter (1-2kb)	LMTK3
chr5	150486179	150486579	401	*	3.80629	4.56833	2.08897	1.04302	6.53412e-06	0.00230455	Intron (uc011dey.1/23291, intron 6 of 12)	FBXW11
chr12	129911443	129911843	401	*	4.72045	3.55944	5.35533	-0.920355	6.53725e-06	0.00230455	Intron (uc001qjz.2/775, intron 9 of 46)	CACNA1C
chr2	219459368	219459768	401	*	6.44225	6.80657	5.95367	0.512866	0.000330251	0.0255839	3' UTR	PLCD4
chr1	152188645	152189045	401	*	5.29908	4.4332	5.83642	-0.778897	6.74217e-06	0.00235587	Distal Intergenic	ADORA1
chr6	159168889	159169289	401	*	6.36296	6.89009	5.52375	0.767248	6.76833e-06	0.00235587	Intron (uc003qro.3/94120, intron 11 of 16)	MIR3918
chr14	31286750	31287150	401	*	4.02507	4.68207	2.7845	0.959635	6.80714e-06	0.00235587	Promoter (<=1kb)	ADSS1
chr16	49857049	49857449	401	*	5.43465	5.99582	4.50378	0.809706	6.81809e-06	0.00235587	Exon (uc002cpm.3/1877, exon 2 of 14)	E4F1
chr1	32362019	32362419	401	*	5.294	5.84578	4.38921	0.80146	6.8462e-06	0.00235623	Promoter (<=1kb)	LGR6
chr14	104295114	104295514	401	*	4.04121	4.72089	2.71284	0.977899	6.92786e-06	0.00237438	Exon (uc001yoy.4/64423, exon 3 of 5)	INF2
chr17	4540233	4540633	401	*	5.06547	5.61994	4.15326	0.804292	6.95349e-06	0.00237438	Exon (uc002fyh.3/246, exon 7 of 14)	ALOX15
chr10	110226006	110226406	401	*	5.32397	5.85843	4.46567	0.778543	7.1642e-06	0.00243678	Distal Intergenic	SORCS1
chr19	17998253	17998653	401	*	6.2342	6.64567	5.65635	0.646133	7.26043e-06	0.0024599	Intron (uc010elm.2/1406, intron 1 of 1)	CRX
chr6	36836270	36836670	401	*	4.36368	4.9834	3.25407	0.892081	7.50656e-06	0.00253343	Promoter (2-3kb)	C6orf89
chr4	140308395	140308795	401	*	3.8008	4.53216	2.24353	1.00819	7.60115e-06	0.00253878	Intron (uc003ihu.1/80155, intron 19 of 19)	RAB33B
chr10	132232621	132233021	401	*	4.99065	5.54145	4.08852	0.792924	7.61244e-06	0.00253878	Distal Intergenic	GLRX3
chr19	2291321	2291721	401	*	4.01295	4.70871	2.61803	0.987506	7.62712e-06	0.00253878	Intron (uc002phh.4/29998, intron 7 of 14)	BICRA
chr2	219057323	219057723	401	*	4.57776	5.05773	3.85345	0.51125	0.000603477	0.0352429	Distal Intergenic	ARPC2
chr1	64744407	64744807	401	*	5.97847	6.47791	5.20827	0.726378	7.81671e-06	0.00257198	Intron (uc001gxu.3/59352, intron 1 of 17)	LGR6
chr18	13217025	13217425	401	*	4.82784	5.42156	3.80124	0.850372	7.83574e-06	0.00257198	Promoter (1-2kb)	LDLRAD4
chr2	218276940	218277340	401	*	4.13467	4.72402	3.12143	0.577842	0.000214509	0.0200063	Intron (uc002vgn.2/729582, intron 7 of 11)	DIRC3
chr2	218010191	218010591	401	*	5.51042	5.97104	4.82973	0.615762	6.14387e-05	0.00967398	Distal Intergenic	TNP1
chr11	47408033	47408433	401	*	5.89571	6.42075	5.06186	0.760066	7.9253e-06	0.00258441	Intron (uc001nfd.3/91252, intron 3 of 7)	SPI1
chr19	2095972	2096372	401	*	5.55327	6.02768	4.84171	0.702993	7.95439e-06	0.00258441	Distal Intergenic	TMEM160
chr14	103091515	103091915	401	*	5.15664	5.69344	4.29219	0.775779	8.01269e-06	0.00259367	Promoter (2-3kb)	MIR4710
chr8	144472702	144473102	401	*	4.73293	5.35679	3.60951	0.893206	8.04968e-06	0.00259599	Distal Intergenic	RHPN1
chr10	130036531	130036931	401	*	3.87427	4.58576	2.41035	0.983484	8.14975e-06	0.00261857	Intron (uc001lkg.1/uc001lkg.1, intron 1 of 6)	MKI67
chr22	37099007	37099407	401	*	5.2068	5.73533	4.36395	0.759021	8.20399e-06	0.00261938	Promoter (<=1kb)	CACNG2
chr14	105334358	105334758	401	*	4.81159	5.41707	3.74825	0.857316	8.21244e-06	0.00261938	Promoter (1-2kb)	MIR4710
chr17	50603362	50603762	401	*	4.92857	5.47953	4.02605	0.791377	8.33531e-06	0.00264538	Distal Intergenic	CA10
chr16	5239534	5239934	401	*	5.0806	5.67247	4.05968	0.841715	8.35472e-06	0.00264538	Intron (uc002cqc.1/650655, intron 6 of 16)	ABCA17P
chr13	113951088	113951488	401	*	5.36519	5.89849	4.50993	0.757284	8.87728e-06	0.00280065	Promoter (<=1kb)	LAMP1
chr19	18798419	18798819	401	*	4.60398	5.20751	3.54681	0.852292	9.02374e-06	0.00283658	Promoter (2-3kb)	ARHGAP35
chr5	1653932	1654332	401	*	5.8625	6.32337	5.18127	0.685004	9.22872e-06	0.00289058	Intron (uc003mbk.3/8817, intron 2 of 4)	FGF18
chr1	143709620	143710020	401	*	4.16481	2.7597	4.86295	-0.947531	9.5745e-06	0.00298814	Intron (uc001gwm.3/3898, intron 4 of 9)	TNNT2
chr3	12810029	12810429	401	*	4.7584	5.35603	3.71972	0.841387	9.61884e-06	0.00299125	Promoter (<=1kb)	TMEM40
chr15	75786155	75786555	401	*	5.04393	5.60122	4.12391	0.777303	1.01187e-05	0.0031355	Intron (uc002bal.3/5780, intron 7 of 12)	SIN3A
chr21	45026784	45027184	401	*	4.30843	4.92957	3.19411	0.859099	1.02338e-05	0.00313973	Intron (uc011aey.2/11077, intron 5 of 6)	HSF2BP
chr17	1268304	1268704	401	*	6.22887	6.68024	5.56839	0.673517	1.02542e-05	0.00313973	5' UTR	YWHAE
chr2	217922582	217922982	401	*	4.68026	5.18556	3.89582	0.514144	0.000571752	0.0342985	Distal Intergenic	TNP1
chr1	21814462	21814862	401	*	6.39254	6.83898	5.74264	0.667191	1.02766e-05	0.00313973	Distal Intergenic	MIR181A1HG
chr17	47253723	47254123	401	*	5.70406	6.20989	4.91834	0.722265	1.05212e-05	0.00320321	Distal Intergenic	GNGT2
chr3	197029721	197030121	401	*	6.36894	6.85231	5.63676	0.701094	1.06073e-05	0.00321155	Exon (uc003fxq.3/100507086, exon 3 of 3)	DLG1
chr22	25282933	25283333	401	*	4.87715	5.44346	3.93168	0.790755	1.06223e-05	0.00321155	Intron (uc003abg.2/129049, intron 17 of 25)	SGSM1
chr6	34243839	34244239	401	*	5.3726	5.87465	4.5961	0.715565	1.08628e-05	0.00327291	Distal Intergenic	SMIM29
chr19	14148062	14148462	401	*	5.41932	5.95845	4.54867	0.752351	1.09692e-05	0.00329356	Exon (uc002pfl.3/29888, exon 9 of 18)	PRKD2
chr22	45922206	45922606	401	*	3.56569	4.31696	1.907	0.946539	1.11337e-05	0.00332254	Intron (uc003bgg.1/2192, intron 3 of 14)	FBLN1
chr12	104958204	104958604	401	*	4.27085	4.91462	3.07854	0.88143	1.1142e-05	0.00332254	Intron (uc001qlp.3/10867, intron 2 of 8)	TSPAN9
chr8	92103169	92103569	401	*	4.86646	5.46493	3.82515	0.827294	1.13722e-05	0.0033796	Distal Intergenic	LRRC69
chr8	142395351	142395751	401	*	5.6287	6.09197	4.94214	0.676826	1.14583e-05	0.0033936	Distal Intergenic	GPR20
chr17	31858654	31859054	401	*	4.40624	5.02968	3.28424	0.861179	1.15092e-05	0.00339714	Promoter (1-2kb)	AA06
chr21	34073055	34073455	401	*	4.69056	5.26245	3.72909	0.795658	1.1669e-05	0.00343267	Intron (uc011ads.1/8867, intron 2 of 27)	SYNJ1
chr4	10141114	10141514	401	*	5.16673	5.67862	4.36604	0.72019	1.17608e-05	0.00344803	Distal Intergenic	WDR1
chr13	19564786	19565186	401	*	3.55184	1.17749	4.40555	-0.827597	1.18545e-05	0.00345902	Distal Intergenic	LINC00442
chr1	24094574	24094974	401	*	5.29088	5.84583	4.37735	0.767021	1.18778e-05	0.00345902	Intron (uc010pnu.1/353299, intron 10 of 19)	RGSL1
chr6	138692175	138692575	401	*	6.53065	7.00415	5.82112	0.686873	1.19731e-05	0.00347088	Distal Intergenic	HEBP2
chr2	217878841	217879241	401	*	4.73079	5.28545	3.81807	0.729705	2.04261e-05	0.0049681	Distal Intergenic	TNP1
chr3	151086629	151087029	401	*	5.08288	5.61243	4.23739	0.737399	1.20534e-05	0.0034753	Intron (uc003eyp.3/116931, intron 23 of 42)	MED12L
chr9	96619555	96619955	401	*	4.49262	5.15858	3.21817	0.89473	1.21147e-05	0.00348143	Distal Intergenic	MIR4291
chr9	136625061	136625461	401	*	5.34475	5.83942	4.58598	0.704738	1.221e-05	0.00349508	Distal Intergenic	SARDH
chr22	19800988	19801388	401	*	5.60955	6.08566	4.89409	0.684589	1.22424e-05	0.00349508	Intron (uc002zqf.1/54584, intron 4 of 7)	RTL10
chr21	42513407	42513807	401	*	4.64676	5.28005	3.49124	0.860776	1.24487e-05	0.00354236	Exon (uc002yyv.1/284835, exon 2 of 2)	LINC00323
chr14	93115732	93116132	401	*	5.25485	5.8177	4.31923	0.778181	1.25534e-05	0.00356052	Distal Intergenic	TMEM179
chr3	9915149	9915549	401	*	4.29181	4.93812	3.09035	0.873499	1.26146e-05	0.00356624	Intron (uc010hcp.3/63924, intron 2 of 2)	CIDEC
chrX	15854182	15854582	401	*	4.38846	5.03651	3.18072	0.869686	1.29229e-05	0.00364158	Intron (uc004cxh.3/8905, intron 4 of 4)	AP1S2
chr11	1876350	1876750	401	*	5.67895	6.14054	4.99612	0.670721	1.31207e-05	0.00368265	Promoter (2-3kb)	LSP1
chr16	72021105	72021505	401	*	6.09954	6.5241	5.49536	0.642052	1.31532e-05	0.00368265	5' UTR	CCNF
chr17	81040794	81041194	401	*	5.96504	6.43159	5.27118	0.675192	1.33123e-05	0.00371525	Promoter (<=1kb)	METRNL
chr19	33391320	33391720	401	*	4.14881	4.78312	2.98976	0.847086	1.34453e-05	0.00374036	Distal Intergenic	IGFL3
chr17	50150920	50151320	401	*	4.52517	5.11384	3.51397	0.800437	1.35997e-05	0.00377128	Intron (uc002itv.4/56934, intron 2 of 9)	CA10
chr11	61752209	61752609	401	*	5.80732	6.31039	5.02834	0.70922	1.36906e-05	0.00378443	Distal Intergenic	FTH1
chr7	1545554	1545954	401	*	4.48843	5.08664	3.44795	0.810204	1.38159e-05	0.00380698	Promoter (1-2kb)	LFNG
chr9	133456440	133456840	401	*	4.94477	5.47222	4.10472	0.729566	1.4286e-05	0.00391285	Promoter (1-2kb)	FUBP3
chr2	217837178	217837578	401	*	4.8338	5.30055	4.13949	0.53202	0.000398984	0.0281077	Distal Intergenic	TNP1
chr10	49115037	49115437	401	*	4.54166	5.17409	3.38911	0.84156	1.44407e-05	0.00393249	Distal Intergenic	FAM25C
chr16	85528965	85529365	401	*	4.58105	5.15386	3.61691	0.776735	1.44538e-05	0.00393249	Intron (uc002csb.3/84256, intron 2 of 8)	FLYWCH1
chr16	85346537	85346937	401	*	4.4398	5.07846	3.26557	0.840662	1.44972e-05	0.00393249	Promoter (<=1kb)	FLYWCH1
chr19	18594283	18594683	401	*	5.70882	6.19031	4.981	0.687167	1.46419e-05	0.00394864	Promoter (<=1kb)	MARK4
chr9	126482725	126483125	401	*	5.08237	5.64311	4.1527	0.763784	1.46474e-05	0.00394864	Intron (uc004bny.1/57706, intron 4 of 17)	DENND1A
chr12	96400516	96400916	401	*	5.64137	6.3191	4.32082	0.87197	1.51257e-05	0.00404936	Intron (uc001qlp.3/10867, intron 3 of 8)	TSPAN9
chr10	124448709	124449109	401	*	5.22675	5.7615	4.36766	0.729933	1.5158e-05	0.00404936	Distal Intergenic	C10orf120
chr17	81445577	81445977	401	*	4.14978	4.77535	3.02061	0.832023	1.51606e-05	0.00404936	Distal Intergenic	RPL23AP87
chr15	90529913	90530313	401	*	3.89732	4.60331	2.45799	0.88819	1.5356e-05	0.004089	Distal Intergenic	ZNF710
chr1	228060795	228061195	401	*	4.36979	4.98112	3.28768	0.808219	1.55555e-05	0.0041295	Intron (uc021pfm.1/163589, intron 4 of 16)	TDRD5
chr9	133664819	133665219	401	*	4.68907	5.27296	3.69232	0.776044	1.58095e-05	0.00418418	Intron (uc004bzv.3/25, intron 1 of 10)	ABL1
chr17	73952711	73953111	401	*	5.91968	6.41348	5.163	0.693198	1.60445e-05	0.00423351	Intron (uc002jqe.3/51, intron 4 of 13)	FBF1
chr11	1448582	1448982	401	*	4.08336	4.73478	2.86336	0.842457	1.63325e-05	0.00429649	Intron (uc009ycv.1/9024, intron 1 of 19)	BRSK2
chr6	117906916	117907316	401	*	6.17606	6.69197	5.36537	0.709273	1.64846e-05	0.00432343	Intron (uc003pxu.3/57120, intron 1 of 8)	GOPC
chr9	136665267	136665667	401	*	4.4493	5.04057	3.43018	0.787906	1.65473e-05	0.00432684	Intron (uc004cer.3/7410, intron 8 of 26)	VAV2
chr20	63129935	63130335	401	*	3.84526	4.54352	2.43963	0.872163	1.67413e-05	0.00436029	Distal Intergenic	NA
chr9	136742900	136743300	401	*	5.98608	6.45677	5.28294	0.670163	1.67754e-05	0.00436029	Intron (uc004cer.3/7410, intron 2 of 26)	VAV2
chr11	107017475	107017875	401	*	6.37893	6.84569	5.6846	0.66815	1.68413e-05	0.0043644	Distal Intergenic	GUCY1A2
chr1	1349666	1350066	401	*	5.62071	6.12691	4.83408	0.69995	1.69584e-05	0.00437951	Promoter (<=1kb)	TDRD5
chr7	151087296	151087696	401	*	5.59589	6.10949	4.79097	0.710124	1.70002e-05	0.00437951	Intron (uc010ksm.1/23288, intron 1 of 17)	IQCE
chr7	156893365	156893765	401	*	4.24334	4.86864	3.11508	0.81801	1.70652e-05	0.00438329	Intron (uc003smx.3/221935, intron 25 of 44)	SDK1
chr1	54542179	54542579	401	*	5.02875	5.56879	4.15569	0.732037	1.71622e-05	0.0043871	Intron (uc001gly.1/55103, intron 1 of 9)	RALGPS2
chr19	17327596	17327996	401	*	4.78913	3.72906	5.39357	-0.791868	1.71808e-05	0.0043871	Promoter (<=1kb)	TRAPPC6A
chr19	17606027	17606427	401	*	6.06567	6.71018	4.87068	0.830744	1.75056e-05	0.00445697	Promoter (2-3kb)	CLPTM1
chr2	217822703	217823103	401	*	4.35026	4.90939	3.42507	0.638945	8.7263e-05	0.0117847	Distal Intergenic	TNP1
chr10	132457636	132458036	401	*	5.06443	5.59379	4.21946	0.713032	1.8225e-05	0.00461023	Distal Intergenic	MIR378C
chr10	78303335	78303735	401	*	5.81512	6.2831	5.11808	0.667602	1.82664e-05	0.00461023	Intron (uc001jxi.3/83938, intron 5 of 5)	KCNMA1
chr8	144448315	144448715	401	*	6.2349	6.66789	5.61335	0.636868	1.83596e-05	0.00461632	Promoter (2-3kb)	RHPN1-AS1
chr10	71773387	71773787	401	*	6.05681	6.52583	5.35743	0.667969	1.83966e-05	0.00461632	Distal Intergenic	MACROH2A2
chr9	131740046	131740446	401	*	6.42473	6.88777	5.7387	0.662839	1.85323e-05	0.00463702	Intron (uc004bws.2/23511, intron 12 of 43)	NUP188
chr4	119627218	119627618	401	*	5.97552	6.47857	5.19658	0.692683	1.88522e-05	0.00470355	Intron (uc003icf.3/57721, intron 10 of 10)	METTL14
chr5	399494	399894	401	*	3.36648	4.14424	1.55821	0.843824	1.89147e-05	0.00470566	Intron (uc003maw.3/64901, intron 1 of 5)	RANBP17
chr4	3572404	3572804	401	*	5.07435	5.59732	4.24581	0.708957	1.9432e-05	0.00482057	Distal Intergenic	LINC00955
chr16	2487238	2487638	401	*	4.13672	4.78631	2.92342	0.817856	1.96968e-05	0.00487239	Promoter (2-3kb)	CLDN9
chr2	208254276	208254676	401	*	5.89008	6.26595	5.38041	0.515338	0.000356458	0.0265738	Distal Intergenic	CREB1
chr19	12202263	12202663	401	*	4.73083	3.72743	5.31693	-0.771994	1.99421e-05	0.00488981	Distal Intergenic	PSG9
chr19	40818688	40819088	401	*	4.31984	4.94298	3.19884	0.791608	1.99685e-05	0.00488981	Promoter (<=1kb)	PSG9
chr15	40368019	40368419	401	*	6.80734	7.27976	6.10028	0.666087	2.00252e-05	0.00488981	Distal Intergenic	BMF
chr11	75351504	75351904	401	*	4.26642	4.91859	3.04367	0.824504	2.0048e-05	0.00488981	Intron (uc001owu.3/4135, intron 1 of 3)	MAP6
chr2	207166355	207166755	401	*	4.3881	5.01821	3.24351	0.845028	1.429e-05	0.00391285	Intron (uc002vbp.2/57683, intron 4 of 4)	ZDBF2
chr22	29883284	29883684	401	*	4.50432	5.089	3.50517	0.764617	2.05362e-05	0.00497085	Intron (uc003afo.3/4744, intron 3 of 3)	NEFH
chr9	100472873	100473273	401	*	4.19042	4.86243	2.89249	0.834687	2.05516e-05	0.00497085	Distal Intergenic	XPA
chr12	48978107	48978507	401	*	6.93453	7.40472	6.2325	0.663484	2.06145e-05	0.00497225	Promoter (<=1kb)	PRMT8
chr17	81806961	81807361	401	*	4.60965	5.18057	3.65097	0.74434	2.07287e-05	0.004986	Distal Intergenic	RPL23AP87
chr2	205721182	205721582	401	*	5.43641	5.85323	4.84787	0.534424	0.000300843	0.024256	Intron (uc010fub.2/117583, intron 2 of 18)	PARD3B
chr11	560734	561134	401	*	4.30335	4.97833	2.99371	0.828004	2.09875e-05	0.00502051	Promoter (<=1kb)	LMNTD2
chr17	63490273	63490673	401	*	4.13624	4.80101	2.86632	0.818334	2.13473e-05	0.0050926	Distal Intergenic	AXIN2
chr19	6018926	6019326	401	*	5.51607	5.99172	4.80167	0.663775	2.14589e-05	0.00510522	Promoter (2-3kb)	PSG6
chr10	97714040	97714440	401	*	4.69507	5.25688	3.76236	0.741152	2.16412e-05	0.00513029	Intron (uc001klg.2/728558, intron 2 of 5)	CC2D2B
chr10	3522146	3522546	401	*	4.15172	4.80055	2.94119	0.81091	2.16821e-05	0.00513029	Intron (uc001igy.1/uc001igy.1, intron 1 of 1)	KLF6
chr4	1767812	1768212	401	*	5.12267	5.63004	4.33316	0.69056	2.18724e-05	0.00516129	Distal Intergenic	FGFR3
chr19	50536729	50537129	401	*	3.6987	2.03253	4.45137	-0.830331	2.21275e-05	0.005191	Intron (uc010eif.2/100996307, intron 1 of 2)	LIPE-AS1
chr14	99118122	99118522	401	*	3.99902	4.63958	2.81807	0.798522	2.22267e-05	0.005191	Distal Intergenic	TMEM179
chr5	95961145	95961545	401	*	6.28005	6.76467	5.54495	0.672018	2.22281e-05	0.005191	Intron (uc003lyg.3/10569, intron 12 of 15)	FAM200C
chr11	62195892	62196292	401	*	3.81302	4.48983	2.49614	0.823006	2.22367e-05	0.005191	Distal Intergenic	SCGB1A1
chr7	2555152	2555552	401	*	5.30521	5.80378	4.53711	0.682036	2.22995e-05	0.00519173	Intron (uc003sna.1/221937, intron 3 of 11)	FOXK1
chr1	53946299	53946699	401	*	4.4196	5.0745	3.18678	0.809213	2.26852e-05	0.00525153	Distal Intergenic	RASAL2-AS1
chr17	74351842	74352242	401	*	5.56841	6.07586	4.77871	0.688769	2.27004e-05	0.00525153	Promoter (1-2kb)	PRPSAP1
chr1	6108235	6108635	401	*	3.97011	4.67852	2.51998	0.830168	2.27684e-05	0.00525153	Promoter (<=1kb)	RCSD1
chr11	30586207	30586607	401	*	4.86043	5.40278	3.98119	0.718119	2.28439e-05	0.00525153	Intron (uc001msq.3/744, intron 2 of 6)	MPPED2
chr8	48921718	48922118	401	*	5.59453	6.06116	4.90049	0.655141	2.28579e-05	0.00525153	Promoter (<=1kb)	UBE2V2
chr10	132463475	132463875	401	*	4.95562	5.48299	4.11577	0.70152	2.3206e-05	0.00531748	Distal Intergenic	MIR378C
chrX	129678211	129678611	401	*	3.84444	4.54352	2.43528	0.824865	2.33631e-05	0.00533942	Distal Intergenic	DENND10P1
chr16	88430249	88430649	401	*	3.36054	4.1271	1.6177	0.807608	2.36127e-05	0.00538233	Intron (uc002cvc.3/7727, intron 2 of 2)	ZNF174
chr7	159020998	159021398	401	*	3.99807	4.67561	2.67826	0.813283	2.37657e-05	0.00540308	Intron (uc003sng.1/55698, intron 2 of 15)	RADIL
chr12	123761838	123762238	401	*	5.88511	6.39874	5.08011	0.691246	2.4183e-05	0.00548361	Distal Intergenic	COPS7A
chr5	2015228	2015628	401	*	5.44834	5.97266	4.61635	0.697409	2.44207e-05	0.00552314	Distal Intergenic	SGCD
chr13	112969030	112969430	401	*	4.03426	4.66587	2.88454	0.78204	2.46742e-05	0.00556602	Distal Intergenic	SPACA7
chr22	20215829	20216229	401	*	4.83908	5.39531	3.92199	0.716131	2.48778e-05	0.00559744	Distal Intergenic	RTN4R
chr16	67179383	67179783	401	*	5.28148	5.78312	4.50595	0.677124	2.50938e-05	0.00563149	Intron (uc002cvv.3/1387, intron 2 of 30)	CREBBP
chr20	62549542	62549942	401	*	4.88268	5.39835	4.07259	0.689387	2.53506e-05	0.00566802	Distal Intergenic	NA
chr13	55577960	55578360	401	*	3.85421	4.54649	2.47402	0.810365	2.54017e-05	0.00566802	Distal Intergenic	MIR5007
chr7	1933925	1934325	401	*	5.24797	5.74446	4.48486	0.676138	2.54519e-05	0.00566802	Distal Intergenic	TNRC18
chr22	42692500	42692900	401	*	5.13982	5.64743	4.34974	0.680624	2.5621e-05	0.00568114	Distal Intergenic	OGFRP1
chr8	143740411	143740811	401	*	6.10006	6.52742	5.49012	0.624877	2.56413e-05	0.00568114	3' UTR	JRK
chr8	144326573	144326973	401	*	6.01997	6.52433	5.23784	0.681335	2.57184e-05	0.00568376	Promoter (2-3kb)	ZFP41
chr6	71288612	71289012	401	*	4.06571	4.72594	2.81304	0.795101	2.58489e-05	0.00569815	Intron (uc003pfq.1/135154, intron 1 of 2)	SDHAF4
chr17	81035159	81035559	401	*	3.65222	4.36976	2.16064	0.81109	2.59992e-05	0.0057168	Promoter (2-3kb)	METRNL
chr12	226398	226798	401	*	4.81922	5.36361	3.93451	0.706141	2.62782e-05	0.0057636	Promoter (<=1kb)	C12orf57
chr13	113759092	113759492	401	*	4.9374	5.49013	4.03002	0.718436	2.64874e-05	0.00578666	Promoter (<=1kb)	F7
chr1	7475100	7475500	401	*	5.46467	5.9428	4.74458	0.657156	2.65163e-05	0.00578666	Intron (uc001gea.1/10223, intron 1 of 6)	GPA33
chr10	42755068	42755468	401	*	5.05112	5.5635	4.24923	0.680678	2.66462e-05	0.00580048	Distal Intergenic	LOC441666
chr1	34177156	34177556	401	*	4.36144	4.96772	3.29551	0.757319	2.67339e-05	0.00580507	Intron (uc001gdx.2/387597, intron 3 of 9)	ILDR2
chr1	2315123	2315523	401	*	6.90763	7.36044	6.24403	0.641063	2.69674e-05	0.0058412	Exon (uc001fvv.4/1314, exon 10 of 33)	SUMO1P3
chr5	74640313	74640713	401	*	4.85199	5.41049	3.92858	0.715828	2.75583e-05	0.00595437	Distal Intergenic	GM2A
chr17	62690086	62690486	401	*	4.69155	5.25681	3.74912	0.722847	2.77627e-05	0.00598368	Distal Intergenic	SMURF2
chr14	104157554	104157954	401	*	4.54014	5.11546	3.56869	0.728745	2.78836e-05	0.0059949	Distal Intergenic	C14orf180
chr7	20784839	20785239	401	*	5.11081	5.66686	4.19421	0.717013	2.81409e-05	0.00603533	Distal Intergenic	EIF2AK1
chr4	1365745	1366145	401	*	5.30781	5.82726	4.48819	0.684321	2.86385e-05	0.00612695	Intron (uc003gde.4/57654, intron 8 of 13)	UVSSA
chr11	106552775	106553175	401	*	3.95559	4.63445	2.63048	0.791305	2.8758e-05	0.00613743	3' UTR	GUCY1A2
chr14	67533324	67533724	401	*	4.10294	4.75683	2.87385	0.778509	2.89805e-05	0.0061522	Distal Intergenic	C14orf180
chr10	1739791	1740191	401	*	4.20608	4.84648	3.0257	0.770218	2.90054e-05	0.0061522	Intron (uc009xhq.3/105, intron 1 of 9)	ADARB2
chr15	82476801	82477201	401	*	4.47195	5.07885	3.40406	0.747872	2.90391e-05	0.0061522	Intron (uc002bgt.1/79631, intron 15 of 19)	EFL1
chr7	73428427	73428827	401	*	4.74326	5.28989	3.8525	0.702687	2.91845e-05	0.00616799	Intron (uc011jwn.1/84132, intron 4 of 11)	USP42
chr4	10461264	10461664	401	*	6.23722	6.71443	5.51925	0.655079	2.92655e-05	0.00617013	Promoter (2-3kb)	ZNF518B
chr8	143576305	143576705	401	*	3.76613	4.47791	2.30091	0.793168	2.94284e-05	0.00617693	Intron (uc003ywm.3/575, intron 16 of 29)	ADGRB1
chr4	8283794	8284194	401	*	4.96092	5.48293	4.13481	0.681928	2.95986e-05	0.00617693	Exon (uc003gkz.3/94031, exon 2 of 7)	HTRA3
chr17	46253765	46254165	401	*	4.92558	5.44628	4.10278	0.68372	2.96517e-05	0.00617693	Intron (uc002ini.1/8631, intron 9 of 12)	MIR1203
chr20	63495177	63495577	401	*	5.41634	5.90802	4.66467	0.661392	2.96987e-05	0.00617693	Distal Intergenic	NA
chr20	62401198	62401598	401	*	5.98393	6.4	5.39689	0.612543	2.97142e-05	0.00617693	Distal Intergenic	NA
chr3	133894661	133895061	401	*	4.04771	4.6832	2.88454	0.76615	2.97582e-05	0.00617693	Exon (uc003eqc.1/6259, exon 13 of 16)	RYK
chr5	1380312	1380712	401	*	6.66185	7.10995	6.00838	0.634723	2.98049e-05	0.00617693	Intron (uc011dcp.2/309, intron 22 of 24)	TNIP1
chr19	13430987	13431387	401	*	4.23203	2.98785	4.88999	-0.779805	2.98652e-05	0.00617693	Intron (uc002ori.1/1087, intron 4 of 4)	CEACAM7
chr4	682929	683329	401	*	5.10928	5.61575	4.322	0.67042	3.00222e-05	0.00619467	Promoter (<=1kb)	SLC49A3
chr6	111873196	111873596	401	*	4.42307	5.03563	3.33697	0.747685	3.01119e-05	0.00619849	Intron (uc021zdu.1/643749, intron 1 of 3)	TRAF3IP2
chr8	46956972	46957372	401	*	5.21697	4.43874	5.71973	-0.6694	3.06242e-05	0.00628909	Distal Intergenic	LINC00293
chr2	201118424	201118824	401	*	4.5589	5.11022	3.65534	0.635504	8.63087e-05	0.0117847	Distal Intergenic	SPATS2L
chr1	24112526	24112926	401	*	5.65309	6.11738	4.96429	0.643607	3.09671e-05	0.00632965	Distal Intergenic	ACKR1
chr21	39086494	39086894	401	*	5.14857	5.66108	4.34636	0.674185	3.10671e-05	0.00633522	Exon (uc011aej.2/3763, exon 3 of 4)	KCNJ6
chr1	211830645	211831045	401	*	5.9616	6.45111	5.21506	0.660709	3.11674e-05	0.00634081	Distal Intergenic	ACKR1
chr7	2354271	2354671	401	*	4.32145	3.14137	4.96176	-0.763635	3.14636e-05	0.00638615	Promoter (2-3kb)	DAGLB
chr8	139630845	139631245	401	*	4.90652	4.00606	5.45671	-0.701184	3.16365e-05	0.00640631	Intron (uc011ljo.2/169044, intron 35 of 46)	FAM135B
chr7	154892527	154892927	401	*	4.82405	5.40391	3.83925	0.720478	3.18451e-05	0.00643359	Exon (uc010kuh.3/340273, exon 26 of 28)	ABCB5
chr13	27620085	27620485	401	*	4.25856	4.86553	3.19044	0.744048	3.21567e-05	0.00646593	Distal Intergenic	USP12
chr9	114271756	114272156	401	*	5.53593	5.99478	4.85916	0.637901	3.21582e-05	0.00646593	Distal Intergenic	ZNF483
chr9	136132642	136133042	401	*	4.5484	5.16541	3.44776	0.748606	3.22279e-05	0.00646593	5' UTR	ABO
chr3	13836808	13837208	401	*	4.52471	5.10388	3.54194	0.717953	3.25328e-05	0.0065121	Distal Intergenic	WNT7A
chr16	50368791	50369191	401	*	4.6731	5.26245	3.65985	0.729568	3.28523e-05	0.00656096	Intron (uc010uxg.2/7023, intron 1 of 6)	TFAP4
chr2	199851160	199851560	401	*	5.26494	5.68076	4.6784	0.479906	0.0010868	0.0490831	Distal Intergenic	SATB2
chr11	397161	397561	401	*	5.62155	6.11227	4.87217	0.658448	3.31515e-05	0.00658436	Promoter (2-3kb)	PKP3
chr16	58197975	58198375	401	*	4.37117	5.02174	3.15427	0.760187	3.31963e-05	0.00658436	3' UTR	PAM16
chr10	789142	789542	401	*	6.51464	6.94348	5.90167	0.617892	3.34138e-05	0.00661243	Distal Intergenic	DIP2C
chr2	196592638	196593038	401	*	5.01664	5.59158	4.0463	0.853597	5.38408e-06	0.00204722	Exon (uc002utg.4/57181, exon 9 of 10)	DNAH7
chr20	62516243	62516643	401	*	4.42463	5.01565	3.40628	0.724001	3.38989e-05	0.00667809	Distal Intergenic	PCMTD2
chr9	136110489	136110889	401	*	5.16834	5.67012	4.39249	0.661669	3.5242e-05	0.006927	Distal Intergenic	OBP2B
chr22	17748596	17748996	401	*	5.31433	5.79948	4.57802	0.649732	3.54321e-05	0.00694867	Promoter (<=1kb)	CECR3
chr19	5052459	5052859	401	*	5.24396	5.75036	4.45685	0.660374	3.56e-05	0.00696592	Intron (uc002orb.4/100505495, intron 2 of 3)	PCAT19
chr11	64251188	64251588	401	*	6.45862	6.89534	5.82931	0.620871	3.59598e-05	0.00702055	Distal Intergenic	LINC02724
chr6	37170419	37170819	401	*	4.18314	4.79094	3.11235	0.732863	3.62828e-05	0.00705746	Distal Intergenic	PIM1
chr10	87203420	87203820	401	*	5.28352	5.78573	4.50664	0.661686	3.63691e-05	0.00705746	Distal Intergenic	GRID1-AS1
chr22	20258579	20258979	401	*	5.63976	6.09907	4.96196	0.632165	3.6392e-05	0.00705746	Promoter (2-3kb)	RTN4R
chr3	126084173	126084573	401	*	4.42051	4.99591	3.44884	0.713385	3.67963e-05	0.00709603	Distal Intergenic	KLF15
chr7	87059655	87060055	401	*	5.65235	6.14195	4.90561	0.652595	3.68091e-05	0.00709603	Intron (uc003sxf.3/26031, intron 1 of 22)	OSBPL3
chr10	127196625	127197025	401	*	5.2765	5.80669	4.42936	0.680403	3.68418e-05	0.00709603	Distal Intergenic	TEX36-AS1
chr10	124461820	124462220	401	*	4.55143	5.14523	3.5246	0.724189	3.69752e-05	0.00709603	Promoter (2-3kb)	C10orf120
chr10	42951601	42952001	401	*	4.62256	5.17483	3.71644	0.694855	3.69984e-05	0.00709603	Intron (uc001izx.3/uc001izx.3, intron 2 of 8)	LINC00839
chr20	46174529	46174929	401	*	5.94525	6.39734	5.28319	0.627429	3.74208e-05	0.00714789	Downstream (<=300bp)	PCMTD2
chr22	31345739	31346139	401	*	6.20873	6.68094	5.50213	0.641319	3.74448e-05	0.00714789	Exon (uc003aje.1/22880, exon 6 of 27)	MORC2
chr1	48870621	48871021	401	*	4.48815	3.42142	5.09468	-0.727646	3.7515e-05	0.00714789	Distal Intergenic	LINC01704
chr17	7686279	7686679	401	*	4.34956	3.21039	4.97808	-0.73863	3.78324e-05	0.00719258	Intron (uc002giu.1/146754, intron 38 of 84)	DNAH2
chr16	87815563	87815963	401	*	5.45717	5.94666	4.71067	0.649244	3.79148e-05	0.00719258	Intron (uc002cyd.1/5493, intron 21 of 21)	UBN1
chr1	2538732	2539132	401	*	4.48061	5.06507	3.48214	0.710726	3.82515e-05	0.00724068	Promoter (<=1kb)	PEAR1
chr7	73627035	73627435	401	*	5.02451	5.53359	4.23081	0.660438	3.87121e-05	0.00730088	Distal Intergenic	ZNRF2
chr15	89399243	89399643	401	*	6.5902	6.99547	6.02458	0.596306	3.87373e-05	0.00730088	Exon (uc002bna.2/176, exon 13 of 18)	HAPLN3
chr19	41999274	41999674	401	*	4.40211	4.98853	3.39772	0.712786	3.93373e-05	0.00739796	Promoter (2-3kb)	CYP2S1
chr1	32335074	32335474	401	*	6.17289	6.58751	5.58876	0.60389	3.97999e-05	0.00746882	Intron (uc001ffo.3/3782, intron 1 of 7)	KCNN3
chr9	4740992	4741392	401	*	4.13749	4.77535	2.96604	0.740123	4.06407e-05	0.00761021	Promoter (<=1kb)	AK3
chr19	18776310	18776710	401	*	4.91853	5.44464	4.08192	0.671786	4.0745e-05	0.00761338	Distal Intergenic	CYP2F1
chr5	150167931	150168331	401	*	5.67114	6.1229	5.00979	0.624986	4.08581e-05	0.00761816	Intron (uc010jhl.3/10318, intron 3 of 15)	TNIP1
chr5	176610083	176610483	401	*	5.44451	5.90922	4.75474	0.630608	4.12672e-05	0.00764874	Intron (uc010jhl.3/10318, intron 3 of 15)	TNIP1
chr12	125198706	125199106	401	*	3.89791	4.53676	2.723	0.736178	4.12752e-05	0.00764874	Intron (uc001raf.1/79370, intron 6 of 6)	LRP6
chr6	32096789	32097189	401	*	5.24831	5.75575	4.45863	0.659919	4.12857e-05	0.00764874	Promoter (<=1kb)	ATF6B
chr16	3879717	3880117	401	*	4.42184	5.00921	3.4146	0.706817	4.14905e-05	0.00767036	Promoter (2-3kb)	SEC14L5
chr13	19587624	19588024	401	*	5.16462	4.34084	5.68572	-0.665405	4.17551e-05	0.00770294	Distal Intergenic	LINC00442
chr14	104592371	104592771	401	*	3.70313	4.39948	2.30569	0.744387	4.21919e-05	0.00776705	Distal Intergenic	C14orf180
chr6	36805889	36806289	401	*	4.1345	4.73307	3.09291	0.710895	4.24278e-05	0.00779401	Promoter (<=1kb)	CPNE5
chr6	170221944	170222344	401	*	4.12981	4.75772	2.99273	0.725916	4.26408e-05	0.00781665	Distal Intergenic	LINC00242
chr4	3466259	3466659	401	*	5.3418	5.81036	4.64343	0.633904	4.2957e-05	0.00785806	Promoter (1-2kb)	DOK7
chr16	28508041	28508441	401	*	5.98694	6.39551	5.41483	0.596304	4.33287e-05	0.00789986	Distal Intergenic	EEF2KMT
chr20	64038932	64039332	401	*	6.48513	6.90573	5.88899	0.604416	4.3367e-05	0.00789986	Exon (uc002yih.3/4661, exon 11 of 16)	MYT1
chr7	1811675	1812075	401	*	3.98156	4.64248	2.72629	0.733148	4.41896e-05	0.00802231	Distal Intergenic	NT5C3A
chr2	190407961	190408361	401	*	3.54748	4.24653	2.13847	0.64159	9.2861e-05	0.0121656	Distal Intergenic	SLC40A1
chr8	47010893	47011293	401	*	4.08057	2.76519	4.757	-0.735474	4.46578e-05	0.00808427	Distal Intergenic	LINC00293
chr20	62515624	62516024	401	*	3.48239	4.20406	1.97157	0.730882	4.48396e-05	0.00810034	Promoter (1-2kb)	RGS19
chr19	47230422	47230822	401	*	6.5582	7.05124	5.80331	0.64546	4.49422e-05	0.00810207	Promoter (2-3kb)	CYP2A6
chr19	45498462	45498862	401	*	4.65846	5.2185	3.73072	0.685408	4.52121e-05	0.00813388	Distal Intergenic	AKT2
chr15	77419424	77419824	401	*	5.18276	5.67586	4.42772	0.644039	4.56043e-05	0.00818049	Intron (uc021sqy.1/79834, intron 7 of 7)	PEAK1
chr10	72044334	72044734	401	*	4.64204	5.19199	3.74224	0.675601	4.56591e-05	0.00818049	Promoter (<=1kb)	NPFFR1
chr2	190344141	190344541	401	*	5.33257	5.8	4.63673	0.577345	0.000154536	0.0163204	Distal Intergenic	WDR75
chr19	32224592	32224992	401	*	6.33731	6.81879	5.60952	0.638137	4.61406e-05	0.00822929	Distal Intergenic	ZNF780A
chr5	21485599	21485999	401	*	6.21198	6.65718	5.56475	0.615243	4.6215e-05	0.00822929	Distal Intergenic	GPX3
chr2	181891417	181891817	401	*	3.85693	4.47288	2.75976	0.56429	0.000249168	0.021871	Intron (uc002unq.1/10477, intron 4 of 6)	UBE2E3
chr17	2724687	2725087	401	*	4.56596	5.13896	3.60128	0.691772	4.73593e-05	0.00839871	Intron (uc010ckd.3/23108, intron 2 of 24)	RAP1GAP2
chr16	2983631	2984031	401	*	6.26244	6.72	5.58847	0.622693	4.76987e-05	0.0084417	Intron (uc002cyq.1/uc002cyq.1, intron 1 of 2)	EEF2KMT
chr15	100849478	100849878	401	*	4.04073	4.67936	2.86658	0.720747	4.83221e-05	0.00852609	Intron (uc002bvv.1/170691, intron 3 of 21)	ADAMTS17
chr1	100539145	100539545	401	*	4.86262	5.374	4.06322	0.652498	4.8378e-05	0.00852609	Exon (uc001ezt.2/388697, exon 3 of 3)	HRNR
chr17	81559024	81559424	401	*	5.05331	5.5487	4.2928	0.641926	4.84693e-05	0.00852609	Distal Intergenic	RPL23AP87
chr8	22695025	22695425	401	*	5.0236	5.5495	4.18754	0.661626	4.88294e-05	0.00854874	Intron (uc003xcn.1/157310, intron 3 of 6)	PEBP4
chr14	66507990	66508390	401	*	3.97295	4.6079	2.81165	0.714317	4.8893e-05	0.00854874	Distal Intergenic	KIF26A
chr14	100902202	100902602	401	*	5.80208	6.22472	5.20178	0.600078	4.89249e-05	0.00854874	Distal Intergenic	KIF26A
chr22	46390653	46391053	401	*	4.63705	5.18328	3.74737	0.668794	4.89908e-05	0.00854874	Distal Intergenic	LOC730668
chr16	55656056	55656456	401	*	4.78072	5.30494	3.94896	0.658186	4.93804e-05	0.0085995	Promoter (1-2kb)	METTL22
chr22	20751133	20751533	401	*	4.97432	5.4733	4.20524	0.643272	4.96119e-05	0.00862257	Promoter (2-3kb)	ZNF74
chr6	13486939	13487339	401	*	4.14754	4.76755	3.03698	0.710599	4.99527e-05	0.00864978	Promoter (<=1kb)	GFOD1
chr7	150974831	150975231	401	*	5.22996	5.71998	4.48222	0.639111	4.99671e-05	0.00864978	Distal Intergenic	YKT6
chr12	132525036	132525436	401	*	4.74658	5.28231	3.88493	0.666382	5.01332e-05	0.00866131	Distal Intergenic	PLEKHA5
chr17	76121386	76121786	401	*	6.60444	7.05004	5.95633	0.614457	5.02544e-05	0.00866506	Promoter (<=1kb)	TMC6
chr5	176646978	176647378	401	*	4.75701	5.32217	3.81485	0.679344	5.13871e-05	0.00884285	Promoter (2-3kb)	ZNF300
chr17	40362553	40362953	401	*	6.49348	6.88045	5.96306	0.579458	5.17684e-05	0.00888221	Intron (uc002hzh.3/6777, intron 13 of 18)	GHDC
chr10	101011597	101011997	401	*	5.85565	6.28942	5.23248	0.607096	5.18952e-05	0.00888221	Distal Intergenic	HPSE2
chr20	10240617	10241017	401	*	4.71337	5.24378	3.86564	0.659854	5.19219e-05	0.00888221	Promoter (<=1kb)	C20orf204
chr19	50547481	50547881	401	*	3.60586	2.04938	4.33706	-0.708315	5.2118e-05	0.00888251	Intron (uc002omw.4/284323, intron 6 of 8)	ZNF780A
chr7	94907416	94907816	401	*	5.25793	5.75036	4.50448	0.636641	5.21969e-05	0.00888251	Distal Intergenic	SEPTIN7P2
chr7	140689790	140690190	401	*	4.76667	5.31716	3.86538	0.667402	5.22297e-05	0.00888251	Promoter (1-2kb)	EGFR-AS1
chr7	33109358	33109758	401	*	6.45631	6.9211	5.76637	0.623173	5.23696e-05	0.00888895	Intron (uc003tra.2/349075, intron 1 of 6)	ZNF713
chr12	6828532	6828932	401	*	4.37359	4.98609	3.28767	0.701204	5.2637e-05	0.00891068	Intron (uc001rhg.3/3709, intron 13 of 56)	ITPR2
chr20	34709801	34710201	401	*	5.91753	6.37504	5.24368	0.619351	5.27023e-05	0.00891068	Promoter (<=1kb)	UCKL1-AS1
chr1	38152698	38153098	401	*	3.91393	4.56248	2.70443	0.711119	5.29111e-05	0.00892864	Exon (uc001ezt.2/388697, exon 3 of 3)	HRNR
chr19	10294278	10294678	401	*	5.80591	6.24635	5.16876	0.607137	5.38411e-05	0.0090464	Distal Intergenic	ZNF546
chr3	33439989	33440389	401	*	4.3677	5.19716	2.20266	0.606071	5.38454e-05	0.0090464	Intron (uc011axq.1/25827, intron 15 of 15)	UBP1
chr17	1561768	1562168	401	*	4.58486	5.14899	3.64563	0.675859	5.39675e-05	0.0090464	Exon (uc002fte.3/10594, exon 33 of 43)	RILP
chr17	81098279	81098679	401	*	4.52233	5.06936	3.63048	0.664466	5.40245e-05	0.0090464	Distal Intergenic	METRNL
chr9	95336296	95336696	401	*	5.43367	5.91828	4.69861	0.629291	5.4199e-05	0.00905821	Intron (uc004arz.3/401541, intron 5 of 7)	CENPP
chr15	64046390	64046790	401	*	6.2996	6.73855	5.66559	0.607928	5.43448e-05	0.00906518	Exon (uc002amp.3/8925, exon 7 of 78)	HERC1
chr20	60050157	60050557	401	*	3.51463	1.68992	4.29511	-0.668428	5.45741e-05	0.00908602	Promoter (<=1kb)	MIR941-1
chr7	150965967	150966367	401	*	5.31351	5.78563	4.60711	0.622987	5.50854e-05	0.00913682	Promoter (<=1kb)	RABGEF1
chr1	18955643	18956043	401	*	4.42801	5.02674	3.38592	0.690162	5.52353e-05	0.00913682	Distal Intergenic	HRNR
chr3	60096412	60096812	401	*	3.70326	4.37066	2.42324	0.710255	5.52457e-05	0.00913682	Intron (uc003dkx.4/2272, intron 5 of 9)	CFAP20DC
chr7	129779188	129779588	401	*	4.5255	5.08955	3.58647	0.675131	5.53944e-05	0.00913682	Distal Intergenic	TMEM248
chr16	67278973	67279373	401	*	6.47806	6.95323	5.76475	0.626195	5.54039e-05	0.00913682	Intron (uc002daq.1/116028, intron 1 of 4)	PRM1
chr10	86348820	86349220	401	*	5.68129	6.12505	5.03711	0.609318	5.56748e-05	0.00915151	Distal Intergenic	CCSER2
chr20	3751374	3751774	401	*	5.36579	5.87742	4.56578	0.645428	5.58572e-05	0.00915151	Intron (uc002ygy.3/7165, intron 5 of 8)	DNAJC5
chr14	101575597	101575997	401	*	4.11284	4.71289	3.06663	0.691385	5.5904e-05	0.00915151	Distal Intergenic	KIF26A
chr1	85576922	85577322	401	*	5.89496	6.36646	5.18996	0.62547	5.59684e-05	0.00915151	Promoter (2-3kb)	MCL1
chr22	19753453	19753853	401	*	5.24592	5.7618	4.43529	0.644891	5.60185e-05	0.00915151	Exon (uc002zqa.1/6899, exon 8 of 9)	TBX1
chr2	180980527	180980927	401	*	5.2044	5.79862	4.17627	0.991446	1.46033e-06	0.00083656	Distal Intergenic	CWC22
chr5	9513835	9514235	401	*	4.77619	5.30541	3.93155	0.651939	5.62412e-05	0.00915354	Intron (uc003lsw.3/85027, intron 1 of 1)	SMIM3
chr1	6455461	6455861	401	*	4.98223	5.50194	4.16196	0.648104	5.65554e-05	0.00917125	Distal Intergenic	H3C13
chr17	19867163	19867563	401	*	4.95832	5.47348	4.14949	0.647653	5.65606e-05	0.00917125	Intron (uc002gwo.4/11216, intron 2 of 14)	AKAP10
chr1	204600956	204601356	401	*	4.14629	4.74693	3.0982	0.686963	5.67849e-05	0.00917547	Distal Intergenic	FAM72D
chr3	124032957	124033357	401	*	5.41593	5.94146	4.5808	0.652634	5.67974e-05	0.00917547	Intron (uc010hrv.1/8997, intron 6 of 33)	KALRN
chr15	73986683	73987083	401	*	3.88718	4.52731	2.70774	0.702032	5.71908e-05	0.00922191	Intron (uc010bjd.1/80381, intron 1 of 7)	CD276
chr14	104723539	104723939	401	*	7.08331	7.50731	6.48026	0.596752	5.78682e-05	0.00929962	Distal Intergenic	KIF26A
chr15	55993559	55993959	401	*	4.58838	5.15281	3.6483	0.669725	5.79974e-05	0.00929962	Intron (uc002adg.3/283659, intron 2 of 19)	PRTG
chr17	45971680	45972080	401	*	6.68829	7.10109	6.1078	0.590363	5.80646e-05	0.00929962	Promoter (1-2kb)	SP2
chr7	140016832	140017232	401	*	3.49163	4.19403	2.06803	0.702108	5.81967e-05	0.00929962	Intron (uc003twa.4/83698, intron 2 of 5)	CALN1
chr20	63000082	63000482	401	*	3.51046	4.21714	2.06803	0.70167	5.82084e-05	0.00929962	Intron (uc002ygy.3/7165, intron 5 of 8)	DNAJC5
chr2	178194360	178194760	401	*	4.32547	4.89037	3.38403	0.555881	0.000289111	0.0237267	Intron (uc002uli.5/4780, intron 3 of 7)	LOC100130691
chr4	165112863	165113263	401	*	5.36468	5.83531	4.66165	0.619954	5.84203e-05	0.00929962	Intron (uc003iqs.2/55016, intron 1 of 7)	ANP32C
chr10	100569682	100570082	401	*	6.14336	6.5438	5.58716	0.583339	5.88578e-05	0.00935215	Intron (uc001kpn.2/60495, intron 3 of 11)	HPS1
chr21	43269389	43269789	401	*	5.71698	6.18768	5.01382	0.617936	5.98639e-05	0.00949469	Intron (uc002yzo.3/63977, intron 5 of 23)	PRDM15
chr4	112145671	112146071	401	*	3.71129	4.3749	2.44578	0.699684	6.05817e-05	0.00959107	Distal Intergenic	PITX2
chr19	17834558	17834958	401	*	4.46318	5.02918	3.51862	0.665771	6.08106e-05	0.00960985	Promoter (2-3kb)	LGALS14
chr1	202183594	202183994	401	*	4.97076	5.46861	4.20439	0.630663	6.114e-05	0.00964439	Intron (uc001ejq.3/100130000, intron 4 of 6)	NA
chr2	177198120	177198520	401	*	5.59321	6.04037	4.94176	0.627196	3.30352e-05	0.0065824	Intron (uc002ukw.3/10651, intron 10 of 10)	MTX2
chr9	76394173	76394573	401	*	5.5675	6.04933	4.83889	0.624678	6.16881e-05	0.00969572	Distal Intergenic	ANXA1
chr3	190513724	190514124	401	*	5.5533	6.01235	4.87605	0.615092	6.22251e-05	0.00973296	Distal Intergenic	GMNC
chr16	70470888	70471288	401	*	6.02611	6.43499	5.45339	0.585784	6.23766e-05	0.00973296	Intron (uc002daq.1/116028, intron 2 of 4)	PRM1
chr22	18024442	18024842	401	*	5.10873	5.61357	4.32543	0.635731	6.24157e-05	0.00973296	Promoter (2-3kb)	CECR2
chr14	105169099	105169499	401	*	6.47429	6.92904	5.80645	0.610156	6.26449e-05	0.00973296	Distal Intergenic	MIR203B
chr1	110130285	110130685	401	*	5.4798	5.95373	4.7693	0.620338	6.26865e-05	0.00973296	Intron (uc009whw.2/100130000, intron 1 of 1)	NA
chr22	39462296	39462696	401	*	5.13386	5.62783	4.37678	0.62839	6.26981e-05	0.00973296	Intron (uc021wpr.1/60489, intron 1 of 7)	APOBEC3G
chr22	30387328	30387728	401	*	6.18702	6.60957	5.58692	0.59402	6.27731e-05	0.00973296	Exon (uc003agu.4/8897, exon 7 of 20)	HORMAD2
chr4	3465416	3465816	401	*	4.12809	4.74226	3.03676	0.683084	6.28605e-05	0.00973296	Promoter (<=1kb)	DOK7
chr16	83954088	83954488	401	*	5.25199	5.72316	4.54774	0.617118	6.2931e-05	0.00973296	Intron (uc002dbg.1/51061, intron 5 of 11)	SNN
chr12	3202101	3202501	401	*	5.58021	6.0145	4.95595	0.599102	6.35866e-05	0.00981691	Intron (uc001rjq.2/100506660, intron 1 of 2)	DDX11
chr17	17511051	17511451	401	*	4.23739	4.84889	3.1547	0.681971	6.41056e-05	0.00987953	Distal Intergenic	PEMT
chr3	76724114	76724514	401	*	4.50033	5.0554	3.58647	0.65851	6.46715e-05	0.00994652	Intron (uc021xat.1/6092, intron 1 of 25)	ROBO2
chr11	130199012	130199412	401	*	4.27677	4.86854	3.25614	0.670359	6.47688e-05	0.00994652	Intron (uc001qgd.2/uc001qgd.2, intron 3 of 5)	ZBTB44
chr1	11663985	11664385	401	*	5.76538	6.19959	5.14127	0.598901	6.58104e-05	0.0100887	Intron (uc001ega.2/55356, intron 5 of 5)	SLC22A15
chr3	184229423	184229823	401	*	4.44586	5.01919	3.48019	0.666427	6.59396e-05	0.0100907	Distal Intergenic	EPHB3
chr14	105335662	105336062	401	*	3.35565	4.07428	1.85902	0.679167	6.63561e-05	0.0101367	Distal Intergenic	ATP5MJ
chr17	17706370	17706770	401	*	5.0488	5.55428	4.26393	0.632353	6.68238e-05	0.0101745	Intron (uc002grm.3/10743, intron 3 of 5)	MIR33B
chr16	87420625	87421025	401	*	5.41407	5.86311	4.7586	0.604196	6.68373e-05	0.0101745	Intron (uc002dby.5/92017, intron 10 of 20)	SNX29
chr1	16042045	16042445	401	*	5.6681	6.12114	5.00399	0.605085	6.73314e-05	0.0102318	Intron (uc001edh.3/260425, intron 1 of 21)	MAGI3
chr6	41734908	41735308	401	*	4.8095	5.36064	3.90646	0.65421	6.75955e-05	0.0102362	Distal Intergenic	FRS3
chr1	23483888	23484288	401	*	4.61387	5.18226	3.66249	0.661774	6.76554e-05	0.0102362	Intron (uc001dxz.3/2773, intron 7 of 8)	MIR197
chr9	124311883	124312283	401	*	5.47471	5.9435	4.77585	0.613206	6.77942e-05	0.0102362	Distal Intergenic	DAB2IP
chr6	37538100	37538500	401	*	5.64811	6.10043	4.98555	0.606662	6.78306e-05	0.0102362	Distal Intergenic	MIR4462
chr16	88455246	88455646	401	*	4.38058	4.98222	3.32934	0.674426	6.84743e-05	0.0103154	Intron (uc002dby.5/92017, intron 13 of 20)	SNX29
chr13	113003015	113003415	401	*	3.5547	4.23906	2.20738	0.685247	6.87834e-05	0.0103441	Distal Intergenic	SPACA7
chr13	40666223	40666623	401	*	3.57381	4.24932	2.26208	0.684874	6.90513e-05	0.0103665	Distal Intergenic	LINC00332
chr16	12259153	12259553	401	*	3.28339	4.02779	1.66065	0.666198	6.98912e-05	0.0104745	Distal Intergenic	ERCC4
chr17	38568289	38568689	401	*	4.97375	5.47779	4.19239	0.628882	7.05407e-05	0.0105537	Promoter (<=1kb)	TOP2A
chr17	79789797	79790197	401	*	6.52479	6.95999	5.89864	0.595962	7.09191e-05	0.0105921	Promoter (<=1kb)	MCRIP1
chr17	27349055	27349455	401	*	5.45084	5.91037	4.77254	0.608594	7.15562e-05	0.0106492	Distal Intergenic	SEZ6
chr15	81651925	81652325	401	*	3.72597	4.39771	2.42909	0.680974	7.15687e-05	0.0106492	Intron (uc010blr.1/342125, intron 4 of 21)	TMC3
chr21	39373621	39374021	401	*	3.56606	4.24075	2.25757	0.68049	7.17573e-05	0.0106492	Distal Intergenic	KCNJ6
chr14	94748769	94749169	401	*	5.93586	6.34858	5.35552	0.584342	7.17904e-05	0.0106492	Intron (uc001yof.1/23368, intron 1 of 16)	PPP1R13B
chr7	55964234	55964634	401	*	5.01619	5.53509	4.19797	0.6356	7.22347e-05	0.0106969	Promoter (<=1kb)	MIR4650-1
chr9	135975617	135976017	401	*	4.29131	4.87219	3.30349	0.660389	7.23858e-05	0.0107011	Promoter (1-2kb)	RALGDS
chr17	11997082	11997482	401	*	3.6027	4.30702	2.17072	0.674353	7.28555e-05	0.0107522	Intron (uc002gnj.3/6416, intron 3 of 10)	MIR744
chr3	13241681	13242081	401	*	4.68789	5.21321	3.85332	0.636087	7.30848e-05	0.0107678	Distal Intergenic	IQSEC1
chr17	42536354	42536754	401	*	3.84545	4.50635	2.59022	0.678206	7.33851e-05	0.0107938	Intron (uc002igv.2/23131, intron 1 of 6)	GPATCH8
chr12	31959567	31959967	401	*	3.79403	4.46095	2.51586	0.677193	7.40303e-05	0.0108703	Distal Intergenic	H3-5
chr9	134187282	134187682	401	*	4.24997	4.87046	3.13782	0.669584	7.45282e-05	0.010925	Distal Intergenic	PLPP7
chr19	33398339	33398739	401	*	4.84857	5.36168	4.04488	0.627212	7.52669e-05	0.0110094	Distal Intergenic	ZFP36
chr9	98283881	98284281	401	*	3.71646	4.39747	2.38273	0.674855	7.53565e-05	0.0110094	Distal Intergenic	PTCH1
chr10	31319349	31319749	401	*	3.9487	4.57372	2.8214	0.67204	7.55875e-05	0.0110246	Promoter (1-2kb)	ZNF438
chr1	1059236	1059636	401	*	6.1637	6.63471	5.45983	0.611173	7.63624e-05	0.011112	Distal Intergenic	PSMA5
chr17	43028489	43028889	401	*	3.6975	4.38182	2.35031	0.672235	7.64418e-05	0.011112	Distal Intergenic	KIF18B
chr11	1837217	1837617	401	*	5.01408	5.50118	4.27321	0.617639	7.66725e-05	0.0111135	Distal Intergenic	SYT8
chr20	62026080	62026480	401	*	3.58474	4.26882	2.23853	0.671735	7.69878e-05	0.0111135	Intron (uc002ygy.3/7165, intron 3 of 8)	TPD52L2
chr12	48818950	48819350	401	*	5.69072	6.10644	5.10438	0.584002	7.71631e-05	0.0111135	Intron (uc001rku.3/636, intron 2 of 9)	BICD1
chr15	39767900	39768300	401	*	4.50153	5.04421	3.62139	0.642097	7.71866e-05	0.0111135	Distal Intergenic	THBS1
chr16	1152666	1153066	401	*	5.44259	6.10342	4.18764	0.672539	7.72768e-05	0.0111135	Distal Intergenic	TMC7
chr12	1799392	1799792	401	*	4.32641	4.90895	3.33364	0.655467	7.73954e-05	0.0111135	Distal Intergenic	GXYLT1
chr3	184338408	184338808	401	*	4.25873	4.85037	3.23853	0.658678	7.74651e-05	0.0111135	Distal Intergenic	EPHB3
chr2	176079828	176080228	401	*	7.09039	7.54968	6.41263	0.721762	2.6248e-06	0.00129859	Distal Intergenic	ATP5MC3
chr20	62709034	62709434	401	*	4.98058	5.48846	4.1898	0.6264	7.76877e-05	0.0111136	Distal Intergenic	ABHD16B
chr14	104370235	104370635	401	*	5.52134	5.96457	4.87827	0.597326	7.77292e-05	0.0111136	Intron (uc001yof.1/23368, intron 1 of 16)	PPP1R13B
chr22	17009651	17010051	401	*	4.67425	3.77263	5.22488	-0.641476	7.87941e-05	0.0112474	Distal Intergenic	CCT8L2
chr20	58359469	58359869	401	*	4.15323	4.78717	2.99544	0.667434	7.91476e-05	0.011258	Intron (uc002ygw.3/uc002ygw.3, intron 1 of 2)	ZBTB46
chr9	136336399	136336799	401	*	3.89881	4.52337	2.77305	0.665938	7.91866e-05	0.011258	3' UTR	SLC2A6
chr15	82047086	82047486	401	*	5.84993	6.3474	5.08446	0.620854	7.92704e-05	0.011258	Distal Intergenic	MEX3B
chr4	6343824	6344224	401	*	4.52297	5.09369	3.56487	0.64926	7.93854e-05	0.011258	Intron (uc003gja.3/5522, intron 6 of 8)	PPP2R2C
chr18	77054921	77055321	401	*	4.84076	5.4029	3.90713	0.644321	8.01388e-05	0.0113304	Intron (uc002lmv.1/374868, intron 10 of 12)	ATP9B
chr3	49656805	49657205	401	*	4.51776	5.07278	3.60404	0.643863	8.0156e-05	0.0113304	Intron (uc003cxe.4/8927, intron 1 of 11)	APEH
chr11	12377828	12378228	401	*	4.13637	4.78379	2.93089	0.667976	8.04275e-05	0.0113503	Intron (uc001mkg.1/84953, intron 8 of 8)	PARVA
chr17	40062585	40062985	401	*	4.41631	5.01194	3.38385	0.656312	8.1372e-05	0.011465	Exon (uc002hyg.3/47, exon 8 of 29)	ACLY
chr12	121668713	121669113	401	*	5.28542	5.74872	4.59878	0.601483	8.22623e-05	0.011545	Intron (uc001rms.4/283464, intron 7 of 7)	GXYLT1
chr8	143574716	143575116	401	*	5.11345	5.60555	4.36079	0.615289	8.23745e-05	0.011545	Intron (uc003ywm.3/575, intron 16 of 29)	ADGRB1
chr2	172108177	172108577	401	*	3.85226	4.5007	2.64312	0.730595	4.42234e-05	0.00802231	Distal Intergenic	TLK1
chr10	133098740	133099140	401	*	4.88998	5.39538	4.1053	0.618802	8.25317e-05	0.011545	Intron (uc001lkp.3/256536, intron 3 of 11)	TCERG1L
chr8	68330800	68331200	401	*	5.26491	5.72008	4.59617	0.600522	8.26029e-05	0.011545	Distal Intergenic	ARFGEF1
chr3	194137795	194138195	401	*	5.23142	5.76264	4.38159	0.631519	8.3578e-05	0.0116626	Intron (uc003ftx.4/79572, intron 2 of 4)	ATP13A3
chr19	17448538	17448938	401	*	6.26141	6.68276	5.66373	0.58453	8.40138e-05	0.0116989	Intron (uc010egc.2/81, intron 8 of 11)	CAPN12
chr7	369926	370326	401	*	3.96239	4.58121	2.85576	0.660298	8.42383e-05	0.0116989	Distal Intergenic	BCL7B
chr1	5966742	5967142	401	*	4.12895	4.74843	3.02013	0.658324	8.4241e-05	0.0116989	Distal Intergenic	CELSR2
chr16	1538797	1539197	401	*	4.99492	5.49178	4.23091	0.615403	8.43977e-05	0.011702	Intron (uc021tel.1/uc021tel.1, intron 2 of 3)	METTL9
chr12	49336381	49336781	401	*	4.90113	5.39626	4.14127	0.615613	8.49996e-05	0.0117667	Distal Intergenic	PCED1B-AS1
chr12	130266760	130267160	401	*	4.34335	3.23721	4.96202	-0.659035	8.52406e-05	0.0117716	Distal Intergenic	ANP32D
chr22	50146754	50147154	401	*	5.20887	5.67868	4.50768	0.605879	8.53998e-05	0.0117716	Distal Intergenic	NA
chr19	7917794	7918194	401	*	6.05584	6.51439	5.3797	0.601289	8.54405e-05	0.0117716	Intron (uc002ohk.3/23094, intron 6 of 21)	DPF1
chr1	9244470	9244870	401	*	3.92038	4.58199	2.66249	0.66134	8.55814e-05	0.0117724	Promoter (2-3kb)	TMEM167B
chr1	46548958	46549358	401	*	4.3493	4.92255	3.38385	0.645415	8.57256e-05	0.0117736	Intron (uc001dst.3/64645, intron 8 of 11)	MFSD14A
chr1	15876438	15876838	401	*	3.82506	4.46493	2.64657	0.660386	8.59346e-05	0.0117837	Intron (uc001drv.3/1806, intron 10 of 22)	DPYD
chr19	3557074	3557474	401	*	4.08034	4.71613	2.91613	0.659839	8.62313e-05	0.0117847	Intron (uc002ohd.3/126231, intron 4 of 4)	ZNF573
chr2	159208284	159208684	401	*	3.91244	4.48031	2.96253	0.535807	0.000385927	0.0277251	Intron (uc002tzq.3/130940, intron 2 of 13)	CCDC148
chr6	38169390	38169790	401	*	5.02523	5.53841	4.22135	0.620787	8.65739e-05	0.0117847	Intron (uc003ony.4/114781, intron 8 of 9)	ZFAND3
chr15	75579190	75579590	401	*	4.59986	5.14794	3.70518	0.636001	8.66154e-05	0.0117847	Intron (uc010uma.2/653643, intron 3 of 17)	GOLGA6D
chr5	178151368	178151768	401	*	4.13277	4.72574	3.10848	0.650593	8.68817e-05	0.0117847	Intron (uc003lsu.3/51164, intron 3 of 12)	DCTN4
chr8	143382318	143382718	401	*	4.80734	5.31254	4.02315	0.6175	8.69569e-05	0.0117847	Intron (uc003ywj.3/203062, intron 8 of 12)	TSNARE1
chr10	60733265	60733665	401	*	4.52036	5.07404	3.61033	0.637144	8.70022e-05	0.0117847	Distal Intergenic	BICC1
chr19	11406275	11406675	401	*	5.47976	5.91987	4.84329	0.590677	8.70559e-05	0.0117847	Intron (uc002oaf.1/26330, intron 4 of 10)	GAPDHS
chr2	159185470	159185870	401	*	4.53358	5.0083	3.82128	0.488536	0.000914266	0.0445168	Intron (uc002tzq.3/130940, intron 7 of 13)	CCDC148
chr19	18487853	18488253	401	*	4.77212	5.28608	3.96631	0.622094	8.7355e-05	0.0117847	Distal Intergenic	FFAR2
chr8	141988525	141988925	401	*	4.84397	5.37388	3.99754	0.628168	8.74306e-05	0.0117847	Intron (uc003yvt.3/5747, intron 2 of 31)	PTK2
chr10	132250891	132251291	401	*	3.88008	4.54581	2.60647	0.658536	8.79377e-05	0.0118035	Distal Intergenic	GLRX3
chr3	10334861	10335261	401	*	4.65036	5.19075	3.77635	0.632328	8.79519e-05	0.0118035	Promoter (<=1kb)	GHRL
chr16	46830576	46830976	401	*	3.52532	4.23241	2.08109	0.648674	8.79767e-05	0.0118035	Distal Intergenic	SCNN1G
chr9	97411695	97412095	401	*	6.74803	7.19072	6.10614	0.591928	8.81398e-05	0.0118072	Distal Intergenic	FBP1
chr19	38256457	38256857	401	*	6.52229	6.96533	5.87963	0.591462	8.87769e-05	0.0118743	Distal Intergenic	LSM14A
chr22	20267532	20267932	401	*	3.37298	4.07096	1.96856	0.649589	8.93474e-05	0.0118992	Distal Intergenic	RTN4R
chr8	142544542	142544942	401	*	4.47902	5.03563	3.56088	0.636365	8.94402e-05	0.0118992	Distal Intergenic	MROH5
chr17	64776806	64777206	401	*	6.27563	6.68348	5.70492	0.573871	8.94516e-05	0.0118992	Intron (uc002jfp.1/5578, intron 14 of 16)	MIR634
chr14	100165397	100165797	401	*	3.44209	4.14318	2.02424	0.651838	8.95101e-05	0.0118992	Intron (uc001yof.1/23368, intron 4 of 16)	PPP1R13B
chr20	62506112	62506512	401	*	4.10792	4.70042	3.08505	0.645041	9.05794e-05	0.012023	Intron (uc002ygv.2/140685, intron 2 of 4)	ZBTB46
chr4	7705080	7705480	401	*	5.22919	5.7144	4.49274	0.606846	9.14023e-05	0.0121138	Exon (uc003gkb.4/57537, exon 13 of 27)	AFAP1-AS1
chr5	180619158	180619558	401	*	6.56296	6.97153	5.99084	0.574003	9.18778e-05	0.0121201	3' UTR	NDST1
chr20	63947412	63947812	401	*	4.3465	4.91541	3.39361	0.6388	9.19409e-05	0.0121201	Intron (uc002ygv.2/140685, intron 2 of 4)	ZBTB46
chr20	3820094	3820494	401	*	6.73324	7.19425	6.0517	0.598202	9.19989e-05	0.0121201	Intron (uc002ygv.2/140685, intron 2 of 4)	ZBTB46
chr10	78937684	78938084	401	*	3.83676	4.49291	2.59935	0.654014	9.20066e-05	0.0121201	Intron (uc001jxj.2/3778, intron 5 of 28)	KCNMA1
chr11	69641100	69641500	401	*	3.54517	4.24315	2.14073	0.646584	9.26552e-05	0.0121656	Distal Intergenic	FGF3
chr2	157876372	157876772	401	*	4.58781	5.25694	3.3011	1.06844	3.07319e-06	0.00141106	Distal Intergenic	GALNT5
chr1	94820130	94820530	401	*	5.26404	5.74599	4.53516	0.60534	9.29071e-05	0.0121656	Intron (uc001dqm.4/5825, intron 2 of 8)	ABCD3
chr17	1629010	1629410	401	*	5.81941	6.3018	5.08949	0.607041	9.29612e-05	0.0121656	Promoter (<=1kb)	WDR81
chr5	95620728	95621128	401	*	3.89237	4.53974	2.68712	0.652717	9.31713e-05	0.0121656	Distal Intergenic	PRELID2
chr19	50628061	50628461	401	*	3.39393	1.6565	4.15954	-0.612099	9.319e-05	0.0121656	Promoter (1-2kb)	CEBPA-DT
chr5	179907815	179908215	401	*	5.51153	6.18783	4.19668	0.650509	9.34021e-05	0.012175	Distal Intergenic	YIPF5
chr19	42179185	42179585	401	*	5.73759	6.15951	5.13877	0.581271	9.35956e-05	0.012182	Intron (uc002ntx.3/84902, intron 13 of 17)	SLC7A9
chr7	1377145	1377545	401	*	3.54128	4.24075	2.13044	0.646011	9.3853e-05	0.0121972	Distal Intergenic	ELN
chr17	44752229	44752629	401	*	3.68925	4.35694	2.40813	0.650927	9.41394e-05	0.0122055	Intron (uc002iku.3/4905, intron 9 of 20)	NSF
chr17	20908297	20908697	401	*	5.05088	5.56907	4.23447	0.618169	9.41967e-05	0.0122055	Exon (uc002gym.4/23326, exon 11 of 13)	USP22
chr17	74963713	74964113	401	*	4.99309	5.48274	4.24622	0.604984	9.48884e-05	0.0122768	Distal Intergenic	MGAT5B
chr16	5502329	5502729	401	*	4.6545	3.76361	5.20118	-0.630218	9.50426e-05	0.0122785	Intron (uc002doz.2/146395, intron 1 of 6)	GSG1L
chr19	50147415	50147815	401	*	3.24358	1.43678	4.0211	-0.59732	9.55707e-05	0.0123048	Intron (uc002ntx.3/84902, intron 13 of 17)	SLC7A9
chr17	2367108	2367508	401	*	5.74809	6.17884	5.13116	0.584624	9.56102e-05	0.0123048	Exon (uc002fut.3/79066, exon 6 of 10)	METTL16
chr16	88505485	88505885	401	*	5.37412	5.82703	4.71029	0.592492	9.56698e-05	0.0123048	Promoter (2-3kb)	APOBR
chr16	67326694	67327094	401	*	6.18876	6.60286	5.60565	0.576032	9.60337e-05	0.0123334	Intron (uc010vct.2/uc010vct.2, intron 2 of 7)	RRN3P2
chr20	63234723	63235123	401	*	4.51796	5.06173	3.63491	0.627854	9.64459e-05	0.0123498	Intron (uc002ygv.2/140685, intron 3 of 4)	SLC2A4RG
chr11	68213624	68214024	401	*	4.21925	4.82511	3.15468	0.645924	9.64501e-05	0.0123498	Exon (uc001ont.3/4041, exon 22 of 23)	PPP6R3
chr16	66849583	66849983	401	*	4.694	5.21958	3.85875	0.620068	9.67108e-05	0.0123498	Promoter (<=1kb)	HIRIP3
chr13	114016999	114017399	401	*	5.39546	5.8403	4.74897	0.588567	9.67552e-05	0.0123498	Promoter (1-2kb)	GRTP1
chr3	9862549	9862949	401	*	5.37414	5.83214	4.69921	0.594784	9.69831e-05	0.0123498	Intron (uc003btd.4/100526693, intron 8 of 11)	TTLL3
chr10	114277685	114278085	401	*	4.83707	5.35315	4.02593	0.615734	9.70244e-05	0.0123498	Intron (uc001kzy.3/143187, intron 3 of 7)	ZDHHC6
chr16	88685164	88685564	401	*	6.19437	6.59478	5.63823	0.567184	9.71544e-05	0.0123498	Promoter (1-2kb)	ITGAL
chr10	130045041	130045441	401	*	6.41822	6.81114	5.8765	0.563421	9.73926e-05	0.0123611	Intron (uc001lkg.1/uc001lkg.1, intron 1 of 6)	MKI67
chr3	14646767	14647167	401	*	4.7148	5.2351	3.89303	0.618011	9.76619e-05	0.0123611	Distal Intergenic	CCDC174
chr17	49496335	49496735	401	*	6.84916	7.30079	6.1881	0.591977	9.76693e-05	0.0123611	Distal Intergenic	UTP18
chr11	1482931	1483331	401	*	5.44994	5.89634	4.80012	0.58725	9.82292e-05	0.012414	3' UTR	BRSK2
chr19	3441362	3441762	401	*	4.07162	4.65871	3.06522	0.638005	9.97486e-05	0.0125877	Intron (uc002ntx.3/84902, intron 14 of 17)	SLC7A9
chr12	12350176	12350576	401	*	4.63749	5.1709	3.78193	0.621103	0.000100454	0.0126531	Distal Intergenic	ANP32D
chr3	68932537	68932937	401	*	5.67908	6.11611	5.04909	0.584724	0.000100584	0.0126531	Intron (uc021xag.1/151647, intron 2 of 5)	TAFA4
chr10	131891060	131891460	401	*	4.92205	5.42168	4.15138	0.609012	0.000100769	0.0126531	Intron (uc010qus.2/387723, intron 3 of 7)	CTAGE7P
chr11	65574046	65574446	401	*	6.61389	7.00141	6.08244	0.560339	0.000100848	0.0126531	Distal Intergenic	OVOL1
chr12	131835245	131835645	401	*	4.66057	5.1981	3.79418	0.620652	0.000101148	0.0126724	Distal Intergenic	LALBA
chr21	43816644	43817044	401	*	5.83466	6.24655	5.25598	0.572035	0.000101377	0.0126829	Promoter (<=1kb)	TMPRSS3
chr6	122610222	122610622	401	*	4.91771	5.44305	4.08307	0.61829	0.000101535	0.0126844	Distal Intergenic	HSF2
chr21	46210405	46210805	401	*	5.16592	5.64705	4.43892	0.599998	0.000101795	0.0126987	Intron (uc002zfx.3/7327, intron 2 of 6)	UBE2G2
chr22	22935749	22936149	401	*	5.38326	5.87779	4.62483	0.604799	0.000102215	0.0127162	Exon (uc031rxg.1/uc031rxg.1, exon 134 of 462)	LL22NC03-63E9.3
chr17	81200727	81201127	401	*	4.82521	5.32157	4.0624	0.605436	0.000102234	0.0127162	Distal Intergenic	RPL23AP87
chr10	29735760	29736160	401	*	6.5462	6.93346	6.01524	0.560441	0.000102528	0.0127162	Intron (uc001iup.3/387647, intron 2 of 2)	PTCHD3P1
chr18	12047323	12047723	401	*	5.09742	5.58532	4.35466	0.602408	0.000102542	0.0127162	Distal Intergenic	ANKRD62
chr9	30531321	30531721	401	*	3.08122	3.84417	1.35879	0.600817	0.000102786	0.0127162	Distal Intergenic	LINC01242
chr9	127495882	127496282	401	*	4.65794	5.19243	3.79956	0.617378	0.000102812	0.0127162	Intron (uc004boq.1/2649, intron 1 of 9)	NR6A1
chr17	30599997	30600397	401	*	5.33626	5.79089	4.6687	0.590112	0.000103655	0.0128023	Intron (uc002hhe.1/162494, intron 2 of 8)	RHBDL3
chr19	40601037	40601437	401	*	5.32454	5.79036	4.63229	0.596861	0.000103951	0.0128027	Intron (uc002ntx.3/84902, intron 16 of 17)	SLC7A9
chr9	130939109	130939509	401	*	5.62441	6.09623	4.91873	0.59789	0.000103952	0.0128027	Intron (uc004btr.3/25792, intron 10 of 16)	CIZ1
chr20	8019262	8019662	401	*	4.50367	5.04001	3.64043	0.621146	0.000105491	0.0129684	Intron (uc002ygv.2/140685, intron 3 of 4)	SLC2A4RG
chr16	54176344	54176744	401	*	4.91279	5.44065	4.07166	0.615746	0.000105595	0.0129684	Distal Intergenic	PRR14
chr16	21614918	21615318	401	*	4.30872	4.87955	3.35033	0.627495	0.000105992	0.0129811	Intron (uc002dzu.4/uc002dzu.4, intron 1 of 2)	MIR4519
chr13	53201109	53201509	401	*	6.31912	6.69945	5.80117	0.555227	0.000106074	0.0129811	Intron (uc021rjx.1/144983, intron 2 of 3)	HNRNPA1L2
chr20	3670432	3670832	401	*	5.53861	5.98408	4.89078	0.585538	0.000106176	0.0129811	Promoter (2-3kb)	LIME1
chr7	101458094	101458494	401	*	3.37536	4.0839	1.92471	0.628065	0.000106295	0.0129811	Promoter (2-3kb)	LAT2
chr16	89910977	89911377	401	*	5.33349	5.82133	4.59089	0.599223	0.000106594	0.0129994	Distal Intergenic	MYLK3
chr17	4789847	4790247	401	*	5.69498	6.17899	4.96132	0.601	0.000106874	0.0130153	Promoter (1-2kb)	MINK1
chr12	132243808	132244208	401	*	3.23757	1.17749	4.0533	-0.541653	0.000107965	0.0131298	Intron (uc001rsr.2/377, intron 1 of 4)	ARF3
chr19	30222365	30222765	401	*	6.61173	7.01008	6.05956	0.565086	0.000108152	0.0131342	Intron (uc002ntr.4/91646, intron 1 of 12)	TDRD12
chr4	80202134	80202534	401	*	6.23765	6.61936	5.71712	0.553886	0.000108795	0.0131834	Intron (uc003hlr.2/100505875, intron 4 of 5)	NAA11
chr19	43699623	43700023	401	*	4.73321	5.25778	3.90055	0.613224	0.000109166	0.0131834	Distal Intergenic	THEG5
chr13	114043342	114043742	401	*	4.3017	4.88533	3.30569	0.62835	0.000109167	0.0131834	Distal Intergenic	GRTP1
chr20	63005924	63006324	401	*	4.39438	4.97435	3.40924	0.62819	0.00010926	0.0131834	Distal Intergenic	HELZ2
chr4	185471295	185471695	401	*	5.56932	6.0219	4.9062	0.588935	0.000109314	0.0131834	Distal Intergenic	IRF2
chr22	39559704	39560104	401	*	6.41788	6.80161	5.89356	0.555321	0.000109609	0.0132007	Distal Intergenic	CBX7
chr12	123388481	123388881	401	*	3.40762	4.11808	1.94833	0.62057	0.000111019	0.013352	Distal Intergenic	TUBA1B
chr11	68798202	68798602	401	*	6.63957	7.04512	6.07339	0.564512	0.000111879	0.0134369	Distal Intergenic	MRGPRF
chr16	362131	362531	401	*	6.0287	6.41916	5.49165	0.558434	0.000112647	0.0134929	Promoter (<=1kb)	NETO2
chr13	20161059	20161459	401	*	4.08096	4.68381	3.02592	0.630905	0.000112656	0.0134929	Distal Intergenic	TPTE2
chr14	77275582	77275982	401	*	4.84328	5.35901	4.03303	0.60953	0.000112869	0.0134999	3' UTR	XRCC3
chr6	137866978	137867378	401	*	5.88481	6.32746	5.243	0.581721	0.000114224	0.0136433	Distal Intergenic	OLIG3
chr4	3783750	3784150	401	*	6.00904	6.40447	5.46252	0.559413	0.000114532	0.0136613	Distal Intergenic	ADRA2C
chr8	27583802	27584202	401	*	4.13046	4.71633	3.12774	0.624742	0.000115365	0.0137419	Distal Intergenic	MIR3622B
chr1	178725467	178725867	401	*	4.9402	5.47827	4.07236	0.614273	0.000115534	0.0137431	Distal Intergenic	ABCD3
chr14	95876419	95876819	401	*	5.27039	5.76386	4.51448	0.600588	0.000116589	0.0138498	Intron (uc001yno.3/3831, intron 13 of 14)	KLC1
chr13	77326461	77326861	401	*	5.39076	5.83059	4.75488	0.580615	0.000116758	0.0138509	Distal Intergenic	KCTD12
chr17	77596418	77596818	401	*	4.32071	4.87719	3.40294	0.616943	0.000117729	0.0139471	Distal Intergenic	RBFOX3
chr2	157628428	157628828	401	*	5.09621	5.58614	4.34868	0.631742	5.83716e-05	0.00929962	Distal Intergenic	GPD2
chr2	131672710	131673110	401	*	5.97148	6.36601	5.42667	0.512058	0.00046657	0.0304361	Promoter (<=1kb)	ARHGEF4
chr21	43645527	43645927	401	*	4.37213	4.93245	3.44362	0.617097	0.000118651	0.0139799	5' UTR	ABCG1
chr16	85759818	85760218	401	*	5.45115	5.89307	4.81088	0.577968	0.000118861	0.0139799	Distal Intergenic	PHKB
chr13	23375170	23375570	401	*	3.78473	4.44878	2.51757	0.626392	0.000118898	0.0139799	Distal Intergenic	BASP1P1
chr13	30256698	30257098	401	*	4.2016	4.79431	3.17813	0.624339	0.000118969	0.0139799	Distal Intergenic	SLC7A1
chr11	17389100	17389500	401	*	6.21921	6.6779	5.54276	0.586383	0.00011979	0.0140574	Intron (uc001mmz.4/374383, intron 3 of 4)	NCR3LG1
chr15	90956540	90956940	401	*	6.40241	6.8177	5.81695	0.569087	0.000120433	0.0140719	Intron (uc002bpl.1/8826, intron 2 of 37)	IQGAP1
chr17	76075301	76075701	401	*	5.89209	6.29306	5.33487	0.561588	0.000120481	0.0140719	Exon (uc002jud.2/57690, exon 11 of 21)	TNRC6C
chr1	160282815	160283215	401	*	3.88816	4.49374	2.82447	0.625304	0.000120521	0.0140719	Intron (uc021opx.1/343099, intron 27 of 27)	CCDC18
chr18	7567401	7567801	401	*	5.18699	5.68951	4.40933	0.600553	0.000120689	0.0140719	Promoter (<=1kb)	PTPRM
chr1	220690092	220690492	401	*	6.41741	6.85213	5.79226	0.576878	0.000120721	0.0140719	Distal Intergenic	CDC7
chr12	32399501	32399901	401	*	5.373	5.83401	4.69147	0.586719	0.000121462	0.0141393	Promoter (2-3kb)	ANKRD33
chr11	68044431	68044831	401	*	4.31344	4.87529	3.38065	0.616883	0.000121679	0.0141457	Distal Intergenic	C11orf24
chr1	16930117	16930517	401	*	6.51259	6.87427	6.02877	0.53926	0.000122597	0.0142334	Intron (uc001dkt.3/126820, intron 16 of 22)	MIR4423
chr21	42651065	42651465	401	*	3.45552	4.16341	2.00772	0.612509	0.000123377	0.0143048	Distal Intergenic	FAM3B
chr16	85027954	85028354	401	*	5.40396	5.85018	4.75452	0.58087	0.000123615	0.0143134	Promoter (<=1kb)	ZNF423
chr9	127195235	127195635	401	*	4.19234	4.77671	3.19411	0.619659	0.000124444	0.0143902	Distal Intergenic	PSMB7
chr11	72589778	72590178	401	*	6.45748	6.82341	5.96599	0.541147	0.000125222	0.014461	Intron (uc001oth.4/9873, intron 11 of 18)	ATG16L2
chr13	23160074	23160474	401	*	4.10773	4.68413	3.13312	0.617946	0.000126484	0.014571	Distal Intergenic	BASP1P1
chr20	36830888	36831288	401	*	4.04965	4.64472	3.01892	0.619488	0.000126509	0.014571	Exon (uc002yew.1/uc002yew.1, exon 1 of 1)	CHRNA4
chr6	33672801	33673201	401	*	4.23171	4.81397	3.23978	0.617993	0.000126897	0.0145964	Intron (uc003ofa.2/84300, intron 1 of 3)	UQCC2
chr19	1261230	1261630	401	*	4.04086	4.63251	3.02061	0.6196	0.000127264	0.0146192	Distal Intergenic	C19orf12
chr10	124532070	124532470	401	*	6.07612	6.50699	5.45895	0.571517	0.000129068	0.0147965	Intron (uc001lgo.1/375940, intron 10 of 27)	DMBT1L1
chr10	42690529	42690929	401	*	4.03789	2.74108	4.70962	-0.61825	0.000129263	0.0147965	Distal Intergenic	LOC441666
chr3	63912184	63912584	401	*	4.17952	4.79344	3.08897	0.620541	0.000129317	0.0147965	Intron (uc003dlv.3/6314, intron 4 of 11)	ATXN7
chr9	133463134	133463534	401	*	5.57187	5.99059	4.97952	0.56737	0.000129981	0.014853	Intron (uc010mzd.1/8939, intron 1 of 11)	FUBP3
chr19	39201888	39202288	401	*	4.44665	5.00257	3.5304	0.610598	0.00013025	0.0148642	Intron (uc002nse.1/284395, intron 9 of 9)	UQCRFS1
chr6	3625246	3625646	401	*	5.38368	5.83644	4.72018	0.579425	0.000130736	0.0149002	Distal Intergenic	PXDC1
chr4	987132	987532	401	*	5.49642	5.93455	4.86416	0.575292	0.000130954	0.0149054	Promoter (<=1kb)	SLC26A1
chr10	86711054	86711454	401	*	6.13065	6.55084	5.53532	0.567761	0.000132441	0.015055	Distal Intergenic	CCSER2
chr8	73746928	73747328	401	*	5.51098	6.00398	4.75619	0.593212	0.000132734	0.0150686	Intron (uc003xzb.3/9312, intron 2 of 2)	TERF1
chr4	1032433	1032833	401	*	3.33721	4.04518	1.88907	0.604672	0.000133032	0.0150829	Distal Intergenic	FGFRL1
chr6	167500891	167501291	401	*	3.44863	4.14424	2.05437	0.604787	0.000135713	0.0153668	Intron (uc003qvl.3/1235, intron 10 of 12)	CCR6
chr11	268734	269134	401	*	3.35621	4.055	1.94833	0.60283	0.000136012	0.015377	Distal Intergenic	NLRP6
chr12	26833247	26833647	401	*	4.60287	5.19883	3.56934	0.614223	0.000136157	0.015377	Distal Intergenic	KRT1
chr20	59560575	59560975	401	*	4.18449	3.16533	4.77578	-0.614339	0.00013652	0.0153981	Intron (uc002yek.3/128414, intron 5 of 6)	MIR3196
chr12	53221414	53221814	401	*	5.20787	5.66938	4.5252	0.581671	0.000136759	0.0154051	Distal Intergenic	KRT3
chr22	30560564	30560964	401	*	5.09216	5.60582	4.28708	0.595954	0.000137274	0.0154432	Intron (uc003agy.3/150280, intron 10 of 10)	LIF
chr7	100897050	100897450	401	*	6.52391	6.90922	5.99664	0.550647	0.000137517	0.0154505	Intron (uc003uaj.3/5982, intron 10 of 10)	RFC2
chr22	39557340	39557740	401	*	3.8807	4.50235	2.76468	0.614759	0.000137982	0.0154751	Distal Intergenic	CBX7
chr16	88747860	88748260	401	*	5.53694	5.98328	4.88727	0.574386	0.000138091	0.0154751	3' UTR	ADCY7
chr4	79297983	79298383	401	*	4.30933	4.87582	3.36337	0.60753	0.000138439	0.0154878	Intron (uc003hkw.3/80144, intron 26 of 41)	FRAS1
chr1	54547693	54548093	401	*	5.11592	5.60571	4.36871	0.588272	0.00013856	0.0154878	Promoter (1-2kb)	PIGK
chr15	85802622	85803022	401	*	4.54425	5.07167	3.70427	0.599945	0.000139037	0.0154953	Distal Intergenic	NA
chr20	62416653	62417053	401	*	3.43798	4.13107	2.05437	0.602442	0.000139176	0.0154953	Distal Intergenic	HAR1B
chr5	150286839	150287239	401	*	5.00597	5.48508	4.28365	0.585695	0.00013922	0.0154953	Distal Intergenic	FGF1
chr7	100373610	100374010	401	*	4.90048	5.40227	4.12459	0.590967	0.000139339	0.0154953	Exon (uc003uau.3/2969, exon 14 of 35)	GTF2I
chr14	61280541	61280941	401	*	5.55088	5.98749	4.92179	0.572629	0.000139711	0.0155169	Intron (uc001ymw.4/4140, intron 3 of 15)	MARK3
chr19	1523714	1524114	401	*	4.29255	4.90398	3.21012	0.612766	0.000141088	0.0156391	Distal Intergenic	LINC01532
chr14	105093651	105094051	401	*	6.13946	6.55132	5.56083	0.561224	0.000141171	0.0156391	Distal Intergenic	LINC00605
chr19	50632115	50632515	401	*	3.40697	1.86627	4.13492	-0.584224	0.000141518	0.0156576	Intron (uc002nkb.4/23373, intron 1 of 13)	CRTC1
chr7	5477730	5478130	401	*	6.4238	6.79406	5.92442	0.540538	0.000141774	0.0156661	Intron (uc003udc.1/375593, intron 2 of 4)	TRIM73
chr19	1221419	1221819	401	*	6.29452	6.67521	5.77588	0.547066	0.000142096	0.0156742	Intron (uc002njz.1/55295, intron 2 of 2)	CRTC1
chr22	28772948	28773348	401	*	5.15859	5.66566	4.36984	0.593036	0.000142249	0.0156742	Intron (uc003adp.4/23331, intron 2 of 22)	TTC28
chr20	32509597	32509997	401	*	4.57026	5.11315	3.68957	0.600863	0.000142388	0.0156742	Distal Intergenic	HAR1A
chr20	62484621	62485021	401	*	3.53471	4.21413	2.20738	0.605932	0.000142878	0.0157083	Intron (uc002ybn.2/1002, intron 2 of 15)	CDH4
chr2	130756087	130756487	401	*	3.67115	4.3664	2.27838	0.667772	7.74734e-05	0.0111135	Distal Intergenic	RAB6C-AS1
chr17	78346711	78347111	401	*	5.61917	6.04849	5.00521	0.56767	0.000143485	0.0157184	Exon (uc021uen.2/57674, exon 49 of 68)	RNF213
chr12	132460548	132460948	401	*	4.45104	3.46723	5.03057	-0.608093	0.000143512	0.0157184	Promoter (2-3kb)	KRT79
chr7	954656	955056	401	*	4.96137	5.66372	3.53804	0.594377	0.000144466	0.0157909	Intron (uc011kgj.1/7532, intron 1 of 1)	YWHAG
chr22	29205935	29206335	401	*	4.48398	5.03651	3.57711	0.602812	0.000144537	0.0157909	Distal Intergenic	XBP1
chr14	105195432	105195832	401	*	3.78395	4.41508	2.63586	0.609979	0.000145182	0.0158415	Distal Intergenic	EXOC3L4
chr1	225442184	225442584	401	*	4.20783	4.76812	3.2794	0.603179	0.000145553	0.0158622	Distal Intergenic	ST6GALNAC5
chr20	62850356	62850756	401	*	4.19167	4.79046	3.14939	0.608713	0.00014642	0.0159367	Intron (uc002ybn.2/1002, intron 2 of 15)	CDH4
chr3	50154804	50155204	401	*	4.18971	4.80674	3.08897	0.609328	0.00014672	0.0159495	Exon (uc011bdj.2/10181, exon 24 of 24)	RBM5
chr17	65261197	65261597	401	*	4.97749	5.46572	4.23395	0.585608	0.000147176	0.0159655	Distal Intergenic	HELZ
chr15	60592388	60592788	401	*	4.27405	4.89155	3.17181	0.609022	0.000147234	0.0159655	Distal Intergenic	ANXA2
chr14	34874501	34874901	401	*	4.3366	4.91063	3.3689	0.604803	0.00014749	0.0159724	Promoter (2-3kb)	CDC42BPB
chr7	4883647	4884047	401	*	6.82942	7.21939	6.29332	0.55075	0.000147703	0.0159724	Intron (uc003uhc.3/948, intron 3 of 16)	GNAT3
chr9	134364366	134364766	401	*	4.50394	5.05701	3.59561	0.601322	0.000147848	0.0159724	Promoter (1-2kb)	SNORD62A
chr20	11646160	11646560	401	*	4.01465	4.63647	2.89806	0.608032	0.000148636	0.0160376	Intron (uc002ybn.2/1002, intron 2 of 15)	CDH4
chr8	11200611	11201011	401	*	4.40269	4.97155	3.44992	0.60429	0.000148975	0.0160542	Intron (uc003wtq.1/157739, intron 1 of 8)	TDH
chr8	46917658	46918058	401	*	4.67139	3.7206	5.23957	-0.60257	0.000149164	0.0160542	Distal Intergenic	LINC00293
chr1	39576773	39577173	401	*	6.33587	6.7938	5.6611	0.575597	0.000149385	0.0160542	Distal Intergenic	CTH
chr3	126569797	126570197	401	*	3.92301	4.51954	2.88773	0.606718	0.000149527	0.0160542	Intron (uc010hsj.2/84303, intron 4 of 6)	PLXNA1
chr20	20369454	20369854	401	*	5.81577	6.23031	5.2318	0.560862	0.000149741	0.0160562	Intron (uc002ybn.2/1002, intron 2 of 15)	CDH4
chr22	37887765	37888165	401	*	5.19109	5.66876	4.47207	0.581688	0.000149915	0.0160562	Promoter (<=1kb)	CARD10
chr12	3326124	3326524	401	*	5.40762	5.85382	4.75823	0.571276	0.000150886	0.0161296	Distal Intergenic	ITGA5
chr5	670418	670818	401	*	5.19002	5.65951	4.48959	0.579217	0.000150971	0.0161296	Distal Intergenic	PCDHB7
chr11	116281712	116282112	401	*	5.11673	5.57975	4.43074	0.57528	0.000151771	0.0161952	Distal Intergenic	BUD13
chr3	51538574	51538974	401	*	4.65744	5.2213	3.71897	0.602068	0.000152418	0.016228	Distal Intergenic	DCAF1
chr2	130355972	130356372	401	*	4.54107	5.06555	3.70863	0.50285	0.000661067	0.0371127	Distal Intergenic	PLAC9P1
chr16	89169704	89170104	401	*	3.94459	4.53595	2.92522	0.60527	0.000152637	0.016228	Exon (uc002ege.2/29117, exon 7 of 17)	BRD7
chr1	93732460	93732860	401	*	4.56995	5.10458	3.7112	0.595406	0.000153413	0.0162906	Distal Intergenic	GADD45A
chr16	62213772	62214172	401	*	5.67406	6.10578	5.05514	0.565819	0.000153776	0.0163093	Exon (uc002ehi.4/5934, exon 10 of 22)	RBL2
chr6	33917730	33918130	401	*	3.95993	4.56395	2.90121	0.604936	0.000153986	0.0163116	Distal Intergenic	MIR1275
chr1	201354133	201354533	401	*	4.63278	5.15438	3.80771	0.591856	0.000154178	0.0163121	Distal Intergenic	UBE2U
chr2	130181995	130182395	401	*	6.22789	6.72593	5.46104	0.841799	3.82015e-07	0.000299672	Distal Intergenic	PLAC9P1
chr11	44326734	44327134	401	*	4.22749	4.79267	3.28526	0.600053	0.000154631	0.0163204	Intron (uc001myb.3/60529, intron 1 of 3)	ALX4
chr7	322047	322447	401	*	6.35772	6.7772	5.76384	0.56181	0.000154841	0.0163228	Intron (uc003uiv.1/5244, intron 15 of 27)	ABCB4
chr11	116533421	116533821	401	*	4.51479	5.03944	3.68193	0.592275	0.000156838	0.0165133	Distal Intergenic	BUD13
chr19	13153392	13153792	401	*	4.58821	5.12275	3.72969	0.592887	0.000157041	0.0165147	Intron (uc002njy.4/25789, intron 7 of 7)	TMEM59L
chr17	4156796	4157196	401	*	5.22806	5.67868	4.56918	0.571649	0.00015735	0.0165272	Intron (uc002fxn.3/51479, intron 1 of 24)	ANKFY1
chr16	74677894	74678294	401	*	4.87321	5.36304	4.12593	0.582741	0.000157894	0.0165421	Distal Intergenic	IRX3
chr19	15584620	15585020	401	*	5.76882	5.17291	6.1893	-0.55937	0.000158065	0.0165421	Intron (uc002njh.3/8178, intron 1 of 11)	ELL
chr15	74843036	74843436	401	*	5.69032	6.15172	5.00789	0.574771	0.000158368	0.0165421	Intron (uc002ayc.3/10620, intron 2 of 3)	ARID3B
chr10	784852	785252	401	*	4.237	4.80235	3.2943	0.598391	0.000158441	0.0165421	Distal Intergenic	DIP2C
chr8	21456014	21456414	401	*	3.12396	0.871375	3.96404	-0.461956	0.000158441	0.0165421	Distal Intergenic	GFRA2
chr17	50534235	50534635	401	*	5.2656	5.72235	4.59341	0.572252	0.00015906	0.0165868	Distal Intergenic	CA10
chr14	103549479	103549879	401	*	4.89669	5.39126	4.13815	0.584012	0.000159792	0.0166432	Intron (uc001ymi.1/9578, intron 1 of 36)	CDC42BPB
chr22	16774559	16774959	401	*	4.66598	3.78717	5.20817	-0.593197	0.000161918	0.0168105	Distal Intergenic	CCT8L2
chr10	79347169	79347569	401	*	6.2706	6.68512	5.68667	0.558649	0.000161923	0.0168105	Intron (uc001jxj.2/3778, intron 1 of 28)	KCNMA1
chr9	136148141	136148541	401	*	3.77934	4.40969	2.63396	0.600217	0.000161977	0.0168105	Promoter (2-3kb)	ABO
chr10	23694643	23695043	401	*	5.4911	5.96025	4.79141	0.575439	0.000162772	0.0168695	Distal Intergenic	OTUD1
chr8	23457318	23457718	401	*	4.0342	4.63455	2.98702	0.600166	0.000162933	0.0168695	Exon (uc022ata.1/uc022ata.1, exon 1 of 1)	SLC25A37
chrX	57821716	57822116	401	*	3.27479	1.50692	4.04571	-0.529581	0.000163398	0.0168975	Distal Intergenic	ZXDA
chr17	82230933	82231333	401	*	5.2052	5.68765	4.47516	0.579068	0.000163645	0.016903	Distal Intergenic	RPL23AP87
chr22	22102972	22103372	401	*	5.1864	5.65443	4.48924	0.574117	0.000164183	0.0169385	Distal Intergenic	YPEL1
chr7	151168181	151168581	401	*	6.793	7.20915	6.20582	0.557717	0.000164736	0.0169675	Intron (uc003unp.3/55607, intron 12 of 15)	PPP1R9A
chr17	2543305	2543705	401	*	3.99678	4.59152	2.96705	0.598844	0.000164854	0.0169675	Intron (uc010ckb.2/5048, intron 2 of 7)	PAFAH1B1
chr7	98291721	98292121	401	*	3.94227	4.54741	2.88	0.598783	0.000165675	0.0170318	Intron (uc003upj.3/55971, intron 12 of 13)	BRI3
chr20	61874711	61875111	401	*	6.00164	6.44408	5.36026	0.565565	0.000166094	0.0170368	Intron (uc002ybn.2/1002, intron 2 of 15)	CDH4
chr16	85480176	85480576	401	*	4.80561	5.31381	4.01406	0.583671	0.000166114	0.0170368	Distal Intergenic	CRNDE
chr3	52386280	52386680	401	*	5.43647	5.91582	4.7136	0.577004	0.000166453	0.0170514	Exon (uc011bef.2/25981, exon 18 of 78)	DNAH1
chr9	131018577	131018977	401	*	5.01468	5.48466	4.31312	0.5749	0.00016681	0.0170534	3' UTR	GOLGA2
chr3	126081575	126081975	401	*	4.18026	4.78553	3.11759	0.5979	0.000166864	0.0170534	Distal Intergenic	KLF15
chr15	47717106	47717506	401	*	4.06786	4.68714	2.95974	0.597671	0.000167454	0.0170937	Intron (uc001zvw.3/80031, intron 2 of 19)	SEMA6D
chr15	25438334	25438734	401	*	5.73451	6.20126	5.04021	0.573747	0.000167881	0.0171093	Promoter (<=1kb)	SNORD115-13
chr1	230581703	230582103	401	*	4.73527	5.26008	3.902	0.587737	0.000168	0.0171093	3' UTR	FAM151A
chr2	127641170	127641570	401	*	4.92698	5.42366	4.16339	0.580263	0.000171632	0.0173573	Distal Intergenic	BIN1
chr8	54944049	54944449	401	*	5.0067	5.50035	4.25036	0.579458	0.000169495	0.0172213	Distal Intergenic	TCEA1
chr17	1931778	1932178	401	*	4.32369	4.8819	3.40107	0.593166	0.000170169	0.0172622	Promoter (1-2kb)	DPH1
chr20	59985858	59986258	401	*	3.06763	0.850844	3.90345	-0.462239	0.000170309	0.0172622	Intron (uc002ybn.2/1002, intron 2 of 15)	CDH4
chr19	40584016	40584416	401	*	4.70112	5.20296	3.92509	0.582454	0.000170493	0.0172622	Distal Intergenic	GDF15
chr2	127418401	127418801	401	*	3.34441	3.99357	2.13267	0.47802	0.000618159	0.0356461	Intron (uc002tnq.4/2995, intron 1 of 3)	GYPC
chr22	19729469	19729869	401	*	4.13139	4.7082	3.15559	0.593377	0.000171856	0.0173598	Distal Intergenic	TBX1
chr20	59949055	59949455	401	*	3.86877	2.61269	4.5299	-0.587883	0.000172419	0.0173848	Distal Intergenic	CDH4
chr10	115093669	115094069	401	*	5.96278	6.39507	5.34268	0.562772	0.000172502	0.0173848	Distal Intergenic	TCF7L2
chr20	50794678	50795078	401	*	6.4401	6.89482	5.77236	0.568578	0.000173157	0.0174075	Distal Intergenic	CDH4
chr10	79160829	79161229	401	*	4.60034	5.12962	3.75554	0.585957	0.000173393	0.0174075	Intron (uc001jxj.2/3778, intron 2 of 28)	KCNMA1
chr10	121597078	121597478	401	*	4.5457	5.12168	3.57232	0.593221	0.000174054	0.0174075	Intron (uc001leq.2/79892, intron 12 of 15)	MCMBP
chr6	53544548	53544948	401	*	6.2631	6.71763	5.59576	0.56913	0.000174119	0.0174075	Distal Intergenic	KLHL31
chr18	80262173	80262573	401	*	5.36611	5.79675	4.74942	0.5593	0.000174143	0.0174075	Distal Intergenic	PARD6G
chr22	27715015	27715415	401	*	5.06924	5.57439	4.28516	0.581119	0.000174175	0.0174075	Distal Intergenic	MN1
chr5	1134469	1134869	401	*	4.11731	4.7034	3.11395	0.59405	0.000174217	0.0174075	Distal Intergenic	PFDN1
chr16	54928552	54928952	401	*	3.82614	4.49433	2.5431	0.584821	0.000174327	0.0174075	Distal Intergenic	SLC6A2
chr1	44030689	44031089	401	*	5.03694	5.57086	4.18007	0.586925	0.000175352	0.0174898	Intron (uc001cwt.1/127428, intron 3 of 4)	MIR4781
chr16	4313749	4314149	401	*	6.2482	6.64314	5.70262	0.546131	0.000175825	0.0175169	5' UTR	NLRC5
chr10	47237550	47237950	401	*	5.00091	5.46421	4.31431	0.570006	0.000177001	0.0176068	Intron (uc001jei.3/642517, intron 4 of 15)	AGAP9
chr8	10660413	10660813	401	*	3.61187	4.26231	2.39549	0.58955	0.000177132	0.0176068	Intron (uc011kwz.2/83595, intron 5 of 5)	MIR1322
chr2	127050938	127051338	401	*	5.66376	6.03534	5.16197	0.481816	0.00087804	0.0435638	Distal Intergenic	GYPC
chr1	2641403	2641803	401	*	3.13841	1.18571	3.93888	-0.497759	0.000178135	0.0176524	Intron (uc001cwt.1/127428, intron 3 of 4)	MIR4781
chr8	144241599	144241999	401	*	5.96471	6.3479	5.44141	0.541631	0.000178199	0.0176524	Promoter (<=1kb)	LY6H
chr5	159833056	159833456	401	*	3.91704	4.53939	2.79871	0.592263	0.000178701	0.0176821	Intron (uc003ldo.3/64374, intron 8 of 10)	SIL1
chr13	111539868	111540268	401	*	4.53965	5.05219	3.73738	0.581099	0.000179229	0.0177142	Intron (uc001vrm.3/55608, intron 2 of 3)	ANKRD10
chr14	100709664	100710064	401	*	6.12767	6.5509	5.52618	0.557804	0.000180108	0.0177808	Intron (uc001ymb.4/23186, intron 2 of 11)	RCOR1
chr11	1764129	1764529	401	*	3.7396	4.3673	2.60322	0.589871	0.000180583	0.0178075	Intron (uc001ltq.2/81532, intron 1 of 4)	IFITM10
chr8	98427761	98428161	401	*	6.31786	6.68931	5.81632	0.535066	0.000182328	0.0179593	Distal Intergenic	TSPYL5
chr14	105487163	105487563	401	*	4.00958	4.60845	2.96705	0.59031	0.000183457	0.0180501	Intron (uc001ymb.4/23186, intron 2 of 11)	RCOR1
chr17	32142136	32142536	401	*	4.73678	5.24138	3.95406	0.577276	0.000183673	0.0180509	Intron (uc002hhu.3/40, intron 1 of 9)	AA06
chr1	227970462	227970862	401	*	3.56382	4.22843	2.29449	0.579746	0.000184238	0.0180849	Distal Intergenic	GLIS1
chr2	121294795	121295195	401	*	3.74966	4.30999	2.82113	0.477679	0.000899374	0.044049	Distal Intergenic	LINC01101
chr19	1285459	1285859	401	*	4.53596	5.1144	3.55536	0.589303	0.000184642	0.0180849	Promoter (2-3kb)	IFI30
chr12	120640251	120640651	401	*	5.12407	5.60056	4.40776	0.571665	0.000186068	0.0182041	Distal Intergenic	OR6C74
chr19	14089527	14089927	401	*	5.69119	6.15457	5.00441	0.567076	0.00018756	0.0183251	Intron (uc002nhr.4/6528, intron 12 of 14)	SLC5A5
chr16	18979292	18979692	401	*	4.90526	5.37971	4.19358	0.569442	0.000187742	0.0183251	Distal Intergenic	DOK4
chr16	57092058	57092458	401	*	4.45816	5.01408	3.54192	0.585607	0.000187936	0.0183251	Exon (uc002eml.1/10300, exon 3 of 20)	KATNB1
chr8	22164516	22164916	401	*	6.78487	7.13164	6.32747	0.519237	0.000188209	0.0183312	Intron (uc003xbn.2/55124, intron 13 of 22)	PIWIL2
chr15	74817034	74817434	401	*	4.17002	4.73517	3.22787	0.585836	0.000188973	0.0183746	Distal Intergenic	ARID3B
chr12	42237390	42237790	401	*	4.56165	5.10914	3.66854	0.583901	0.000189077	0.0183746	Exon (uc001shs.3/84324, exon 4 of 11)	SARNP
chr1	152182478	152182878	401	*	3.43385	1.83673	4.17323	-0.54763	0.000189289	0.0183748	Intron (uc001cvr.1/148979, intron 4 of 9)	DMRTB1
chr3	50363993	50364393	401	*	3.94303	4.55024	2.87412	0.587566	0.000189632	0.0183869	Promoter (1-2kb)	TUSC2
chr1	109630463	109630863	401	*	5.31259	5.76263	4.65495	0.561633	0.000189836	0.0183869	Distal Intergenic	DMRTB1
chr9	124040979	124041379	401	*	6.9652	7.34069	6.45621	0.535587	0.000191444	0.0185097	Intron (uc004bld.1/2934, intron 9 of 25)	GSN
chr7	98921957	98922357	401	*	4.78214	5.28388	4.00637	0.574123	0.00019153	0.0185097	Distal Intergenic	NPTX2
chr9	137036040	137036440	401	*	5.3288	5.75283	4.72568	0.555221	0.000192202	0.0185541	Distal Intergenic	RNU6ATAC
chr9	134175760	134176160	401	*	5.4496	5.89248	4.8073	0.559235	0.000193177	0.0186275	Intron (uc004cal.2/84814, intron 1 of 1)	PLPP7
chr20	22180235	22180635	401	*	5.54688	5.96863	4.9484	0.554401	0.000193673	0.0186342	Distal Intergenic	CDH4
chr15	78767404	78767804	401	*	4.81721	5.30366	4.07785	0.571445	0.000193674	0.0186342	Intron (uc002bdr.2/3658, intron 8 of 21)	HYKK
chr7	155297203	155297603	401	*	5.10599	5.59522	4.36011	0.572688	0.000194082	0.0186515	Promoter (1-2kb)	ARPC1A
chr3	129027087	129027487	401	*	5.33234	5.78539	4.66823	0.563413	0.000194282	0.0186515	Distal Intergenic	H1-10-AS1
chr20	43445030	43445430	401	*	3.84909	2.69775	4.48117	-0.58288	0.000194753	0.0186761	Distal Intergenic	CDH4
chr1	205079902	205080302	401	*	3.45706	4.12924	2.15845	0.573788	0.000195283	0.0187064	Intron (uc021onm.1/6512, intron 2 of 9)	SLC1A7
chr6	147509002	147509402	401	*	4.52611	5.08876	3.59104	0.582668	0.000198578	0.0190011	Intron (uc003qlt.2/729178, intron 1 of 10)	STXBP5
chr5	142108697	142109097	401	*	4.0806	4.69591	2.98553	0.58254	0.000198853	0.0190031	Distal Intergenic	TRPC7
chr16	66443941	66444341	401	*	4.41474	4.94419	3.56951	0.578211	0.000199035	0.0190031	Intron (uc002emt.2/1258, intron 2 of 32)	CNGB1
chr2	121099372	121099772	401	*	5.22093	5.68729	4.52751	0.603221	8.23789e-05	0.011545	Distal Intergenic	INHBB
chr5	150653245	150653645	401	*	3.77145	4.39201	2.65907	0.582049	0.000200173	0.0190699	Distal Intergenic	TRPC7
chr14	105086746	105087146	401	*	6.21229	6.62589	5.63019	0.550272	0.000200815	0.0191102	Intron (uc010txw.2/9895, intron 4 of 5)	TECPR2
chr4	128061976	128062376	401	*	4.6003	5.12275	3.77305	0.576608	0.000201089	0.0191153	Distal Intergenic	INTU
chr3	127695261	127695661	401	*	4.62501	5.15737	3.77218	0.577231	0.000202929	0.0192607	Intron (uc003ejy.4/166348, intron 4 of 4)	KBTBD12
chr17	73310922	73311322	401	*	6.12928	6.55286	5.52708	0.553115	0.000203061	0.0192607	Distal Intergenic	SLC25A19
chr11	68019766	68020166	401	*	4.75205	5.23906	4.01138	0.567764	0.000205704	0.0194785	Distal Intergenic	C11orf24
chr11	2143975	2144375	401	*	4.92329	5.40063	4.20502	0.566563	0.000205883	0.0194785	Distal Intergenic	INS-IGF2
chr21	36542838	36543238	401	*	3.79218	4.4005	2.71972	0.580405	0.000206028	0.0194785	Intron (uc002yut.1/861, intron 7 of 10)	RUNX1
chr11	119094808	119095208	401	*	6.0497	6.43089	5.53015	0.535226	0.000206911	0.0195408	Intron (uc001pwe.4/867, intron 1 of 15)	CBL
chr2	120958641	120959041	401	*	6.07349	6.43388	5.59199	0.472257	0.00103614	0.0478881	Distal Intergenic	TMEM185B
chr11	12083406	12083806	401	*	4.29819	4.84332	3.41146	0.57735	0.000207558	0.0195594	Distal Intergenic	MICAL2
chr8	47167318	47167718	401	*	4.71709	3.83653	5.25994	-0.577402	0.000208675	0.0196434	Distal Intergenic	LINC00293
chr4	7653840	7654240	401	*	4.44589	4.97622	3.59837	0.57495	0.000210457	0.0197898	Intron (uc003gkb.4/57537, intron 4 of 26)	AFAP1-AS1
chr5	136064317	136064717	401	*	4.77296	5.2639	4.02303	0.567991	0.000211222	0.0198223	Distal Intergenic	SLC25A48
chr17	29572802	29573202	401	*	6.16319	6.56434	5.60561	0.543662	0.000211259	0.0198223	Intron (uc002hgg.3/4763, intron 29 of 57)	NF1
chr17	19111100	19111500	401	*	4.08217	4.6644	3.09035	0.578041	0.00021407	0.0200063	Distal Intergenic	EPN2
chr13	91348888	91349288	401	*	6.07715	6.48692	5.50265	0.546814	0.000214303	0.0200063	Distal Intergenic	LINC00410
chr3	46932616	46933016	401	*	3.54111	4.18995	2.33052	0.571206	0.000214318	0.0200063	Intron (uc003cqm.3/5745, intron 3 of 15)	PTH1R
chr12	93742270	93742670	401	*	4.88513	5.37535	4.13693	0.567165	0.000214428	0.0200063	Exon (uc010sqz.2/4640, exon 17 of 24)	MYO1A
chr2	120904260	120904660	401	*	4.23395	4.77184	3.36661	0.539513	0.000371823	0.0270695	Intron (uc002tmg.3/57669, intron 20 of 24)	EPB41L5
chr9	133992894	133993294	401	*	5.5894	6.03367	4.94412	0.556438	0.000214666	0.0200063	Exon (uc004cab.2/83543, exon 5 of 6)	NUP214
chr19	15629265	15629665	401	*	5.17448	4.45549	5.65214	-0.563967	0.000215036	0.0200063	5' UTR	MAP1S
chr11	2526980	2527380	401	*	4.77413	5.26286	4.02943	0.566386	0.000215057	0.0200063	Intron (uc009ydo.1/3784, intron 1 of 2)	KCNQ1
chrX	83501456	83501856	401	*	3.4055	4.09205	2.04916	0.558951	0.00021588	0.0200185	Distal Intergenic	RPS6KA6
chr3	138396624	138397024	401	*	3.90989	4.50658	2.87412	0.577204	0.000216053	0.0200185	Intron (uc011bmn.3/5291, intron 8 of 12)	PIK3CB
chr17	82321434	82321834	401	*	6.91506	7.32	6.35007	0.543406	0.000216154	0.0200185	Distal Intergenic	RPL23AP87
chr16	88427051	88427451	401	*	3.48065	4.15879	2.15845	0.561022	0.000216542	0.0200185	Promoter (1-2kb)	CSNK2A2
chr6	157021398	157021798	401	*	5.03353	5.50394	4.331	0.563147	0.000216557	0.0200185	Distal Intergenic	ARID1B
chr22	50627862	50628262	401	*	5.392	5.84105	4.73649	0.557472	0.000216752	0.0200185	Intron (uc003bjr.2/80305, intron 1 of 9)	TRABD
chr1	28983564	28983964	401	*	4.68944	5.20325	3.88401	0.570433	0.000216798	0.0200185	Intron (uc001cru.2/84871, intron 1 of 13)	AGBL4
chr22	45645548	45645948	401	*	6.17184	6.61333	5.53248	0.555694	0.000217209	0.0200352	Distal Intergenic	KIAA0930
chr7	1813884	1814284	401	*	4.02992	4.61074	3.04226	0.576724	0.000217482	0.0200389	Promoter (2-3kb)	ZAN
chr16	30482419	30482819	401	*	4.34328	4.88974	3.45299	0.574441	0.000217709	0.0200389	Distal Intergenic	CDH8
chr9	137188941	137189341	401	*	5.13646	5.60045	4.44831	0.560771	0.000219942	0.0202231	Distal Intergenic	RXRA
chr2	120899844	120900244	401	*	4.13379	4.65744	3.30349	0.489462	0.000824089	0.0421108	Intron (uc002tmg.3/57669, intron 18 of 24)	EPB41L5
chr9	136943935	136944335	401	*	4.1818	4.75101	3.22807	0.574728	0.00022319	0.0204784	Distal Intergenic	BRD3
chr1	55064008	55064408	401	*	3.81956	4.42392	2.75976	0.574	0.000223853	0.0205177	Intron (uc001crr.2/54558, intron 3 of 12)	SPATA6
chr15	78405320	78405720	401	*	3.88541	4.54202	2.64627	0.567534	0.000224615	0.020546	Intron (uc002bdb.2/10518, intron 2 of 5)	CIB2
chr12	130026570	130026970	401	*	4.91166	4.13925	5.41202	-0.566598	0.000224634	0.020546	Promoter (1-2kb)	NDUFA4L2
chr17	81097377	81097777	401	*	6.16871	6.57716	5.59683	0.543479	0.000225552	0.0205882	Distal Intergenic	METRNL
chr1	26339219	26339619	401	*	4.49202	5.05795	3.54766	0.573295	0.000225569	0.0205882	Intron (uc001crr.2/54558, intron 5 of 12)	SPATA6
chr11	110606271	110606671	401	*	3.53899	4.18542	2.33715	0.566355	0.000226169	0.0206214	Distal Intergenic	ARHGAP20
chr14	91252995	91253395	401	*	5.27226	5.71283	4.63484	0.552003	0.000228764	0.0207658	Distal Intergenic	MEG9
chr19	47555609	47556009	401	*	3.23901	3.94228	1.81165	0.547293	0.000228765	0.0207658	Promoter (<=1kb)	SLC27A1
chr17	4541565	4541965	401	*	5.07072	5.52395	4.40619	0.55584	0.000228806	0.0207658	Exon (uc002fyh.3/246, exon 5 of 14)	ALOX15
chr1	2091601	2092001	401	*	5.84301	6.26328	5.24752	0.546709	0.000228887	0.0207658	Exon (uc001crr.2/54558, exon 6 of 13)	SPATA6
chr8	144276930	144277330	401	*	5.3888	5.82905	4.75204	0.55246	0.000228945	0.0207658	Distal Intergenic	GPIHBP1
chr15	59360353	59360753	401	*	4.08877	4.64621	3.16832	0.572239	0.000229535	0.0207976	Promoter (1-2kb)	RNF111
chr7	2603012	2603412	401	*	3.78224	4.44464	2.52137	0.562478	0.00022996	0.0208123	Promoter (1-2kb)	FIS1
chr21	42444569	42444969	401	*	3.44089	4.1096	2.1558	0.55962	0.000230175	0.0208123	Distal Intergenic	LINC00323
chr16	89489441	89489841	401	*	4.67785	5.18607	3.88626	0.566671	0.000231207	0.0208801	Distal Intergenic	CDH11
chr21	36747839	36748239	401	*	4.844	5.52921	3.49316	0.551294	0.000231549	0.0208801	Intron (uc002yut.1/861, intron 7 of 10)	LOC100506403
chr7	132162723	132163123	401	*	4.04142	4.62745	3.03819	0.572014	0.000231645	0.0208801	Distal Intergenic	FIS1
chr12	125093398	125093798	401	*	4.26274	4.81254	3.36337	0.570439	0.000232272	0.0209109	Intron (uc001stk.3/23426, intron 1 of 23)	GRIP1
chr17	78412318	78412718	401	*	5.82578	6.22658	5.26888	0.539368	0.000232724	0.0209109	Distal Intergenic	MIR4730
chr4	185011438	185011838	401	*	4.89207	5.38559	4.13604	0.562413	0.000232912	0.0209109	3' UTR	STOX2
chr1	205271339	205271739	401	*	5.16596	5.60681	4.52793	0.55222	0.000232946	0.0209109	Intron (uc001cpb.4/8503, intron 1 of 9)	PIK3R3
chr9	128702317	128702717	401	*	7.0434	7.42236	6.528	0.530514	0.000233827	0.0209523	Intron (uc004bqb.3/5090, intron 5 of 8)	PBX3
chr16	80341254	80341654	401	*	4.69964	5.20701	3.91013	0.564924	0.000234088	0.0209523	Distal Intergenic	LINC00922
chr20	62583518	62583918	401	*	4.18993	4.76607	3.21607	0.571233	0.00023413	0.0209523	Distal Intergenic	CDH4
chr12	124508789	124509189	401	*	5.00008	5.49112	4.24994	0.562635	0.000234382	0.0209534	Intron (uc021rbu.1/643339, intron 1 of 4)	LOC643339
chr19	35959123	35959523	401	*	5.44633	5.87415	4.83546	0.547497	0.000236517	0.0211021	Promoter (<=1kb)	GTPBP3
chr16	4936318	4936718	401	*	6.17398	6.57774	5.6113	0.538823	0.000236531	0.0211021	Promoter (1-2kb)	LINC00920
chr4	55849742	55850142	401	*	4.49761	5.04324	3.60954	0.568432	0.000237873	0.021199	Distal Intergenic	KDR
chr16	1370354	1370754	401	*	6.74382	7.08002	6.30469	0.50817	0.000238104	0.021199	Intron (uc002epz.3/146223, intron 1 of 4)	CMTM4
chr10	126103952	126104352	401	*	3.56109	4.22373	2.2993	0.554421	0.000238551	0.021215	Intron (uc001lhp.3/4942, intron 1 of 9)	OAT
chr18	31685188	31685588	401	*	5.81384	6.40495	4.79523	0.569462	0.00023877	0.021215	Intron (uc002kxr.4/8715, intron 3 of 10)	NOL4
chr19	42919374	42919774	401	*	5.19434	5.67696	4.4639	0.559817	0.000239229	0.0212341	Promoter (1-2kb)	USE1
chr4	8267139	8267539	401	*	5.68278	6.09127	5.11082	0.54076	0.000240967	0.0213666	Distal Intergenic	HTRA3
chr21	42010575	42010975	401	*	4.43755	5.00863	3.47842	0.568758	0.000242029	0.0214389	Intron (uc002yyq.1/1826, intron 3 of 32)	DSCAM-IT1
chr14	105146691	105147091	401	*	3.92986	4.51103	2.94119	0.568277	0.000243474	0.021545	Intron (uc010avx.3/79446, intron 2 of 6)	WDR25
chr7	155344876	155345276	401	*	5.87949	6.33448	5.21114	0.553698	0.000243867	0.0215579	Promoter (<=1kb)	CUX1
chr1	778657	779057	401	*	4.51225	5.09634	3.51484	0.567977	0.000244391	0.0215823	Distal Intergenic	DMAP1
chr14	56751514	56751914	401	*	4.16979	4.73567	3.22557	0.56756	0.000245392	0.0216291	Intron (uc001ygy.2/7528, intron 1 of 4)	YY1
chrX	10015728	10016128	401	*	3.80277	4.44964	2.59933	0.558636	0.000245418	0.0216291	Intron (uc004csx.4/55841, intron 1 of 22)	WWC3
chr17	69802021	69802421	401	*	4.27568	4.84853	3.31143	0.567501	0.000246144	0.0216711	Distal Intergenic	SOX9
chr2	120780036	120780436	401	*	4.33149	4.83345	3.5552	0.494987	0.00079313	0.0411459	Intron (uc010flk.3/57669, intron 2 of 16)	EPB41L5
chr2	120587162	120587562	401	*	5.29924	5.92203	4.17942	1.13352	6.08145e-07	0.0004137	Intron (uc002tmf.2/5775, intron 2 of 26)	PTPN4
chr2	120336729	120337129	401	*	4.82405	5.30643	4.09417	0.552119	0.000279274	0.0232704	Intron (uc010yyq.3/200373, intron 5 of 17)	CFAP221
chr2	119246894	119247294	401	*	3.64875	4.28463	2.48425	0.561964	0.000246949	0.0217201	Distal Intergenic	EN1
chr22	30298334	30298734	401	*	3.41495	4.0776	2.15315	0.551315	0.000253321	0.0221908	Intron (uc003agu.4/8897, intron 1 of 19)	MTMR3
chr3	32231549	32231949	401	*	4.43526	4.96934	3.57794	0.563219	0.000253762	0.0222058	Distal Intergenic	CMTM8
chr20	64054326	64054726	401	*	4.76128	5.2428	4.0334	0.556395	0.000254002	0.0222058	Distal Intergenic	CDH4
chr7	72161572	72161972	401	*	4.38093	3.43161	4.94859	-0.564491	0.000256413	0.0223435	Intron (uc003uys.4/1523, intron 10 of 23)	SH2B2
chr19	33217786	33218186	401	*	4.07999	4.6446	3.13939	0.564428	0.000256444	0.0223435	Intron (uc002ndu.2/8907, intron 5 of 11)	AP1M1
chr16	88403938	88404338	401	*	4.85473	5.33299	4.13435	0.555491	0.000256766	0.0223435	Intron (uc002eqe.3/8883, intron 12 of 20)	TERB1
chr16	1436393	1436793	401	*	4.60565	5.10093	3.84541	0.558091	0.000256901	0.0223435	Promoter (1-2kb)	PHAF1
chr19	13241696	13242096	401	*	5.32155	5.74017	4.72939	0.542421	0.000257127	0.0223435	Distal Intergenic	LINC00661
chr17	35242294	35242694	401	*	4.84496	5.34805	4.06592	0.559498	0.000257283	0.0223435	Distal Intergenic	LHX1
chr2	118763694	118764094	401	*	4.67465	5.16237	3.93233	0.499378	0.000746581	0.0400294	Intron (uc002tlj.3/54520, intron 3 of 23)	CCDC93
chr2	117835892	117836292	401	*	6.13703	6.47032	5.70284	0.466196	0.000938807	0.0451946	Distal Intergenic	DDX18
chr17	74244990	74245390	401	*	4.05608	4.63617	3.07061	0.563789	0.000257905	0.0223451	Distal Intergenic	RNF157
chr16	68355369	68355769	401	*	6.17393	6.52693	5.70556	0.514244	0.000259098	0.0223904	Exon (uc002erc.3/80262, exon 15 of 17)	B3GNT9
chr18	46518494	46518894	401	*	5.067	5.52267	4.39716	0.550727	0.000259374	0.0223904	Distal Intergenic	SMAD7
chr16	88348358	88348758	401	*	4.51013	5.02477	3.70262	0.5604	0.00025941	0.0223904	Promoter (2-3kb)	FHOD1
chr20	62397072	62397472	401	*	3.20834	3.90753	1.79871	0.535598	0.000259456	0.0223904	Distal Intergenic	CDH4
chr12	111006122	111006522	401	*	4.74911	5.2334	4.01479	0.555642	0.000260303	0.0224412	Intron (uc001ten.2/4048, intron 15 of 18)	LTA4H
chr11	123033816	123034216	401	*	3.65588	4.2973	2.47189	0.555839	0.000260686	0.0224496	Intron (uc001pyt.3/79827, intron 1 of 6)	CLMP
chr19	49114111	49114511	401	*	4.84852	5.39778	3.95061	0.562964	0.000260916	0.0224496	Intron (uc002nbh.4/126410, intron 1 of 13)	CYP4F22
chr1	7577251	7577651	401	*	4.70172	5.18123	3.97845	0.55476	0.000263314	0.0226281	Intron (uc001cjq.4/5792, intron 5 of 7)	PTPRF
chr15	52179517	52179917	401	*	3.52324	4.1882	2.25262	0.546369	0.000263733	0.0226281	Exon (uc002abn.3/29766, exon 4 of 10)	TMOD3
chr9	130480646	130481046	401	*	6.17357	6.53833	5.68419	0.519643	0.00026377	0.0226281	Promoter (1-2kb)	TTC16
chr1	109789028	109789428	401	*	5.35121	5.77764	4.74319	0.542567	0.000264185	0.0226332	Promoter (2-3kb)	CCDC30
chr19	8506101	8506501	401	*	6.00102	6.40815	5.43174	0.536326	0.000264349	0.0226332	Intron (uc002nbf.4/114770, intron 2 of 4)	PGLYRP2
chr2	113601946	113602346	401	*	5.32463	5.88894	4.38489	0.882207	2.60968e-06	0.00129849	Distal Intergenic	IL1B
chr12	112418994	112419394	401	*	6.16366	6.60878	5.51659	0.547792	0.000265655	0.0227003	Distal Intergenic	ARL1
chr10	128077646	128078046	401	*	4.8576	5.33437	4.14061	0.552811	0.000266185	0.0227133	Promoter (<=1kb)	ADAM12
chr11	19796136	19796536	401	*	4.27604	4.82076	3.39043	0.561329	0.000266328	0.0227133	Intron (uc001mpp.3/89797, intron 1 of 37)	MIR4694
chr17	7970533	7970933	401	*	5.45231	5.88934	4.82232	0.544084	0.000267469	0.0227883	Distal Intergenic	ALOX12B
chr21	39396606	39397006	401	*	4.43382	4.96414	3.58631	0.559679	0.000268187	0.0228271	Distal Intergenic	DSCR4
chr11	79440923	79441323	401	*	5.3789	5.81353	4.75394	0.544055	0.000268565	0.0228292	Distal Intergenic	TENM4
chr14	37591585	37591985	401	*	6.66848	7.0125	6.21586	0.50943	0.000268736	0.0228292	Promoter (<=1kb)	EML1
chr22	39405386	39405786	401	*	2.76233	3.51977	1.07037	0.489632	0.000269437	0.0228614	Distal Intergenic	APOBEC3C
chr3	126498928	126499328	401	*	4.84255	5.32477	4.11304	0.553677	0.000269701	0.0228614	Intron (uc010hsj.2/84303, intron 4 of 6)	CHCHD6
chr17	3892221	3892621	401	*	4.21467	4.76176	3.32267	0.560792	0.000269903	0.0228614	Distal Intergenic	ATP2A3
chr2	109223178	109223578	401	*	5.08733	5.58609	4.31875	0.646139	4.60625e-05	0.00822929	Promoter (<=1kb)	LIMS1
chr11	133058516	133058916	401	*	4.37223	4.89469	3.54496	0.55896	0.000270801	0.022893	Intron (uc001qgu.3/4978, intron 1 of 7)	OPCML
chr17	79028531	79028931	401	*	4.5779	5.08059	3.79984	0.556442	0.000271852	0.0229595	Intron (uc002jyz.4/10458, intron 2 of 12)	BAIAP2
chr15	70585205	70585605	401	*	5.90003	6.3247	5.2956	0.541783	0.000272308	0.0229758	Distal Intergenic	TLE3
chr8	142338946	142339346	401	*	4.18446	4.74296	3.26106	0.559934	0.000273539	0.0230471	Distal Intergenic	LINC01300
chr8	142510996	142511396	401	*	4.08961	4.66513	3.11757	0.559632	0.00027388	0.0230471	Intron (uc003ywi.2/389690, intron 1 of 30)	MROH5
chr2	104312655	104313055	401	*	4.84775	5.3432	4.08713	0.475452	0.00111344	0.0497699	Distal Intergenic	LOC100287010
chr22	41237511	41237911	401	*	5.98425	6.37673	5.44335	0.529918	0.000274212	0.0230471	Intron (uc003aze.3/6767, intron 4 of 11)	ST13
chr18	78416822	78417222	401	*	4.35795	4.89639	3.48916	0.558957	0.000274553	0.0230535	Distal Intergenic	PARD6G
chr17	28228461	28228861	401	*	4.81013	5.29676	4.07038	0.552873	0.000275917	0.0231227	Intron (uc002heo.1/85464, intron 1 of 14)	EFCAB5
chr8	38787228	38787628	401	*	4.90724	5.38068	4.19786	0.551914	0.000276105	0.0231227	Intron (uc003xmi.4/59339, intron 2 of 12)	PLEKHA2
chr1	18041694	18042094	401	*	5.6074	6.01471	5.03777	0.534656	0.000276174	0.0231227	Intron (uc001cgy.3/59269, intron 2 of 4)	HIVEP3
chr18	79396344	79396744	401	*	4.85254	5.33458	4.12345	0.55298	0.000277031	0.0231721	Distal Intergenic	PARD6G
chr22	41925995	41926395	401	*	6.30142	6.72175	5.70581	0.539488	0.000278009	0.0232316	Intron (uc003baf.3/171568, intron 6 of 6)	POLR3H
chr1	6272840	6273240	401	*	5.21681	5.67279	4.54631	0.54777	0.000278311	0.0232346	Intron (uc010ojr.2/22955, intron 5 of 8)	SLFNL1
chr20	32470179	32470579	401	*	6.46565	6.83928	5.9601	0.522584	0.000278849	0.0232572	Intron (uc002yat.3/116154, intron 7 of 12)	PHACTR3
chr2	104078855	104079255	401	*	4.99515	5.44157	4.3453	0.49579	0.000804394	0.0415432	Distal Intergenic	TMEM182
chr1	54227983	54228383	401	*	4.82313	5.3231	4.05166	0.55371	0.00028017	0.0233227	Intron (uc001cgk.4/1503, intron 18 of 18)	SLFNL1-AS1
chr10	69917901	69918301	401	*	5.36278	5.79723	4.73819	0.541697	0.00028076	0.0233495	Exon (uc001jnl.2/84665, exon 9 of 12)	MYPN
chr19	54179997	54180397	401	*	5.67148	6.09006	5.07942	0.537719	0.000281947	0.0234027	Intron (uc002nbb.4/58525, intron 2 of 7)	WIZ
chr19	15550935	15551335	401	*	3.8315	2.56575	4.49518	-0.542328	0.000282087	0.0234027	Distal Intergenic	CASP14
chr11	74731413	74731813	401	*	3.33659	4.01152	2.02714	0.538688	0.000282281	0.0234027	Distal Intergenic	NEU3
chr16	57775562	57775962	401	*	5.81145	6.2279	5.22367	0.536623	0.000282475	0.0234027	Intron (uc002est.2/146212, intron 12 of 15)	PLEKHG4
chr14	23052256	23052656	401	*	5.66182	6.07324	5.08406	0.534684	0.000283069	0.0234296	Intron (uc001ygn.1/10858, intron 4 of 7)	CYP46A1
chr11	77115281	77115681	401	*	4.84286	5.31709	4.13167	0.548772	0.000284811	0.023551	Intron (uc010rso.2/5058, intron 1 of 14)	PAK1
chr8	142551118	142551518	401	*	5.4395	5.86859	4.82599	0.540106	0.000285077	0.023551	Distal Intergenic	MROH5
chr17	77214683	77215083	401	*	5.85786	6.26376	5.291	0.532725	0.000285734	0.0235829	Intron (uc010dhs.4/146713, intron 4 of 14)	ENGASE
chr1	21893658	21894058	401	*	4.78288	5.27476	4.03075	0.552356	0.000286585	0.0236308	Intron (uc001cdc.2/23499, intron 2 of 61)	MACF1
chr5	170302545	170302945	401	*	4.53371	5.05932	3.69838	0.555173	0.000287115	0.0236521	Intron (uc003laj.2/100996485, intron 3 of 5)	LINC02900
chr2	100321247	100321647	401	*	4.90727	5.39462	4.1658	0.596648	0.000117983	0.0139582	Intron (uc002taf.3/3899, intron 10 of 23)	REV1
chr1	143884955	143885355	401	*	4.03531	4.6202	3.03554	0.555135	0.000288125	0.0236904	Intron (uc001cdc.2/23499, intron 1 of 61)	MACF1
chr19	50486890	50487290	401	*	4.90137	4.16237	5.38766	-0.550722	0.000288463	0.0236959	Distal Intergenic	ADGRE5
chr2	99490219	99490619	401	*	6.30855	6.68398	5.79969	0.481648	0.000913792	0.0445168	Intron (uc002szf.1/343990, intron 1 of 9)	CRACDL
chr11	1917631	1918031	401	*	5.77616	6.19814	5.17721	0.53735	0.000290502	0.0238184	Distal Intergenic	TNNT3
chr9	129097112	129097512	401	*	5.30979	5.74375	4.68621	0.540254	0.000291681	0.0238926	Promoter (<=1kb)	MVB12B
chr12	48814585	48814985	401	*	7.35055	7.70003	6.88839	0.509591	0.000292388	0.023928	Intron (uc001tky.3/50515, intron 1 of 2)	MIR3922
chr1	109980655	109981055	401	*	6.10812	6.48724	5.59239	0.52239	0.000292836	0.0239422	Intron (uc001cbo.3/54955, intron 2 of 4)	C1orf109
chr9	125261630	125262030	401	*	5.01572	5.4694	4.35022	0.54481	0.000293236	0.0239524	Intron (uc004bmj.2/uc004bmj.2, intron 2 of 3)	OR1J2
chr17	45451096	45451496	401	*	4.45514	5.00863	3.54564	0.554963	0.000293684	0.0239665	Intron (uc002ill.1/124989, intron 10 of 10)	EFCAB13
chr2	98936301	98936701	401	*	5.38169	5.98399	4.32836	1.04671	9.46004e-07	0.000584201	Distal Intergenic	CNGA3
chr22	44067040	44067440	401	*	4.3735	4.93245	3.44886	0.554735	0.000294866	0.0240179	Intron (uc003bdy.2/64800, intron 15 of 31)	EFCAB6
chr19	46621763	46622163	401	*	5.75356	6.17127	5.16323	0.535075	0.000295262	0.0240277	Distal Intergenic	ADGRE5
chr13	42354292	42354692	401	*	3.39436	4.06028	2.12007	0.538404	0.000295778	0.0240472	Intron (uc001uyj.3/23078, intron 19 of 44)	VWA8
chr1	159205192	159205592	401	*	5.26664	5.69657	4.65143	0.538396	0.000296113	0.024052	Intron (uc001caz.2/2899, intron 1 of 15)	GRIK3
chr17	75721199	75721599	401	*	4.84579	5.3618	4.03482	0.552968	0.00029663	0.0240716	Distal Intergenic	LINC01973
chr12	132273722	132274122	401	*	3.78907	2.54444	4.44715	-0.539738	0.000297341	0.0241068	Intron (uc021rdg.1/100287944, intron 1 of 3)	RFX4
chr21	45509571	45509971	401	*	4.83323	5.30824	4.12029	0.548048	0.000297746	0.0241172	Promoter (<=1kb)	TRAPPC10
chr22	38740803	38741203	401	*	4.37556	4.90353	3.53415	0.55274	0.000298335	0.0241424	Intron (uc003avm.2/1454, intron 4 of 14)	CSNK1E
chr20	431410	431810	401	*	6.14051	6.55254	5.56155	0.53313	0.000300193	0.024256	Distal Intergenic	DOK5
chr2	98822716	98823116	401	*	5.94017	6.39544	5.27122	0.652581	2.08049e-05	0.00499054	Intron (uc010yvh.2/200403, intron 11 of 12)	VWA3B
chr16	401888	402288	401	*	5.35685	5.79608	4.72226	0.541092	0.000301068	0.024256	Intron (uc002esv.3/55282, intron 5 of 13)	LRRC36
chr3	123781137	123781537	401	*	4.52515	5.04032	3.71629	0.551669	0.000301495	0.024256	Intron (uc003ehd.3/8997, intron 1 of 1)	KALRN
chr6	144063895	144064295	401	*	4.90169	5.42491	4.07248	0.552387	0.000301642	0.024256	Intron (uc003qjq.4/9749, intron 2 of 12)	PHACTR2
chr17	2058489	2058889	401	*	6.3586	6.76266	5.79534	0.531857	0.000301749	0.024256	Intron (uc010vqv.1/23293, intron 5 of 10)	SMG6
chr17	6420367	6420767	401	*	5.4015	5.84346	4.76113	0.541237	0.000301811	0.024256	Intron (uc002gdd.4/83394, intron 3 of 19)	PITPNM3
chr7	155372526	155372926	401	*	5.41911	5.85898	4.78315	0.541145	0.000301968	0.024256	Intron (uc003uys.4/1523, intron 10 of 23)	SH2B2
chr20	2476732	2477132	401	*	4.16144	4.7223	3.23144	0.552978	0.000302508	0.0242771	Intron (uc002xwk.3/55734, intron 2 of 8)	ZFP64
chr17	76179816	76180216	401	*	3.4022	4.05804	2.16591	0.536992	0.000302975	0.0242921	Intron (uc002juw.2/7083, intron 3 of 6)	TK1
chr20	33181698	33182098	401	*	5.64708	6.04696	5.09198	0.529252	0.000306273	0.0245256	Distal Intergenic	MIR3194
chr4	182827384	182827784	401	*	4.67207	5.17586	3.89132	0.549351	0.000306451	0.0245256	Distal Intergenic	TENM3
chr2	98730522	98730922	401	*	3.73216	4.48401	2.07037	0.933089	1.19982e-05	0.00347088	Intron (uc010yvh.2/200403, intron 2 of 12)	VWA3B
chr12	31215737	31216137	401	*	4.15	4.69981	3.25056	0.551646	0.000308595	0.024652	Distal Intergenic	CMKLR1
chr1	143698017	143698417	401	*	4.81861	3.33372	5.5347	-0.507404	0.000308999	0.0246616	Intron (uc001cak.1/83931, intron 1 of 11)	STK40
chr15	77630992	77631392	401	*	5.81104	6.20166	5.27372	0.525241	0.000309372	0.0246687	Intron (uc021sqy.1/79834, intron 1 of 7)	PEAK1
chr12	101830839	101831239	401	*	5.5477	5.96401	4.96019	0.533658	0.000310027	0.0246984	Intron (uc001trh.1/160760, intron 1 of 5)	PPTC7
chr16	576699	577099	401	*	5.10326	5.53549	4.48328	0.53801	0.000310697	0.0247291	Intron (uc010vjm.2/29800, intron 8 of 10)	TPPP3
chr22	45867076	45867476	401	*	5.43835	5.87733	4.80426	0.540088	0.00031116	0.0247433	Distal Intergenic	FBLN1
chr1	11650315	11650715	401	*	5.87914	6.27606	5.32974	0.528485	0.000311813	0.0247726	Promoter (2-3kb)	CSMD2
chr16	5010850	5011250	401	*	4.729	5.21514	3.99038	0.546214	0.0003124	0.0247936	Distal Intergenic	ZDHHC1
chr20	62449779	62450179	401	*	3.37023	4.05082	2.03819	0.52572	0.000312792	0.0247936	Intron (uc002xto.3/55959, intron 3 of 20)	SULF2
chr5	134527606	134528006	401	*	5.28528	5.72916	4.64083	0.540096	0.000312931	0.0247936	Intron (uc003kyd.3/27125, intron 2 of 20)	AFF4
chr6	28896974	28897374	401	*	4.06099	4.64045	3.07738	0.548894	0.00031376	0.0248218	Distal Intergenic	TRIM27
chr17	2853136	2853536	401	*	3.5532	4.1968	2.36145	0.536505	0.000313857	0.0248218	Intron (uc010ckd.3/23108, intron 3 of 24)	OR1D5
chr17	47423608	47424008	401	*	3.81819	4.45511	2.65002	0.539874	0.000314465	0.0248473	Intron (uc002iov.4/22834, intron 1 of 5)	ZNF652
chr18	72541894	72542294	401	*	6.30445	6.87301	5.35258	0.549747	0.000315343	0.0248885	Intron (uc010dqu.2/55628, intron 3 of 6)	ZNF407
chr11	69013346	69013746	401	*	5.51567	5.95011	4.89112	0.53679	0.000315558	0.0248885	Distal Intergenic	MYEOV
chr4	827945	828345	401	*	3.81392	4.41382	2.76815	0.546942	0.000316048	0.0249046	Distal Intergenic	CPLX1
chr13	21673475	21673875	401	*	4.04912	4.64716	3.00917	0.546935	0.000316387	0.0249088	Distal Intergenic	LATS2
chr12	121797177	121797577	401	*	4.78301	5.28128	4.01564	0.546779	0.000318152	0.025022	Intron (uc001ttc.2/89894, intron 4 of 12)	TMEM116
chr17	30971105	30971505	401	*	4.06477	4.6549	3.04914	0.546771	0.0003184	0.025022	Intron (uc002hho.1/4642, intron 19 of 21)	CDK5R1
chr19	45681487	45681887	401	*	6.63156	6.98233	6.16714	0.507648	0.000318909	0.0250394	Intron (uc002mxx.4/9466, intron 2 of 13)	IL27RA
chr22	44808289	44808689	401	*	5.57404	5.99565	4.97584	0.532663	0.000320969	0.0251784	Distal Intergenic	RTL6
chr3	47164500	47164900	401	*	5.06069	5.51861	4.38593	0.541298	0.000321918	0.0252182	Exon (uc003cqs.3/29072, exon 3 of 21)	SETD2
chr16	2056748	2057148	401	*	4.07575	4.64161	3.13156	0.548561	0.000322055	0.0252182	Promoter (2-3kb)	PRMT7
chr9	130156589	130156989	401	*	4.71144	5.19301	3.98344	0.544247	0.000322748	0.025233	Promoter (2-3kb)	SLC2A8
chr10	100009841	100010241	401	*	6.20339	6.90148	4.79848	0.512933	0.000322824	0.025233	Intron (uc001kpa.1/84171, intron 14 of 14)	LOXL4
chr16	11402227	11402627	401	*	4.02791	4.59152	3.09014	0.548227	0.000323866	0.0252681	Promoter (1-2kb)	ST3GAL2
chrX	24149282	24149682	401	*	3.88109	4.51616	2.71942	0.537715	0.000324061	0.0252681	Distal Intergenic	ZFX
chr8	7091717	7092117	401	*	5.22912	5.71786	4.48441	0.545737	0.000324432	0.0252681	Distal Intergenic	DEFB109B
chr8	143430765	143431165	401	*	6.65276	7.0168	6.16468	0.513514	0.000324434	0.0252681	Intron (uc003ywj.3/203062, intron 1 of 12)	TSNARE1
chr20	61741101	61741501	401	*	3.71111	4.31696	2.64657	0.5436	0.000325047	0.0252932	Intron (uc002xtk.3/8202, intron 1 of 22)	NCOA3
chr20	53593969	53594369	401	*	4.9939	5.47905	4.25756	0.545172	0.000325736	0.0253243	Distal Intergenic	EYA2
chr16	11386913	11387313	401	*	5.98336	6.38221	5.43024	0.526165	0.000327347	0.0254227	Promoter (<=1kb)	IL34
chr1	2477115	2477515	401	*	3.01049	3.71431	1.58073	0.505828	0.000327586	0.0254227	Promoter (1-2kb)	LCK
chr16	30651240	30651640	401	*	5.90938	6.31033	5.35219	0.526916	0.000329232	0.0255277	Intron (uc010vmm.2/342372, intron 4 of 30)	PKD1L3
chr2	96868950	96869350	401	*	6.47959	6.9492	5.77885	0.664271	1.98304e-05	0.00488981	Intron (uc002svm.4/56910, intron 1 of 7)	STARD7-AS1
chr21	41745898	41746298	401	*	4.99183	5.44212	4.33365	0.537884	0.000331754	0.0256775	Intron (uc002yyq.1/1826, intron 3 of 32)	DSCAM-AS1
chr12	119667549	119667949	401	*	6.34101	6.74209	5.78357	0.526829	0.000332863	0.0257404	Intron (uc010syl.2/22895, intron 13 of 21)	RPH3A
chr1	116570257	116570657	401	*	5.4998	5.93372	4.87633	0.534935	0.00033359	0.0257737	Distal Intergenic	PTP4A2
chr10	30696423	30696823	401	*	4.85308	5.33339	4.12796	0.54287	0.000334249	0.0258017	Distal Intergenic	MAP3K8
chr6	30744173	30744573	401	*	5.14412	5.59125	4.49274	0.537806	0.000334737	0.0258092	Distal Intergenic	IER3
chr1	98054115	98054515	401	*	6.14602	6.56882	5.54542	0.533109	0.000334939	0.0258092	Distal Intergenic	PTP4A2
chr14	105490560	105490960	401	*	6.44235	6.88497	5.8006	0.536763	0.000335415	0.0258231	Distal Intergenic	LINC02914
chr4	127622788	127623188	401	*	5.27501	5.72679	4.61362	0.538512	0.000336288	0.0258674	Distal Intergenic	INTU
chr10	118046362	118046762	401	*	4.65082	5.14951	3.8824	0.544255	0.000337924	0.0259448	Distal Intergenic	GFRA1
chr15	40282439	40282839	401	*	6.57287	7.00722	5.94848	0.534707	0.000337956	0.0259448	Promoter (<=1kb)	EIF2AK4
chr5	155004353	155004753	401	*	5.18997	5.66444	4.47826	0.540955	0.000338453	0.0259448	Distal Intergenic	PRR16
chr22	23156351	23156751	401	*	5.71609	6.09907	5.1932	0.519253	0.000338524	0.0259448	Exon (uc031rxg.1/uc031rxg.1, exon 346 of 462)	MIR650
chr18	55780204	55780604	401	*	4.93797	5.42479	4.19775	0.542966	0.000338783	0.0259448	Intron (uc002lgx.3/23327, intron 1 of 29)	NEDD4L
chr12	2317792	2318192	401	*	4.80113	5.28101	4.07703	0.541639	0.000340225	0.026013	Intron (uc001twa.4/84900, intron 8 of 11)	RNFT2
chr10	126846896	126847296	401	*	4.26236	4.8076	3.37536	0.545163	0.000340272	0.026013	Promoter (<=1kb)	CTBP2
chr3	48415805	48416205	401	*	3.8197	4.42566	2.75482	0.540042	0.000340601	0.0260154	Promoter (2-3kb)	FBXW12
chr16	85393663	85394063	401	*	6.83423	7.17841	6.38131	0.501298	0.000342316	0.0261234	Exon (uc002fda.3/55159, exon 6 of 13)	RFWD3
chr12	106955919	106956319	401	*	4.64349	5.13623	3.88931	0.542786	0.000343055	0.0261569	Distal Intergenic	HSPB8
chr2	96760916	96761316	401	*	5.63971	6.15932	4.81967	0.73915	1.02556e-05	0.00313973	Distal Intergenic	ADRA2B
chr1	3350786	3351186	401	*	4.07183	4.6479	3.0982	0.543172	0.000343969	0.0261807	3' UTR	SNRNP40
chr2	96555174	96555574	401	*	4.78296	5.26882	4.045	0.555033	0.000265362	0.0226976	Exon (uc002suz.1/uc002suz.1, exon 16 of 31)	FAHD2CP
chr16	88438115	88438515	401	*	5.38807	5.81396	4.78115	0.531234	0.000346415	0.0263152	Distal Intergenic	DYNLRB2
chr17	27206411	27206811	401	*	3.34319	1.83673	4.06392	-0.497922	0.000346889	0.0263152	3' UTR	MIR4732
chr19	58516968	58517368	401	*	5.50252	5.91775	4.91718	0.528578	0.000346975	0.0263152	Intron (uc002mxv.3/5989, intron 2 of 20)	RFX1
chr1	15957469	15957869	401	*	4.99302	5.46191	4.29391	0.53892	0.000347645	0.0263152	Promoter (2-3kb)	NKAIN1
chr3	43006791	43007191	401	*	3.86708	4.46348	2.83222	0.539625	0.000347898	0.0263152	Distal Intergenic	GASK1A
chr17	2054811	2055211	401	*	6.66385	7.08827	6.05994	0.531474	0.000348041	0.0263152	Intron (uc010vqv.1/23293, intron 5 of 10)	SMG6
chr19	48195252	48195652	401	*	4.89004	5.41813	4.04832	0.54364	0.000348215	0.0263152	Intron (uc002mxv.3/5989, intron 7 of 20)	DCAF15
chr22	16932553	16932953	401	*	3.48575	2.07932	4.1842	-0.502481	0.000348456	0.0263152	Distal Intergenic	CCT8L2
chr20	62875468	62875868	401	*	4.49371	5.01632	3.66607	0.543249	0.00034949	0.0263526	Distal Intergenic	RIMS4
chr16	29179715	29180115	401	*	3.63003	4.26049	2.48425	0.53345	0.000349556	0.0263526	Distal Intergenic	MLYCD
chr1	31181450	31181850	401	*	5.84264	6.26345	5.24606	0.530117	0.00035145	0.0264515	Intron (uc010ogd.2/79570, intron 1 of 6)	NKAIN1
chr5	144403992	144404392	401	*	4.07629	4.67811	3.02449	0.538093	0.000351504	0.0264515	Distal Intergenic	CAST
chr3	66018066	66018466	401	*	3.40003	4.06683	2.12233	0.520508	0.000351779	0.0264515	Intron (uc003dmm.3/9223, intron 1 of 24)	MAGI1
chr11	1824943	1825343	401	*	6.92634	7.25087	6.50697	0.489183	0.000352231	0.0264566	Distal Intergenic	SYT8
chr16	67431353	67431753	401	*	3.87376	4.48484	2.79247	0.535116	0.000352701	0.0264566	Distal Intergenic	OSGIN1
chr11	47981132	47981532	401	*	4.59399	5.11169	3.77878	0.542681	0.000352814	0.0264566	Distal Intergenic	PTPRJ
chr2	96470556	96470956	401	*	5.96721	6.58509	4.86369	1.37943	7.08209e-09	1.92856e-05	Distal Intergenic	FAHD2CP
chr7	106660046	106660446	401	*	6.96263	7.34186	6.44673	0.517078	0.000353622	0.0264757	Distal Intergenic	NAMPT
chr16	85099351	85099751	401	*	4.37058	4.91674	3.48108	0.542467	0.000354518	0.0265056	Intron (uc002fiq.2/55625, intron 2 of 7)	ZDHHC7
chr4	73258401	73258801	401	*	4.8963	5.36542	4.19668	0.538379	0.000354629	0.0265056	Intron (uc003hgk.2/9508, intron 4 of 21)	ADAMTS3
chr19	40191730	40192130	401	*	4.69444	5.18226	3.95189	0.540176	0.000355523	0.0265496	Promoter (2-3kb)	MRI1
chr16	88753364	88753764	401	*	5.02974	5.48131	4.3688	0.534725	0.000355929	0.0265571	Intron (uc010voj.2/9764, intron 1 of 11)	KIAA0513
chr2	96063436	96063836	401	*	4.02354	4.60407	3.03676	0.496385	0.000646971	0.0366522	Distal Intergenic	FAHD2A
chr9	131039093	131039493	401	*	3.83901	4.4561	2.73812	0.534532	0.000357366	0.0265892	Promoter (<=1kb)	SWI5
chr5	81856896	81857296	401	*	5.33938	5.77038	4.72196	0.531917	0.000358167	0.0265892	Distal Intergenic	PCSK1
chr16	13839642	13840042	401	*	4.49646	5.01565	3.67748	0.541605	0.000358331	0.0265892	Intron (uc010voj.2/9764, intron 2 of 11)	CIBAR2
chr11	76285792	76286192	401	*	4.24133	4.78563	3.35687	0.541795	0.000358501	0.0265892	Distal Intergenic	EMSY
chr17	42980755	42981155	401	*	4.76338	5.28532	3.93746	0.541688	0.000358504	0.0265892	5' UTR	CCDC103
chr3	44624969	44625369	401	*	3.68603	4.30555	2.57711	0.532447	0.000358756	0.0265892	Promoter (1-2kb)	ZNF660
chr5	143403598	143403998	401	*	5.51054	6.18354	4.20874	0.514796	0.000358863	0.0265892	Distal Intergenic	ATP6AP1L
chr19	16117673	16118073	401	*	4.3739	4.89701	3.54496	0.541654	0.000359107	0.0265892	Intron (uc002mwy.3/773, intron 1 of 46)	CACNA1A
chr19	33402352	33402752	401	*	5.25809	5.69148	4.63571	0.530696	0.000359448	0.0265918	Intron (uc002mwy.3/773, intron 1 of 46)	CACNA1A
chr1	167052448	167052848	401	*	5.50657	5.95587	4.85053	0.533998	0.000360118	0.0266188	Distal Intergenic	MATN1-AS1
chr2	95379481	95379881	401	*	4.55138	5.04098	3.80463	0.516312	0.000550784	0.0335581	Distal Intergenic	FAM95A
chr14	99327200	99327600	401	*	4.57179	5.07103	3.80209	0.540116	0.000361345	0.0266405	Distal Intergenic	LINC02914
chr4	140253153	140253553	401	*	6.27339	6.66351	5.737	0.520833	0.000361512	0.0266405	Intron (uc003ihu.1/80155, intron 1 of 19)	NDUFC1
chr9	135684416	135684816	401	*	3.44802	4.10046	2.2243	0.524224	0.000361636	0.0266405	Intron (uc004cbu.1/158067, intron 10 of 12)	SPACA9
chr1	228268576	228268976	401	*	4.29284	4.83681	3.40924	0.541049	0.000362145	0.0266555	Distal Intergenic	MATN1-AS1
chr6	31689506	31689906	401	*	6.1454	6.50593	5.66363	0.507935	0.000363244	0.0267138	Promoter (<=1kb)	LY6G6C
chr18	58771914	58772314	401	*	4.98668	5.44586	4.30916	0.535408	0.000364703	0.0267872	Distal Intergenic	CDH20
chr4	39977820	39978220	401	*	6.58015	7.15174	5.61955	0.538993	0.000364857	0.0267872	Promoter (1-2kb)	PDS5A
chr15	51787216	51787616	401	*	4.70351	5.19301	3.95697	0.538406	0.000366808	0.0268956	Exon (uc002abf.3/23312, exon 19 of 43)	DMXL2
chr4	180757930	180758330	401	*	4.02796	4.60352	3.05579	0.538156	0.000366952	0.0268956	Distal Intergenic	LINC00290
chr10	15167975	15168375	401	*	5.20759	5.63702	4.59341	0.530462	0.000367273	0.0268965	Intron (uc010qbz.1/9397, intron 8 of 11)	RPP38-DT
chr11	68704970	68705370	401	*	4.06208	4.60845	3.17203	0.539836	0.000368031	0.0269294	Intron (uc001ook.1/3508, intron 13 of 14)	IGHMBP2
chr13	98897202	98897602	401	*	3.22281	3.88425	1.96554	0.516421	0.000368609	0.026949	3' UTR	MIR3170
chr15	29364670	29365070	401	*	4.66233	5.15109	3.91757	0.538236	0.000369631	0.027001	Promoter (1-2kb)	APBA2
chr16	57526872	57527272	401	*	3.75409	4.34975	2.72151	0.53464	0.000370607	0.0270496	Distal Intergenic	LINC00311
chr2	95345492	95345892	401	*	6.46032	6.83216	5.95804	0.492335	0.000668663	0.0373944	Distal Intergenic	FAM95A
chr2	94735600	94736000	401	*	3.87952	1.88515	4.68606	-1.18223	3.13801e-06	0.00142312	Distal Intergenic	FAM95A
chr10	103661028	103661428	401	*	4.33911	4.88137	3.46014	0.539058	0.000371868	0.0270695	Intron (uc009xwx.1/79591, intron 5 of 7)	KCNIP2
chr17	80111749	80112149	401	*	4.09258	4.64472	3.18679	0.538991	0.000372123	0.0270695	Promoter (2-3kb)	CCDC57
chr7	142499645	142500045	401	*	3.85053	4.44046	2.83553	0.535132	0.000373599	0.027136	Distal Intergenic	PRKAR2B
chr17	1649398	1649798	401	*	3.99127	4.58709	2.95822	0.53408	0.00037366	0.027136	Intron (uc002ftk.1/5345, intron 5 of 9)	SERPINF2
chr15	77643405	77643805	401	*	4.94773	5.41345	4.25572	0.53525	0.000374775	0.0271943	Intron (uc021sqy.1/79834, intron 1 of 7)	PEAK1
chr9	137176515	137176915	401	*	5.28455	5.71201	4.6744	0.528122	0.000375737	0.0272414	Distal Intergenic	RXRA
chr1	179575472	179575872	401	*	5.27237	5.74897	4.55578	0.536022	0.000378328	0.0274064	Distal Intergenic	OPRD1
chr17	21456984	21457384	401	*	6.60141	7.02293	6.0034	0.526916	0.000379101	0.0274396	Promoter (2-3kb)	LINC02693
chr11	74694183	74694583	401	*	4.83286	5.29954	4.13872	0.53423	0.00037981	0.0274681	Distal Intergenic	NEU3
chr7	80134417	80134817	401	*	5.27558	5.72533	4.61859	0.532326	0.00038038	0.0274685	Intron (uc003vik.1/830, intron 2 of 4)	CAPZA2
chr19	6660915	6661315	401	*	3.30151	1.67248	4.04713	-0.469463	0.000380447	0.0274685	Intron (uc010dzc.2/773, intron 1 of 37)	CACNA1A
chr4	1354443	1354843	401	*	5.22263	5.64934	4.61403	0.527557	0.000383578	0.0276716	Intron (uc003gde.4/57654, intron 7 of 13)	UVSSA
chr20	407263	407663	401	*	4.85446	5.31763	4.16811	0.532741	0.000384146	0.0276897	Distal Intergenic	SRSF6
chr9	134689517	134689917	401	*	5.92103	6.29822	5.40892	0.513373	0.000384855	0.0277178	Distal Intergenic	RAPGEF1
chr11	125569088	125569488	401	*	5.26491	5.73636	4.56005	0.53377	0.000385623	0.0277251	Distal Intergenic	ACRV1
chr2	94586366	94586766	401	*	3.94995	2.89019	4.55429	-0.524561	0.000408848	0.0284572	Distal Intergenic	FAM95A
chr13	20127715	20128115	401	*	5.84705	6.26001	5.26623	0.524096	0.000386249	0.0277251	Intron (uc010tcm.2/93492, intron 2 of 23)	TPTE2
chr14	105020516	105020916	401	*	3.65528	4.27172	2.55652	0.524844	0.000386327	0.0277251	Promoter (<=1kb)	NA
chr20	36275384	36275784	401	*	4.4532	4.97181	3.6357	0.537007	0.000386891	0.0277251	Distal Intergenic	LINC01734
chr9	135793220	135793620	401	*	4.21609	4.7592	3.33481	0.536559	0.000387174	0.0277251	Intron (uc004cca.2/7248, intron 8 of 22)	TSC1
chr6	136550392	136550792	401	*	6.69639	7.10074	6.13258	0.522305	0.000387185	0.0277251	Distal Intergenic	MTFR2
chr9	120862500	120862900	401	*	5.15372	5.58919	4.527	0.528262	0.000387752	0.0277429	Distal Intergenic	TLR4
chr16	67394534	67394934	401	*	3.98876	4.57438	2.98679	0.533496	0.000388592	0.0277802	Distal Intergenic	MIR5093
chr10	117168154	117168554	401	*	6.8743	7.23329	6.39529	0.505396	0.000389133	0.027796	Intron (uc001lcg.3/26033, intron 20 of 28)	ATRNL1
chr11	1202193	1202593	401	*	5.03488	5.50563	4.3316	0.533025	0.000390883	0.0278751	Intron (uc021qbr.1/727897, intron 15 of 15)	MUC5B
chr1	2374014	2374414	401	*	3.85157	4.44293	2.83222	0.530917	0.000391115	0.0278751	Distal Intergenic	RNU11
chr2	85888895	85889295	401	*	6.49248	7.04988	5.57215	0.961272	5.56359e-07	0.000390681	Promoter (<=1kb)	SFTPB
chr17	76726962	76727362	401	*	6.07344	6.45652	5.55034	0.514988	0.000392283	0.0279145	Intron (uc002jvw.3/9267, intron 1 of 12)	CYTH1
chr9	128420138	128420538	401	*	6.5737	6.93208	6.09578	0.50585	0.00039268	0.0279145	Promoter (<=1kb)	MAPKAP1
chr12	55646120	55646520	401	*	4.97811	4.20535	5.47861	-0.535541	0.000393066	0.0279145	Promoter (1-2kb)	PXN-AS1
chr20	33731737	33732137	401	*	6.21369	6.6504	5.58438	0.528539	0.000393097	0.0279145	Distal Intergenic	LINC01734
chr8	142298032	142298432	401	*	5.36557	5.79531	4.75074	0.526379	0.000394011	0.0279145	Distal Intergenic	SLC45A4
chr7	158395712	158396112	401	*	3.26604	1.66662	4.00588	-0.470195	0.00039406	0.0279145	Intron (uc003vjd.3/1080, intron 3 of 26)	CFTR
chr11	2312728	2313128	401	*	4.60512	5.0972	3.8525	0.534662	0.000394096	0.0279145	Distal Intergenic	C11orf21
chr11	1881953	1882353	401	*	4.45694	4.98971	3.60307	0.535808	0.000394333	0.0279145	Promoter (1-2kb)	MIR4298
chr21	44976509	44976909	401	*	5.42201	5.83919	4.83277	0.524038	0.000394638	0.0279145	Intron (uc011aey.2/11077, intron 6 of 6)	LINC00313
chr7	116526079	116526479	401	*	6.16056	6.59809	5.52954	0.528765	0.000395246	0.0279348	Exon (uc003vmi.3/27044, exon 9 of 24)	SND1
chr8	143567245	143567645	401	*	4.92679	5.43049	4.14628	0.535291	0.000395982	0.0279641	Intron (uc003ywm.3/575, intron 12 of 29)	ADGRB1
chr15	82124379	82124779	401	*	4.6026	5.10566	3.82364	0.535019	0.000396754	0.0279959	Distal Intergenic	MEX3B
chr16	4404415	4404815	401	*	7.16185	7.4996	6.72005	0.493822	0.000397734	0.0280423	Distal Intergenic	MIR5093
chr2	74105018	74105418	401	*	3.9079	4.46095	2.99963	0.494286	0.000716078	0.0390431	Distal Intergenic	ACTG2
chr22	20174837	20175237	401	*	4.93902	5.39849	4.26086	0.53062	0.000400866	0.0282174	Distal Intergenic	LINC02891
chr9	133553188	133553588	401	*	4.21017	4.74316	3.35571	0.534699	0.000401705	0.0282236	Intron (uc004bzt.1/59335, intron 3 of 4)	PRDM12
chr6	87322312	87322712	401	*	6.67714	7.10935	6.0572	0.526699	0.000401805	0.0282236	Distal Intergenic	HTR1E
chr1	3695586	3695986	401	*	6.0712	6.432	5.58897	0.505032	0.000401926	0.0282236	Intron (uc001bno.4/23038, intron 3 of 15)	WDTC1
chr12	3677612	3678012	401	*	4.41211	4.94271	3.56387	0.534449	0.000403401	0.0282973	Intron (uc001tyi.3/8683, intron 1 of 3)	SRSF9
chr7	66205099	66205499	401	*	5.01866	5.46837	4.36174	0.529335	0.000403625	0.0282973	Promoter (2-3kb)	GARIN1B
chr11	75667352	75667752	401	*	4.55824	5.08004	3.73264	0.534285	0.000403979	0.0282993	Intron (uc001oxc.3/7405, intron 6 of 14)	UVRAG
chr1	223712168	223712568	401	*	5.7939	6.22686	5.17241	0.526985	0.000404976	0.0283417	Distal Intergenic	WDTC1
chr22	20138222	20138622	401	*	3.58026	4.2026	2.46194	0.523462	0.000405274	0.0283417	Promoter (<=1kb)	CCDC188
chr1	48869529	48869929	401	*	3.73392	2.59516	4.36232	-0.519203	0.00040563	0.0283417	Distal Intergenic	HMGN2
chr10	114352667	114353067	401	*	4.27644	4.8114	3.41681	0.533913	0.000405886	0.0283417	Intron (uc001kzy.3/143187, intron 5 of 7)	MIR4295
chr7	75032346	75032746	401	*	3.92707	4.49846	2.96705	0.530829	0.000407001	0.0283968	Intron (uc003vot.3/23382, intron 1 of 16)	AHCYL2
chr1	158113481	158113881	401	*	5.83739	6.27434	5.20757	0.527338	0.000408119	0.0284343	Distal Intergenic	EXTL1
chr7	44236297	44236697	401	*	5.11738	5.55236	4.49169	0.527042	0.000408192	0.0284343	Distal Intergenic	TMEM209
chr2	72913529	72913929	401	*	4.34354	4.99591	3.12007	1.02792	3.12895e-06	0.00142312	Intron (uc010fep.3/23233, intron 6 of 21)	EXOC6B
chr14	54566886	54567286	401	*	4.1658	4.70871	3.28506	0.533066	0.000409519	0.0284812	Distal Intergenic	SERPINA10
chr8	27461581	27461981	401	*	5.16213	5.60505	4.51973	0.526701	0.000411737	0.0286126	Exon (uc003xfw.2/1191, exon 5 of 8)	CLU
chr5	68476926	68477326	401	*	4.24918	4.80168	3.3424	0.532447	0.00041264	0.0286197	Promoter (<=1kb)	HMGCR
chr14	104224435	104224835	401	*	5.96043	6.33197	5.45873	0.508163	0.000412916	0.0286197	Intron (uc001yat.3/5641, intron 2 of 11)	LGMN
chr17	45111374	45111774	401	*	3.50024	4.13638	2.33481	0.516599	0.000413406	0.0286197	Intron (uc021tzb.1/uc021tzb.1, intron 1 of 1)	RPRML
chr4	1794110	1794510	401	*	3.37521	4.04969	2.06756	0.500547	0.000413558	0.0286197	Promoter (<=1kb)	FGFR3
chr1	6397008	6397408	401	*	5.27077	5.72865	4.5961	0.52893	0.000414061	0.0286197	Exon (uc001bhq.3/57095, exon 5 of 6)	LYPLA2
chr17	72540324	72540724	401	*	5.9611	6.34655	5.43356	0.513399	0.00041429	0.0286197	Promoter (1-2kb)	CD300C
chr10	13099276	13099676	401	*	5.75484	6.15449	5.20017	0.516944	0.000414327	0.0286197	Intron (uc001ilr.2/83643, intron 4 of 6)	CCDC3
chr20	38165226	38165626	401	*	6.21018	6.61703	5.64146	0.519912	0.000414785	0.0286197	Distal Intergenic	KIAA1755
chr7	149149093	149149493	401	*	4.60835	5.09462	3.86942	0.531367	0.000414797	0.0286197	Intron (uc003vra.4/91584, intron 3 of 31)	PLXNA4
chr11	74683436	74683836	401	*	4.56432	5.07475	3.76727	0.532606	0.000415848	0.0286694	Intron (uc001ovu.2/9789, intron 4 of 4)	NEU3
chr17	73645190	73645590	401	*	5.15639	5.65231	4.39463	0.532029	0.000417637	0.02877	Promoter (2-3kb)	SMIM6
chr5	135997957	135998357	401	*	4.146	4.72351	3.16811	0.529217	0.000418539	0.0288094	Distal Intergenic	ARHGEF28
chr17	76140000	76140400	401	*	4.03097	4.63164	2.9828	0.523765	0.000419361	0.0288431	Promoter (2-3kb)	C17orf99
chr16	85104214	85104614	401	*	4.77681	5.26064	4.04357	0.530699	0.000421309	0.0289463	Distal Intergenic	MIR5093
chr8	70402460	70402860	401	*	5.8271	6.25217	5.22187	0.523498	0.000421525	0.0289463	Promoter (2-3kb)	SULF1
chr3	38623612	38624012	401	*	4.35425	4.88677	3.50102	0.531612	0.000422347	0.0289799	Intron (uc021wvi.1/6331, intron 13 of 24)	SCN5A
chr20	41956283	41956683	401	*	3.71578	2.46554	4.37536	-0.505897	0.000423513	0.029037	Distal Intergenic	LINC00489
chr10	43263492	43263892	401	*	4.8515	5.3257	4.14039	0.529209	0.000424308	0.0290504	Distal Intergenic	BMS1
chr5	120464136	120464536	401	*	4.36872	4.9078	3.49822	0.530397	0.000424476	0.0290504	Distal Intergenic	CENPH
chr9	126860215	126860615	401	*	6.94017	7.28607	6.48426	0.49707	0.000425028	0.0290504	Distal Intergenic	LHX2
chr17	8986214	8986614	401	*	3.68277	4.28818	2.61965	0.523383	0.000425259	0.0290504	Intron (uc002glw.4/9423, intron 2 of 6)	NTN1
chr17	64919330	64919730	401	*	5.87596	6.29486	5.28324	0.521816	0.00042556	0.0290504	Distal Intergenic	CACNG4
chr9	134217773	134218173	401	*	4.78889	5.27062	4.06051	0.530091	0.000425808	0.0290504	Distal Intergenic	PRRC2B
chr16	58000616	58001016	401	*	5.99074	6.43576	5.34389	0.5261	0.000426377	0.0290504	Distal Intergenic	GSE1
chr6	30687849	30688249	401	*	4.76094	5.25024	4.0149	0.530527	0.000426435	0.0290504	Promoter (<=1kb)	TUBB
chr5	7087723	7088123	401	*	4.19731	4.77388	3.22219	0.526819	0.000426712	0.0290504	Distal Intergenic	C1QTNF3
chr20	62873610	62874010	401	*	5.32327	5.74942	4.71584	0.522533	0.000427509	0.029082	Intron (uc002xeu.3/2036, intron 2 of 19)	EPB41L1
chr16	88494404	88494804	401	*	3.57043	4.20737	2.4022	0.513831	0.00042877	0.0291111	Distal Intergenic	GSE1
chr1	94926319	94926719	401	*	5.63871	6.06179	5.03752	0.522264	0.000428987	0.0291111	Intron (uc001bhp.2/100506963, intron 3 of 3)	ELOA-AS1
chr7	6104540	6104940	401	*	4.81875	5.30959	4.06908	0.530292	0.000429161	0.0291111	Intron (uc003vuf.3/50617, intron 4 of 20)	ATP6V0A4
chr1	1344582	1344982	401	*	5.07621	5.51925	4.43356	0.525974	0.000429275	0.0291111	Intron (uc001bgk.2/7798, intron 1 of 4)	LUZP1
chr9	126089793	126090193	401	*	4.18111	4.72835	3.28868	0.529417	0.00043049	0.0291622	Distal Intergenic	CRB2
chr1	29121213	29121613	401	*	6.43397	6.84416	5.85864	0.51974	0.000430698	0.0291622	Intron (uc001bet.3/249, intron 6 of 11)	ALPL
chr19	1471346	1471746	401	*	5.31727	5.75164	4.69284	0.524327	0.000431244	0.0291765	Promoter (1-2kb)	CACNA1A
chr16	47144239	47144639	401	*	5.86879	6.23538	5.37611	0.504875	0.000432939	0.029266	Intron (uc002fjc.4/404550, intron 2 of 3)	MIR1910
chr16	64841498	64841898	401	*	4.23441	4.76215	3.39361	0.529877	0.000433307	0.029266	Intron (uc002fjc.4/404550, intron 2 of 3)	MIR1910
chrX	68665486	68665886	401	*	4.14871	4.69631	3.25531	0.528954	0.000433575	0.029266	Distal Intergenic	NALF2
chr14	105471472	105471872	401	*	4.47071	4.99231	3.64563	0.529875	0.000434888	0.0293319	Promoter (1-2kb)	RIN3
chr9	137175393	137175793	401	*	5.98678	6.35074	5.49884	0.504018	0.000435303	0.0293371	Distal Intergenic	RXRA
chr3	50174187	50174587	401	*	5.0546	5.50429	4.39773	0.524919	0.000436643	0.0294047	Intron (uc003cyi.1/uc003cyi.1, intron 1 of 3)	SEMA3F
chr12	54824175	54824575	401	*	3.94456	4.54512	2.89673	0.52067	0.000437381	0.0294316	Intron (uc001tzd.3/121665, intron 1 of 10)	SPPL3
chr8	143975726	143976126	401	*	4.50292	4.99766	3.74399	0.529286	0.000437771	0.0294351	Distal Intergenic	CYP11B1
chr15	74235144	74235544	401	*	4.62613	5.13053	3.84391	0.529108	0.000439901	0.0295555	Exon (uc002awc.1/4016, exon 2 of 7)	LOXL1-AS1
chr21	34517522	34517922	401	*	4.69219	5.15409	4.00869	0.526905	0.000440643	0.0295825	Distal Intergenic	LINC01548
chr20	63949133	63949533	401	*	5.25682	5.69473	4.62499	0.523401	0.000441627	0.0296258	Promoter (<=1kb)	EDEM2
chr14	87934177	87934577	401	*	3.65874	4.27338	2.56587	0.516661	0.000444084	0.0297449	Intron (uc010twi.1/9252, intron 1 of 16)	RPS6KA5
chr3	194633301	194633701	401	*	5.86978	6.45561	4.86718	0.522508	0.000444087	0.0297449	Distal Intergenic	LINC01968
chr12	56189533	56189933	401	*	5.90032	6.30454	5.33676	0.516325	0.000445063	0.0297874	Intron (uc010szr.1/5025, intron 7 of 8)	P2RX4
chr8	141206073	141206473	401	*	3.55969	4.18439	2.43346	0.511828	0.000446317	0.0298358	Intron (uc003yvj.2/83696, intron 17 of 22)	TRAPPC9
chr22	40028295	40028695	401	*	4.8502	5.31275	4.16525	0.52633	0.000446471	0.0298358	Intron (uc003ayc.3/8911, intron 4 of 36)	CACNA1I
chr9	126688838	126689238	401	*	5.42444	5.83054	4.85719	0.51594	0.000448137	0.0299042	Intron (uc004bnz.1/57706, intron 1 of 21)	DENND1A
chr19	1725376	1725776	401	*	3.80347	4.40642	2.7481	0.519439	0.000448481	0.0299042	Intron (uc002mwm.4/112939, intron 1 of 5)	NACC1
chr12	108770038	108770438	401	*	4.75494	5.22058	4.06311	0.525708	0.000448782	0.0299042	Distal Intergenic	ANAPC5
chr5	176845521	176845921	401	*	3.29333	3.9542	2.03819	0.50037	0.000448869	0.0299042	Promoter (2-3kb)	CDH6
chr1	39711568	39711968	401	*	4.19161	4.73557	3.30806	0.526639	0.000450987	0.0300224	Distal Intergenic	ALPL
chr17	16428052	16428452	401	*	5.39485	5.8114	4.80688	0.518069	0.00045203	0.0300688	Distal Intergenic	LRRC75A
chr1	42035535	42035935	401	*	5.69618	6.34649	4.48027	0.502702	0.000454361	0.0301841	Intron (uc001bem.2/1889, intron 1 of 18)	ECE1
chr1	16043848	16044248	401	*	3.90928	4.49988	2.89224	0.520107	0.000454803	0.0301841	Intron (uc001bec.3/8672, intron 1 of 31)	EIF4G3
chr13	113246089	113246489	401	*	4.14823	4.69231	3.26434	0.526161	0.000454945	0.0301841	Distal Intergenic	TUBGCP3
chr17	77315527	77315927	401	*	3.68522	4.28627	2.63586	0.518362	0.00045515	0.0301841	Intron (uc010dhs.4/146713, intron 2 of 14)	RBFOX3
chr1	77683362	77683762	401	*	5.74298	6.1894	5.09312	0.523614	0.000455555	0.030188	Promoter (1-2kb)	PAX7
chr1	203084493	203084893	401	*	6.30253	6.65615	5.83308	0.498588	0.000456023	0.030196	Distal Intergenic	ARHGEF10L
chr6	109455907	109456307	401	*	4.81457	5.27324	4.13815	0.524887	0.000456766	0.0302222	Intron (uc003psw.4/285753, intron 1 of 6)	CEP57L1
chr2	70960410	70960810	401	*	5.38834	5.81935	4.77089	0.564932	0.000152475	0.016228	Intron (uc010fds.2/119, intron 1 of 20)	ADD2
chr11	15941152	15941552	401	*	6.41917	6.80588	5.88925	0.510616	0.000458696	0.0302968	Distal Intergenic	SOX6
chr10	86632124	86632524	401	*	5.66106	6.1014	5.02412	0.521961	0.000459198	0.0302968	Distal Intergenic	CCSER2
chr15	73927746	73928146	401	*	6.76708	7.14	6.26285	0.506183	0.000460003	0.0302968	Promoter (1-2kb)	NPTN
chr1	199337333	199337733	401	*	4.78354	5.2632	4.05992	0.525765	0.000460114	0.0302968	Promoter (<=1kb)	CROCCP2
chr16	23182310	23182710	401	*	6.62255	7.00728	6.09635	0.50982	0.000460171	0.0302968	Distal Intergenic	LINC02135
chr5	73312416	73312816	401	*	4.97287	5.48311	4.17629	0.526557	0.000460461	0.0302968	Intron (uc011cnn.1/728411, intron 4 of 8)	GUSBP1
chr19	10514267	10514667	401	*	5.78877	6.21765	5.17573	0.520432	0.00046072	0.0302968	Intron (uc002mwd.3/4784, intron 2 of 9)	NFIX
chr2	70554097	70554497	401	*	6.07923	6.55391	5.36703	0.626183	5.61985e-05	0.00915354	Distal Intergenic	FAM136A
chr9	136131507	136131907	401	*	4.39072	4.91125	3.56836	0.526326	0.000462118	0.030338	5' UTR	ABO
chr8	37973209	37973609	401	*	3.41218	4.05741	2.2146	0.504036	0.000462349	0.030338	Intron (uc003xkt.5/9070, intron 7 of 15)	ASH2L
chr2	64019072	64019472	401	*	3.81667	4.56462	2.17551	1.00793	7.85548e-06	0.00257198	Distal Intergenic	UGP2
chr1	203593570	203593970	401	*	5.08122	5.5495	4.38348	0.524627	0.000463161	0.0303456	Intron (uc001ayw.4/55672, intron 2 of 28)	NBPF1
chr14	103694452	103694852	401	*	4.54688	5.04953	3.76888	0.526052	0.000463533	0.0303466	Intron (uc001xyp.3/145567, intron 1 of 19)	TTC7B
chr1	42958086	42958486	401	*	3.57748	4.22971	2.35454	0.499229	0.000463874	0.0303466	Intron (uc010ocb.2/26099, intron 1 of 3)	SZRD1
chr3	136767099	136767499	401	*	4.06594	4.6151	3.16832	0.52401	0.000465031	0.0303995	Distal Intergenic	IL20RB
chr15	89750640	89751040	401	*	5.20943	5.64668	4.579	0.5215	0.000466119	0.0304361	Distal Intergenic	RLBP1
chr2	59814296	59814696	401	*	3.41501	4.08231	2.13536	0.487065	0.000519957	0.0322977	Distal Intergenic	LINC01122
chr5	135120946	135121346	401	*	4.39614	4.9117	3.58631	0.525699	0.000467142	0.0304361	Promoter (<=1kb)	ANKH
chr21	42833403	42833803	401	*	4.46093	4.96261	3.68529	0.525698	0.000467265	0.0304361	Distal Intergenic	MX1
chr10	124611730	124612130	401	*	3.90739	4.47994	2.944	0.521457	0.000467339	0.0304361	Promoter (<=1kb)	C10orf88B
chr4	4107500	4107900	401	*	4.76784	5.28463	3.95493	0.525437	0.000467877	0.0304484	Distal Intergenic	OTOP1
chr19	14467866	14468266	401	*	4.23159	4.77671	3.34491	0.523768	0.000468286	0.0304523	Promoter (<=1kb)	ZNF788P
chr11	132858157	132858557	401	*	4.15718	4.72754	3.20011	0.521178	0.000470507	0.0305738	Intron (uc001qgu.3/4978, intron 1 of 7)	OPCML
chr7	75971971	75972371	401	*	3.82089	4.40466	2.82447	0.518909	0.000470941	0.0305792	Intron (uc011kqr.2/254048, intron 17 of 17)	UBN2
chr2	54708704	54709104	401	*	4.45143	4.98315	3.60032	0.575942	0.000207486	0.0195594	Intron (uc002rxu.3/6711, intron 1 of 35)	SPTBN1
chr2	51424404	51424804	401	*	4.88612	5.48186	3.85331	0.938085	3.00993e-06	0.00140907	Distal Intergenic	NRXN1
chr15	66151904	66152304	401	*	5.64573	6.04106	5.0994	0.511139	0.00047313	0.0306528	Distal Intergenic	RAB11A
chr14	71782948	71783348	401	*	3.55431	4.19403	2.37631	0.505361	0.000473664	0.0306645	Intron (uc010atp.1/55051, intron 5 of 9)	NRDE2
chr19	10511487	10511887	401	*	3.66472	4.26328	2.62316	0.515372	0.000475051	0.0307315	Promoter (<=1kb)	TSPAN16
chr7	55254825	55255225	401	*	6.21296	6.59932	5.68368	0.509762	0.000475611	0.0307449	Distal Intergenic	SLC37A3
chr9	96071634	96072034	401	*	4.92036	5.37715	4.24809	0.521624	0.000477551	0.0308474	Intron (uc004ati.1/65268, intron 28 of 29)	WNK2
chr7	72946169	72946569	401	*	5.29512	5.73872	4.65129	0.519691	0.000478146	0.0308629	Distal Intergenic	MRPS33
chr1	41513363	41513763	401	*	6.04099	6.39722	5.56691	0.496827	0.000479823	0.0309483	Intron (uc010obo.2/23207, intron 3 of 19)	SLC25A34
chr9	126219723	126220123	401	*	4.55901	5.05219	3.80378	0.523819	0.000481704	0.0310465	Exon (uc011lzl.1/57706, exon 5 of 14)	DENND1A
chr11	64919160	64919560	401	*	3.53685	4.17039	2.38047	0.506268	0.000482283	0.0310609	Distal Intergenic	SYVN1
chr10	101843480	101843880	401	*	6.8478	7.18605	6.40514	0.48902	0.000482862	0.0310618	Promoter (1-2kb)	CPN1
chr8	80638076	80638476	401	*	3.3469	4.00141	2.11553	0.491698	0.000483176	0.0310618	Distal Intergenic	HEY1
chr17	17739294	17739694	401	*	3.60188	4.22402	2.48425	0.507465	0.000483664	0.0310618	Promoter (<=1kb)	SREBF1
chr10	132204716	132205116	401	*	4.96395	5.40611	4.32318	0.519491	0.000483724	0.0310618	Distal Intergenic	GLRX3
chr4	155758830	155759230	401	*	4.68514	5.17268	3.94323	0.523301	0.00048437	0.0310804	Distal Intergenic	RBM46
chr20	18587800	18588200	401	*	5.8622	6.30035	5.22985	0.519792	0.00048557	0.0311344	Intron (uc002xas.3/128869, intron 7 of 11)	MAP1LC3A
chr10	121975084	121975484	401	*	6.12056	6.52543	5.55574	0.513788	0.000486125	0.0311471	Distal Intergenic	PLPP4
chr6	167995917	167996317	401	*	3.45121	4.10063	2.23853	0.496796	0.000487143	0.0311666	Distal Intergenic	TCP10L3
chr19	33374016	33374416	401	*	3.95184	4.56754	2.85548	0.508317	0.000487147	0.0311666	Promoter (<=1kb)	CDC37
chr16	30006684	30007084	401	*	4.39142	4.90425	3.58843	0.522935	0.000487678	0.0311777	Distal Intergenic	FOXL1
chr22	20154032	20154432	401	*	5.01281	5.49592	4.28122	0.522604	0.000488433	0.0311913	Distal Intergenic	CCDC188
chr17	74354050	74354450	401	*	6.80965	7.17661	6.31628	0.501286	0.000488607	0.0311913	Distal Intergenic	PRPSAP1
chr5	139690006	139690406	401	*	5.05159	5.50729	4.38169	0.520791	0.000489393	0.0312186	Promoter (<=1kb)	CTNND2
chr2	50344495	50344895	401	*	5.54945	5.99385	4.90391	0.54817	0.000257788	0.0223451	Intron (uc010fbp.3/9378, intron 2 of 5)	NRXN1
chr8	125253168	125253568	401	*	3.92308	4.50247	2.93965	0.516122	0.000490692	0.0312231	Distal Intergenic	TMEM65
chr12	57430232	57430632	401	*	4.33051	4.84648	3.51965	0.522674	0.00049076	0.0312231	Distal Intergenic	ANAPC5
chr15	68372453	68372853	401	*	4.94198	5.42794	4.20376	0.522266	0.000490897	0.0312231	Intron (uc010ujx.2/8554, intron 1 of 6)	PIAS1
chr8	1361831	1362231	401	*	5.23318	5.69374	4.55261	0.520914	0.000492305	0.0312898	Distal Intergenic	DLGAP2
chr5	140547535	140547935	401	*	3.93503	4.51407	2.95265	0.515684	0.000493372	0.0313347	Intron (uc003jek.2/9037, intron 1 of 22)	SEMA5A
chr17	65100527	65100927	401	*	5.71743	6.18365	5.0243	0.521339	0.00049425	0.0313676	Intron (uc002jfv.4/9931, intron 29 of 30)	HELZ
chr7	128352165	128352565	401	*	5.8936	6.30602	5.31386	0.514421	0.000495059	0.0313795	Exon (uc003wbe.4/uc003wbe.4, exon 3 of 5)	PRSS3P2
chr3	53074369	53074769	401	*	3.75927	4.35497	2.72657	0.512144	0.000495231	0.0313795	Intron (uc003dgh.3/51460, intron 1 of 20)	SFMBT1
chr12	67069477	67069877	401	*	4.00688	4.58265	3.0341	0.515436	0.000495707	0.0313795	Distal Intergenic	RNF34
chr3	46966739	46967139	401	*	4.39639	4.91427	3.58074	0.522047	0.000495922	0.0313795	Exon (uc031rzh.1/151903, exon 3 of 7)	PTH1R
chr1	6758100	6758500	401	*	4.6625	5.14183	3.93965	0.521722	0.000496239	0.0313795	Intron (uc010obo.2/23207, intron 1 of 19)	SLC25A34
chr14	103510578	103510978	401	*	4.6159	5.09782	3.88707	0.52163	0.000498726	0.0314978	Distal Intergenic	GALC
chr17	17388119	17388519	401	*	5.21371	5.63921	4.60759	0.515399	0.000498835	0.0314978	Intron (uc002grh.1/55090, intron 1 of 1)	MED9
chr9	73041	73441	401	*	3.95033	4.56033	2.87249	0.506919	0.000500044	0.0315513	Intron (uc003zfx.3/uc003zfx.3, intron 1 of 1)	FAM138C
chr19	1000059	1000459	401	*	6.5592	6.90999	6.09474	0.494324	0.00050094	0.031585	Promoter (2-3kb)	MIR1181
chr9	127437447	127437847	401	*	4.48554	5.01457	3.64138	0.520296	0.000503733	0.0317166	Intron (uc022bni.1/100379345, intron 1 of 1)	MIR181A2HG
chr6	44152620	44153020	401	*	5.37283	5.80693	4.74898	0.516186	0.000503755	0.0317166	Distal Intergenic	CAPN11
chr14	104940752	104941152	401	*	4.64228	5.13646	3.88467	0.521018	0.000506584	0.0318661	Exon (uc001xsv.3/23357, exon 2 of 10)	ANGEL1
chr7	66376298	66376698	401	*	3.79557	4.3826	2.78934	0.511249	0.000507045	0.0318661	Intron (uc003wfv.3/27153, intron 3 of 5)	ZNF777
chr2	48566463	48566863	401	*	4.69944	5.20065	3.92497	0.541479	0.000353062	0.0264566	Intron (uc002rwh.1/3344, intron 2 of 6)	FOXN2
chr8	47193994	47194394	401	*	3.65933	2.38207	4.32602	-0.483998	0.000508397	0.0319018	Distal Intergenic	LINC00293
chr21	43281958	43282358	401	*	4.17237	4.74554	3.20716	0.51596	0.000508848	0.0319018	Exon (uc002yzq.1/63977, exon 6 of 31)	PRDM15
chr3	52792427	52792827	401	*	5.47823	5.89477	4.89025	0.512928	0.000508896	0.0319018	Intron (uc003dfq.4/6787, intron 6 of 15)	NEK4
chr9	37411205	37411605	401	*	5.8434	6.21794	5.33618	0.501963	0.000512032	0.0320753	Distal Intergenic	GRHPR
chr16	85753054	85753454	401	*	4.76199	5.23021	4.0644	0.519085	0.000515485	0.0322378	Distal Intergenic	FOXL1
chr22	39384764	39385164	401	*	5.44227	5.8506	4.87062	0.511457	0.000515684	0.0322378	Intron (uc011aoc.2/100913187, intron 4 of 4)	APOBEC3B
chr12	53197646	53198046	401	*	6.37516	6.78553	5.79947	0.511828	0.000515737	0.0322378	Distal Intergenic	VPS37B
chr14	50231578	50231978	401	*	3.52943	4.14756	2.42507	0.502128	0.000516806	0.032272	Intron (uc001xso.3/2103, intron 1 of 11)	ESRRB
chr11	127003452	127003852	401	*	6.27259	6.62259	5.80951	0.492605	0.000517147	0.032272	Distal Intergenic	KIRREL3
chr9	128254373	128254773	401	*	5.00342	5.45324	4.34627	0.517147	0.000517597	0.032272	Intron (uc010mwz.3/79109, intron 4 of 8)	MAPKAP1
chr17	32877138	32877538	401	*	6.11832	6.6754	5.19888	0.515963	0.000517766	0.032272	Distal Intergenic	TMEM132E-DT
chr13	113731960	113732360	401	*	3.33097	3.99255	2.07318	0.487074	0.00051824	0.0322784	Intron (uc031qnk.1/23263, intron 13 of 27)	F7
chr11	65592270	65592670	401	*	5.32002	5.79474	4.60774	0.519399	0.00051867	0.0322821	Distal Intergenic	SNX32
chr1	976027	976427	401	*	5.16542	5.6353	4.46408	0.518787	0.000519456	0.0322977	Promoter (<=1kb)	DDI2
chr2	47521026	47521426	401	*	5.19143	5.98664	3.27371	2.28316	6.01884e-13	1.04817e-08	Intron (uc002rvu.1/uc002rvu.1, intron 1 of 2)	EPCAM
chr8	142290356	142290756	401	*	5.08982	5.5178	4.47861	0.514584	0.000520237	0.0322977	Distal Intergenic	SLC45A4
chrX	46912948	46913348	401	*	4.8157	5.28183	4.12278	0.518572	0.000520404	0.0322977	Intron (uc004dgx.3/9767, intron 8 of 10)	RGN
chr19	43779894	43780294	401	*	4.11011	4.65046	3.23624	0.517375	0.000521513	0.0323435	Intron (uc002mng.3/1786, intron 1 of 39)	DNMT1
chr17	74865805	74866205	401	*	5.90787	6.28306	5.39945	0.502036	0.000523683	0.0324549	Promoter (1-2kb)	MGAT5B
chr9	128191451	128191851	401	*	6.52543	6.92705	5.96692	0.509665	0.000524931	0.0324638	Distal Intergenic	MAPKAP1
chr1	232980597	232980997	401	*	4.63575	5.13381	3.86888	0.518981	0.000524935	0.0324638	Distal Intergenic	DDI2
chr4	183600204	183600604	401	*	5.14203	5.56789	4.53516	0.513662	0.000525084	0.0324638	Promoter (<=1kb)	TENM3
chr19	5826766	5827166	401	*	4.28606	4.79728	3.48705	0.518693	0.000525317	0.0324638	Distal Intergenic	HNRNPM
chr21	44983444	44983844	401	*	4.09776	4.64236	3.21247	0.516273	0.000525884	0.0324758	Intron (uc011aey.2/11077, intron 6 of 6)	LINC00313
chr11	64263234	64263634	401	*	4.37405	4.89729	3.5448	0.517949	0.000527364	0.0325441	Distal Intergenic	LINC02724
chr19	13366526	13366926	401	*	3.98587	2.96685	4.57712	-0.504553	0.000528163	0.0325703	Exon (uc002min.3/115704, exon 13 of 19)	EVI5L
chr1	21383864	21384264	401	*	4.10462	4.65933	3.19175	0.515473	0.000528607	0.0325746	Intron (uc001awr.1/23341, intron 7 of 12)	DNAJC16
chr7	155796911	155797311	401	*	6.20189	6.56183	5.72118	0.495935	0.000529375	0.0325988	Promoter (1-2kb)	KRBA1
chr8	28411896	28412296	401	*	5.03908	5.68097	3.85344	0.491452	0.000533851	0.0328513	Intron (uc003xgx.3/7976, intron 6 of 7)	MIR4288
chr7	154789418	154789818	401	*	5.41074	5.82595	4.82544	0.510705	0.000534907	0.032893	Intron (uc003wjt.3/6604, intron 2 of 13)	SMARCD3
chr9	134839434	134839834	401	*	5.52645	5.91338	4.99612	0.50429	0.00053646	0.0329652	Intron (uc004cbe.2/9442, intron 3 of 7)	MED27
chr1	16960629	16961029	401	*	5.82809	6.20441	5.31757	0.501122	0.000540323	0.0331792	Intron (uc001atq.3/943, intron 13 of 14)	TNFRSF8
chr20	63016869	63017269	401	*	3.22252	3.89145	1.93657	0.481507	0.000540764	0.0331828	Distal Intergenic	RALY
chr9	136342273	136342673	401	*	4.81479	5.25932	4.16897	0.515378	0.000541183	0.0331852	Promoter (1-2kb)	SLC2A6
chr19	43774356	43774756	401	*	5.4661	5.87896	4.88547	0.510434	0.000545884	0.0334219	Promoter (1-2kb)	EVI5L
chr10	103855072	103855472	401	*	5.1901	5.6267	4.56104	0.513873	0.000545916	0.0334219	Distal Intergenic	LDB1
chr7	151405485	151405885	401	*	3.33863	4.02861	1.96808	0.475866	0.000546195	0.0334219	Promoter (<=1kb)	SMARCD3
chr4	139861596	139861996	401	*	3.97207	4.54352	3.01187	0.510921	0.000547142	0.0334344	Distal Intergenic	NOCT
chr10	110498251	110498651	401	*	4.02193	4.59086	3.06898	0.510951	0.000547167	0.0334344	Distal Intergenic	XPNPEP1
chr1	228393475	228393875	401	*	5.09131	5.53354	4.45038	0.514341	0.000550072	0.0335581	Intron (uc009vne.2/1185, intron 2 of 2)	MTHFR
chr13	41428135	41428535	401	*	4.8138	4.05563	5.30822	-0.516165	0.000550225	0.0335581	Intron (uc001uxp.2/100616668, intron 2 of 5)	MIR621
chr2	47264200	47264600	401	*	5.37046	5.7753	4.80568	0.505903	0.000572297	0.0342985	Intron (uc002rvm.3/57217, intron 16 of 20)	TTC7A
chr9	19464728	19465128	401	*	7.16942	7.53744	6.67413	0.498104	0.000550974	0.0335581	Distal Intergenic	ACER2
chr17	74923483	74923883	401	*	6.93291	7.28998	6.45733	0.493566	0.000551118	0.0335581	Intron (uc002jth.3/146664, intron 10 of 16)	MGAT5B
chr5	176887585	176887985	401	*	4.83323	5.30427	4.1293	0.515778	0.000553777	0.0336964	Distal Intergenic	MIR4454
chr6	25992471	25992871	401	*	6.65542	7.06192	6.08738	0.508197	0.000554999	0.0337452	Distal Intergenic	TRIM38
chr2	47006559	47006959	401	*	4.80267	5.31837	3.99248	0.580416	0.000184503	0.0180849	Distal Intergenic	LINC01118
chr11	67439249	67439649	401	*	5.0746	5.5371	4.38978	0.514827	0.000555882	0.0337452	Promoter (2-3kb)	ALDH3B2
chr22	46660715	46661115	401	*	3.78625	4.36485	2.80519	0.508095	0.000556128	0.0337452	Promoter (1-2kb)	PKDREJ
chr1	12196657	12197057	401	*	6.21439	6.58248	5.71898	0.496943	0.000557529	0.0338064	Distal Intergenic	FBXO2
chr10	79385972	79386372	401	*	5.34645	5.74739	4.78928	0.507209	0.000557914	0.0338064	Intron (uc001jxj.2/3778, intron 1 of 28)	KCNMA1
chr17	79109570	79109970	401	*	5.94473	6.30636	5.461	0.494587	0.000559027	0.0338278	Promoter (2-3kb)	MIR1250
chr20	59747869	59748269	401	*	2.8578	0.881531	3.66173	-0.382902	0.000559575	0.0338278	Distal Intergenic	CHMP4B
chr3	195106402	195106802	401	*	6.68266	7.04635	6.19521	0.49584	0.000559873	0.0338278	Intron (uc003fun.4/23527, intron 2 of 22)	ACAP2
chr11	3046091	3046491	401	*	4.89813	5.374	4.18322	0.515199	0.000560176	0.0338278	Intron (uc001lxe.3/833, intron 10 of 22)	CARS1
chr22	50012756	50013156	401	*	3.72776	4.33491	2.65907	0.498972	0.000560209	0.0338278	Intron (uc003biq.3/uc003biq.3, intron 1 of 4)	MIR3667HG
chr4	891774	892174	401	*	5.70701	6.11461	5.13682	0.506764	0.000561352	0.033848	Exon (uc003gbl.4/2580, exon 3 of 25)	GAK
chr8	143480461	143480861	401	*	4.68441	5.18115	3.92069	0.515194	0.000561592	0.033848	Intron (uc003ywk.3/203062, intron 1 of 13)	TSNARE1
chr3	52800087	52800487	401	*	4.78391	5.26757	4.05106	0.515157	0.00056171	0.033848	Exon (uc003dfq.4/6787, exon 3 of 16)	NEK4
chr14	23054436	23054836	401	*	5.66209	6.0721	5.08713	0.508189	0.000562662	0.0338819	Intron (uc001xpp.2/91750, intron 5 of 5)	LIN52
chr1	154819599	154819999	401	*	4.4495	4.9566	3.66064	0.514872	0.000563053	0.033882	Distal Intergenic	FBXO2
chr10	133246961	133247361	401	*	5.87515	6.30089	5.26853	0.510351	0.000565507	0.0340062	Distal Intergenic	TCERG1L
chr1	6245036	6245436	401	*	6.17649	6.58665	5.60124	0.508169	0.000566885	0.0340655	Distal Intergenic	UBIAD1
chr7	1664608	1665008	401	*	6.10814	6.49321	5.5813	0.502559	0.000571498	0.0342985	Intron (uc003wka.2/349136, intron 4 of 6)	WDR86-AS1
chr2	45650832	45651232	401	*	5.1607	5.66928	4.36823	0.543422	0.000345184	0.0262503	Intron (uc010yoc.2/55133, intron 8 of 12)	SRBD1
chr2	45585261	45585661	401	*	4.09947	4.68662	3.09291	0.555554	0.00028755	0.0236655	Distal Intergenic	LINC01121
chr17	80970423	80970823	401	*	5.64973	6.04082	5.11151	0.503648	0.000572337	0.0342985	Intron (uc002kgf.1/146712, intron 4 of 12)	B3GNTL1
chr17	4815287	4815687	401	*	5.32708	5.74932	4.72762	0.509034	0.000574093	0.03438	Distal Intergenic	CHRNE
chr12	7054160	7054560	401	*	4.51279	5.00432	3.7615	0.513924	0.000574807	0.0343931	Distal Intergenic	CDK2AP1
chr14	103905858	103906258	401	*	4.48666	4.9802	3.73058	0.513867	0.000575101	0.0343931	Intron (uc001xpi.3/957, intron 3 of 15)	ENTPD5
chr1	41476245	41476645	401	*	4.27524	4.7865	3.47614	0.5134	0.000575664	0.0344031	Distal Intergenic	MIR34A
chr10	16520915	16521315	401	*	5.31443	5.73457	4.71921	0.508351	0.000578206	0.0345313	Intron (uc001iog.2/9317, intron 2 of 5)	PTER
chr11	117509532	117509932	401	*	4.69379	5.20021	3.9066	0.513146	0.00057936	0.0345752	Intron (uc001prh.1/57453, intron 3 of 32)	DSCAML1
chr17	79168731	79169131	401	*	3.84292	4.41319	2.88613	0.506346	0.000579843	0.0345752	Promoter (<=1kb)	CEP131
chr16	86710230	86710630	401	*	4.55766	5.04421	3.81807	0.513428	0.000580132	0.0345752	Intron (uc010vot.2/79791, intron 2 of 9)	FBXO31
chr17	44115612	44116012	401	*	6.20588	6.58357	5.69284	0.498704	0.00058168	0.0345877	Exon (uc010wkb.2/284058, exon 3 of 8)	KANSL1
chr1	202177294	202177694	401	*	4.80565	5.26813	4.12086	0.51264	0.000581889	0.0345877	Intron (uc001aoi.3/23261, intron 6 of 22)	CAMTA1
chr12	129966038	129966438	401	*	3.47017	2.21986	4.12976	-0.475704	0.000582034	0.0345877	Intron (uc021rfy.1/100533183, intron 2 of 4)	ZNF664
chr8	96145093	96145493	401	*	5.48489	5.90531	4.88912	0.508288	0.000582246	0.0345877	Promoter (<=1kb)	PLEKHF2
chr12	49538013	49538413	401	*	4.33407	4.86563	3.48336	0.510403	0.000582328	0.0345877	Distal Intergenic	NCOR2
chr6	8888455	8888855	401	*	4.61177	5.08539	3.902	0.512987	0.000583885	0.0346566	Distal Intergenic	HULC
chr12	19129911	19130311	401	*	5.35226	5.78563	4.72991	0.510582	0.000584647	0.0346781	Distal Intergenic	NCOR2
chr3	46867480	46867880	401	*	4.55238	5.04073	3.80856	0.512918	0.000585463	0.0347029	Distal Intergenic	PRSS42P
chr1	1301937	1302337	401	*	6.36597	6.71107	5.91147	0.486301	0.000586934	0.0347664	Intron (uc001aoi.3/23261, intron 5 of 22)	CAMTA1
chr3	127366421	127366821	401	*	4.07652	4.6254	3.17964	0.507503	0.000588388	0.0348289	Intron (uc003ejq.3/50512, intron 2 of 7)	PODXL2
chr4	3037308	3037708	401	*	5.85436	6.23259	5.34031	0.498051	0.000589642	0.0348714	Intron (uc003ggn.1/2868, intron 13 of 15)	HTT-AS
chr3	43034630	43035030	401	*	3.39117	4.03253	2.20738	0.48606	0.000589907	0.0348714	Intron (uc010hii.3/729085, intron 1 of 1)	GASK1A
chr16	2428531	2428931	401	*	4.94321	5.416	4.23529	0.512337	0.000591031	0.0348749	Promoter (<=1kb)	JPH3
chr2	38925957	38926357	401	*	4.87804	5.3318	4.21237	0.514342	0.000555835	0.0337452	Intron (uc002rqy.3/130589, intron 4 of 6)	GALM
chr5	2038520	2038920	401	*	6.27814	6.68527	5.70886	0.50583	0.000592327	0.0348749	Distal Intergenic	IRX4
chr8	27462708	27463108	401	*	4.76544	5.22388	4.08956	0.511506	0.000592643	0.0348749	Exon (uc003xfw.2/1191, exon 4 of 8)	CLU
chr16	70656788	70657188	401	*	4.34668	4.86791	3.52256	0.511059	0.000592757	0.0348749	Distal Intergenic	KLHDC4
chr11	68312869	68313269	401	*	3.19599	3.90575	1.73987	0.448519	0.00059276	0.0348749	Intron (uc010rqb.1/55291, intron 4 of 6)	PPP6R3
chr17	28743865	28744265	401	*	3.915	4.50704	2.89356	0.499915	0.00059277	0.0348749	Intron (uc002hfb.2/1362, intron 2 of 20)	CPD
chr19	2096772	2097172	401	*	5.06795	5.53796	4.36632	0.511996	0.000594431	0.0349447	Distal Intergenic	TNFSF14
chr1	1174143	1174543	401	*	4.30783	4.83905	3.45801	0.509447	0.000594759	0.0349447	Intron (uc001aoi.3/23261, intron 3 of 22)	CAMTA1
chr22	43386940	43387340	401	*	5.70347	6.07534	5.20113	0.495816	0.000596276	0.0350018	Intron (uc003bdg.4/11252, intron 1 of 10)	PACSIN2
chr7	4154911	4155311	401	*	4.84763	5.29547	4.19476	0.510322	0.000596534	0.0350018	Distal Intergenic	WDR86
chr9	130932800	130933200	401	*	3.5914	4.19403	2.53703	0.497264	0.000599197	0.0351061	Intron (uc004btr.3/25792, intron 11 of 16)	BBLN
chr1	37393822	37394222	401	*	3.99931	4.57438	3.02859	0.504005	0.00059933	0.0351061	Intron (uc001aof.2/55735, intron 1 of 15)	DNAJC11
chr10	132634396	132634796	401	*	5.21017	5.64109	4.59292	0.508691	0.000599607	0.0351061	Distal Intergenic	MIR378C
chr22	24133169	24133569	401	*	5.43848	5.83279	4.89409	0.501736	0.000599925	0.0351061	Promoter (<=1kb)	SMARCB1
chr17	81693786	81694186	401	*	4.81867	5.2749	4.14762	0.510667	0.000602419	0.0352217	Distal Intergenic	RPL23AP87
chr22	45978945	45979345	401	*	6.83965	7.2028	6.35318	0.493429	0.000602709	0.0352217	Intron (uc003bgj.1/2192, intron 16 of 16)	FBLN1
chr2	38076332	38076732	401	*	5.93331	6.30231	5.43624	0.495674	0.000592272	0.0348749	Distal Intergenic	RMDN2
chr19	33795261	33795661	401	*	6.64944	7.04941	6.09413	0.503393	0.000604434	0.0352751	Distal Intergenic	TNFSF14
chr12	113316192	113316592	401	*	5.3782	5.80383	4.77182	0.507522	0.000604932	0.0352805	Intron (uc009zyl.1/121256, intron 3 of 8)	TMEM132D
chr10	91633124	91633524	401	*	4.51243	4.98517	3.80463	0.510984	0.000605762	0.0353053	Distal Intergenic	LINC00865
chr10	95183600	95184000	401	*	6.89443	7.29384	6.34023	0.503293	0.000606632	0.0353114	Intron (uc001kin.3/26509, intron 5 of 53)	MYOF
chr5	132271827	132272227	401	*	5.04692	5.48656	4.41146	0.508743	0.000607138	0.0353114	Distal Intergenic	IRX4
chr7	6164455	6164855	401	*	4.54484	5.0269	3.8157	0.510897	0.000607438	0.0353114	Exon (uc003wkh.1/6009, exon 6 of 8)	CRYGN
chr8	143473033	143473433	401	*	3.78905	4.3664	2.81165	0.501752	0.000607489	0.0353114	Intron (uc003ywk.3/203062, intron 1 of 13)	TSNARE1
chr18	13823854	13824254	401	*	6.27642	6.67409	5.72557	0.5028	0.000608535	0.0353486	Promoter (1-2kb)	MC5R
chr20	46357510	46357910	401	*	3.7209	4.3304	2.64469	0.493226	0.000610559	0.0354426	Distal Intergenic	CDK5RAP1
chr9	134000100	134000500	401	*	3.62666	4.23906	2.54109	0.493004	0.000611627	0.0354584	Promoter (<=1kb)	NUP214
chr2	38038046	38038446	401	*	5.19928	5.82515	4.06909	1.27384	8.6009e-08	0.000110135	Distal Intergenic	RMDN2
chr22	39662775	39663175	401	*	4.73227	5.19897	4.03807	0.510059	0.000613407	0.035506	Distal Intergenic	PDGFB
chr5	982445	982845	401	*	5.50446	5.89101	4.97483	0.499221	0.00061369	0.035506	Distal Intergenic	PDCD6P1
chr20	63179253	63179653	401	*	5.80409	6.16025	5.33013	0.489813	0.000613691	0.035506	Distal Intergenic	VSX1
chr15	41585513	41585913	401	*	4.24218	4.76028	3.42598	0.508542	0.00061582	0.0355768	Intron (uc001znm.4/729082, intron 3 of 3)	OIP5-AS1
chr6	44276216	44276616	401	*	4.02242	4.57372	3.11893	0.504328	0.000616349	0.0355768	Intron (uc003oxg.3/221409, intron 3 of 9)	AARS2
chrX	73447498	73447898	401	*	4.00423	4.58941	3.00356	0.500385	0.00061637	0.0355768	Intron (uc010nlq.1/100302692, intron 5 of 6)	MIR374B
chr9	136289606	136290006	401	*	4.46846	4.99381	3.63381	0.508615	0.000616548	0.0355768	Promoter (2-3kb)	ADAMTS13
chr2	30979743	30980143	401	*	5.03462	5.4775	4.39231	0.521728	0.000462732	0.0303403	Intron (uc021vfm.1/92291, intron 8 of 21)	CAPN13
chr15	58065428	58065828	401	*	4.1809	4.70594	3.34703	0.50778	0.000619489	0.0356991	Distal Intergenic	POLR2M
chr1	167600024	167600424	401	*	4.48384	4.97682	3.72909	0.509327	0.000621003	0.0357627	Promoter (1-2kb)	ACOT7
chr18	77900000	77900400	401	*	5.64859	6.08248	5.02514	0.507218	0.00062437	0.0359328	Distal Intergenic	PARD6G-AS1
chr22	43996843	43997243	401	*	4.66805	5.13896	3.96441	0.509333	0.000624984	0.0359444	Intron (uc003bdy.2/64800, intron 22 of 31)	EFCAB6
chr7	128947305	128947705	401	*	5.8483	6.23885	5.3111	0.499327	0.000626707	0.0359972	Intron (uc003wki.3/51422, intron 1 of 11)	PRKAG2
chr18	14922042	14922442	401	*	4.47307	4.97511	3.69656	0.508781	0.000626728	0.0359972	Distal Intergenic	ANKRD30B
chr2	29225844	29226244	401	*	4.73713	5.206	4.03807	0.479085	0.00109845	0.0494041	Intron (uc010ezl.3/165186, intron 5 of 19)	TOGARAM2
chr3	184039961	184040361	401	*	4.84551	5.30285	4.17204	0.508484	0.000628857	0.0360523	Promoter (1-2kb)	EIF4G1
chr15	100905853	100906253	401	*	3.56963	4.18012	2.49021	0.49081	0.00062893	0.0360523	Distal Intergenic	SPATA41
chr8	141626873	141627273	401	*	4.70263	5.1732	3.99974	0.508896	0.000629932	0.0360544	Intron (uc003yvn.3/27161, intron 1 of 18)	AGO2
chr8	37626155	37626555	401	*	4.26393	4.78814	3.4322	0.507171	0.000630017	0.0360544	Intron (uc003xkh.3/11212, intron 4 of 7)	PLPBP
chr12	52278997	52279397	401	*	6.67322	7.026	6.20524	0.487956	0.000630572	0.0360544	Intron (uc009zyl.1/121256, intron 3 of 8)	TMEM132D
chr19	18730189	18730589	401	*	3.66008	4.25241	2.63776	0.494176	0.000630623	0.0360544	Distal Intergenic	TNFSF9
chr1	53592693	53593093	401	*	4.89666	5.34543	4.24175	0.507876	0.000632456	0.0361355	Promoter (2-3kb)	ACOT7
chr1	3403356	3403756	401	*	5.57281	5.98819	4.98716	0.503041	0.00063371	0.0361834	Intron (uc001amq.3/11332, intron 3 of 8)	ACOT7
chr6	43801067	43801467	401	*	4.83668	5.28367	4.1856	0.507298	0.000636144	0.0362825	Distal Intergenic	VEGFA
chr19	36030138	36030538	401	*	3.33174	3.96875	2.16328	0.479273	0.00063628	0.0362825	Intron (uc031rjb.1/100128568, intron 2 of 3)	RANBP3-DT
chr16	12166268	12166668	401	*	4.939	5.37625	4.30857	0.506252	0.00063771	0.0363036	Distal Intergenic	ZNF469
chr19	50328135	50328535	401	*	3.11996	1.42988	3.87706	-0.415593	0.000637846	0.0363036	Promoter (2-3kb)	NRTN
chr2	28340577	28340977	401	*	5.08216	5.5164	4.45801	0.530704	0.000371059	0.02706	Intron (uc002rlp.2/9577, intron 6 of 11)	MIR4263
chr7	155363820	155364220	401	*	3.83276	4.40793	2.86174	0.499224	0.000638546	0.0363036	Intron (uc011kvl.2/51422, intron 1 of 13)	PRKAG2
chr15	25862456	25862856	401	*	4.33568	4.83895	3.55621	0.507641	0.000638734	0.0363036	Distal Intergenic	UBE3A
chr17	45105095	45105495	401	*	4.50433	4.99682	3.75074	0.508009	0.000639399	0.0363177	Intron (uc031rcz.1/uc031rcz.1, intron 4 of 4)	RPRML
chr4	1412198	1412598	401	*	4.2571	4.76626	3.46318	0.506791	0.000641667	0.036411	Distal Intergenic	NA
chr17	2778526	2778926	401	*	3.94688	4.5236	2.97134	0.498354	0.000641878	0.036411	Intron (uc010ckd.3/23108, intron 2 of 24)	RAP1GAP2
chr17	45501264	45501664	401	*	5.09038	5.54876	4.4146	0.507199	0.000645911	0.0366159	Intron (uc002ilm.3/124989, intron 21 of 21)	MRPL45P2
chr2	27442093	27442493	401	*	5.8768	6.30373	5.26776	0.554896	0.0001993	0.0190075	Promoter (1-2kb)	CAD
chr1	31683994	31684394	401	*	5.62195	5.99857	5.11088	0.493735	0.000649663	0.0367636	Exon (uc001amg.3/388591, exon 16 of 18)	RNF207
chr10	35037107	35037507	401	*	4.38299	4.89406	3.58434	0.506132	0.000649783	0.0367636	Intron (uc010qej.2/56288, intron 1 of 24)	PARD3
chr22	50327014	50327414	401	*	5.61678	6.27358	4.37695	0.468937	0.000653332	0.0369404	Distal Intergenic	CRELD2
chr3	12875904	12876304	401	*	5.77694	6.18995	5.19604	0.502196	0.000654581	0.036976	3' UTR	RPL32
chr1	234608408	234608808	401	*	4.06534	4.60276	3.19925	0.501515	0.00065481	0.036976	3' UTR	CHD5
chr4	1604886	1605286	401	*	4.95034	5.41876	4.25232	0.506748	0.00065558	0.0369778	Distal Intergenic	FAM53A
chr1	31715634	31716034	401	*	6.28225	6.63624	5.81213	0.487023	0.000655691	0.0369778	Intron (uc009vlv.2/8514, intron 3 of 15)	KCNAB2
chr9	134420552	134420952	401	*	3.70674	4.29077	2.70954	0.494462	0.000656381	0.0369927	Distal Intergenic	UCK1
chr1	920783	921183	401	*	4.75307	5.21908	4.0604	0.506476	0.000656955	0.0370011	Promoter (2-3kb)	KCNAB2
chr12	117231737	117232137	401	*	5.22357	5.64066	4.63451	0.503065	0.000657804	0.037025	Intron (uc009zyl.1/121256, intron 3 of 8)	TMEM132D
chr20	62411894	62412294	401	*	4.11544	4.65247	3.25035	0.502135	0.000659324	0.0370865	Distal Intergenic	LINC01432
chr18	23586874	23587274	401	*	6.15598	6.5448	5.62207	0.49737	0.000660067	0.0370924	Distal Intergenic	SS18
chr21	45248409	45248809	401	*	3.69429	4.27819	2.69747	0.494135	0.00066028	0.0370924	Distal Intergenic	AATBC
chr2	27262469	27262869	401	*	4.58823	5.11014	3.76236	0.562935	0.000252362	0.0221291	Exon (uc002ria.4/54867, exon 14 of 17)	TMEM214
chr17	81028096	81028496	401	*	3.3179	3.96106	2.12774	0.475529	0.000662128	0.0371483	Distal Intergenic	METRNL
chr17	77254973	77255373	401	*	3.90057	4.45355	2.99248	0.499518	0.000663928	0.0372252	Intron (uc010dhs.4/146713, intron 3 of 14)	RBFOX3
chr11	90930262	90930662	401	*	3.77906	4.3758	2.74312	0.491118	0.000664354	0.0372252	Distal Intergenic	MIR4490
chr14	22812786	22813186	401	*	3.65678	4.25577	2.61387	0.489415	0.000667149	0.0373578	Intron (uc010ttz.1/8650, intron 2 of 2)	NUMB
chr7	359665	360065	401	*	4.06729	4.62787	3.13805	0.498652	0.000668609	0.0373944	Intron (uc003wky.3/58508, intron 5 of 21)	KMT2C
chr2	27024249	27024649	401	*	6.34048	6.71633	5.83084	0.537472	0.000169386	0.0172213	Distal Intergenic	CENPA
chr1	27599340	27599740	401	*	4.50658	4.98458	3.78679	0.50545	0.000671772	0.0375319	Intron (uc001alq.2/261734, intron 3 of 29)	KCNAB2
chr11	72693537	72693937	401	*	4.95184	5.401	4.29611	0.504708	0.000671983	0.0375319	Intron (uc001oth.4/9873, intron 7 of 18)	FCHSD2
chr20	31995014	31995414	401	*	5.55285	5.96743	4.96882	0.500804	0.000677483	0.0377817	Distal Intergenic	INSM1
chr6	3372171	3372571	401	*	5.32512	5.73942	4.74165	0.50095	0.000677523	0.0377817	Intron (uc003mvn.3/63027, intron 4 of 10)	SLC22A23
chr7	6526412	6526812	401	*	6.00796	6.63057	4.88872	0.480051	0.000678417	0.0377817	Distal Intergenic	DPP6
chr19	50314271	50314671	401	*	3.26689	1.87137	3.96278	-0.4467	0.000678556	0.0377817	Promoter (<=1kb)	TINCR
chr11	17564541	17564941	401	*	5.73688	6.09934	5.25165	0.488867	0.000678624	0.0377817	Promoter (1-2kb)	USH1C
chr19	51020453	51020853	401	*	4.05001	4.60067	3.14828	0.498263	0.000679942	0.0378308	Intron (uc010xil.1/23030, intron 9 of 11)	KDM4B
chr7	71735943	71736343	401	*	5.46437	4.89047	5.87385	-0.49943	0.000681281	0.0378657	Intron (uc022aqf.1/22976, intron 2 of 20)	PAXIP1
chr1	156876180	156876580	401	*	4.58841	5.07333	3.85264	0.504491	0.000681438	0.0378657	Promoter (1-2kb)	NPHP4
chr13	114143807	114144207	401	*	4.66976	5.12917	3.99174	0.504173	0.00068624	0.0380838	Promoter (<=1kb)	DCUN1D2
chr17	27429984	27430384	401	*	3.78494	4.36031	2.81333	0.493045	0.000686817	0.0380838	Intron (uc010wbc.1/399687, intron 17 of 36)	MYO18A
chr11	44327786	44328186	401	*	5.07103	5.51325	4.4301	0.503053	0.000686944	0.0380838	Intron (uc001myb.3/60529, intron 1 of 3)	ALX4
chr20	8953251	8953651	401	*	4.75194	5.20924	4.07855	0.503962	0.000687249	0.0380838	Distal Intergenic	RIN2
chr10	103696419	103696819	401	*	5.32235	5.73507	4.74201	0.500178	0.000687551	0.0380838	Intron (uc009xwx.1/79591, intron 5 of 7)	ARMH3
chr11	120985867	120986267	401	*	4.15357	4.68404	3.30568	0.499588	0.00068816	0.0380933	Intron (uc010rzo.2/7007, intron 5 of 22)	TECTA
chr19	13609920	13610320	401	*	3.74439	2.58053	4.38009	-0.473474	0.00068941	0.0381383	Intron (uc010xil.1/23030, intron 6 of 11)	KDM4B
chr9	133729591	133729991	401	*	4.34696	4.84899	3.57051	0.502423	0.000692582	0.0382768	Exon (uc004bzv.3/25, exon 2 of 11)	ABL1
chr1	2090709	2091109	401	*	4.32878	4.86681	3.46104	0.499075	0.000692794	0.0382768	Distal Intergenic	LRRC47
chr3	44926157	44926557	401	*	5.4887	5.887	4.93664	0.49599	0.000695391	0.038396	Intron (uc003coa.2/7047, intron 1 of 2)	TGM4
chr9	114153748	114154148	401	*	5.35287	5.76023	4.78315	0.498185	0.000698154	0.0385241	Exon (uc004bfe.1/23392, exon 30 of 51)	OR2K2
chr17	74780815	74781215	401	*	5.51617	5.93293	4.92774	0.500335	0.000699102	0.038552	Distal Intergenic	MFSD11
chr19	15177447	15177847	401	*	6.38441	6.75836	5.87826	0.491394	0.000699962	0.038575	Distal Intergenic	TNFAIP8L1
chr9	123370623	123371023	401	*	3.73489	4.30919	2.76642	0.490561	0.000701173	0.0386173	Intron (uc004bkj.2/1955, intron 6 of 7)	CDK5RAP2
chr16	2971269	2971669	401	*	4.22242	4.74505	3.39473	0.499778	0.000702817	0.0386834	Distal Intergenic	ZNF469
chr12	42483537	42483937	401	*	3.57977	4.18791	2.50793	0.480669	0.000703608	0.0387025	Intron (uc009zyl.1/121256, intron 2 of 8)	TMEM132D
chr6	117918460	117918860	401	*	3.97916	4.51185	3.12548	0.497752	0.000705041	0.0387145	Intron (uc003pxu.3/57120, intron 1 of 8)	GOPC
chr22	42584584	42584984	401	*	3.51882	4.13942	2.40628	0.476982	0.000705461	0.0387145	Intron (uc003bcj.1/6942, intron 1 of 4)	TCF20
chr6	3295548	3295948	401	*	4.73244	5.21226	4.00845	0.502808	0.000705542	0.0387145	Intron (uc003mvn.3/63027, intron 6 of 10)	PSMG4
chr2	26562171	26562571	401	*	4.4086	5.07791	3.1212	1.05412	3.17195e-06	0.00142448	Intron (uc002rhb.1/165082, intron 1 of 14)	ADGRF3
chr5	31196300	31196700	401	*	4.70827	5.17829	4.00661	0.502792	0.000706091	0.0387167	Distal Intergenic	PDCD6P1
chr10	124719355	124719755	401	*	4.38006	4.87656	3.61691	0.501746	0.000706978	0.038741	Distal Intergenic	C10orf88
chr11	119056898	119057298	401	*	3.91521	4.46433	3.0177	0.495259	0.000707976	0.0387713	Promoter (<=1kb)	NHERF4
chr16	67456349	67456749	401	*	5.09186	5.53634	4.44615	0.501415	0.00071035	0.0388368	Distal Intergenic	ZNF469
chr14	91509716	91510116	401	*	3.83548	4.43813	2.78107	0.482563	0.000710401	0.0388368	Distal Intergenic	SNORD56B
chr1	6109871	6110271	401	*	4.43095	4.92009	3.68529	0.501882	0.000710511	0.0388368	Distal Intergenic	SMIM1
chr5	34188185	34188585	401	*	5.16089	5.62042	4.48258	0.50208	0.000712849	0.0389402	Distal Intergenic	PDCD6P1
chr19	50838278	50838678	401	*	3.9319	2.93795	4.51484	-0.489752	0.000713842	0.03897	Promoter (<=1kb)	SH3GL1
chr6	35955950	35956350	401	*	5.23462	5.64567	4.6576	0.497754	0.00071445	0.0389787	Intron (uc003oll.3/116369, intron 5 of 17)	SLC26A8
chr2	26178881	26179281	401	*	4.06049	4.65998	3.01601	0.537192	0.000360999	0.0266405	Exon (uc002rgu.2/3797, exon 2 of 8)	KIF3C
chr15	62068342	62068742	401	*	4.39583	4.90006	3.61402	0.500054	0.000718194	0.0391339	Distal Intergenic	VPS13C
chr14	74458601	74459001	401	*	4.08525	4.6267	3.20844	0.496672	0.000721821	0.039307	Promoter (<=1kb)	ZFP36L1
chr15	40344043	40344443	401	*	5.10143	5.53698	4.47455	0.499976	0.000724327	0.0394188	Intron (uc021sjc.1/100131089, intron 2 of 3)	SRP14-DT
chr11	76208749	76209149	401	*	6.95097	7.27714	6.52883	0.471318	0.000725122	0.0394374	Intron (uc010rsa.1/56946, intron 8 of 8)	EMSY
chr19	4199892	4200292	401	*	5.67491	6.05636	5.15487	0.491291	0.000727072	0.0395187	Promoter (1-2kb)	ANKRD24
chr2	25966593	25966993	401	*	3.99085	4.70779	2.50205	1.08354	4.48003e-06	0.00179767	Exon (uc002rgs.2/55252, exon 12 of 12)	ASXL2
chr15	78264844	78265244	401	*	4.27805	4.79852	3.45585	0.498249	0.00072863	0.0395317	Distal Intergenic	LOC91450
chr20	19828222	19828622	401	*	4.42428	4.9555	3.57446	0.495495	0.000729724	0.0395317	Intron (uc002wrl.3/57419, intron 1 of 16)	SLC24A3
chr9	127802337	127802737	401	*	4.04665	4.58498	3.17813	0.496267	0.000729911	0.0395317	Intron (uc004bpd.3/286205, intron 4 of 18)	GOLGA1
chr17	73560669	73561069	401	*	5.06493	5.48311	4.47366	0.498354	0.00073003	0.0395317	Promoter (<=1kb)	LLGL2
chr15	74502302	74502702	401	*	4.65484	5.12825	3.94553	0.500937	0.000730033	0.0395317	Promoter (<=1kb)	STRA6
chr11	17203625	17204025	401	*	3.59848	4.22086	2.48002	0.475707	0.000731604	0.0395921	Intron (uc009ygu.1/5286, intron 1 of 12)	PIK3C2A
chr8	133909005	133909405	401	*	4.34962	4.85083	3.57514	0.499795	0.000733214	0.0396278	Promoter (<=1kb)	TG
chr3	14402141	14402541	401	*	5.07444	5.54214	4.378	0.500778	0.000733438	0.0396278	Distal Intergenic	SLC6A6
chr11	64893474	64893874	401	*	4.90451	5.36277	4.22903	0.500497	0.000733928	0.0396278	3' UTR	MRPL49
chrX	71911199	71911599	401	*	5.21393	5.63004	4.62682	0.498097	0.000734084	0.0396278	Intron (uc004eax.4/5255, intron 4 of 31)	PHKA1
chr22	43272809	43273209	401	*	5.092	5.50629	4.50854	0.497725	0.000735595	0.0396848	Exon (uc010gzg.3/11252, exon 9 of 11)	ARFGAP3
chr15	45574008	45574408	401	*	4.97664	5.41851	4.33648	0.49979	0.000737059	0.0397391	Distal Intergenic	SLC28A2
chr8	64580900	64581300	401	*	3.83627	4.42826	2.81499	0.480957	0.000737938	0.0397619	Distal Intergenic	LINC01289
chr4	3317372	3317772	401	*	3.94379	4.51172	2.99371	0.489975	0.000738898	0.039789	Promoter (<=1kb)	RGS12
chr6	36979297	36979697	401	*	4.6712	5.1226	4.01065	0.500002	0.000739743	0.039796	Promoter (1-2kb)	FGD2
chr19	5567425	5567825	401	*	5.44415	5.86114	4.85528	0.497743	0.000739943	0.039796	Promoter (<=1kb)	DAPK3
chr10	101769657	101770057	401	*	4.46523	4.94704	3.73664	0.499919	0.000741644	0.0398496	Promoter (<=1kb)	DNMBP
chr17	7014660	7015060	401	*	4.59145	5.09001	3.82335	0.499051	0.000742563	0.0398496	Promoter (2-3kb)	ASGR2
chr10	79069137	79069537	401	*	5.01901	5.73783	3.52152	0.423899	0.000742631	0.0398496	Intron (uc001jxj.2/3778, intron 2 of 28)	KCNMA1
chr3	124160629	124161029	401	*	3.92792	4.49516	2.97983	0.489753	0.00074277	0.0398496	Exon (uc010hrv.1/8997, exon 19 of 34)	KALRN
chr2	25342368	25342768	401	*	6.31937	6.73037	5.74245	0.545505	0.00022217	0.0204064	Intron (uc002rfw.2/22979, intron 4 of 18)	POMC
chr17	51166981	51167381	401	*	6.3235	6.65916	5.88527	0.475581	0.000747489	0.0400535	Distal Intergenic	LINC02876
chr11	2208709	2209109	401	*	3.54862	4.15641	2.4779	0.477833	0.000748625	0.0400824	Distal Intergenic	MIR4686
chr8	6934742	6935142	401	*	5.79108	6.17354	5.26914	0.490908	0.000749187	0.0400824	Distal Intergenic	DEFA5
chr17	73697799	73698199	401	*	4.6042	5.09065	3.86484	0.499209	0.00074941	0.0400824	Intron (uc010wsf.1/29115, intron 5 of 8)	ITGB4
chr18	8356335	8356735	401	*	3.86228	4.42874	2.91639	0.48793	0.000752427	0.0402046	Intron (uc002knn.4/5797, intron 21 of 30)	LOC100192426
chr17	19338073	19338473	401	*	5.82693	6.18809	5.34404	0.48474	0.000752619	0.0402046	Distal Intergenic	RNF112
chr17	42531841	42532241	401	*	4.28318	4.81121	3.44162	0.49429	0.000754962	0.0403051	Intron (uc002igv.2/23131, intron 1 of 6)	GPATCH8
chr4	46386559	46386959	401	*	3.60383	4.20187	2.56387	0.47964	0.000757538	0.0404178	Intron (uc003gxc.3/2555, intron 2 of 8)	GABRA2
chr13	28820378	28820778	401	*	4.73782	5.20311	4.04679	0.498907	0.000759693	0.0404832	Intron (uc010tdo.1/255967, intron 6 of 13)	FLT1
chrX	24150310	24150710	401	*	4.4792	4.9834	3.69746	0.496709	0.000759694	0.0404832	Distal Intergenic	ZFX
chr8	21056304	21056704	401	*	3.38257	2.05836	4.06122	-0.445771	0.000760642	0.040509	Distal Intergenic	LINC02153
chr22	20038216	20038616	401	*	4.26315	4.78049	3.44886	0.49613	0.000761125	0.0405099	Intron (uc010grw.2/128989, intron 4 of 9)	TANGO2
chr3	58019747	58020147	401	*	5.0006	5.4364	4.37318	0.497795	0.00076217	0.0405221	Intron (uc003djj.2/2317, intron 1 of 45)	FLNB
chr11	73376040	73376440	401	*	6.23838	6.64921	5.66179	0.495773	0.000762285	0.0405221	Distal Intergenic	PLEKHB1
chr20	62364110	62364510	401	*	5.24975	5.66476	4.66482	0.495887	0.000763534	0.0405637	Intron (uc002wrf.4/92675, intron 3 of 5)	DTD1
chr4	6008016	6008416	401	*	4.80061	5.45074	3.58532	0.458891	0.000765299	0.0406194	Distal Intergenic	MIR378D1
chr14	103123786	103124186	401	*	6.03156	6.38881	5.55566	0.482815	0.00076578	0.0406194	Intron (uc001xix.3/10243, intron 11 of 22)	GARIN2
chr12	53061740	53062140	401	*	5.74042	6.10536	5.25072	0.485346	0.00076598	0.0406194	Intron (uc009zyl.1/121256, intron 2 of 8)	TMEM132D
chr14	102878760	102879160	401	*	5.0151	5.45913	4.37033	0.49772	0.000768591	0.0406867	Intron (uc001xiw.3/10243, intron 9 of 10)	GPHN
chr10	73168047	73168447	401	*	3.99248	4.55954	3.04488	0.487048	0.000769129	0.0406867	Intron (uc001jrv.3/64072, intron 1 of 4)	CDH23
chr3	50590863	50591263	401	*	4.76058	5.21134	4.1014	0.498099	0.000769717	0.0406867	Distal Intergenic	C3orf18
chr10	124644834	124645234	401	*	4.73982	5.20318	4.05307	0.498181	0.000770516	0.0406867	Intron (uc001lgu.3/399815, intron 6 of 6)	FAM24B
chr15	69035646	69036046	401	*	5.58415	5.99406	5.00937	0.494634	0.000770919	0.0406867	Distal Intergenic	CORO2B
chr17	17703088	17703488	401	*	4.78593	5.23588	4.12852	0.497973	0.000771029	0.0406867	Intron (uc002grm.3/10743, intron 3 of 5)	MIR33B
chr21	44893670	44894070	401	*	4.79454	5.23574	4.1558	0.497633	0.000771338	0.0406867	Intron (uc002zdh.1/114038, intron 2 of 3)	LINC00313
chr9	129688801	129689201	401	*	4.30957	4.82698	3.49509	0.49512	0.000771362	0.0406867	Intron (uc022bno.1/9649, intron 1 of 11)	RALGPS1
chr10	69961072	69961472	401	*	5.55256	5.92581	5.04773	0.487961	0.000771456	0.0406867	Intron (uc001jnm.5/84665, intron 18 of 20)	ATOH7
chr3	194985085	194985485	401	*	5.34509	5.76068	4.75903	0.495614	0.000772737	0.0407296	Intron (uc003fum.4/152002, intron 1 of 3)	XXYLT1
chr19	16325237	16325637	401	*	4.31471	5.00821	2.92934	0.434773	0.00077449	0.0407303	Promoter (<=1kb)	PIP5K1C
chr14	104803403	104803803	401	*	3.70231	4.29119	2.69049	0.480538	0.000774989	0.0407303	Distal Intergenic	CCDC196
chr3	126939350	126939750	401	*	4.91621	5.36672	4.25757	0.49774	0.00077576	0.0407303	Distal Intergenic	PLXNA1
chr12	132600406	132600806	401	*	5.95231	6.32231	5.45343	0.486648	0.000776517	0.0407303	Intron (uc009zyl.1/121256, intron 1 of 8)	TMEM132D
chr12	2052979	2053379	401	*	4.80893	5.28901	4.08435	0.497294	0.000776625	0.0407303	Intron (uc001uiy.2/uc001uiy.2, intron 2 of 3)	LINC01257
chr7	151303427	151303827	401	*	6.27768	6.67621	5.72519	0.493084	0.000776709	0.0407303	Distal Intergenic	HTR5A-AS1
chr1	30876738	30877138	401	*	4.42624	4.91851	3.67317	0.496447	0.000776725	0.0407303	Distal Intergenic	MEGF6
chr3	38039942	38040342	401	*	4.63824	5.10497	3.944	0.497713	0.000777205	0.0407303	Intron (uc003chj.3/50853, intron 9 of 19)	VILL
chr16	8714117	8714517	401	*	4.62242	5.08688	3.93322	0.497689	0.000777392	0.0407303	Distal Intergenic	ZNF469
chr1	159196605	159197005	401	*	4.55594	5.03188	3.84089	0.497615	0.000777427	0.0407303	Exon (uc001akk.3/1953, exon 27 of 30)	ARHGEF16
chr10	68231241	68231641	401	*	3.96818	4.53193	3.03002	0.484751	0.000778435	0.0407585	Intron (uc009xpn.1/29119, intron 11 of 17)	LRRTM3
chr21	46402417	46402817	401	*	3.59473	4.2026	2.52375	0.472441	0.00078025	0.040829	Distal Intergenic	LINC00163
chr10	122112676	122113076	401	*	5.03394	5.48864	4.36622	0.49734	0.00078299	0.0409478	Distal Intergenic	PLPP4
chr18	48181465	48181865	401	*	4.40361	4.90584	3.62666	0.49567	0.000784122	0.0409824	Intron (uc002lev.3/5596, intron 1 of 5)	MAPK4
chr9	136055156	136055556	401	*	3.35971	3.99824	2.18592	0.459323	0.000784605	0.040983	Distal Intergenic	RALGDS
chr19	49017816	49018216	401	*	5.08065	5.51954	4.44678	0.496658	0.000786166	0.0410205	Promoter (<=1kb)	MFSD12
chr14	73746383	73746783	401	*	4.65783	5.13183	3.94718	0.496683	0.000786264	0.0410205	Intron (uc001xfd.3/4331, intron 5 of 7)	MNAT1
chr3	12856607	12857007	401	*	3.97912	4.528	3.08227	0.489587	0.000786968	0.0410326	Exon (uc003bxj.2/23066, exon 6 of 13)	CAND2
chr11	68454906	68455306	401	*	4.05597	4.60976	3.14562	0.488003	0.000787773	0.04105	Promoter (2-3kb)	GAL
chr2	25129293	25129693	401	*	5.47071	5.91254	4.83063	0.541472	0.000294559	0.0240153	Intron (uc002rfs.4/109, intron 1 of 20)	ADCY3
chr5	150438450	150438850	401	*	4.29732	4.81102	3.49213	0.493468	0.00078988	0.0411106	Distal Intergenic	CLPTM1L
chr16	53495326	53495726	401	*	4.74149	5.20282	4.05922	0.496804	0.000790928	0.0411329	Distal Intergenic	ZNF469
chr12	132414657	132415057	401	*	6.72652	7.03459	6.3343	0.459479	0.0007915	0.0411329	Intron (uc001uiy.2/uc001uiy.2, intron 2 of 3)	LINC01257
chr7	4709297	4709697	401	*	4.40295	4.90674	3.6222	0.494715	0.000792056	0.0411329	Intron (uc003wmc.1/285888, intron 3 of 3)	CNPY1
chr4	182820325	182820725	401	*	3.29605	3.97975	1.95139	0.442193	0.000792199	0.0411329	Distal Intergenic	TENM3
chr2	24824961	24825361	401	*	5.11017	5.5434	4.48811	0.527268	0.0003912	0.0278751	Intron (uc002rfi.3/8648, intron 2 of 21)	NCOA1
chr11	17394725	17395125	401	*	4.32008	4.8235	3.54024	0.494264	0.000793812	0.0411459	3' UTR	KCNJ11
chr1	31732828	31733228	401	*	4.23244	4.74863	3.42104	0.492816	0.000794067	0.0411459	Distal Intergenic	ARHGEF16
chr12	132373921	132374321	401	*	3.59372	2.45973	4.22072	-0.466245	0.000794681	0.0411459	Intron (uc001uja.2/6433, intron 11 of 17)	SFSWAP
chr9	93304865	93305265	401	*	5.9409	6.30969	5.44421	0.484631	0.00079481	0.0411459	Intron (uc004aqt.3/340515, intron 1 of 5)	LINC01501
chr1	931720	932120	401	*	3.57168	4.16549	2.5448	0.478106	0.00079709	0.0412367	3' UTR	ARHGEF16
chr11	1481947	1482347	401	*	4.48241	4.97096	3.73812	0.495829	0.000797819	0.0412367	3' UTR	BRSK2
chr11	117232320	117232720	401	*	6.33351	6.72833	5.78817	0.491015	0.000797986	0.0412367	Promoter (<=1kb)	CEP164
chr2	20677290	20677690	401	*	5.10814	5.58859	4.38272	0.54705	0.000307315	0.0245722	Distal Intergenic	RHOB
chr16	47774586	47774986	401	*	3.70501	4.29187	2.69929	0.477878	0.000804929	0.0415449	Distal Intergenic	ZNF469
chr15	71784705	71785105	401	*	5.86477	6.2296	5.37526	0.482667	0.000805382	0.0415449	Intron (uc002atb.1/79875, intron 6 of 16)	THSD4
chr11	32893281	32893681	401	*	6.2497	6.60725	5.77326	0.481306	0.000806205	0.0415627	Distal Intergenic	QSER1
chr19	2232682	2233082	401	*	3.67205	4.2706	2.63048	0.476177	0.000807663	0.0416118	Intron (uc002lxo.3/4782, intron 6 of 10)	SMIM24
chr4	7770344	7770744	401	*	5.76742	6.1382	5.2671	0.484256	0.000808569	0.0416118	Exon (uc003gkg.1/60312, exon 16 of 17)	AFAP1-AS1
chr22	38107160	38107560	401	*	4.17093	4.71613	3.28405	0.487873	0.00080859	0.0416118	Intron (uc003atq.1/11078, intron 10 of 12)	TRIOBP
chr16	65991251	65991651	401	*	4.70431	5.19206	3.9619	0.494842	0.00081004	0.0416522	Distal Intergenic	ZNF469
chr10	91410238	91410638	401	*	5.53294	6.1964	4.268	0.447515	0.000810332	0.0416522	Distal Intergenic	PANK1
chr11	126366822	126367222	401	*	5.13803	5.55598	4.54724	0.493196	0.000812539	0.041741	Intron (uc001qea.3/84623, intron 4 of 16)	ST3GAL4
chr17	7711368	7711768	401	*	4.74782	5.2026	4.07994	0.49535	0.000813609	0.0417714	Intron (uc002giu.1/146754, intron 62 of 84)	DNAH2
chr19	48337982	48338382	401	*	4.01376	4.55479	3.13805	0.488297	0.000815874	0.0418629	Promoter (<=1kb)	ZNF555
chr1	11870421	11870821	401	*	3.18592	3.84527	1.93657	0.450708	0.000820015	0.0420241	Intron (uc001akc.3/63976, intron 16 of 16)	ARHGEF16
chr5	150122138	150122538	401	*	5.63252	6.00892	5.12187	0.485921	0.000820314	0.0420241	Exon (uc003jbw.4/340024, exon 2 of 12)	SLC6A19
chr17	81099638	81100038	401	*	4.89669	5.33616	4.26158	0.494459	0.000820463	0.0420241	Distal Intergenic	METRNL
chr19	6632017	6632417	401	*	4.96712	4.28203	5.42973	-0.494749	0.00082226	0.0420707	Intron (uc002lwd.2/2788, intron 2 of 4)	GNG7
chr15	65286747	65287147	401	*	4.94941	5.43487	4.21235	0.493518	0.000822366	0.0420707	Distal Intergenic	SPG21
chr3	50212598	50212998	401	*	4.5593	5.03335	3.84855	0.494454	0.000822822	0.0420707	Exon (uc003cyj.3/6405, exon 6 of 19)	GNAT1
chr2	20666781	20667181	401	*	6.0113	6.53997	5.16809	0.766884	7.63902e-06	0.00253878	Distal Intergenic	RHOB
chr1	179586271	179586671	401	*	5.95676	6.38496	5.3451	0.493582	0.000828544	0.0423136	Intron (uc001akc.3/63976, intron 1 of 16)	MIR4251
chr10	133096952	133097352	401	*	5.12993	5.53974	4.55537	0.491794	0.000830156	0.0423529	Intron (uc001lkp.3/256536, intron 3 of 11)	TCERG1L
chr1	1015320	1015720	401	*	4.94696	5.38827	4.30797	0.494043	0.00083032	0.0423529	Intron (uc001akc.3/63976, intron 1 of 16)	PRDM16
chr1	152189805	152190205	401	*	4.49816	3.70371	5.00753	-0.49198	0.000830773	0.0423529	Intron (uc021oey.1/100287898, intron 4 of 6)	TTC34
chr11	33375741	33376141	401	*	3.51306	4.13137	2.40813	0.466136	0.000831307	0.0423553	3' UTR	HIPK3
chr17	80964911	80965311	401	*	4.62747	5.09626	3.92859	0.494128	0.000832021	0.0423669	Promoter (<=1kb)	B3GNTL1
chr9	95103318	95103718	401	*	4.89633	5.32782	4.27788	0.493202	0.000836258	0.0425476	Intron (uc004arz.3/401541, intron 3 of 7)	NOL8
chr10	75111375	75111775	401	*	3.8961	4.48174	2.89408	0.472379	0.000837183	0.0425476	Intron (uc001jty.3/118491, intron 3 of 27)	CFAP70
chr6	102907198	102907598	401	*	4.03547	4.59516	3.10872	0.482387	0.000838177	0.0425476	Distal Intergenic	GRIK2
chr1	21666552	21666952	401	*	3.39978	4.04631	2.19756	0.456501	0.000838246	0.0425476	Intron (uc009vlg.1/79258, intron 5 of 22)	PRXL2B
chr16	86834587	86834987	401	*	5.72321	6.11662	5.18057	0.487944	0.000838419	0.0425476	Distal Intergenic	ZNF469
chr13	23953099	23953499	401	*	3.49004	4.08876	2.44795	0.469592	0.000838788	0.0425476	Intron (uc001uon.3/26278, intron 2 of 9)	SACS
chr1	26826352	26826752	401	*	5.70115	6.30801	4.6334	0.468604	0.000839448	0.0425476	Distal Intergenic	TNFRSF14-AS1
chr2	20177617	20178017	401	*	3.71827	4.38107	2.45587	0.608385	0.000143168	0.0157184	Promoter (2-3kb)	WDR35
chr9	114264123	114264523	401	*	5.38673	5.78137	4.84171	0.489052	0.000840274	0.0425476	Distal Intergenic	ECPAS
chr14	93184291	93184691	401	*	4.48181	4.99549	3.6767	0.489015	0.000840456	0.0425476	Intron (uc001xch.3/57161, intron 3 of 5)	PELI2
chr9	36969081	36969481	401	*	5.64722	6.0233	5.13715	0.484968	0.000843995	0.0427019	Intron (uc011lpt.1/5079, intron 1 of 6)	PAX5
chr20	59770159	59770559	401	*	3.51982	2.33054	4.16273	-0.455661	0.000845406	0.0427288	Distal Intergenic	BTBD3
chr2	19479036	19479436	401	*	3.52338	4.11085	2.51586	0.455141	0.00106593	0.0486277	Distal Intergenic	MIR4757
chr19	4619722	4620122	401	*	4.17252	4.69436	3.34685	0.489377	0.00084608	0.0427329	Exon (uc002lvo.1/uc002lvo.1, exon 1 of 1)	PEAK3
chr9	134344463	134344863	401	*	4.99661	5.429	4.37631	0.492288	0.000849294	0.0428704	Promoter (1-2kb)	PRRC2B
chr7	73647709	73648109	401	*	4.6598	5.14371	3.92638	0.492034	0.000852902	0.0430135	Distal Intergenic	CNPY1
chr11	100687746	100688146	401	*	5.06852	5.50065	4.44876	0.492351	0.000853118	0.0430135	Intron (uc001pge.2/143872, intron 3 of 23)	ARHGAP42
chr19	38596525	38596925	401	*	4.10915	4.6606	3.20524	0.483071	0.000855149	0.043033	Promoter (1-2kb)	MIR1227
chr13	38900215	38900615	401	*	4.53569	5.01037	3.82349	0.492387	0.000855316	0.043033	Distal Intergenic	UFM1
chr12	131850059	131850459	401	*	4.40029	4.89924	3.63127	0.490961	0.00085567	0.043033	Intron (uc001uja.2/6433, intron 15 of 17)	MMP17
chr22	50366517	50366917	401	*	4.84566	5.29567	4.18808	0.492733	0.000855706	0.043033	Distal Intergenic	PIM3
chr8	21041049	21041449	401	*	5.70881	5.19293	6.08803	-0.485098	0.000856392	0.043033	Distal Intergenic	LINC02153
chr11	925464	925864	401	*	6.07378	6.64884	5.10311	0.476535	0.00085647	0.043033	Promoter (<=1kb)	AP2A2
chr3	40870025	40870425	401	*	4.03369	4.57372	3.16066	0.485749	0.000857482	0.0430425	Distal Intergenic	ZNF621
chr17	81925206	81925606	401	*	4.21608	4.73967	3.38593	0.488189	0.000857646	0.0430425	Distal Intergenic	RPL23AP87
chr1	6448378	6448778	401	*	5.28537	5.70002	4.70118	0.49038	0.000858594	0.0430652	Distal Intergenic	PEX10
chr1	1032915	1033315	401	*	6.1732	6.53865	5.68258	0.481531	0.000860202	0.0431009	Intron (uc001ajb.1/79906, intron 6 of 13)	MORN1
chr15	97875502	97875902	401	*	4.49377	5.00531	3.69397	0.488334	0.000860619	0.0431009	Distal Intergenic	LINC00923
chr12	57633003	57633403	401	*	6.08415	6.43428	5.62084	0.476416	0.000860791	0.0431009	Distal Intergenic	ULK1
chr7	101814150	101814550	401	*	5.63575	6.05042	5.05152	0.490814	0.000862772	0.0431753	Distal Intergenic	CNPY1
chr22	23772909	23773309	401	*	3.49407	4.09937	2.43128	0.466684	0.000863596	0.0431917	Distal Intergenic	ZDHHC8BP
chr14	104725344	104725744	401	*	5.71606	6.10051	5.1904	0.485587	0.000865709	0.0432725	Distal Intergenic	BMP4
chr17	17661752	17662152	401	*	5.21282	5.61912	4.64516	0.488769	0.000868439	0.0433841	Intron (uc002grm.3/10743, intron 2 of 5)	SMCR5
chr16	30894094	30894494	401	*	5.74568	6.19054	5.09916	0.491793	0.000870656	0.0434699	Promoter (2-3kb)	ZNF469
chr13	111663501	111663901	401	*	4.34356	4.84342	3.57232	0.48904	0.000872085	0.0435163	Distal Intergenic	ANKRD10
chr12	2652797	2653197	401	*	5.94354	6.32596	5.42168	0.484415	0.000873105	0.0435423	Promoter (<=1kb)	PUS1
chr9	135692135	135692535	401	*	4.06707	4.61303	3.17813	0.483013	0.000875108	0.0435638	Intron (uc004cbu.1/158067, intron 9 of 12)	SPACA9
chr22	49992456	49992856	401	*	4.48584	4.97622	3.73723	0.489818	0.000876153	0.0435638	Intron (uc003biq.3/uc003biq.3, intron 1 of 4)	MIR3667HG
chr3	127631938	127632338	401	*	3.93886	4.49516	3.02159	0.481107	0.000876191	0.0435638	Promoter (1-2kb)	KBTBD12
chr19	14472162	14472562	401	*	6.78248	7.10682	6.36342	0.465047	0.000876496	0.0435638	Promoter (<=1kb)	IZUMO4
chr18	76274688	76275088	401	*	5.3112	5.71039	4.75743	0.487712	0.000876697	0.0435638	Distal Intergenic	SALL3
chr11	119729287	119729687	401	*	6.48233	6.88416	5.92343	0.488187	0.000877757	0.0435638	Distal Intergenic	NECTIN1
chr17	43324563	43324963	401	*	3.70678	4.28286	2.73311	0.475631	0.000877945	0.0435638	Promoter (<=1kb)	MAP3K14-AS1
chr8	55918475	55918875	401	*	4.19974	4.72835	3.35667	0.485404	0.000878019	0.0435638	Distal Intergenic	XKR4
chr2	16225550	16225950	401	*	3.35952	4.05163	1.98007	0.574359	0.000177815	0.0176524	Distal Intergenic	MYCN
chr4	3408834	3409234	401	*	3.67217	4.28011	2.60097	0.467098	0.000880904	0.0436572	Intron (uc003ggu.2/6002, intron 4 of 6)	RGS12
chr9	126294657	126295057	401	*	3.53595	4.1492	2.4476	0.466592	0.000881312	0.0436572	Intron (uc011lzl.1/57706, intron 4 of 13)	DENND1A
chr1	36846842	36847242	401	*	3.65406	4.26909	2.55988	0.462481	0.000881427	0.0436572	Intron (uc001aiq.3/5590, intron 10 of 17)	PRKCZ
chr15	45378018	45378418	401	*	4.32058	4.8076	3.57991	0.489593	0.00088214	0.0436677	Distal Intergenic	DUOX2
chr11	73218339	73218739	401	*	6.13264	6.47363	5.68526	0.471942	0.000882769	0.043674	Intron (uc001oty.1/23201, intron 1 of 7)	FAM168A
chr16	3059156	3059556	401	*	6.81992	7.18098	6.33722	0.479243	0.0008838	0.0436853	Promoter (<=1kb)	ZNF469
chr8	100182041	100182441	401	*	3.51946	4.13714	2.41663	0.461319	0.00088413	0.0436853	Exon (uc003yit.3/157680, exon 16 of 18)	VPS13B
chr7	158443070	158443470	401	*	3.72348	2.60658	4.34539	-0.458018	0.000884503	0.0436853	Distal Intergenic	CNPY1
chr6	99349826	99350226	401	*	4.48646	4.95807	3.78122	0.490167	0.000888623	0.0438639	Intron (uc003ppf.1/26235, intron 5 of 8)	FBXL4
chr6	166235123	166235523	401	*	4.89639	5.3489	4.23342	0.490733	0.000889528	0.0438774	Intron (uc003qup.1/uc003qup.1, intron 1 of 1)	PDE10A
chr20	64083432	64083832	401	*	6.26673	6.63173	5.77692	0.480192	0.000889905	0.0438774	Intron (uc002wnq.2/6616, intron 1 of 7)	SNAP25-AS1
chr17	75487347	75487747	401	*	3.89264	4.44939	2.97409	0.48008	0.000892068	0.0439592	Intron (uc002jts.4/10801, intron 8 of 11)	SEPTIN9
chr7	138449585	138449985	401	*	4.38571	4.88317	3.62028	0.488532	0.00089348	0.0439872	Distal Intergenic	SHH
chr1	208167572	208167972	401	*	3.56214	4.16341	2.51208	0.464723	0.000893647	0.0439872	Intron (uc001aiq.3/5590, intron 10 of 17)	PRKCZ
chr1	44654565	44654965	401	*	5.07486	5.49249	4.48469	0.488798	0.000894412	0.044	Distal Intergenic	ANKRD65
chr20	49982457	49982857	401	*	5.91347	6.31049	5.36389	0.486578	0.000895181	0.044013	Distal Intergenic	PLCB4
chr17	17237119	17237519	401	*	3.94875	3.00123	4.51578	-0.474101	0.000896393	0.0440307	Intron (uc002grf.3/56953, intron 3 of 4)	NT5M
chr20	62664569	62664969	401	*	4.44218	4.91842	3.72643	0.489699	0.000896553	0.0440307	Distal Intergenic	TMX4
chr17	81926841	81927241	401	*	3.69235	4.28532	2.66807	0.467177	0.000897645	0.0440368	Distal Intergenic	RPL23AP87
chr14	90758394	90758794	401	*	6.02756	6.40608	5.51298	0.483544	0.000897689	0.0440368	Promoter (2-3kb)	KLHDC2
chr9	112333733	112334133	401	*	5.7451	6.12095	5.23545	0.482381	0.000898358	0.0440448	Distal Intergenic	NA
chr2	10793012	10793412	401	*	4.28175	4.77165	3.53431	0.492155	0.00084009	0.0425476	Intron (uc002rap.3/79954, intron 11 of 19)	NOL10
chr17	30555436	30555836	401	*	6.05431	6.45561	5.49645	0.486561	0.000899454	0.044049	Distal Intergenic	RHBDL3
chr8	141599988	141600388	401	*	4.92417	5.36115	4.2943	0.489833	0.00090046	0.0440735	Intron (uc003yvn.3/27161, intron 1 of 18)	AGO2
chr17	41777068	41777468	401	*	3.44818	4.05692	2.3744	0.460348	0.00090241	0.0441441	Distal Intergenic	MEOX1
chr16	50265181	50265581	401	*	5.06773	5.49964	4.4484	0.489471	0.000906269	0.0443043	3' UTR	ZNF469
chr14	103521035	103521435	401	*	5.67126	6.04219	5.17067	0.480098	0.000906703	0.0443043	Intron (uc001wtz.2/89874, intron 1 of 9)	SLC25A21-AS1
chr9	130893553	130893953	401	*	5.34199	5.74147	4.78765	0.48592	0.000909224	0.0444026	Promoter (2-3kb)	PTGES2-AS1
chr14	76870327	76870727	401	*	4.95803	5.38699	4.34482	0.488712	0.000912907	0.0445168	Distal Intergenic	SPTSSA
chr4	6886359	6886759	401	*	3.98773	4.52035	3.13425	0.482346	0.000913562	0.0445168	Distal Intergenic	TBC1D14
chr2	10239667	10240067	401	*	5.45513	5.86114	4.88806	0.515464	0.000461024	0.0302968	Distal Intergenic	CYS1
chr2	10035999	10036399	401	*	5.3337	5.73307	4.77957	0.495807	0.000728443	0.0395317	Intron (uc010exc.2/9014, intron 8 of 11)	TAF1B
chr14	105448599	105448999	401	*	6.29538	6.62877	5.86102	0.466654	0.00091455	0.0445168	Distal Intergenic	COCH
chr1	166920740	166921140	401	*	3.98325	4.54134	3.06098	0.475824	0.000914878	0.0445168	Promoter (1-2kb)	MRPL20
chr10	75234835	75235235	401	*	4.97826	5.44267	4.28919	0.48909	0.000915142	0.0445168	Intron (uc001jue.3/5532, intron 3 of 13)	PPP3CB
chr17	81869306	81869706	401	*	6.73389	7.06128	6.3097	0.464636	0.000917156	0.0445899	Distal Intergenic	RPL23AP87
chr5	180789970	180790370	401	*	5.52512	5.91987	4.97989	0.48478	0.000918653	0.0446377	Distal Intergenic	SLC6A19
chr9	136529875	136530275	401	*	4.75769	5.22515	4.06181	0.488619	0.000920073	0.0446605	Intron (uc004cen.3/1757, intron 8 of 8)	DBH-AS1
chr16	2090790	2091190	401	*	5.55468	5.96098	4.98703	0.486807	0.000920148	0.0446605	Intron (uc002fkv.3/161882, intron 1 of 9)	MIR5189
chr22	24232351	24232751	401	*	4.74646	5.19089	4.10083	0.488887	0.000920959	0.044675	Distal Intergenic	MIF
chr3	126365948	126366348	401	*	4.99599	5.44799	4.33414	0.488844	0.000922927	0.044724	5' UTR	TXNRD3
chr20	884915	885315	401	*	6.41514	6.79521	5.89766	0.481706	0.000922996	0.044724	Distal Intergenic	MAVS
chr19	13872607	13873007	401	*	4.91269	5.36291	4.25469	0.488749	0.000924431	0.0447686	Promoter (<=1kb)	MOB3A
chr10	49759816	49760216	401	*	3.57126	4.17423	2.51586	0.461807	0.000925238	0.0447827	Intron (uc001jgt.4/58504, intron 3 of 9)	ARHGAP22
chr11	120169341	120169741	401	*	6.05593	6.43104	5.54765	0.481492	0.000931139	0.0450275	Intron (uc021qrk.1/25833, intron 4 of 12)	POU2F3
chr19	1796824	1797224	401	*	4.40877	4.90415	3.6483	0.485764	0.000931329	0.0450275	Intron (uc002lua.4/57455, intron 1 of 15)	REXO1
chr15	67521393	67521793	401	*	4.24795	4.75179	3.4671	0.484911	0.000932086	0.0450391	Intron (uc002aqk.5/79719, intron 5 of 9)	AAGAB
chr2	9777901	9778301	401	*	6.07879	6.44255	5.59121	0.477205	0.000934461	0.0451288	Distal Intergenic	YWHAQ
chr19	1064882	1065282	401	*	6.16659	6.53022	5.67924	0.47809	0.000935685	0.0451486	Exon (uc002ltv.4/148229, exon 15 of 29)	ATP8B3
chr4	1779894	1780294	401	*	4.56444	5.05322	3.8196	0.486738	0.000935907	0.0451486	Distal Intergenic	FGFR3
chr4	86934650	86935050	401	*	4.95313	5.39702	4.30866	0.488068	0.00093681	0.0451671	Distal Intergenic	ARHGAP24
chr3	127679618	127680018	401	*	5.58653	5.96602	5.07015	0.480501	0.000938088	0.0451946	Intron (uc003ejy.4/166348, intron 3 of 4)	KBTBD12
chr2	6917062	6917462	401	*	5.44981	5.87193	4.85059	0.504997	0.000638383	0.0363036	Distal Intergenic	LINC00487
chr1	68161637	68162037	401	*	3.48456	4.10124	2.38499	0.459108	0.000938936	0.0451946	Distal Intergenic	MXRA8
chr17	38729923	38730323	401	*	5.50966	6.12141	4.42616	0.457814	0.000940692	0.0452541	Distal Intergenic	CCR7
chr4	41214581	41214981	401	*	6.45997	6.8123	5.99279	0.473758	0.000943145	0.0453379	Promoter (1-2kb)	APBB2
chr3	51956427	51956827	401	*	5.69526	6.07451	5.17932	0.480384	0.000943477	0.0453379	Distal Intergenic	IQCF1
chr14	104777599	104777999	401	*	4.1513	4.67205	3.32838	0.482058	0.000944885	0.0453805	Intron (uc001wgl.2/1603, intron 1 of 2)	DAD1
chr20	59598626	59599026	401	*	5.08399	4.47767	5.50958	-0.487154	0.000945646	0.0453921	Promoter (2-3kb)	ADISSP
chr4	9927500	9927900	401	*	3.52574	4.11975	2.49823	0.464922	0.000949246	0.0455398	Intron (uc003gmc.3/56606, intron 6 of 11)	SLC2A9
chr1	70970343	70970743	401	*	3.60886	4.20361	2.57909	0.462497	0.000954515	0.0457292	Promoter (2-3kb)	MXRA8
chr21	44332462	44332862	401	*	4.80279	5.28107	4.08238	0.486178	0.000955064	0.0457292	Distal Intergenic	NDUFV3
chr17	14302534	14302934	401	*	5.66117	6.03143	5.16179	0.479098	0.000955161	0.0457292	Distal Intergenic	MGC12916
chr3	12947561	12947961	401	*	4.19418	4.69703	3.41571	0.483744	0.000955295	0.0457292	Intron (uc003bxt.3/9922, intron 12 of 13)	IQSEC1
chr19	34500149	34500549	401	*	3.70664	4.29295	2.70262	0.466372	0.000959169	0.0458773	Distal Intergenic	ONECUT3
chr15	85760079	85760479	401	*	3.9408	4.50717	2.99519	0.470764	0.000959536	0.0458773	Intron (uc002blo.2/uc002blo.2, intron 1 of 6)	NA
chr9	19521206	19521606	401	*	4.61109	5.11014	3.84185	0.483757	0.000960832	0.0458773	Intron (uc003zoa.2/25769, intron 8 of 9)	ACER2
chr11	69685828	69686228	401	*	6.08061	6.47624	5.53371	0.4836	0.000960903	0.0458773	Distal Intergenic	FGF3
chr19	1843636	1844036	401	*	5.00393	5.42559	4.40563	0.485702	0.000961023	0.0458773	Promoter (<=1kb)	PLK5
chr1	204751609	204752009	401	*	3.77533	4.32962	2.86362	0.471974	0.000962167	0.0459067	Distal Intergenic	B3GALT6
chr15	30801107	30801507	401	*	5.2211	5.63025	4.64784	0.484324	0.000963367	0.0459196	Distal Intergenic	ULK4P1
chr1	6034421	6034821	401	*	5.66361	6.03371	5.16454	0.477795	0.000963493	0.0459196	Distal Intergenic	C1orf159
chr21	36208621	36209021	401	*	4.5392	5.01639	3.82128	0.485629	0.000965585	0.045976	Promoter (1-2kb)	RUNX1
chr19	47424591	47424991	401	*	4.70075	5.17866	3.98119	0.485251	0.000965731	0.045976	3' UTR	C19orf25
chr19	2841298	2841698	401	*	4.78039	5.22144	4.14194	0.486411	0.000967683	0.0460367	Exon (uc002lsr.1/10297, exon 15 of 15)	C19orf25
chr7	908779	909179	401	*	6.17954	6.54157	5.69508	0.475436	0.00096839	0.0460367	Distal Intergenic	UBE3C
chr1	77313494	77313894	401	*	4.79109	5.25988	4.09221	0.485647	0.000969034	0.0460367	Intron (uc001acr.2/54991, intron 1 of 11)	C1orf159
chr2	5691569	5691969	401	*	5.25387	5.84467	4.23623	0.859602	6.64861e-06	0.00233436	Distal Intergenic	SOX11
chr16	86209141	86209541	401	*	3.88352	4.44207	2.96	0.470904	0.000969821	0.0460448	Intron (uc002fky.3/124245, intron 8 of 17)	ZC3H18
chr7	117157612	117158012	401	*	4.35484	4.84342	3.61049	0.483722	0.000972265	0.0461357	Intron (uc011kwa.2/5799, intron 15 of 22)	MIR153-2
chr21	41043001	41043401	401	*	5.08375	5.50799	4.4802	0.48546	0.000974123	0.0461782	Distal Intergenic	B3GALT5
chr7	24979418	24979818	401	*	5.56321	5.96171	5.01076	0.483465	0.000974221	0.0461782	Distal Intergenic	MIR5707
chr6	167328942	167329342	401	*	3.90866	4.46554	2.98976	0.472728	0.000976078	0.046241	Distal Intergenic	RNASET2
chr22	39702210	39702610	401	*	3.71575	4.29377	2.73635	0.467692	0.000977267	0.0462722	Distal Intergenic	SNORD43
chr9	122463793	122464193	401	*	4.30486	3.48185	4.82565	-0.478877	0.000978046	0.0462729	Distal Intergenic	BRINP1
chr10	129706993	129707393	401	*	4.03022	4.56845	3.16196	0.475429	0.00098051	0.0462729	Promoter (1-2kb)	PTPRE
chr18	59308465	59308865	401	*	6.2581	6.64708	5.7239	0.481215	0.000981049	0.0462729	Distal Intergenic	LINC01544
chr22	20704192	20704592	401	*	3.30203	3.92746	2.17334	0.448438	0.000981224	0.0462729	Intron (uc031rwr.1/uc031rwr.1, intron 4 of 7)	ZNF74
chr1	11398449	11398849	401	*	4.80205	5.2503	4.14828	0.485684	0.000981862	0.0462729	Exon (uc010nyd.1/54991, exon 8 of 9)	C1orf159
chr8	21129221	21129621	401	*	2.88111	1.16922	3.64217	-0.376181	0.000982399	0.0462729	Distal Intergenic	LINC02153
chrX	154029732	154030132	401	*	4.22482	4.72835	3.44471	0.481797	0.000982844	0.0462729	Intron (uc004fmp.2/4354, intron 1 of 11)	MPP1
chr15	64961011	64961411	401	*	4.86528	5.30803	4.22325	0.485569	0.000983259	0.0462729	Intron (uc002ann.3/23060, intron 2 of 8)	OAZ2
chr1	226568599	226568999	401	*	5.47443	5.90465	4.85862	0.485294	0.000983362	0.0462729	Distal Intergenic	RNF223
chr10	79256991	79257391	401	*	4.91438	5.35537	4.27606	0.485527	0.000983661	0.0462729	Intron (uc001jxj.2/3778, intron 1 of 28)	KCNMA1
chr19	45753535	45753935	401	*	5.32841	5.71998	4.78928	0.481729	0.000984135	0.0462729	Promoter (<=1kb)	EFNA2
chr8	144358365	144358765	401	*	3.43358	4.04324	2.35685	0.45376	0.000984224	0.0462729	Exon (uc003yxv.3/286128, exon 4 of 4)	GLI4
chr19	49072486	49072886	401	*	4.90897	5.54043	3.75975	0.44638	0.000984474	0.0462729	Distal Intergenic	CIRBP
chr3	53513665	53514065	401	*	4.67519	5.13168	4.00356	0.48544	0.000984723	0.0462729	Distal Intergenic	CACNA1D
chr19	14097691	14098091	401	*	5.10679	5.50822	4.54866	0.482835	0.000985255	0.046273	Intron (uc002lrl.1/6794, intron 6 of 9)	STK11
chr3	141729204	141729604	401	*	4.87803	5.33788	4.19905	0.485096	0.000988222	0.0463873	Intron (uc003eul.4/7029, intron 1 of 10)	TFDP2
chr4	1092254	1092654	401	*	5.85109	6.20296	5.38471	0.471572	0.000991603	0.0465209	Intron (uc003gci.3/285498, intron 2 of 9)	RNF212
chr3	126490049	126490449	401	*	3.75455	4.31602	2.8228	0.470601	0.000993951	0.0466013	Intron (uc010hsj.2/84303, intron 4 of 6)	CHCHD6
chr4	132737321	132737721	401	*	3.25237	3.92009	1.9711	0.43527	0.000994386	0.0466013	Distal Intergenic	PCDH10
chr1	205030953	205031353	401	*	3.73022	4.29662	2.7845	0.467315	0.000995065	0.046608	Exon (uc001ack.2/375790, exon 4 of 36)	AGRN
chr20	3749725	3750125	401	*	6.75415	7.11881	6.26497	0.475598	0.00100258	0.0469347	Promoter (<=1kb)	ADISSP
chr20	63426129	63426529	401	*	4.14523	4.65744	3.34375	0.478752	0.0010048	0.0470076	Promoter (2-3kb)	SIGLEC1
chr18	28177561	28177961	401	*	4.04447	4.6175	3.0797	0.464327	0.00100522	0.0470076	Distal Intergenic	MIR302F
chr11	396440	396840	401	*	5.16153	5.55604	4.61676	0.481123	0.00100649	0.0470392	Promoter (2-3kb)	PKP3
chr10	15088468	15088868	401	*	3.86793	4.43282	2.92651	0.46743	0.00100697	0.0470392	Promoter (2-3kb)	OLAH
chr17	44354565	44354965	401	*	6.0283	6.43234	5.46509	0.48221	0.00100981	0.0471466	Distal Intergenic	LRRC37A
chr22	44957258	44957658	401	*	4.65423	5.1113	3.98133	0.484024	0.00101231	0.0472379	Distal Intergenic	LINC00207
chr7	100921017	100921417	401	*	3.79473	4.3664	2.83387	0.465338	0.00101369	0.0472771	Distal Intergenic	MIR5707
chr8	22549190	22549590	401	*	4.83156	5.28162	4.17389	0.483923	0.00101596	0.0473382	Promoter (<=1kb)	EGR3
chr5	1167901	1168301	401	*	6.58325	6.91652	6.14911	0.463465	0.0010164	0.0473382	Distal Intergenic	SLC12A7
chr11	67639951	67640351	401	*	6.19339	6.5223	5.76663	0.462677	0.00101663	0.0473382	Distal Intergenic	FAM86C2P
chr11	62726863	62727263	401	*	3.84412	4.43813	2.81666	0.456353	0.00101753	0.0473544	Distal Intergenic	SLC22A6
chr17	10879019	10879419	401	*	4.26052	3.40969	4.79212	-0.474897	0.00101888	0.0473921	Distal Intergenic	PIRT
chr17	76137482	76137882	401	*	4.05891	4.61095	3.15337	0.47126	0.00102055	0.0474083	3' UTR	TMC8
chr12	121811968	121812368	401	*	6.61962	6.99471	6.11138	0.477352	0.00102056	0.0474083	Intron (uc001ujj.2/57634, intron 2 of 7)	EP400
chr20	25076897	25077297	401	*	5.33174	5.73302	4.77391	0.48122	0.00102086	0.0474083	Intron (uc002wge.1/79175, intron 2 of 5)	ZNF343
chr16	11797122	11797522	401	*	6.46239	7.06497	5.40822	0.455006	0.00102459	0.0475347	Exon (uc002flj.3/333929, exon 2 of 3)	SNAI3
chr8	143943763	143944163	401	*	3.10576	3.75948	1.87732	0.431421	0.00102468	0.0475347	Distal Intergenic	CYP11B1
chr1	91952204	91952604	401	*	3.6926	4.27888	2.68866	0.461585	0.00102693	0.047614	Distal Intergenic	HES4
chr16	88759151	88759551	401	*	3.81998	4.38756	2.8709	0.467272	0.00102917	0.0476754	Promoter (<=1kb)	SNAI3
chr8	144444047	144444447	401	*	6.09999	6.51509	5.51491	0.482511	0.00102967	0.0476754	Promoter (1-2kb)	TOP1MT
chr21	43940022	43940422	401	*	5.22854	5.62513	4.67978	0.480394	0.0010299	0.0476754	Intron (uc002zbi.3/54020, intron 3 of 20)	SLC37A1
chr16	67155334	67155734	401	*	6.7058	7.06379	6.22857	0.472821	0.00103092	0.0476972	Distal Intergenic	SNAI3
chr17	33562798	33563198	401	*	4.64881	5.10341	3.98132	0.482828	0.00103535	0.0478769	Distal Intergenic	SLFN5
chr2	3754331	3754731	401	*	3.95939	4.55422	2.92936	0.516873	0.000472543	0.0306528	Distal Intergenic	ALLC
chr11	2862183	2862583	401	*	3.23011	3.87229	2.04344	0.438449	0.00103819	0.0479138	Intron (uc001lwn.3/3784, intron 15 of 15)	KCNQ1DN
chrX	153578177	153578577	401	*	4.85148	5.29541	4.20694	0.482797	0.00103874	0.0479138	Exon (uc011mzn.1/2316, exon 16 of 19)	FLNA
chr5	1667276	1667676	401	*	4.42124	4.89047	3.72136	0.481547	0.00103881	0.0479138	Distal Intergenic	SLC12A7
chr11	69819511	69819911	401	*	3.84317	4.39392	2.94119	0.469267	0.00103907	0.0479138	Distal Intergenic	ANO1
chr4	3452444	3452844	401	*	5.60417	5.98736	5.08087	0.478151	0.0010404	0.0479138	Distal Intergenic	HGFAC
chr16	85296342	85296742	401	*	4.83549	5.3013	4.14328	0.481716	0.00104042	0.0479138	Intron (uc002fmp.3/197322, intron 4 of 10)	ACSF3
chr19	29779906	29780306	401	*	5.09997	5.52093	4.50309	0.482252	0.00104055	0.0479138	Promoter (<=1kb)	ARHGAP45
chr11	3218453	3218853	401	*	4.34943	4.84202	3.59561	0.479939	0.00104171	0.0479206	Distal Intergenic	MRGPRG-AS1
chr21	45740518	45740918	401	*	4.14473	4.65448	3.34935	0.476634	0.0010418	0.0479206	Promoter (1-2kb)	PFKL
chr16	28063534	28063934	401	*	4.1758	4.70308	3.33617	0.473087	0.00104353	0.0479748	Intron (uc002fmx.2/29123, intron 1 of 12)	ANKRD11
chr4	8585773	8586173	401	*	4.48263	4.97267	3.73487	0.479581	0.0010441	0.0479759	Intron (uc021xlj.2/27201, intron 2 of 2)	CPZ
chr6	168071594	168071994	401	*	5.69747	6.06908	5.19562	0.474532	0.00104631	0.0480518	Intron (uc003qvx.1/uc003qvx.1, intron 2 of 2)	LINC01558
chr14	105336449	105336849	401	*	3.35325	3.97876	2.2243	0.446776	0.00104705	0.0480605	Intron (uc001wgl.2/1603, intron 1 of 2)	DAD1
chr9	133493843	133494243	401	*	3.58531	4.18234	2.5485	0.455504	0.00104911	0.0481298	Intron (uc010mzd.1/8939, intron 9 of 11)	FUBP3
chr3	49014054	49014454	401	*	5.58637	5.95858	5.08343	0.474698	0.001051	0.048173	Intron (uc003cvb.3/10425, intron 11 of 15)	P4HTM
chr5	150394930	150395330	401	*	4.15753	4.67205	3.35031	0.475739	0.00105116	0.048173	Promoter (<=1kb)	NKD2
chr8	143465965	143466365	401	*	3.49601	4.10124	2.43346	0.451489	0.00105371	0.0482646	Intron (uc003ywk.3/203062, intron 1 of 13)	TSNARE1
chr22	43848683	43849083	401	*	5.55579	5.92199	5.06381	0.473986	0.00105457	0.0482724	Intron (uc011apv.2/758, intron 3 of 6)	MPPED1
chr17	31238246	31238646	401	*	4.28679	4.7836	3.52289	0.477555	0.00105499	0.0482724	Distal Intergenic	TMEM98
chr12	121297001	121297401	401	*	4.21655	4.71502	3.44867	0.477441	0.00106144	0.0485419	Intron (uc001ujn.3/57634, intron 32 of 52)	SNORA49
chr17	37359187	37359587	401	*	4.02188	4.55796	3.15932	0.471152	0.00106312	0.0485927	Promoter (2-3kb)	RPL19
chr10	100969080	100969480	401	*	5.6059	5.98824	5.08418	0.476821	0.00106367	0.0485927	Intron (uc001kpn.2/60495, intron 2 of 11)	HPSE2
chr8	3334652	3335052	401	*	4.75964	5.23183	4.05307	0.480436	0.00106539	0.0486277	Intron (uc022aqr.1/64478, intron 11 of 69)	CSMD1
chr2	1839357	1839757	401	*	4.91401	5.42776	4.10872	0.65466	4.67434e-05	0.0083064	Intron (uc010ewk.3/23040, intron 3 of 6)	MYT1L
chr10	102230846	102231246	401	*	6.0182	6.38855	5.51866	0.473706	0.00106611	0.0486277	Intron (uc001krb.3/7479, intron 1 of 5)	WNT8B
chr13	112931435	112931835	401	*	5.23068	5.643	4.65112	0.480414	0.00106676	0.0486319	Distal Intergenic	SPACA7
chr5	1640776	1641176	401	*	3.46503	4.06777	2.41035	0.453067	0.0010694	0.048727	Distal Intergenic	LINC02982
chr12	130031590	130031990	401	*	5.69614	5.14786	6.09248	-0.478661	0.00107092	0.0487669	Promoter (1-2kb)	EP400P1
chr20	61724423	61724823	401	*	6.0294	6.39703	5.53482	0.473546	0.00107149	0.0487669	Intron (uc002wei.3/51378, intron 1 of 8)	ANGPT4
chr9	137280852	137281252	401	*	6.09222	6.50194	5.51783	0.48015	0.00107196	0.0487669	Intron (uc004cfa.1/6256, intron 2 of 2)	MIR4669
chr20	45445958	45446358	401	*	5.06772	5.48478	4.4787	0.480417	0.00107257	0.0487692	Intron (uc002wds.3/128637, intron 1 of 7)	TBC1D20
chr17	2776089	2776489	401	*	4.72026	5.1732	4.05639	0.480996	0.00107545	0.0488744	Intron (uc010ckd.3/23108, intron 2 of 24)	RAP1GAP2
chr10	71396190	71396590	401	*	6.08587	6.42227	5.64638	0.464212	0.00107638	0.0488913	Distal Intergenic	FAM241B
chr9	6079394	6079794	401	*	4.08122	4.62745	3.19155	0.469871	0.00107765	0.0489139	Distal Intergenic	RANBP6
chr8	22224337	22224737	401	*	3.33045	3.9542	2.20738	0.445045	0.001078	0.0489139	Promoter (<=1kb)	SLC39A14
chr9	113578281	113578681	401	*	4.34461	4.83942	3.58549	0.477273	0.00107972	0.0489666	Distal Intergenic	MUSK
chrX	40158178	40158578	401	*	3.95798	4.52256	3.01745	0.462387	0.00108123	0.0489947	Distal Intergenic	BCOR
chr3	54360457	54360857	401	*	3.52886	4.1303	2.47826	0.452456	0.00108147	0.0489947	Intron (uc003dhf.3/55799, intron 3 of 37)	CACNA2D3
chr16	1401483	1401883	401	*	4.22973	4.73357	3.44886	0.475894	0.00108261	0.049021	Intron (uc010civ.1/84501, intron 2 of 9)	SPIRE2
chr9	136133219	136133619	401	*	5.16194	5.61549	4.49674	0.480105	0.0010836	0.0490404	5' UTR	ABO
chr22	42902977	42903377	401	*	5.16746	5.58059	4.58631	0.479606	0.00108513	0.0490602	Intron (uc011apl.2/94009, intron 7 of 10)	SERHL
chr7	45863710	45864110	401	*	5.91279	6.31056	5.36174	0.478038	0.00108517	0.0490602	Intron (uc011kwc.1/54892, intron 11 of 14)	NCAPG2
chr17	30565076	30565476	401	*	4.96236	5.40849	4.31313	0.480549	0.00108634	0.0490831	Distal Intergenic	RHBDL3
chr2	1823207	1823607	401	*	4.48537	5.01367	3.64312	0.562281	0.000257373	0.0223435	Intron (uc010ewk.3/23040, intron 3 of 6)	MYT1L
chr6	33279931	33280331	401	*	5.40864	5.80402	4.86221	0.477533	0.0010895	0.0491792	Promoter (1-2kb)	TAPBP
chr3	126062130	126062530	401	*	3.80164	4.35836	2.88321	0.465481	0.00109327	0.0493009	3' UTR	KLF15
chr19	3971024	3971424	401	*	3.75906	4.33768	2.77793	0.457698	0.00109332	0.0493009	Promoter (<=1kb)	GRIN3B
chr17	80949994	80950394	401	*	5.13855	5.55382	4.55311	0.479643	0.00109443	0.0493106	Intron (uc002kge.1/146712, intron 2 of 9)	B3GNTL1
chr17	50079632	50080032	401	*	6.07425	6.43444	5.59309	0.470116	0.00109467	0.0493106	Intron (uc002itv.4/56934, intron 3 of 9)	CA10
chr7	151863324	151863724	401	*	5.24985	5.66623	4.66218	0.47956	0.00109715	0.049386	Distal Intergenic	VIPR2
chr20	37903418	37903818	401	*	6.2325	6.60905	5.72155	0.474675	0.00109748	0.049386	Intron (uc010zpm.1/10616, intron 7 of 8)	RBCK1
chr2	1656662	1657062	401	*	4.56355	5.13319	3.60856	0.717407	3.0932e-05	0.00632965	3' UTR	PXDN
chr3	138437403	138437803	401	*	4.41361	4.90059	3.67302	0.4769	0.00110256	0.0495634	Intron (uc011bmq.3/5291, intron 6 of 21)	PIK3CB
chr6	39229465	39229865	401	*	6.38332	6.77785	5.83852	0.477	0.00110392	0.0495988	Distal Intergenic	KCNK5
chr9	90900109	90900509	401	*	4.33536	4.8235	3.59203	0.476661	0.00110597	0.0496656	Distal Intergenic	SPIN1
chr1	27530973	27531373	401	*	4.31232	4.83475	3.48512	0.471526	0.00110808	0.0497308	Distal Intergenic	PERM1
chr14	104164098	104164498	401	*	4.24192	4.76607	3.41035	0.471161	0.00110857	0.0497308	Intron (uc001wbw.2/uc001wbw.2, intron 2 of 5)	DAD1
chr8	41141957	41142357	401	*	4.4073	4.90469	3.64202	0.475567	0.00110975	0.0497324	Intron (uc003xnt.3/6422, intron 2 of 2)	SFRP1
chr1	113976861	113977261	401	*	4.49122	4.97741	3.75248	0.476138	0.00111024	0.0497324	Exon (uc031pjj.1/643837, exon 3 of 3)	LINC01128
chr17	18093292	18093692	401	*	4.33999	4.82463	3.60485	0.476575	0.00111063	0.0497324	Intron (uc010cpw.3/54890, intron 1 of 3)	ALKBH5
chr22	18121888	18122288	401	*	4.57516	5.04462	3.87479	0.478319	0.00111115	0.0497324	Promoter (<=1kb)	BCL2L13
chr6	127515443	127515843	401	*	4.87027	5.32942	4.19282	0.47862	0.00111146	0.0497324	Intron (uc003qar.3/84870, intron 4 of 4)	RNF146
chr4	54683590	54683990	401	*	4.55441	5.0287	3.84308	0.477696	0.00111265	0.0497601	Intron (uc003haa.3/5156, intron 12 of 23)	LNX1
chr2	860510	860910	401	*	4.71259	5.19621	3.97983	0.492776	0.000845509	0.0427288	Intron (uc002qwn.2/339822, intron 1 of 3)	LINC01115
chr5	172770558	172770958	401	*	4.83977	5.29193	4.17758	0.478858	0.00111431	0.0497831	Intron (uc003jbg.4/11076, intron 1 of 2)	TPPP
chr21	44949085	44949485	401	*	5.2899	5.68149	4.75073	0.476113	0.00111808	0.0499234	3' UTR	LINC00313
chr9	134163233	134163633	401	*	4.33269	4.82256	3.58533	0.476403	0.0011186	0.0499234	Promoter (1-2kb)	PLPP7
chr4	3443463	3443863	401	*	7.06914	7.38333	6.66692	0.451857	0.00112021	0.0499541	Promoter (<=1kb)	HGFAC
chr5	170861991	170862391	401	*	4.07643	4.62313	3.18548	0.463664	0.00112043	0.0499541	Intron (uc003jav.3/57491, intron 4 of 11)	AHRR
chr8	22132034	22132434	401	*	3.46079	4.06888	2.38912	0.448982	0.00112104	0.0499556	Promoter (<=1kb)	PIWIL2

## Sheet: IPS-MECP2insT-ChIPseq-Peaks
seqnames	start	end	width	strand	Conc	Conc_IPS1186insT	Conc_IPScontrol	Fold	p.value	FDR	annotation	SYMBOL
chr5	141319366	141319766	401	*	7.11299	8.05249	3.50707	4.40349	1.63423e-41	1.42299e-36	3' UTR	DELE1
chr8	127738370	127738770	401	*	6.21326	7.10406	3.43529	3.53211	6.17568e-27	2.6887e-22	Distal Intergenic	LRATD2
chr8	127740368	127740768	401	*	5.56435	6.47656	2.48214	3.77892	1.58115e-21	4.58924e-17	Distal Intergenic	LRATD2
chr19	36973283	36973683	401	*	4.90709	2.17947	5.79386	-3.36985	1.32926e-15	2.89361e-11	Intron (uc002oea.4/84924, intron 1 of 4)	ZNF566
chr6	77650213	77650613	401	*	5.99925	4.45825	6.72726	-2.00947	7.53766e-15	1.31267e-10	Distal Intergenic	HTR1B
chr19	55212425	55212825	401	*	4.87796	5.72341	2.57875	2.96646	8.09243e-14	1.1744e-09	Distal Intergenic	LILRP2
chr20	63452977	63453377	401	*	4.86894	5.65416	3.01503	2.33926	4.07341e-12	5.06697e-08	Distal Intergenic	NA
chr9	133540620	133541020	401	*	5.11767	5.85163	3.54766	1.83613	5.85727e-12	6.3752e-08	Promoter (<=1kb)	PRDM12
chr10	133124745	133125145	401	*	5.32109	6.04011	3.82266	1.72452	9.26725e-12	8.36866e-08	Distal Intergenic	TCERG1L
chr19	49689775	49690175	401	*	5.76094	4.51287	6.41994	-1.45615	9.61097e-12	8.36866e-08	Intron (uc002pmw.3/54795, intron 12 of 24)	TRPM4
chr19	58055240	58055640	401	*	4.97041	3.33631	5.71701	-2.00519	1.22775e-11	9.71868e-08	3' UTR	ZNF550
chr19	50147415	50147815	401	*	5.38254	6.07033	4.0211	1.52966	1.93159e-11	1.4016e-07	Promoter (2-3kb)	SCAF1
chr2	240462204	240462604	401	*	4.68602	5.473	2.82113	2.20786	9.1648e-11	6.13858e-07	Distal Intergenic	HDAC4
chr12	128613788	128614188	401	*	4.23957	5.11893	1.59966	3.16463	1.48309e-10	9.22421e-07	Distal Intergenic	TMEM132C
chr12	128583454	128583854	401	*	4.21366	5.10481	1.43128	3.24269	3.60601e-10	1.99508e-06	Distal Intergenic	TMEM132C
chr11	1869926	1870326	401	*	4.82482	5.53915	3.34801	1.53205	3.8588e-10	1.99508e-06	Distal Intergenic	LSP1
chr7	1290283	1290683	401	*	4.06178	4.9418	1.41441	3.08925	3.89512e-10	1.99508e-06	Distal Intergenic	UNCX
chr12	128190610	128191010	401	*	4.60885	5.37238	2.88321	1.88146	4.48262e-10	2.16844e-06	Distal Intergenic	LINC02393
chr22	46390653	46391053	401	*	5.11642	5.80603	3.74737	1.42424	5.53961e-10	2.53872e-06	Distal Intergenic	LOC730668
chrX	107272432	107272832	401	*	4.27318	1.87968	5.12892	-2.78636	6.03555e-10	2.6277e-06	Distal Intergenic	VSIG1
chr12	128387794	128388194	401	*	4.87953	5.6131	3.31145	1.59534	1.13965e-09	4.72541e-06	Distal Intergenic	LINC00507
chr8	27287664	27288064	401	*	3.98902	4.82204	1.79531	2.45993	1.30912e-09	5.18139e-06	Promoter (<=1kb)	PTK2B
chr13	113802656	113803056	401	*	5.20513	5.84407	4.02991	1.24271	3.58686e-09	1.35792e-05	Intron (uc001vsx.3/2159, intron 7 of 7)	PROZ
chr19	50230424	50230824	401	*	5.55337	6.20803	4.3215	1.2661	5.68669e-09	2.06318e-05	Distal Intergenic	CPT1C
chr19	58042971	58043371	401	*	4.94911	3.66086	5.61864	-1.29285	1.13521e-08	3.9539e-05	Intron (uc002qpa.2/256051, intron 1 of 2)	ZNF549
chr13	113084825	113085225	401	*	5.07294	5.76242	3.70443	1.29807	1.68779e-08	5.65242e-05	Intron (uc001vsd.2/122258, intron 5 of 6)	SPACA7
chr2	240856583	240856983	401	*	5.27814	5.86838	4.26218	1.13218	1.90571e-08	6.14584e-05	Distal Intergenic	MIR4786
chr13	113730829	113731229	401	*	5.16437	5.79611	4.01418	1.18339	1.97722e-08	6.14873e-05	Intron (uc031qnk.1/23263, intron 12 of 27)	F7
chr13	29319434	29319834	401	*	4.49553	5.19218	3.09682	1.27579	4.78417e-08	0.000135196	Distal Intergenic	SLC46A3
chr13	51832454	51832854	401	*	5.74097	6.27755	4.87707	1.02828	4.8031e-08	0.000135196	Intron (uc001vff.2/220108, intron 4 of 4)	FAM124A
chr13	30674110	30674510	401	*	5.97074	6.50346	5.11701	1.02827	4.81322e-08	0.000135196	Distal Intergenic	LINC00544
chr4	6664506	6664906	401	*	5.21746	5.79586	4.23697	1.08997	6.35626e-08	0.000172958	Distal Intergenic	LOC93622
chr8	4787015	4787415	401	*	5.17794	4.09615	5.78917	-1.11675	6.61476e-08	0.000174537	Intron (uc022aqr.1/64478, intron 1 of 69)	CSMD1
chr19	17327596	17327996	401	*	4.70583	3.34459	5.39357	-1.21911	7.16725e-08	0.000183553	Promoter (1-2kb)	USE1
chr1	3349706	3350106	401	*	4.43829	5.12572	3.07832	1.22504	7.45699e-08	0.000185517	Intron (uc001akc.3/63976, intron 16 of 16)	ARHGEF16
chr20	62414096	62414496	401	*	5.62284	6.13973	4.80968	0.989738	9.05358e-08	0.000218981	Intron (uc002ygv.2/140685, intron 2 of 4)	ZBTB46
chr12	55646120	55646520	401	*	4.81169	3.53352	5.47861	-1.18893	9.9083e-08	0.000233177	Distal Intergenic	OR6C74
chr13	114143807	114144207	401	*	5.05228	5.65688	3.99174	1.09237	1.3911e-07	0.00031876	Promoter (<=1kb)	DCUN1D2
chr13	113951088	113951488	401	*	5.5116	6.09712	4.50993	1.06567	1.53661e-07	0.000343073	Promoter (<=1kb)	LAMP1
chr12	128259393	128259793	401	*	4.78174	5.43803	3.54379	1.14314	1.70274e-07	0.000370661	Distal Intergenic	LINC02393
chr12	129067491	129067891	401	*	4.22697	4.96195	2.6519	1.2786	1.9536e-07	0.000414896	Intron (uc021rgn.1/92293, intron 3 of 8)	SLC15A4
chr12	129190824	129191224	401	*	4.29149	4.9963	2.85739	1.20249	2.46232e-07	0.000510487	3' UTR	SLC15A4
chr13	114023940	114024340	401	*	4.33239	5.01699	2.98406	1.15866	2.55635e-07	0.000514773	Distal Intergenic	GRTP1
chr7	158494117	158494517	401	*	4.51697	5.201	3.17094	1.16381	2.62373e-07	0.000514773	Exon (uc003wnv.1/54892, exon 2 of 28)	NCAPG2
chr13	38900215	38900615	401	*	4.92038	5.53625	3.82349	1.08434	2.66036e-07	0.000514773	Distal Intergenic	UFM1
chr14	31286750	31287150	401	*	4.16615	4.85878	2.7845	1.16005	3.65498e-07	0.000691856	Distal Intergenic	COCH
chr1	3066140	3066540	401	*	5.11588	5.68032	4.17574	1.01757	3.90383e-07	0.000723238	Intron (uc001akc.3/63976, intron 1 of 16)	MIR4251
chr13	53405596	53405996	401	*	5.54858	6.13371	4.54809	1.03154	4.28214e-07	0.000751243	Distal Intergenic	PCDH8
chr22	39405386	39405786	401	*	3.45085	4.30521	1.07037	1.66087	4.30859e-07	0.000751243	Distal Intergenic	APOBEC3C
chr19	53308449	53308849	401	*	5.51474	4.57491	6.07907	-1.0182	4.31382e-07	0.000751243	5' UTR	ZNF28
chr13	37427884	37428284	401	*	3.7889	4.58046	1.89489	1.33579	4.5687e-07	0.000780029	Intron (uc010tep.2/4093, intron 4 of 5)	SMAD9
chr19	50165387	50165787	401	*	4.31153	5.01021	2.90412	1.13899	4.81834e-07	0.000806831	Promoter (2-3kb)	IRF3
chr16	88539694	88540094	401	*	4.6225	5.2369	3.5304	1.05682	5.16105e-07	0.000847911	Intron (uc002fkv.3/161882, intron 1 of 9)	MIR5189
chr17	27349055	27349455	401	*	5.62433	6.1563	4.77254	0.974724	5.34119e-07	0.000861257	Distal Intergenic	SEZ6
chr13	112931435	112931835	401	*	5.54464	6.09229	4.65112	0.984292	6.14902e-07	0.0009714	Distal Intergenic	SPACA7
chr4	7698602	7699002	401	*	4.65909	5.27875	3.54967	1.06035	6.24738e-07	0.0009714	Exon (uc003gkb.4/57537, exon 12 of 27)	AFAP1-AS1
chr17	28381543	28381943	401	*	5.05836	4.0624	5.64197	-1.02572	6.8968e-07	0.00104493	Intron (uc010wbi.1/374786, intron 9 of 10)	NSRP1
chr10	84125931	84126331	401	*	3.79465	4.60142	1.79871	1.3363	6.96029e-07	0.00104493	Intron (uc001kco.2/10718, intron 2 of 8)	NRG3
chr13	53201109	53201509	401	*	6.45281	6.90007	5.80117	0.848555	9.4967e-07	0.00140155	Intron (uc021rjx.1/144983, intron 2 of 3)	HNRNPA1L2
chr8	37973209	37973609	401	*	3.91544	4.6745	2.2146	1.16522	9.73589e-07	0.0014129	Intron (uc003xkt.5/9070, intron 7 of 15)	ASH2L
chr1	3012418	3012818	401	*	4.70176	3.50745	5.34608	-1.05511	1.00206e-06	0.00143039	Intron (uc001akc.3/63976, intron 1 of 16)	PRDM16
chr21	45152299	45152699	401	*	4.77446	5.36539	3.75642	1.00931	1.07957e-06	0.00151617	Exon (uc002zdp.3/8566, exon 2 of 4)	PDXK
chr19	50258912	50259312	401	*	5.45441	5.99484	4.58032	0.959557	1.11356e-06	0.00153908	Intron (uc002ppm.3/60385, intron 2 of 10)	TSKS
chr18	80200262	80200662	401	*	5.13583	5.69697	4.20503	0.973226	1.20626e-06	0.00164115	Distal Intergenic	PARD6G
chr4	7156832	7157232	401	*	4.67355	5.25926	3.67132	0.996673	1.34291e-06	0.00177856	Distal Intergenic	SORCS2
chr13	101941383	101941783	401	*	4.81126	5.3982	3.80533	0.99858	1.366e-06	0.00177856	Intron (uc001vox.1/259232, intron 9 of 43)	NALCN
chr13	60369298	60369698	401	*	4.4674	5.10276	3.30469	1.03657	1.36853e-06	0.00177856	Intron (uc001vht.4/81624, intron 25 of 27)	DIAPH3
chr13	98897202	98897602	401	*	3.64274	4.39746	1.96554	1.11885	1.56357e-06	0.00200215	3' UTR	MIR3170
chr10	132802727	132803127	401	*	4.50336	5.1315	3.36547	1.02019	1.64384e-06	0.00207443	Distal Intergenic	MIR378C
chr2	159208284	159208684	401	*	4.2213	4.88314	2.96253	1.03619	1.70366e-06	0.00211921	Intron (uc002tzq.3/130940, intron 2 of 13)	CCDC148
chr19	13089294	13089694	401	*	5.22573	5.75239	4.38771	0.933895	1.85615e-06	0.00227637	Distal Intergenic	DAND5
chr9	133768896	133769296	401	*	5.04008	5.58595	4.15138	0.948803	1.89577e-06	0.00229267	Promoter (<=1kb)	QRFP
chr12	128976060	128976460	401	*	5.28342	5.85117	4.33384	0.966089	1.98972e-06	0.00235279	Intron (uc021rgn.1/92293, intron 2 of 8)	MIR3612
chr13	29260682	29261082	401	*	4.13268	4.83106	2.72657	1.04812	2.00647e-06	0.00235279	Distal Intergenic	POMP
chr5	3594542	3594942	401	*	3.81601	2.24496	4.55018	-1.07041	2.05042e-06	0.00235279	Promoter (1-2kb)	IRX1
chr13	102800139	102800539	401	*	6.32548	6.77275	5.67379	0.834617	2.05356e-06	0.00235279	Intron (uc001vpf.2/2259, intron 1 of 4)	MIR4705
chr7	56079412	56079812	401	*	4.76794	5.34598	3.78849	0.974224	2.24516e-06	0.00250981	3' UTR	PSPH
chr13	114043342	114043742	401	*	4.51725	5.16635	3.30569	1.01134	2.24826e-06	0.00250981	Distal Intergenic	GRTP1
chr1	15937802	15938202	401	*	4.41442	5.02358	3.33929	0.990776	2.4281e-06	0.00267625	Distal Intergenic	DDI2
chr13	29284724	29285124	401	*	4.05841	4.74651	2.69565	1.02699	2.52606e-06	0.00274942	Exon (uc001usg.3/283537, exon 2 of 4)	SLC46A3
chr13	112969030	112969430	401	*	4.13511	4.79478	2.88454	1.01095	2.59277e-06	0.00278719	Distal Intergenic	SPACA7
chr9	134419701	134420101	401	*	4.94993	5.51308	4.01345	0.948645	2.70426e-06	0.00287159	Distal Intergenic	UCK1
chr13	51935614	51936014	401	*	5.49472	6.00256	4.70405	0.899574	3.08761e-06	0.00323916	3' UTR	MIR5693
chr13	79056745	79057145	401	*	5.04847	5.58348	4.18873	0.923645	3.2804e-06	0.00336629	Intron (uc001vks.3/100874222, intron 2 of 2)	POU4F1
chr13	113090375	113090775	401	*	4.56041	5.14388	3.56487	0.960111	3.3186e-06	0.00336629	Distal Intergenic	SPACA7
chr13	110363012	110363412	401	*	4.93616	5.48193	4.04773	0.928487	3.32477e-06	0.00336629	Distal Intergenic	IRS2
chr13	51895519	51895919	401	*	4.88891	5.43681	3.9947	0.928924	3.66734e-06	0.00367046	Distal Intergenic	SERPINE3
chr17	27609596	27609996	401	*	5.83317	6.30629	5.12453	0.855755	3.73902e-06	0.00369968	Intron (uc002hdx.4/57532, intron 1 of 2)	NUFIP2
chr8	2623469	2623869	401	*	4.00822	2.65756	4.69338	-0.993277	3.7927e-06	0.00371062	Distal Intergenic	CSMD1
chr13	20305617	20306017	401	*	4.20614	4.85113	3.00942	0.979424	4.01599e-06	0.00388543	Intron (uc021rgx.1/55269, intron 6 of 9)	PSPC1
chr13	113028014	113028414	401	*	4.51865	5.1271	3.44579	0.960981	4.21782e-06	0.00397736	Promoter (2-3kb)	SPACA7
chr10	43362316	43362716	401	*	3.41579	1.51617	4.20822	-1.01179	4.22819e-06	0.00397736	Distal Intergenic	BMS1
chr19	50237459	50237859	401	*	5.00332	5.57594	4.03974	0.940712	4.24805e-06	0.00397736	Distal Intergenic	CPT1C
chr2	113604023	113604423	401	*	5.15789	5.70769	4.2585	0.921705	4.31329e-06	0.00399548	Distal Intergenic	IL1B
chr13	30906560	30906960	401	*	3.69545	4.42217	2.16064	0.981149	4.80008e-06	0.0043996	Distal Intergenic	KATNAL1
chr13	45879692	45880092	401	*	4.84706	5.40351	3.92936	0.921259	4.99321e-06	0.00451442	Distal Intergenic	SNORA31
chr1	13544115	13544515	401	*	3.56234	4.32637	1.83387	0.979334	5.02904e-06	0.00451442	Distal Intergenic	PRAMEF20
chr13	30679738	30680138	401	*	5.51659	6.04301	4.67917	0.89363	5.44187e-06	0.0047828	Distal Intergenic	LINC00544
chr13	112774968	112775368	401	*	4.86728	5.41845	3.96417	0.915117	5.47254e-06	0.0047828	Distal Intergenic	SOX1
chr13	111539868	111540268	401	*	4.6812	5.24693	3.73738	0.925784	5.56282e-06	0.0047828	Intron (uc001vrm.3/55608, intron 2 of 3)	ANKRD10
chr12	128671540	128671940	401	*	3.97227	4.6707	2.56587	0.965346	5.56527e-06	0.0047828	Distal Intergenic	TMEM132C
chr9	134438602	134439002	401	*	3.97221	4.65073	2.64846	0.963079	5.60265e-06	0.0047828	Distal Intergenic	UCK1
chr9	136336399	136336799	401	*	4.04403	4.70908	2.77305	0.96082	5.66359e-06	0.00478788	3' UTR	SLC2A6
chr13	111554499	111554899	401	*	4.42828	5.03083	3.37422	0.941029	5.94184e-06	0.0049748	Promoter (1-2kb)	ANKRD10
chr20	62549542	62549942	401	*	4.90832	5.43408	4.07259	0.894101	6.20574e-06	0.00514627	Promoter (<=1kb)	MIR941-1
chr6	117918460	117918860	401	*	4.24762	4.8711	3.12548	0.933189	7.70777e-06	0.00633157	Intron (uc003pxu.3/57120, intron 1 of 8)	GOPC
chr13	75431935	75432335	401	*	4.42049	5.02091	3.37308	0.925969	7.8639e-06	0.0063923	Distal Intergenic	LINC00347
chr14	23576208	23576608	401	*	5.64093	4.88567	6.13413	-0.852132	7.92852e-06	0.0063923	Distal Intergenic	ACIN1
chr14	99118122	99118522	401	*	4.02267	4.66986	2.81807	0.932438	8.14772e-06	0.00650876	Distal Intergenic	LINC02914
chr16	67199517	67199917	401	*	5.90921	5.25548	6.35743	-0.803199	8.66095e-06	0.00685585	Promoter (1-2kb)	HSF4
chr13	114146560	114146960	401	*	4.71002	5.29694	3.70413	0.911597	8.81712e-06	0.0069166	Promoter (1-2kb)	TMCO3
chr6	41100884	41101284	401	*	4.4347	3.35266	5.04601	-0.917572	9.59805e-06	0.00746197	Promoter (<=1kb)	ADCY10P1
chr13	23741896	23742296	401	*	5.33307	5.85371	4.51045	0.868651	9.73576e-06	0.00748108	Distal Intergenic	SGCG
chr9	130433248	130433648	401	*	5.67189	6.15259	4.9459	0.835513	9.79447e-06	0.00748108	Intron (uc004brk.2/6812, intron 11 of 19)	MIR3911
chr18	80262173	80262573	401	*	5.45912	5.9327	4.74942	0.822186	9.90237e-06	0.00749773	Distal Intergenic	PARD6G
chr13	45473704	45474104	401	*	4.47595	5.08873	3.38912	0.913495	1.00163e-05	0.00751863	Distal Intergenic	NUFIP1
chr19	1465959	1466359	401	*	5.148	5.67425	4.31103	0.876975	1.02502e-05	0.00759992	Exon (uc002lsr.1/10297, exon 15 of 15)	C19orf25
chr14	60397761	60398161	401	*	3.56796	4.28961	2.05721	0.901287	1.02992e-05	0.00759992	Exon (uc001xep.1/341883, exon 4 of 33)	LRRC9
chr13	111069148	111069548	401	*	3.46426	4.21077	1.83056	0.888697	1.05266e-05	0.0076898	Intron (uc001vqx.3/1284, intron 4 of 47)	COL4A2-AS1
chr13	25062504	25062904	401	*	4.85072	5.42501	3.88228	0.896468	1.05976e-05	0.0076898	Intron (uc001upl.3/143, intron 10 of 33)	PARP4
chr17	80511760	80512160	401	*	5.48357	5.96973	4.74488	0.828503	1.14269e-05	0.00818371	Intron (uc002kfm.1/3607, intron 1 of 8)	FOXK2
chr13	32024453	32024853	401	*	4.33698	4.93769	3.28868	0.902932	1.14663e-05	0.00818371	Distal Intergenic	B3GLCT
chr21	45026784	45027184	401	*	4.27462	4.88545	3.19411	0.902422	1.17107e-05	0.00829019	Intron (uc011aey.2/11077, intron 5 of 6)	HSF2BP
chr16	35432114	35432514	401	*	4.29092	4.90302	3.2063	0.902003	1.21008e-05	0.00849731	Distal Intergenic	LINC02167
chr13	113003015	113003415	401	*	3.64012	4.34461	2.20738	0.890499	1.23407e-05	0.00858252	Distal Intergenic	SPACA7
chr5	150398768	150399168	401	*	4.53269	5.11971	3.52649	0.892811	1.24193e-05	0.00858252	Promoter (<=1kb)	GPX3
chr12	128644695	128645095	401	*	5.14009	5.68343	4.25819	0.873247	1.27283e-05	0.00864611	Distal Intergenic	TMEM132C
chr13	29730437	29730837	401	*	4.26951	4.88894	3.16086	0.898848	1.2765e-05	0.00864611	Intron (uc001usl.4/23281, intron 3 of 13)	MTUS2
chr13	44573877	44574277	401	*	4.52841	5.11555	3.52187	0.892633	1.28611e-05	0.00864611	Distal Intergenic	NRAD1
chr9	93908973	93909373	401	*	3.91844	4.56681	2.70954	0.897942	1.29611e-05	0.00864611	Distal Intergenic	LOC100129316
chr17	17661752	17662152	401	*	5.37552	5.85811	4.64516	0.825005	1.30482e-05	0.00864611	Intron (uc002grm.3/10743, intron 2 of 5)	SMCR5
chr13	114110490	114110890	401	*	4.05895	4.70325	2.8647	0.897628	1.31071e-05	0.00864611	Promoter (2-3kb)	ADPRHL1
chr19	3441362	3441762	401	*	4.17255	4.79158	3.06522	0.896468	1.32211e-05	0.00865573	Intron (uc002lxo.3/4782, intron 6 of 10)	SMIM24
chr13	40666223	40666623	401	*	3.65529	4.35065	2.26208	0.880593	1.38102e-05	0.00891464	Distal Intergenic	LINC00332
chr16	88738434	88738834	401	*	4.79892	5.33599	3.93374	0.864164	1.38213e-05	0.00891464	Exon (uc010chy.3/197187, exon 3 of 4)	SNAI3-AS1
chr2	47521026	47521426	401	*	4.35055	4.96025	3.27371	0.889599	1.44192e-05	0.00923192	Intron (uc002rvu.1/uc002rvu.1, intron 1 of 2)	EPCAM
chr4	3556274	3556674	401	*	4.03874	4.65348	2.94553	0.885043	1.55566e-05	0.00988739	Distal Intergenic	LINC00955
chr13	26050530	26050930	401	*	4.91492	5.45965	4.0293	0.86586	1.59122e-05	0.0100401	Intron (uc001uqk.3/51761, intron 2 of 36)	ATP8A2
chr12	125198706	125199106	401	*	3.93086	4.57895	2.723	0.877897	1.65891e-05	0.010319	Distal Intergenic	NCOR2
chr13	113863313	113863713	401	*	4.52962	5.12586	3.49526	0.879152	1.65912e-05	0.010319	Promoter (<=1kb)	CUL4A
chr19	21468810	21469210	401	*	3.62077	2.117	4.34094	-0.84629	1.71658e-05	0.0106006	Distal Intergenic	ZNF708
chr10	71773387	71773787	401	*	6.04537	6.50927	5.35743	0.800976	1.7353e-05	0.0106408	Distal Intergenic	MACROH2A2
chr13	110323276	110323676	401	*	4.48889	5.05568	3.5421	0.866148	1.82531e-05	0.0111145	Distal Intergenic	IRS2
chr12	128975367	128975767	401	*	4.2409	4.87234	3.09176	0.872194	1.84584e-05	0.0111614	Intron (uc021rgn.1/92293, intron 2 of 8)	MIR3612
chr2	197785919	197786319	401	*	5.67607	4.9373	6.16226	-0.812562	1.89954e-05	0.0113553	Intron (uc002utw.3/80055, intron 1 of 26)	PGAP1
chr13	51250089	51250489	401	*	5.35508	5.84298	4.61234	0.817533	1.91332e-05	0.0113553	Distal Intergenic	DLEU7-AS1
chr7	132502363	132502763	401	*	4.21937	4.82332	3.16086	0.869763	1.92329e-05	0.0113553	Intron (uc003vre.3/54927, intron 6 of 7)	FLJ40288
chr19	15161452	15161852	401	*	5.44694	5.93042	4.7145	0.808996	1.93997e-05	0.0113553	Promoter (1-2kb)	CASP14
chr13	57633394	57633794	401	*	5.43104	4.72873	5.90135	-0.80599	1.9431e-05	0.0113553	Distal Intergenic	PRR20D
chr6	32148783	32149183	401	*	4.53857	3.52809	5.127	-0.866621	1.9611e-05	0.011384	Promoter (2-3kb)	RNF5
chr5	145859835	145860235	401	*	4.0912	4.72802	2.92342	0.866051	1.99132e-05	0.0114829	Intron (uc003lob.3/10915, intron 12 of 21)	TCERG1
chr9	135440627	135441027	401	*	4.08524	4.70196	2.98555	0.865846	2.03222e-05	0.0116417	Intron (uc004cbn.3/389799, intron 6 of 6)	BARHL1
chr10	132404974	132405374	401	*	5.1333	5.63441	4.35906	0.827389	2.07708e-05	0.0118032	Distal Intergenic	MIR378C
chr17	81445577	81445977	401	*	4.08755	4.69415	3.02061	0.86357	2.098e-05	0.0118032	Distal Intergenic	RPL23AP87
chr13	55577960	55578360	401	*	3.83539	4.52316	2.47402	0.844409	2.10108e-05	0.0118032	Distal Intergenic	MIR5007
chr1	2477115	2477515	401	*	3.25479	4.00893	1.58073	0.791066	2.11928e-05	0.0118291	Distal Intergenic	TNFRSF14-AS1
chr4	151407869	151408269	401	*	3.64415	2.17947	4.3558	-0.828964	2.16146e-05	0.0119712	Intron (uc003ils.4/987, intron 3 of 17)	LRBA
chrX	41442139	41442539	401	*	4.71132	3.87989	5.2354	-0.838008	2.17224e-05	0.0119712	Intron (uc004dfj.4/8573, intron 2 of 13)	CASK
chr13	29105806	29106206	401	*	5.03981	5.55784	4.22377	0.831877	2.21266e-05	0.0120363	Distal Intergenic	FLT1
chr16	88490725	88491125	401	*	4.68201	5.24072	3.75802	0.847818	2.21721e-05	0.0120363	Promoter (2-3kb)	ZNF469
chr13	113731960	113732360	401	*	3.58982	4.31272	2.07318	0.81244	2.2408e-05	0.0120363	Intron (uc031qnk.1/23263, intron 13 of 27)	F7
chr13	109135018	109135418	401	*	4.75434	5.28335	3.91027	0.836016	2.26726e-05	0.0120363	Distal Intergenic	MYO16
chr13	24670178	24670578	401	*	3.92593	4.57116	2.72835	0.850935	2.26844e-05	0.0120363	Intron (uc001upd.3/221178, intron 3 of 14)	SPATA13
chr7	149764877	149765277	401	*	3.79562	2.01282	4.56909	-0.765808	2.27358e-05	0.0120363	Distal Intergenic	ATP6V0E2-AS1
chr13	113724781	113725181	401	*	6.0701	6.4973	5.46051	0.749014	2.2808e-05	0.0120363	Intron (uc031qnk.1/23263, intron 9 of 27)	MCF2L
chr13	33800173	33800573	401	*	5.15672	5.65679	4.38499	0.816371	2.34548e-05	0.0122795	Intron (uc001uuw.3/90627, intron 1 of 13)	STARD13
chr10	127524159	127524559	401	*	4.45891	5.03568	3.48319	0.852206	2.3551e-05	0.0122795	Intron (uc001ljb.4/56647, intron 6 of 6)	BCCIP
chr13	85896923	85897323	401	*	5.17559	5.69881	4.34636	0.829066	2.43683e-05	0.012453	Distal Intergenic	LINC00351
chr1	154344026	154344426	401	*	4.76145	5.30428	3.88094	0.838621	2.44328e-05	0.012453	Distal Intergenic	IL6R
chr13	27408137	27408537	401	*	3.41065	4.14341	1.8465	0.79304	2.44483e-05	0.012453	Distal Intergenic	GPR12
chr13	113947246	113947646	401	*	4.3655	4.94499	3.38178	0.851069	2.44558e-05	0.012453	Distal Intergenic	LAMP1
chr13	36999217	36999617	401	*	6.53616	7.03127	5.77634	0.81409	2.49161e-05	0.0125312	Distal Intergenic	CCNA1
chr8	142203795	142204195	401	*	3.16829	1.41858	3.93606	-0.765499	2.49474e-05	0.0125312	3' UTR	DENND3
chr8	142002732	142003132	401	*	3.51048	2.05978	4.21903	-0.80426	2.52764e-05	0.0125312	Intron (uc003yvt.3/5747, intron 1 of 31)	PTK2
chr17	74963713	74964113	401	*	5.02118	5.52258	4.24622	0.812638	2.5307e-05	0.0125312	Distal Intergenic	MGAT5B
chr13	33119012	33119412	401	*	3.68772	4.38946	2.26699	0.815632	2.53337e-05	0.0125312	Distal Intergenic	N4BP2L2
chr13	109500156	109500556	401	*	3.67916	4.37629	2.27838	0.814105	2.54729e-05	0.0125312	Intron (uc001vqt.1/23026, intron 10 of 34)	MYO16
chr13	114016999	114017399	401	*	5.43365	5.89608	4.74897	0.780772	2.5854e-05	0.0126473	Promoter (1-2kb)	GRTP1
chr1	182484472	182484872	401	*	4.78869	5.30585	3.97483	0.82403	2.6252e-05	0.0127272	Intron (uc010pnu.1/353299, intron 10 of 19)	RGSL1
chr13	100659608	100660008	401	*	4.13881	4.75413	3.04369	0.846449	2.63098e-05	0.0127272	Distal Intergenic	ZIC2
chr2	217878841	217879241	401	*	4.68118	5.21746	3.81807	0.831752	2.64859e-05	0.0127416	Distal Intergenic	TNP1
chr11	69661992	69662392	401	*	4.43971	5.03906	3.39568	0.846063	2.67048e-05	0.0127763	Distal Intergenic	FGF3
chr16	67525599	67525999	401	*	4.14144	4.73715	3.10872	0.845432	2.69399e-05	0.0127849	Distal Intergenic	AGRP
chr22	45922206	45922606	401	*	3.42239	4.14503	1.907	0.792316	2.70606e-05	0.0127849	Intron (uc003bgg.1/2192, intron 3 of 14)	FBLN1
chr4	792313	792713	401	*	4.1663	4.75395	3.15822	0.844434	2.727e-05	0.0127849	Intron (uc003gbi.3/10815, intron 2 of 3)	PCGF3-AS1
chr11	1868625	1869025	401	*	3.11975	3.88869	1.36339	0.751443	2.73881e-05	0.0127849	Distal Intergenic	LSP1
chr1	3727283	3727683	401	*	6.07185	6.48742	5.48583	0.728872	2.74569e-05	0.0127849	Distal Intergenic	LRRC47
chr13	70792147	70792547	401	*	4.38098	4.96925	3.37099	0.843063	2.77983e-05	0.0128751	Distal Intergenic	KLHL1
chr1	204600956	204601356	401	*	4.15175	4.75413	3.0982	0.84258	2.79931e-05	0.0128967	Intron (uc001hbd.2/4194, intron 11 of 11)	LRRN2
chr13	113759092	113759492	401	*	4.91293	5.45665	4.03002	0.83335	2.81916e-05	0.0129198	Promoter (<=1kb)	F7
chr11	76670486	76670886	401	*	4.61464	5.16593	3.7112	0.832931	2.89218e-05	0.013185	Intron (uc010rsg.1/55331, intron 4 of 8)	B3GNT6
chr16	66909715	66910115	401	*	5.48908	5.92906	4.85291	0.756387	2.94995e-05	0.0133783	Distal Intergenic	PDP2
chr13	111630417	111630817	401	*	4.75143	5.28421	3.89753	0.821508	3.05571e-05	0.0137862	Distal Intergenic	ANKRD10
chr4	82679625	82680025	401	*	4.14711	4.74589	3.10484	0.833943	3.14355e-05	0.0141093	Distal Intergenic	RASGEF1B
chr22	34390356	34390756	401	*	4.44677	5.0069	3.51879	0.828289	3.24331e-05	0.0144824	Distal Intergenic	LARGE1
chr8	29559921	29560321	401	*	4.01972	4.64659	2.88613	0.82676	3.27311e-05	0.0145049	Distal Intergenic	LINC00589
chr7	154892527	154892927	401	*	4.80268	5.37525	3.83925	0.829285	3.28165e-05	0.0145049	Distal Intergenic	HTR5A-AS1
chr17	4595018	4595418	401	*	5.10334	5.60047	4.3387	0.799521	3.43995e-05	0.0151278	Intron (uc002fyi.4/27043, intron 1 of 16)	PELP1-DT
chr1	18674006	18674406	401	*	4.26149	4.83568	3.2933	0.825325	3.53055e-05	0.0154482	Intron (uc001bau.2/84966, intron 4 of 9)	IGSF21
chr13	41055245	41055645	401	*	5.61021	6.03707	5.00129	0.737781	3.55389e-05	0.0154547	Promoter (<=1kb)	LINC00598
chr5	399494	399894	401	*	3.25444	4.01266	1.55821	0.720803	3.56753e-05	0.0154547	Intron (uc003jav.3/57491, intron 4 of 11)	AHRR
chr13	110593468	110593868	401	*	4.93109	5.44252	4.13156	0.804101	3.58707e-05	0.0154624	Distal Intergenic	IRS2
chr13	91576623	91577023	401	*	5.5673	6.02021	4.90345	0.761511	3.64186e-05	0.0155568	Promoter (1-2kb)	LINC00410
chr9	137176515	137176915	401	*	5.36647	5.83223	4.6744	0.772202	3.64471e-05	0.0155568	Distal Intergenic	RXRA
chr13	49651555	49651955	401	*	4.02506	4.65436	2.88321	0.814586	3.72656e-05	0.0158286	Intron (uc001vcl.1/22862, intron 3 of 7)	FNDC3A
chr4	59994124	59994524	401	*	3.77146	4.44371	2.47259	0.786517	3.76232e-05	0.015889	Distal Intergenic	IGFBP7
chr15	101320715	101321115	401	*	4.81148	5.33945	3.97007	0.810949	3.77728e-05	0.015889	Distal Intergenic	ALDH1A3
chr2	15781108	15781508	401	*	4.0834	4.7188	2.92056	0.811775	3.80871e-05	0.0159442	Distal Intergenic	DDX1
chr19	2291321	2291721	401	*	3.86167	4.51949	2.61803	0.795003	3.84009e-05	0.0159986	Exon (uc002lvo.1/uc002lvo.1, exon 1 of 1)	PEAK3
chr7	1044716	1045116	401	*	5.70524	6.12388	5.11304	0.726476	3.86109e-05	0.0160096	Intron (uc003sju.2/84310, intron 3 of 4)	MIR339
chr3	126084173	126084573	401	*	4.38135	4.9431	3.44884	0.818216	3.88165e-05	0.0160185	Distal Intergenic	KLF15
chr19	50146604	50147004	401	*	3.56889	4.2654	2.17072	0.766111	3.90186e-05	0.016026	Promoter (1-2kb)	SCAF1
chr11	30586207	30586607	401	*	4.79918	5.31798	3.98119	0.805668	3.94365e-05	0.0161216	Intron (uc001msq.3/744, intron 2 of 6)	MPPED2
chr13	71254444	71254844	401	*	3.65799	4.33189	2.35263	0.783035	4.02875e-05	0.0163925	Distal Intergenic	LINC00348
chr6	37170419	37170819	401	*	4.15416	4.75279	3.11235	0.814354	4.05182e-05	0.0164097	Distal Intergenic	PIM1
chr13	29418200	29418600	401	*	4.42467	5.0137	3.41239	0.814329	4.10787e-05	0.0164624	Distal Intergenic	SLC46A3
chr11	77115281	77115681	401	*	4.90793	5.40987	4.13167	0.790557	4.11256e-05	0.0164624	Intron (uc010rso.2/5058, intron 1 of 14)	PAK1
chr11	100749886	100750286	401	*	3.75331	4.42666	2.45011	0.778175	4.12407e-05	0.0164624	Intron (uc001pge.2/143872, intron 4 of 23)	ARHGAP42
chr13	23160074	23160474	401	*	4.13687	4.72309	3.13312	0.813102	4.14045e-05	0.0164624	Distal Intergenic	BASP1P1
chr7	151115443	151115843	401	*	3.71807	4.39472	2.40182	0.780167	4.1811e-05	0.0165484	Distal Intergenic	WDR86
chr22	20430748	20431148	401	*	4.84145	5.35054	4.04773	0.795291	4.31516e-05	0.0170017	Promoter (2-3kb)	PI4KAP1
chr13	114142822	114143222	401	*	3.60181	4.29566	2.215	0.751604	4.37952e-05	0.0171776	Promoter (1-2kb)	DCUN1D2
chr13	52845408	52845808	401	*	5.14007	5.62668	4.40033	0.77946	4.46246e-05	0.0174244	Intron (uc001vgm.2/100887750, intron 6 of 21)	MRPS31P5
chr4	8428742	8429142	401	*	3.28589	4.0315	1.65691	0.709479	4.50428e-05	0.0175092	Promoter (1-2kb)	ACOX3
chr2	72887155	72887555	401	*	4.36951	4.95137	3.37875	0.805334	4.59129e-05	0.0177681	Intron (uc010fep.3/23233, intron 6 of 21)	EXOC6B
chr8	144108254	144108654	401	*	5.32021	4.49201	5.84304	-0.796517	4.65882e-05	0.0179496	Distal Intergenic	LY6E
chr9	136665267	136665667	401	*	4.3567	4.91632	3.43018	0.803955	4.71367e-05	0.0180247	Intron (uc004cer.3/7410, intron 8 of 26)	VAV2
chr1	15876438	15876838	401	*	3.83055	4.47197	2.64657	0.785757	4.71969e-05	0.0180247	Intron (uc001awr.1/23341, intron 7 of 12)	DNAJC16
chr2	240893384	240893784	401	*	3.40159	4.1217	1.89806	0.726484	4.85179e-05	0.0184482	Distal Intergenic	MIR4786
chr13	41587542	41587942	401	*	3.98753	4.60847	2.87385	0.793551	4.87691e-05	0.0184631	Intron (uc001uxs.3/1997, intron 1 of 8)	ELF1
chr13	30676645	30677045	401	*	4.21459	4.81786	3.15822	0.796538	4.95564e-05	0.0186163	Distal Intergenic	LINC00544
chr13	98444053	98444453	401	*	4.05042	4.66609	2.95418	0.793912	4.96011e-05	0.0186163	Distal Intergenic	IPO5
chr13	97031044	97031444	401	*	4.52986	5.07274	3.64924	0.796016	5.07234e-05	0.0189557	Intron (uc001vmw.4/266722, intron 1 of 1)	HS6ST3
chr6	43856129	43856529	401	*	4.77129	5.28147	3.97484	0.782442	5.15184e-05	0.0190839	Promoter (2-3kb)	LINC01512
chr9	136625061	136625461	401	*	5.26092	5.71893	4.58598	0.753516	5.16523e-05	0.0190839	Distal Intergenic	SARDH
chr13	111071050	111071450	401	*	4.35963	4.92243	3.42416	0.797394	5.17452e-05	0.0190839	Intron (uc001vqx.3/1284, intron 4 of 47)	COL4A2-AS1
chr17	81098279	81098679	401	*	4.49412	5.03061	3.63048	0.792386	5.21038e-05	0.0190839	Distal Intergenic	METRNL
chr13	102091217	102091617	401	*	5.1416	5.63801	4.37866	0.777905	5.21622e-05	0.0190839	Distal Intergenic	ITGBL1
chr8	64380496	64380896	401	*	4.33791	4.94289	3.27616	0.790468	5.35784e-05	0.01952	Distal Intergenic	YTHDF3
chr13	39613179	39613579	401	*	3.88562	4.51116	2.75656	0.779943	5.41802e-05	0.019657	Promoter (<=1kb)	NHLRC3
chr13	99528186	99528586	401	*	3.6033	4.2729	2.31481	0.755029	5.44806e-05	0.019684	Intron (uc001vnw.2/23348, intron 27 of 55)	DOCK9
chr13	97515622	97516022	401	*	4.12992	4.71126	3.14073	0.791333	5.50925e-05	0.0197576	Distal Intergenic	LINC00359
chr13	111460527	111460927	401	*	5.57888	6.03065	4.91751	0.743404	5.51381e-05	0.0197576	Distal Intergenic	PRECSIT
chr3	186464516	186464916	401	*	4.32746	4.90656	3.34491	0.791597	5.56275e-05	0.0198513	Distal Intergenic	KNG1
chr3	196528711	196529111	401	*	5.28645	4.51443	5.78664	-0.773898	5.62327e-05	0.0199853	Exon (uc003fwy.4/5062, exon 3 of 15)	PAK2
chr1	94376311	94376711	401	*	3.30751	4.03487	1.76961	0.698841	5.73636e-05	0.0203044	Promoter (1-2kb)	GCLM
chr17	8986214	8986614	401	*	3.79183	4.4299	2.61965	0.76895	5.82758e-05	0.0203747	Intron (uc002glw.4/9423, intron 2 of 6)	NTN1
chr13	111093634	111094034	401	*	4.83917	5.33491	4.07785	0.773621	5.83217e-05	0.0203747	Intron (uc001vqx.3/1284, intron 16 of 47)	COL4A2-AS1
chr12	129069879	129070279	401	*	3.61747	4.2986	2.28324	0.729095	5.84758e-05	0.0203747	Intron (uc021rgn.1/92293, intron 3 of 8)	SLC15A4
chr13	111286658	111287058	401	*	3.48391	4.15978	2.17072	0.733714	5.85586e-05	0.0203747	Promoter (<=1kb)	NAXD
chr13	25573568	25573968	401	*	3.87178	4.50355	2.72151	0.767694	5.90437e-05	0.0203747	Distal Intergenic	TPTE2P1
chr13	27375699	27376099	401	*	5.99579	6.40942	5.41363	0.70912	5.91521e-05	0.0203747	Distal Intergenic	GPR12
chr5	176355477	176355877	401	*	3.2695	4.00068	1.71315	0.68087	5.93975e-05	0.0203747	Intron (uc021yil.1/51720, intron 10 of 14)	UIMC1
chr13	93227892	93228292	401	*	5.21769	5.7151	4.45237	0.76726	5.94343e-05	0.0203747	Intron (uc010tif.2/2262, intron 7 of 7)	GPC5-AS1
chr13	27620085	27620485	401	*	4.17818	4.75903	3.19044	0.784101	5.98613e-05	0.0204406	Distal Intergenic	USP12
chr13	46342503	46342903	401	*	3.97539	4.61242	2.80688	0.766641	6.02846e-05	0.0204469	Distal Intergenic	CBY2
chr13	23375170	23375570	401	*	3.80805	4.47815	2.51757	0.740325	6.03493e-05	0.0204469	Distal Intergenic	BASP1P1
chr22	43270360	43270760	401	*	4.9625	5.43843	4.24746	0.757379	6.1943e-05	0.0209055	Intron (uc010gzg.3/11252, intron 10 of 10)	ARFGAP3
chr19	50155515	50155915	401	*	3.72561	4.38827	2.46372	0.741103	6.33557e-05	0.0212997	Exon (uc002poq.3/58506, exon 7 of 11)	SCAF1
chr13	112223895	112224295	401	*	4.0291	4.64897	2.919	0.768839	6.44543e-05	0.0215057	Distal Intergenic	TEX29
chr13	112446220	112446620	401	*	3.66468	4.32083	2.42727	0.745134	6.44621e-05	0.0215057	Distal Intergenic	SOX1
chr13	111429062	111429462	401	*	5.80356	6.23646	5.1822	0.722312	6.50979e-05	0.0215411	Distal Intergenic	ING1
chr20	62506112	62506512	401	*	4.09329	4.68099	3.08505	0.778053	6.51778e-05	0.0215411	Intron (uc002ygy.3/7165, intron 3 of 8)	TPD52L2
chr8	143975726	143976126	401	*	4.58757	5.11638	3.74399	0.776716	6.53106e-05	0.0215411	Distal Intergenic	CYP11B1
chr4	741741	742141	401	*	4.88248	5.37076	4.13882	0.762521	6.55731e-05	0.0215461	Intron (uc011bva.1/10336, intron 9 of 11)	PCGF3
chr14	26137209	26137609	401	*	3.8229	4.4601	2.65377	0.754049	6.60738e-05	0.021629	Distal Intergenic	STXBP6
chr13	34421352	34421752	401	*	4.42908	4.9885	3.50309	0.77827	6.66771e-05	0.0217447	Intron (uc001uva.3/5983, intron 8 of 8)	RFC3
chr13	80342822	80343222	401	*	6.51627	6.94955	5.89412	0.723141	6.72452e-05	0.0217765	Distal Intergenic	NDFIP2
chr13	81927361	81927761	401	*	3.93097	4.56212	2.78279	0.754905	6.74517e-05	0.0217765	Distal Intergenic	SPRY2
chr13	52846901	52847301	401	*	6.65015	7.06328	6.069	0.704953	6.7675e-05	0.0217765	Intron (uc001vgm.2/100887750, intron 6 of 21)	MRPS31P5
chr12	129152654	129153054	401	*	4.01929	4.67827	2.77132	0.738624	6.78751e-05	0.0217765	Intron (uc021rgn.1/92293, intron 4 of 8)	SLC15A4
chr1	37919303	37919703	401	*	4.39064	4.94083	3.49021	0.77663	6.80983e-05	0.0217765	Distal Intergenic	ZC3H12A-DT
chr14	29273524	29273924	401	*	3.79464	4.42731	2.64123	0.752533	6.8275e-05	0.0217765	Distal Intergenic	LINC01551
chr13	95698115	95698515	401	*	4.57678	5.09158	3.76887	0.769254	6.88274e-05	0.0218725	Intron (uc010afj.3/10257, intron 2 of 3)	ABCC4
chr19	18487853	18488253	401	*	4.76605	5.27757	3.96631	0.766347	6.99676e-05	0.022154	Distal Intergenic	GDF15
chr20	61662634	61663034	401	*	4.43287	5.01253	3.44867	0.772611	7.03025e-05	0.0221794	Intron (uc002yec.1/63930, intron 1 of 4)	LINC00029
chr16	2529771	2530171	401	*	3.45237	4.15007	2.04916	0.696421	7.10434e-05	0.0222558	Intron (uc002cqk.3/57465, intron 1 of 6)	TBC1D24
chr13	19864731	19865131	401	*	5.08899	5.60716	4.2726	0.768293	7.10559e-05	0.0222558	Intron (uc010tck.2/100101938, intron 14 of 20)	ANKRD26P3
chr13	45544502	45544902	401	*	4.27579	4.86111	3.27474	0.77018	7.16744e-05	0.0223691	Intron (uc001uzp.2/26747, intron 5 of 9)	NUFIP1
chr13	111153303	111153703	401	*	4.63822	5.17621	3.77059	0.769728	7.45777e-05	0.0231921	Intron (uc001vqx.3/1284, intron 40 of 47)	COL4A2-AS1
chr9	124810978	124811378	401	*	3.68829	2.46556	4.34045	-0.733575	7.52348e-05	0.0233131	Intron (uc004blr.3/158135, intron 1 of 7)	TTLL11
chr13	69935036	69935436	401	*	3.76073	4.41316	2.53703	0.734108	7.5608e-05	0.0233457	Distal Intergenic	LINC00550
chr9	95336296	95336696	401	*	5.39552	5.86343	4.69861	0.738918	7.73108e-05	0.0237871	Intron (uc004arz.3/401541, intron 5 of 7)	CENPP
chr13	20358425	20358825	401	*	3.84266	4.50195	2.5935	0.727483	7.77378e-05	0.0238343	Promoter (1-2kb)	PSPC1
chr1	16707519	16707919	401	*	4.71919	5.22611	3.93077	0.76052	7.86225e-05	0.024021	Intron (uc010ocb.2/26099, intron 1 of 3)	SZRD1
chr13	52343487	52343887	401	*	4.173	4.74669	3.2063	0.762728	7.90515e-05	0.0240676	Intron (uc001vfq.4/79758, intron 8 of 9)	DHRS12
chr13	20723364	20723764	401	*	3.80368	4.45438	2.58632	0.730837	8.02932e-05	0.0243315	Intron (uc001umx.1/2700, intron 1 of 1)	GJA3
chr1	22654608	22655008	401	*	3.61012	4.26478	2.3782	0.723625	8.04912e-05	0.0243315	Distal Intergenic	ZBTB40
chr13	113029443	113029843	401	*	6.62946	7.00944	6.11216	0.661898	8.07566e-05	0.0243315	Promoter (<=1kb)	SPACA7
chr17	76432651	76433051	401	*	4.63102	5.14716	3.81974	0.759216	8.1952e-05	0.0246065	Intron (uc002jvq.3/8632, intron 6 of 12)	DNAH17
chr9	127195235	127195635	401	*	4.20201	4.78959	3.19411	0.75647	8.37152e-05	0.0250495	Distal Intergenic	PSMB7
chr17	4789847	4790247	401	*	5.68906	6.17051	4.96132	0.745934	8.45348e-05	0.0252082	Promoter (1-2kb)	MINK1
chr13	48182342	48182742	401	*	4.12714	4.72252	3.09544	0.749141	8.49648e-05	0.0252499	Distal Intergenic	SUCLA2
chr13	51768634	51769034	401	*	6.03059	6.42043	5.49474	0.67314	8.60468e-05	0.0254845	Distal Intergenic	C13orf42
chr13	112342380	112342780	401	*	3.06372	3.81	1.43128	0.613108	8.63836e-05	0.0254975	Distal Intergenic	TEX29
chr7	56078123	56078523	401	*	3.74754	4.38784	2.56752	0.720656	9.0921e-05	0.0267461	Distal Intergenic	PSPH
chr12	48924508	48924908	401	*	3.85845	2.67503	4.49971	-0.72176	9.13876e-05	0.0267767	Distal Intergenic	OR8S1
chr2	43524550	43524950	401	*	4.45559	5.00043	3.56968	0.75372	9.18972e-05	0.0267767	Intron (uc010far.3/63892, intron 16 of 22)	LINC01126
chr2	159088870	159089270	401	*	3.9597	4.5726	2.87251	0.737798	9.20667e-05	0.0267767	Intron (uc021vro.1/554201, intron 4 of 4)	CCDC148-AS1
chr4	112145671	112146071	401	*	3.63304	4.27538	2.44578	0.711889	9.22548e-05	0.0267767	Distal Intergenic	PITX2
chr9	134420552	134420952	401	*	3.81672	4.43571	2.70954	0.731101	9.26025e-05	0.0267883	Distal Intergenic	UCK1
chr13	49652661	49653061	401	*	5.21454	5.71041	4.4529	0.743704	9.36259e-05	0.0269946	Intron (uc001vcl.1/22862, intron 3 of 7)	FNDC3A
chr17	50603362	50603762	401	*	4.78487	5.27957	4.02605	0.743755	9.46914e-05	0.027094	Distal Intergenic	CA10
chr13	51813996	51814396	401	*	4.07873	4.68661	3.00772	0.739312	9.48723e-05	0.027094	Intron (uc001vfe.3/220108, intron 2 of 2)	FAM124A
chr12	1800583	1800983	401	*	4.7988	5.28624	4.0571	0.739462	9.49039e-05	0.027094	Promoter (<=1kb)	ADIPOR2
chr3	126569797	126570197	401	*	3.91684	4.51137	2.88773	0.739292	9.65479e-05	0.0274732	Intron (uc010hsj.2/84303, intron 4 of 6)	PLXNA1
chr13	49549258	49549658	401	*	4.91645	5.41145	4.15691	0.740035	9.72144e-05	0.0275081	Promoter (<=1kb)	FNDC3A
chr13	33057460	33057860	401	*	4.18908	4.75877	3.23395	0.746945	9.73634e-05	0.0275081	Promoter (2-3kb)	N4BP2L2
chr13	87511528	87511928	401	*	3.61839	4.29014	2.32151	0.684638	9.78454e-05	0.0275081	Distal Intergenic	MIR4500
chr22	25375650	25376050	401	*	4.7279	5.21954	3.97633	0.739487	9.81608e-05	0.0275081	Distal Intergenic	LHFPL7
chr1	33127180	33127580	401	*	5.3415	4.62849	5.81654	-0.734694	9.82499e-05	0.0275081	Intron (uc001bvr.3/5928, intron 3 of 11)	RBBP4
chr3	10516111	10516511	401	*	4.52717	5.06434	3.66173	0.747405	9.97231e-05	0.0276323	Intron (uc003bvt.3/491, intron 1 of 22)	ATP2B2
chr18	73841671	73842071	401	*	3.98905	4.59289	2.93091	0.730802	0.000100274	0.0276323	Intron (uc021ulo.1/339298, intron 3 of 5)	LOC339298
chr13	77565658	77566058	401	*	5.03614	5.5263	4.28809	0.735493	0.000100359	0.0276323	Promoter (<=1kb)	CLN5
chr2	70498243	70498643	401	*	3.81764	4.43536	2.71464	0.721502	0.000100366	0.0276323	Intron (uc010fdo.3/51449, intron 3 of 5)	PCYOX1
chr14	24415254	24415654	401	*	3.30671	4.02295	1.82113	0.63859	0.000100597	0.0276323	Intron (uc001wky.3/55449, intron 1 of 1)	DHRS4
chr15	66838595	66838995	401	*	4.85015	5.33808	4.10735	0.737133	0.000100598	0.0276323	Exon (uc010bhu.1/55055, exon 17 of 17)	LCTL
chr8	141988525	141988925	401	*	3.31456	1.97287	3.99754	-0.673839	0.000102142	0.0279682	Intron (uc003yvt.3/5747, intron 2 of 31)	PTK2
chr12	128969375	128969775	401	*	5.20527	5.69486	4.45854	0.736363	0.000102955	0.0281024	Intron (uc021rgn.1/92293, intron 2 of 8)	MIR3612
chr1	15957469	15957869	401	*	5.03308	5.51945	4.29391	0.733362	0.000104054	0.0282409	Promoter (<=1kb)	DDI2
chr13	79679260	79679660	401	*	5.7716	6.19573	5.16827	0.697213	0.00010411	0.0282409	Distal Intergenic	RBM26
chr13	95980481	95980881	401	*	5.97372	6.39134	5.38357	0.689759	0.000106111	0.028652	Distal Intergenic	ABCC4
chr14	105145106	105145506	401	*	4.70629	5.18988	3.97358	0.731633	0.000106284	0.028652	Promoter (1-2kb)	MIR4710
chr13	113123823	113124223	401	*	5.28585	5.75592	4.5841	0.722178	0.00010719	0.028727	Distal Intergenic	SPACA7
chr20	41352286	41352686	401	*	4.39267	4.937	3.50811	0.741697	0.000107222	0.028727	Intron (uc002xkg.3/11122, intron 6 of 30)	PTPRT
chr20	62738263	62738663	401	*	3.24757	3.95279	1.81165	0.635328	0.000109542	0.0291941	Promoter (<=1kb)	NPBWR2
chr10	132536889	132537289	401	*	4.1963	4.76561	3.24226	0.734835	0.000109737	0.0291941	Distal Intergenic	MIR378C
chr20	62411894	62412294	401	*	4.2115	4.78328	3.25035	0.734357	0.000110375	0.0291941	Intron (uc002ygv.2/140685, intron 2 of 4)	ZBTB46
chr13	78978390	78978790	401	*	5.38954	5.82408	4.76476	0.700055	0.00011073	0.0291941	Intron (uc001vks.3/100874222, intron 2 of 2)	POU4F1
chr13	113949259	113949659	401	*	3.15029	3.88642	1.56951	0.593467	0.000110865	0.0291941	Promoter (1-2kb)	LAMP1
chr15	89750640	89751040	401	*	5.26211	5.72383	4.579	0.72056	0.000110977	0.0291941	Distal Intergenic	RLBP1
chr13	41353014	41353414	401	*	5.97327	6.36619	5.43156	0.668515	0.000112269	0.0293405	Distal Intergenic	MRPS31
chr13	61880788	61881188	401	*	5.4432	5.8762	4.82162	0.698626	0.000112397	0.0293405	Distal Intergenic	MIR3169
chr4	132737321	132737721	401	*	3.451	4.16601	1.9711	0.631681	0.000112867	0.0293405	Distal Intergenic	PCDH10
chr13	25021008	25021408	401	*	3.35845	4.05574	1.95696	0.640273	0.000112882	0.0293405	Exon (uc001upl.3/143, exon 26 of 34)	PARP4
chr13	60472826	60473226	401	*	3.8262	4.44966	2.70412	0.707214	0.000114652	0.0297119	Intron (uc001vht.4/81624, intron 20 of 27)	DIAPH3-AS1
chr17	46193295	46193695	401	*	5.18624	5.62824	4.5458	0.705926	0.000117765	0.0304282	Intron (uc010wlg.1/29916, intron 4 of 6)	SNX11
chr13	113087196	113087596	401	*	4.03335	4.6195	3.02979	0.724641	0.00011904	0.0306579	Intron (uc001vsd.2/122258, intron 6 of 6)	SPACA7
chr14	77290701	77291101	401	*	4.32172	4.88682	3.37971	0.729687	0.000119358	0.0306579	Promoter (1-2kb)	LRRC74A
chr13	20163379	20163779	401	*	6.07876	6.46607	5.5477	0.656721	0.000121626	0.0311365	Distal Intergenic	TPTE2
chr13	32246378	32246778	401	*	5.87908	6.30396	5.27423	0.689625	0.000121937	0.0311365	Distal Intergenic	RXFP2
chr13	99655340	99655740	401	*	4.306	4.86135	3.39136	0.728588	0.000122463	0.0311409	Intron (uc001vnt.2/23348, intron 1 of 55)	DOCK9
chr20	63234723	63235123	401	*	4.49396	5.02871	3.63491	0.73127	0.00012267	0.0311409	Distal Intergenic	NA
chr3	76724114	76724514	401	*	4.43144	4.96078	3.58647	0.730295	0.000124195	0.0314366	Intron (uc021xat.1/6092, intron 1 of 25)	ROBO2
chr13	113451341	113451741	401	*	5.82791	6.23357	5.26152	0.670653	0.000124878	0.0315177	Intron (uc001vsi.4/23250, intron 2 of 29)	ATP11A
chr21	42679757	42680157	401	*	4.73346	5.23727	3.95266	0.726083	0.000125573	0.0316016	Intron (uc011aeq.2/54097, intron 1 of 4)	FAM3B
chr10	20492402	20492802	401	*	3.72703	4.36147	2.56752	0.68783	0.000126747	0.0317663	Intron (uc001iqg.1/84898, intron 9 of 13)	PLXDC2
chr13	110137686	110138086	401	*	4.87535	5.36637	4.12526	0.723255	0.000127296	0.0317663	Distal Intergenic	IRS2
chr13	24229909	24230309	401	*	4.71166	5.22773	3.90055	0.7278	0.000127344	0.0317663	Intron (uc001uot.3/55504, intron 5 of 9)	TNFRSF19
chr2	201118424	201118824	401	*	4.50562	5.03702	3.65534	0.728099	0.000127687	0.0317663	Distal Intergenic	SPATS2L
chr15	40894862	40895262	401	*	4.63385	5.16022	3.79658	0.727199	0.000129146	0.0318107	5' UTR	KNL1
chr16	87635494	87635894	401	*	6.07492	6.4632	5.54201	0.656042	0.000129445	0.0318107	Promoter (<=1kb)	JPH3
chr2	100029457	100029857	401	*	4.37613	4.94037	3.43655	0.72154	0.00012965	0.0318107	Intron (uc002tac.3/51455, intron 12 of 22)	EIF5B
chr13	97212756	97213156	401	*	5.16934	5.61448	4.52221	0.703888	0.0001299	0.0318107	Intron (uc001vmw.4/266722, intron 1 of 1)	LINC00359
chr13	29266305	29266705	401	*	3.66007	4.30873	2.45011	0.667497	0.00012996	0.0318107	Distal Intergenic	SLC46A3
chr1	228072726	228073126	401	*	4.22039	4.80285	3.22787	0.716317	0.000130594	0.0318107	Distal Intergenic	MIR5008
chr13	20161059	20161459	401	*	4.02841	4.6142	3.02592	0.711849	0.000130735	0.0318107	Distal Intergenic	TPTE2
chr2	62467931	62468331	401	*	3.25721	3.9545	1.85576	0.616841	0.000131466	0.0318107	Distal Intergenic	MIR5192
chr13	60379857	60380257	401	*	4.20491	4.76286	3.28304	0.72291	0.000131629	0.0318107	Intron (uc001vht.4/81624, intron 25 of 27)	DIAPH3
chr13	111092411	111092811	401	*	3.37523	4.08501	1.919	0.614321	0.000131958	0.0318107	Intron (uc001vqx.3/1284, intron 16 of 47)	COL4A2-AS1
chr8	22196770	22197170	401	*	3.67633	4.32229	2.47614	0.67647	0.000132092	0.0318107	Intron (uc003xbn.2/55124, intron 20 of 22)	PIWIL2
chr11	116533421	116533821	401	*	4.5017	5.02122	3.68193	0.725079	0.000132249	0.0318107	Distal Intergenic	BUD13
chr9	133463134	133463534	401	*	5.5574	5.96888	4.97952	0.673981	0.00013279	0.0318485	Intron (uc010mzd.1/8939, intron 1 of 11)	FUBP3
chr2	238140711	238141111	401	*	4.97006	5.45109	4.24331	0.71644	0.000133138	0.0318485	Distal Intergenic	COL6A3
chr15	59360353	59360753	401	*	4.09045	4.64849	3.16832	0.71941	0.000133964	0.0319339	Promoter (1-2kb)	RNF111
chr8	143382318	143382718	401	*	4.75255	5.23472	4.02315	0.716395	0.000134269	0.0319339	Intron (uc003ywj.3/203062, intron 8 of 12)	TSNARE1
chr16	83967990	83968390	401	*	5.67508	6.13352	4.99919	0.708177	0.000134876	0.0319339	Distal Intergenic	OSGIN1
chr5	133404769	133405169	401	*	4.74607	5.23913	3.99112	0.71831	0.000135239	0.0319339	Intron (uc031slc.1/7416, intron 3 of 10)	VDAC1
chr1	32449121	32449521	401	*	4.6486	5.17636	3.80772	0.72344	0.000135329	0.0319339	Distal Intergenic	KHDRBS1
chr13	102903631	102904031	401	*	5.09205	5.55768	4.40024	0.707597	0.000136848	0.0322051	Intron (uc001vpf.2/2259, intron 1 of 4)	FGF14-IT1
chr6	51494248	51494648	401	*	3.75772	4.37952	2.64123	0.686312	0.000138888	0.0325551	Intron (uc003pah.1/5314, intron 65 of 66)	PKHD1
chr4	3566304	3566704	401	*	3.74269	4.35678	2.6516	0.698243	0.000139133	0.0325551	Distal Intergenic	LINC00955
chr4	24985214	24985614	401	*	3.82938	4.43055	2.77965	0.694763	0.000139681	0.0325551	Distal Intergenic	CCDC149
chr14	106308918	106309318	401	*	4.96662	5.45581	4.22082	0.716494	0.000140197	0.0325551	Intron (uc031qqx.1/uc031qqx.1, intron 4864 of 4910)	FAM30A
chr13	101945441	101945841	401	*	4.97579	5.43441	4.29951	0.704251	0.000141043	0.0325551	Intron (uc001vox.1/259232, intron 7 of 43)	NALCN
chr17	2367108	2367508	401	*	5.71651	6.13174	5.13116	0.677638	0.000141966	0.0325551	Exon (uc002fut.3/79066, exon 6 of 10)	METTL16
chr13	24746617	24747017	401	*	5.66273	6.09517	5.04231	0.688277	0.000142419	0.0325551	Intron (uc001upd.3/221178, intron 3 of 14)	MIR2276
chr22	19912471	19912871	401	*	5.1567	5.60241	4.50838	0.691449	0.000142633	0.0325551	Intron (uc002zqj.1/10587, intron 2 of 17)	TXNRD2
chr10	37495346	37495746	401	*	4.02103	4.64657	2.89198	0.684675	0.000142653	0.0325551	Intron (uc021ppc.1/91074, intron 31 of 34)	ANKRD30A
chr10	124719355	124719755	401	*	4.46572	4.99655	3.61691	0.719176	0.000142782	0.0325551	Distal Intergenic	C10orf88
chr17	76146313	76146713	401	*	3.77239	4.39379	2.6572	0.679341	0.000142865	0.0325551	Intron (uc002jus.4/100141515, intron 2 of 4)	C17orf99
chr18	78506109	78506509	401	*	3.61235	4.25232	2.43346	0.667432	0.000142929	0.0325551	Distal Intergenic	PARD6G
chr13	94968149	94968549	401	*	5.25127	5.67914	4.64029	0.685056	0.000143196	0.0325551	Intron (uc001vlt.3/10082, intron 6 of 8)	DCT
chr13	59798587	59798987	401	*	3.87486	4.47826	2.81807	0.696169	0.000143715	0.0325882	Distal Intergenic	DIAPH3
chr13	75366206	75366606	401	*	4.12389	4.68772	3.1855	0.711525	0.000146018	0.0330086	Distal Intergenic	LINC00347
chr10	70145628	70146028	401	*	5.68448	6.12632	5.04439	0.693915	0.000146328	0.0330086	Exon (uc001jnz.2/55680, exon 8 of 19)	RUFY2
chr5	149932745	149933145	401	*	5.03544	5.48644	4.37573	0.697615	0.000147203	0.0331202	3' UTR	NDST1
chr13	24736978	24737378	401	*	4.79168	5.26973	4.07178	0.707974	0.000148076	0.0332308	Promoter (<=1kb)	MIR2276
chr13	108495893	108496293	401	*	4.08844	4.65023	3.1558	0.709545	0.000148516	0.0332438	Intron (uc001vql.3/728215, intron 1 of 2)	NALF1
chr9	135975617	135976017	401	*	4.1985	4.74669	3.30349	0.711547	0.000150163	0.0335263	Promoter (1-2kb)	RALGDS
chr13	106110228	106110628	401	*	4.23898	4.78233	3.35705	0.711808	0.000152322	0.0338412	Distal Intergenic	DAOA
chr6	112879809	112880209	401	*	4.46536	3.61144	4.99815	-0.713719	0.00015235	0.0338412	Distal Intergenic	RFPL4B
chr13	95745746	95746146	401	*	4.21384	4.8006	3.20844	0.699694	0.000153513	0.0339405	Intron (uc001vmd.4/10257, intron 20 of 30)	ABCC4
chr3	13260324	13260724	401	*	4.50884	5.02574	3.69565	0.713223	0.000153577	0.0339405	Distal Intergenic	NUP210
chr13	32586164	32586564	401	*	6.21097	6.64171	5.59409	0.684665	0.000154208	0.0339937	Distal Intergenic	FRY
chr20	20214586	20214986	401	*	3.37748	4.06456	2.01892	0.616902	0.000155866	0.0342724	Intron (uc010zse.2/26074, intron 18 of 21)	CFAP61
chr13	32790665	32791065	401	*	3.82491	4.42676	2.77305	0.682657	0.000156451	0.0343144	Intron (uc001utx.3/10129, intron 35 of 60)	FRY
chr4	1629958	1630358	401	*	4.98727	5.43436	4.33598	0.691382	0.000157372	0.0344296	Distal Intergenic	FAM53A
chr6	3777219	3777619	401	*	3.73607	4.35678	2.62316	0.673947	0.000159458	0.0347594	Distal Intergenic	PXDC1
chr9	90023541	90023941	401	*	3.46333	4.13399	2.17072	0.624887	0.000159678	0.0347594	Distal Intergenic	DAPK1
chr13	23348768	23349168	401	*	4.87451	5.36837	4.11769	0.707866	0.000160313	0.0347658	Distal Intergenic	BASP1P1
chr16	57828427	57828827	401	*	4.1188	4.68558	3.17203	0.699792	0.000160921	0.0347658	Intron (uc002emo.4/3801, intron 2 of 19)	KIFC3
chr22	28884032	28884432	401	*	4.3852	4.92015	3.52562	0.708176	0.000161242	0.0347658	Intron (uc003adp.4/23331, intron 2 of 22)	TTC28
chr22	20751133	20751533	401	*	4.89005	5.35254	4.20524	0.69732	0.000161304	0.0347658	Promoter (2-3kb)	ZNF74
chr13	51923942	51924342	401	*	4.70486	5.18908	3.9707	0.704168	0.000162846	0.0350113	Promoter (1-2kb)	MIR5693
chr11	119134377	119134777	401	*	5.42844	5.86066	4.80849	0.678208	0.000163247	0.0350113	Intron (uc001pwe.4/867, intron 2 of 15)	MCAM
chr5	173721225	173721625	401	*	4.37385	4.91856	3.48828	0.706131	0.000163949	0.0350754	Distal Intergenic	NSG2
chr3	197632091	197632491	401	*	3.5041	4.15211	2.29652	0.646509	0.000165177	0.035191	Intron (uc003fyn.3/84223, intron 5 of 7)	IQCG
chr5	107796749	107797149	401	*	3.9056	4.52398	2.80041	0.672721	0.000165489	0.035191	Distal Intergenic	FBXL17
chr13	113002212	113002612	401	*	5.89896	6.28821	5.36423	0.649469	0.000165824	0.035191	Distal Intergenic	SPACA7
chr3	36740578	36740978	401	*	3.41652	4.11812	1.99644	0.59745	0.000166106	0.035191	Distal Intergenic	DCLK3
chr5	76953544	76953944	401	*	4.53579	5.05691	3.71194	0.706803	0.000166533	0.0351959	Distal Intergenic	OTP
chr10	37525360	37525760	401	*	3.66377	4.32801	2.39584	0.613858	0.000168735	0.0355748	Distal Intergenic	ANKRD30A
chr22	44359053	44359453	401	*	3.28284	3.98679	1.85249	0.579647	0.000170109	0.0357778	5' UTR	SAMM50
chr1	225442184	225442584	401	*	4.15095	4.69043	3.2794	0.701964	0.000171911	0.0360698	Intron (uc001how.2/127602, intron 44 of 83)	DNAH14
chr11	110092846	110093246	401	*	4.45634	5.00887	3.5495	0.6985	0.000173133	0.0361418	Intron (uc009yxx.1/5962, intron 14 of 16)	RDX
chr14	73752439	73752839	401	*	3.79299	4.38887	2.75976	0.680077	0.000173293	0.0361418	Promoter (1-2kb)	NUMB
chr5	1511631	1512031	401	*	3.829	4.45374	2.70262	0.661809	0.000173499	0.0361418	Intron (uc003jcm.3/79888, intron 1 of 13)	LPCAT1
chr16	11402227	11402627	401	*	4.03482	4.60087	3.09014	0.694827	0.00017445	0.036253	Intron (uc002daq.1/116028, intron 2 of 4)	PRM1
chr13	20294476	20294876	401	*	5.15736	5.63698	4.43383	0.696117	0.000178341	0.0368393	Intron (uc021rgx.1/55269, intron 7 of 9)	PSPC1
chr13	100828241	100828641	401	*	5.21521	5.66278	4.56287	0.684363	0.000178914	0.0368393	Intron (uc001voo.3/5095, intron 6 of 23)	PCCA
chr13	113930654	113931054	401	*	3.55256	4.20635	2.32387	0.627379	0.000178925	0.0368393	Distal Intergenic	LAMP1
chr13	46830535	46830935	401	*	3.48273	4.14381	2.22683	0.622397	0.000178963	0.0368393	Intron (uc001vbc.3/uc001vbc.3, intron 7 of 8)	LINC00563
chr13	114352753	114353153	401	*	5.23296	5.67435	4.59382	0.68185	0.000179615	0.036841	Intron (uc010tkf.2/6011, intron 3 of 6)	GRK1
chr2	240225827	240226227	401	*	3.78657	4.38356	2.74986	0.676051	0.000179817	0.036841	Promoter (<=1kb)	MIR4269
chr22	20138222	20138622	401	*	3.61595	4.2488	2.46194	0.65334	0.000180434	0.0368805	Promoter (<=1kb)	CCDC188
chr13	29455077	29455477	401	*	5.22618	5.67746	4.56587	0.683756	0.000181531	0.0370085	Distal Intergenic	MTUS2
chr13	24555042	24555442	401	*	5.21877	5.70334	4.4838	0.697012	0.00018191	0.0370085	Promoter (1-2kb)	SPATA13
chr10	116737517	116737917	401	*	4.6902	5.18207	3.93811	0.697335	0.000183216	0.0371872	Downstream (<=300bp)	TRUB1
chr1	1299939	1300339	401	*	5.68993	6.08272	5.14845	0.642393	0.000184931	0.0374481	Promoter (2-3kb)	MXRA8
chr8	47992784	47993184	401	*	3.92122	4.50684	2.91925	0.675569	0.00018569	0.0375146	Distal Intergenic	LOC100287846
chr13	24228824	24229224	401	*	5.89684	6.29738	5.34045	0.651354	0.000187776	0.0377679	Intron (uc001uot.3/55504, intron 5 of 9)	TNFRSF19
chr13	20231917	20232317	401	*	4.06904	4.65043	3.0797	0.677666	0.000187812	0.0377679	Intron (uc001umg.3/54737, intron 5 of 12)	MPHOSPH8
chr13	32467359	32467759	401	*	5.83	6.25925	5.21618	0.67244	0.000189451	0.0379184	Intron (uc001utu.3/196549, intron 1 of 3)	EEF1DP3
chr14	105204199	105204599	401	*	4.59965	5.10053	3.82599	0.695603	0.000190116	0.0379184	Intron (uc001ypd.3/122622, intron 2 of 12)	ADSS1
chr19	15550935	15551335	401	*	3.87419	2.76037	4.49518	-0.652014	0.000190254	0.0379184	Intron (uc002nbb.4/58525, intron 2 of 7)	WIZ
chr1	3410137	3410537	401	*	4.24496	4.79663	3.34045	0.690546	0.000190302	0.0379184	Exon (uc001akk.3/1953, exon 27 of 30)	ARHGEF16
chr17	28321854	28322254	401	*	3.72562	4.3672	2.54109	0.63492	0.000191963	0.038162	Intron (uc010wbi.1/374786, intron 4 of 10)	EFCAB5
chr19	5533999	5534399	401	*	3.49797	4.18668	2.13267	0.589144	0.000192595	0.0382004	Distal Intergenic	TINCR
chr2	157792814	157793214	401	*	3.3226	3.98904	2.04631	0.602985	0.000193154	0.0382243	Distal Intergenic	GALNT5
chr9	95138520	95138920	401	*	3.77296	4.38553	2.68683	0.658519	0.00019451	0.0384054	Intron (uc004arz.3/401541, intron 4 of 7)	OGN
chr13	40017860	40018260	401	*	4.38519	4.91791	3.53143	0.691898	0.000195226	0.0384594	Intron (uc001uxf.3/10186, intron 2 of 3)	LHFPL6
chr13	27770037	27770437	401	*	4.27882	4.83646	3.35782	0.686219	0.000196003	0.038504	Distal Intergenic	USP12
chr11	2208709	2209109	401	*	3.62285	4.25306	2.4779	0.638996	0.000196336	0.038504	Distal Intergenic	MIR4686
chr13	111404795	111405195	401	*	4.40834	4.93313	3.57513	0.692184	0.00019735	0.0385337	Distal Intergenic	ING1
chr4	3466259	3466659	401	*	5.26233	5.69404	4.64343	0.668845	0.000197373	0.0385337	Promoter (1-2kb)	DOK7
chr6	36805889	36806289	401	*	4.00181	4.55508	3.09291	0.685953	0.000198979	0.0387472	Promoter (<=1kb)	CPNE5
chr6	109445357	109445757	401	*	3.69284	4.3003	2.62316	0.655335	0.000199839	0.0387472	Intron (uc003psw.4/285753, intron 1 of 6)	CEP57L1
chr16	46648640	46649040	401	*	4.08226	4.69549	2.99396	0.654613	0.000200117	0.0387472	Intron (uc002eec.4/79801, intron 4 of 12)	SHCBP1
chr5	176845521	176845921	401	*	3.34663	4.02131	2.03819	0.597192	0.000200741	0.0387472	Distal Intergenic	GRK6
chr6	26017679	26018079	401	*	5.17007	4.50681	5.62272	-0.678859	0.000201369	0.0387472	Promoter (<=1kb)	H1-1
chr8	95102614	95103014	401	*	3.91782	4.53609	2.81304	0.647015	0.00020165	0.0387472	Distal Intergenic	CDH17
chr10	132223071	132223471	401	*	5.64366	6.10844	4.95374	0.68319	0.000201752	0.0387472	Distal Intergenic	GLRX3
chr17	79028531	79028931	401	*	4.57117	5.07108	3.79984	0.690631	0.000202333	0.0387472	Intron (uc002jyz.4/10458, intron 2 of 12)	BAIAP2
chr13	27797128	27797528	401	*	4.95788	5.42346	4.26618	0.683562	0.000202589	0.0387472	Distal Intergenic	RPL21
chr1	17612748	17613148	401	*	3.93265	4.51381	2.944	0.672206	0.000202975	0.0387472	Distal Intergenic	PADI4
chr17	45665289	45665689	401	*	3.84166	4.44103	2.79757	0.655931	0.000204089	0.0387472	Promoter (1-2kb)	NPEPPS
chr13	76017804	76018204	401	*	4.34289	4.87634	3.48723	0.686735	0.00020458	0.0387472	Intron (uc001vjl.1/9882, intron 1 of 20)	TBC1D4
chr13	85261796	85262196	401	*	4.78566	5.30158	3.97496	0.689319	0.000204871	0.0387472	Distal Intergenic	LINC00333
chr11	120985867	120986267	401	*	4.22354	4.78005	3.30568	0.68017	0.000205797	0.0387472	Intron (uc010rzo.2/7007, intron 5 of 22)	TECTA
chr3	46867480	46867880	401	*	4.58638	5.08897	3.80856	0.689455	0.000205854	0.0387472	Distal Intergenic	PRSS42P
chr11	133058516	133058916	401	*	4.37008	4.8917	3.54496	0.688854	0.00020614	0.0387472	Intron (uc001qgu.3/4978, intron 1 of 7)	OPCML
chr17	64291259	64291659	401	*	4.37284	4.89177	3.55453	0.68827	0.00020623	0.0387472	Distal Intergenic	PRKCA
chr12	62827076	62827476	401	*	3.57282	4.21416	2.38912	0.625328	0.000206476	0.0387472	Distal Intergenic	MON2
chr13	112062760	112063160	401	*	6.05707	6.50426	5.40557	0.676332	0.000208821	0.0390957	Distal Intergenic	TEX29
chr9	133603503	133603903	401	*	3.96977	4.56895	2.92626	0.657041	0.000209231	0.0390957	Intron (uc004bzv.3/25, intron 1 of 10)	ABL1
chr2	7394208	7394608	401	*	3.46652	4.12846	2.20738	0.603293	0.000209823	0.0391224	Distal Intergenic	LOC100506274
chr13	80030460	80030860	401	*	3.84525	4.46263	2.7434	0.639167	0.00021061	0.0391852	Distal Intergenic	NDFIP2
chr5	11903680	11904080	401	*	4.21624	4.77372	3.2957	0.674565	0.000211071	0.0391872	Promoter (<=1kb)	CTNND2
chr19	33398339	33398739	401	*	4.77611	5.25908	4.04488	0.683263	0.000211808	0.0392404	Intron (uc002ntx.3/84902, intron 13 of 17)	SLC7A9
chr3	13776253	13776653	401	*	4.09722	4.65542	3.17464	0.676282	0.000213081	0.0393172	Intron (uc003byd.1/285375, intron 4 of 5)	LINC00620
chr13	39417138	39417538	401	*	5.02054	5.48242	4.33705	0.678508	0.000213126	0.0393172	Intron (uc001uwv.3/341640, intron 6 of 23)	FREM2
chr8	27583802	27584202	401	*	4.05363	4.61301	3.12774	0.677766	0.000213584	0.0393185	Distal Intergenic	MIR3622B
chr17	45824374	45824774	401	*	3.50148	4.16628	2.23144	0.602769	0.000214096	0.0393295	Distal Intergenic	TBX21
chr22	20704192	20704592	401	*	3.41569	4.07317	2.17334	0.599915	0.000215959	0.0394321	Intron (uc031rwr.1/uc031rwr.1, intron 4 of 7)	ZNF74
chr8	141856619	141857019	401	*	3.36199	2.16399	4.00735	-0.606455	0.000215984	0.0394321	Promoter (<=1kb)	PTK2
chr2	72913529	72913929	401	*	4.03488	4.59029	3.12007	0.676553	0.000216368	0.0394321	Intron (uc010fep.3/23233, intron 6 of 21)	EXOC6B
chr1	18569880	18570280	401	*	4.03868	4.61469	3.06522	0.666645	0.000216872	0.0394321	Intron (uc001bau.2/84966, intron 2 of 9)	IGSF21
chr20	62548552	62548952	401	*	3.67005	4.28471	2.57711	0.641274	0.000218208	0.0394321	Promoter (1-2kb)	MIR941-1
chr14	104592371	104592771	401	*	3.50725	4.1536	2.30569	0.615246	0.000218361	0.0394321	Distal Intergenic	MIR203B
chr14	104157554	104157954	401	*	4.39227	4.91329	3.56869	0.683982	0.000218497	0.0394321	Intron (uc001yno.3/3831, intron 13 of 14)	KLC1
chr9	30531321	30531721	401	*	2.95434	3.69342	1.35879	0.508185	0.000218516	0.0394321	Distal Intergenic	LINC01242
chr10	63004053	63004453	401	*	4.44405	4.96186	3.62857	0.684162	0.00021887	0.0394321	Distal Intergenic	TMEM26
chr1	232467101	232467501	401	*	3.34308	4.04631	1.91588	0.551061	0.000219183	0.0394321	Distal Intergenic	SIPA1L2
chr13	112102221	112102621	401	*	5.3074	5.73414	4.69876	0.658887	0.000222968	0.0399814	Distal Intergenic	TEX29
chr14	66315513	66315913	401	*	4.49788	5.00759	3.70262	0.682874	0.000223154	0.0399814	Distal Intergenic	FUT8
chr11	397161	397561	401	*	5.5166	5.96048	4.87217	0.669078	0.000224521	0.0401437	Promoter (2-3kb)	PKP3
chr19	42268733	42269133	401	*	4.9514	4.23671	5.42718	-0.680261	0.00022577	0.0402842	Intron (uc002orm.2/4680, intron 4 of 5)	CEACAM6
chr11	59102217	59102617	401	*	4.09641	3.23119	4.63349	-0.675966	0.000226524	0.0402858	Distal Intergenic	OR5AN1
chr13	47549217	47549617	401	*	3.58607	4.19916	2.49823	0.635234	0.000226704	0.0402858	Distal Intergenic	HTR2A
chr16	580344	580744	401	*	4.55131	5.09066	3.6801	0.678132	0.000227667	0.0403745	Promoter (2-3kb)	CAPN15
chr10	573265	573665	401	*	4.37229	4.89339	3.5485	0.679712	0.000229122	0.0405387	Intron (uc001ifp.3/22982, intron 1 of 36)	DIP2C
chr13	46289003	46289403	401	*	5.89613	6.29513	5.34273	0.642718	0.000229524	0.0405387	Distal Intergenic	CBY2
chr13	28820378	28820778	401	*	4.77259	5.25321	4.04679	0.677779	0.000230506	0.0405966	Intron (uc010tdo.1/255967, intron 6 of 13)	FLT1
chr13	71160704	71161104	401	*	3.64166	4.25926	2.53906	0.635206	0.000230784	0.0405966	Distal Intergenic	LINC00348
chr13	21061075	21061475	401	*	3.48842	4.13522	2.28525	0.597562	0.000231616	0.0406608	Intron (uc001une.3/51084, intron 3 of 7)	CRYL1
chr2	232332713	232333113	401	*	4.55834	5.05668	3.79077	0.679375	0.000232599	0.0407511	Distal Intergenic	NCL
chr5	135997957	135998357	401	*	4.16543	4.74949	3.16811	0.658665	0.000233098	0.0407567	Distal Intergenic	TRPC7
chr9	74762881	74763281	401	*	3.7047	4.32647	2.58826	0.618653	0.000235011	0.0408773	Promoter (<=1kb)	GDA
chr3	13673192	13673592	401	*	4.12852	4.68659	3.2063	0.665424	0.000235025	0.0408773	Intron (uc011auz.2/2199, intron 15 of 16)	LINC00620
chr13	113747855	113748255	401	*	3.63016	4.2513	2.51586	0.619706	0.000235197	0.0408773	Intron (uc031qnk.1/23263, intron 26 of 27)	F7
chr13	29508105	29508505	401	*	6.14158	6.54053	5.58827	0.636919	0.000237282	0.0411007	Distal Intergenic	MTUS2
chr13	23512769	23513169	401	*	4.13571	4.74518	3.05958	0.63835	0.000237426	0.0411007	Distal Intergenic	BASP1P1
chr19	36939168	36939568	401	*	3.49973	2.30376	4.14451	-0.586948	0.000238338	0.04111	3' UTR	LOC644189
chr15	45574008	45574408	401	*	5.01767	5.47852	4.33648	0.6704	0.000238424	0.04111	Distal Intergenic	SLC28A2
chr12	100877732	100878132	401	*	4.85846	5.31606	4.18441	0.671114	0.000239148	0.0411534	Intron (uc001thp.2/9971, intron 1 of 10)	NR1H4
chr13	100646270	100646670	401	*	5.21615	5.64634	4.60039	0.65895	0.000243262	0.041705	Distal Intergenic	ZIC2
chr20	62416653	62417053	401	*	3.34777	4.01862	2.05437	0.573468	0.000243312	0.041705	Intron (uc002ygv.2/140685, intron 2 of 4)	ZBTB46
chr3	123629654	123630054	401	*	4.41016	4.9574	3.51776	0.669325	0.000245537	0.0420038	Distal Intergenic	MYLK
chr1	156876180	156876580	401	*	4.62414	5.12412	3.85264	0.674555	0.000246734	0.0421257	Promoter (<=1kb)	PEAR1
chr16	27085167	27085567	401	*	3.38161	4.03738	2.14562	0.588071	0.000248463	0.0423379	Distal Intergenic	C16orf82
chr13	96075944	96076344	401	*	5.47827	5.88176	4.91614	0.641487	0.000249643	0.0423672	Distal Intergenic	CLDN10
chr13	94659236	94659636	401	*	4.00421	4.57815	3.03676	0.65445	0.000249665	0.0423672	Intron (uc010tig.1/10082, intron 3 of 5)	GPC6-AS2
chr18	43422492	43422892	401	*	4.37461	4.88788	3.57051	0.672323	0.000250095	0.0423672	3' UTR	SIGLEC15
chr13	77326461	77326861	401	*	5.33678	5.75029	4.75488	0.646943	0.000253758	0.0429044	Distal Intergenic	KCTD12
chr16	5604875	5605275	401	*	3.85213	4.46412	2.76786	0.622575	0.000255633	0.0430934	Intron (uc002cyq.1/uc002cyq.1, intron 2 of 2)	EEF2KMT
chr3	9819533	9819933	401	*	4.17641	4.73246	3.25983	0.657266	0.000256907	0.0430934	Distal Intergenic	CAMK1
chr13	102394095	102394495	401	*	5.3092	5.72441	4.7239	0.646588	0.000257133	0.0430934	Intron (uc001vpe.2/2259, intron 3 of 4)	FGF14
chr21	34857914	34858314	401	*	4.15026	4.68726	3.28526	0.664394	0.000257332	0.0430934	Distal Intergenic	DNAJC28
chr2	130667345	130667745	401	*	3.79942	4.42253	2.67855	0.610028	0.000257351	0.0430934	Distal Intergenic	PLAC9P1
chr13	26280771	26281171	401	*	3.59637	4.23116	2.43565	0.594018	0.000258256	0.043162	Intron (uc001uqk.3/51761, intron 25 of 36)	ATP8A2
chr13	49907854	49908254	401	*	4.13527	4.67882	3.25283	0.661261	0.000260563	0.0434641	Intron (uc001vcw.3/81617, intron 7 of 8)	CAB39L
chr10	133303409	133303809	401	*	3.76089	4.38693	2.63015	0.610735	0.000262483	0.0437006	Distal Intergenic	TCERG1L
chr13	113508472	113508872	401	*	3.81623	4.43661	2.70443	0.616479	0.000262986	0.0437008	Exon (uc001vsi.4/23250, exon 19 of 30)	ATP11A
chr14	100165397	100165797	401	*	3.3012	3.9678	2.02424	0.574626	0.000263948	0.0437772	Intron (uc001ygn.1/10858, intron 4 of 7)	CYP46A1
chr19	14006237	14006637	401	*	4.51392	3.65761	5.04762	-0.661637	0.000264938	0.0438579	Promoter (2-3kb)	BRME1
chr1	157125027	157125427	401	*	3.4607	4.10486	2.26699	0.584948	0.000266102	0.0439669	Distal Intergenic	ETV3
chr13	36848581	36848981	401	*	4.71121	5.18896	3.99198	0.666925	0.000267667	0.0441418	Intron (uc010tei.2/100526761, intron 2 of 15)	CCDC169-SOHLH2
chr3	49014054	49014454	401	*	5.62348	6.01553	5.08343	0.627879	0.000268717	0.0441493	Intron (uc003cvb.3/10425, intron 11 of 15)	P4HTM
chr13	61029068	61029468	401	*	3.59629	4.21494	2.49021	0.610694	0.000268727	0.0441493	Intron (uc010aef.2/81550, intron 2 of 10)	TDRD3
chr13	46184384	46184784	401	*	6.19231	6.54667	5.72156	0.595413	0.000270647	0.044381	Intron (uc001val.2/220081, intron 1 of 14)	ERICH6B
chr4	73998693	73999093	401	*	3.51486	2.31489	4.16076	-0.582253	0.000272256	0.0445517	Intron (uc003hgo.3/26057, intron 16 of 33)	ANKRD17
chr8	114236662	114237062	401	*	3.33633	1.97287	4.0246	-0.5457	0.000272711	0.0445517	Intron (uc003ynt.3/114788, intron 4 of 71)	CSMD3
chr13	112510000	112510400	401	*	5.33564	5.82084	4.59919	0.665014	0.000274564	0.0447704	Distal Intergenic	SOX1
chr12	49336381	49336781	401	*	4.80673	5.26039	4.14127	0.660161	0.000275946	0.0449116	Intron (uc001rsr.2/377, intron 1 of 4)	ARF3
chr13	38635016	38635416	401	*	4.86045	5.33619	4.14584	0.662942	0.000278373	0.0451745	Intron (uc031qle.1/100874188, intron 5 of 5)	LINC00571
chr17	27429984	27430384	401	*	3.82959	4.41993	2.81333	0.632572	0.000278599	0.0451745	Intron (uc010wbc.1/399687, intron 17 of 36)	MYO18A
chr2	214489138	214489538	401	*	4.63378	5.12308	3.88773	0.664126	0.000279167	0.0451825	Intron (uc010fuz.3/79582, intron 8 of 13)	SPAG16
chr17	18139880	18140280	401	*	5.96698	6.34115	5.46042	0.606564	0.000280868	0.0453027	Exon (uc002gsp.3/3996, exon 12 of 23)	LLGL1
chr22	19799389	19799789	401	*	4.08728	4.66246	3.11623	0.644063	0.000281425	0.0453027	Intron (uc002zqf.1/54584, intron 5 of 7)	RTL10
chr13	20127715	20128115	401	*	5.84357	6.25479	5.26623	0.639397	0.000281471	0.0453027	Intron (uc010tcm.2/93492, intron 2 of 23)	TPTE2
chr22	20267532	20267932	401	*	3.23542	3.89938	1.96856	0.558699	0.000282102	0.0453205	Distal Intergenic	RTN4R
chr2	205237521	205237921	401	*	4.14108	4.69417	3.23269	0.65087	0.000284078	0.0455539	Distal Intergenic	PARD3B
chr20	8019262	8019662	401	*	4.41584	4.91743	3.64043	0.661532	0.000284813	0.0455878	Distal Intergenic	TMX4
chr1	3069610	3070010	401	*	5.01842	5.47762	4.34084	0.657048	0.000286962	0.0458476	Intron (uc001akc.3/63976, intron 1 of 16)	MIR4251
chr13	19818220	19818620	401	*	6.53797	6.92494	6.00756	0.619423	0.000288121	0.0458912	Distal Intergenic	TUBA3C
chr1	4652570	4652970	401	*	4.15049	4.7262	3.17791	0.63827	0.000288289	0.0458912	Distal Intergenic	AJAP1
chr13	41973399	41973799	401	*	4.97042	5.47291	4.19283	0.660834	0.000290336	0.0460265	Distal Intergenic	OR7E37P
chr13	27827774	27828174	401	*	4.82831	5.30974	4.10061	0.660127	0.000290807	0.0460265	Promoter (1-2kb)	SNORD102
chr13	51798717	51799117	401	*	3.82752	4.41405	2.8228	0.628434	0.000291287	0.0460265	Promoter (2-3kb)	FAM124A
chr13	41352169	41352569	401	*	4.25889	4.77662	3.44362	0.657336	0.000291974	0.0460265	Distal Intergenic	MRPS31
chr9	123365299	123365699	401	*	4.71502	5.21606	3.94093	0.660348	0.000292143	0.0460265	3' UTR	CDK5RAP2
chr17	74351842	74352242	401	*	5.42861	5.87505	4.77871	0.652967	0.000292311	0.0460265	Promoter (1-2kb)	PRPSAP1
chr3	40870025	40870425	401	*	4.0663	4.61839	3.16066	0.646625	0.000294093	0.0462236	Distal Intergenic	ZNF621
chr9	137302459	137302859	401	*	4.85641	5.31979	4.16962	0.658026	0.000295319	0.0463326	Intron (uc004cfb.2/6256, intron 4 of 9)	RXRA
chr13	67643664	67644064	401	*	4.73911	5.21787	4.01758	0.657883	0.000296583	0.0464473	Intron (uc001vik.3/5101, intron 2 of 4)	PCDH9-AS3
chr11	68804650	68805050	401	*	3.6218	4.26507	2.43128	0.578524	0.000297854	0.0465626	Distal Intergenic	TPCN2
chr20	58239341	58239741	401	*	3.49447	4.12185	2.35915	0.582111	0.000301396	0.0469301	Intron (uc002yat.3/116154, intron 1 of 12)	PHACTR3
chr13	53311668	53312068	401	*	4.64308	5.15083	3.85263	0.656554	0.000301471	0.0469301	Promoter (1-2kb)	CNMD
chr5	174096693	174097093	401	*	4.12834	4.65205	3.29791	0.653093	0.000302318	0.0469301	Distal Intergenic	MSX2
chr14	103002584	103002984	401	*	3.69739	4.30239	2.63554	0.609474	0.000302647	0.0469301	Promoter (2-3kb)	MIR4309
chr16	85209754	85210154	401	*	3.88813	4.50898	2.77477	0.59851	0.0003029	0.0469301	Distal Intergenic	LINC02139
chr13	49281064	49281464	401	*	5.52163	5.94912	4.91144	0.642379	0.000306865	0.0474458	Promoter (<=1kb)	CYSLTR2
chr8	22928888	22929288	401	*	4.10786	4.66901	3.17704	0.635882	0.000307318	0.0474458	Promoter (2-3kb)	TNFRSF10B
chr13	113458235	113458635	401	*	5.0124	5.47665	4.32367	0.651331	0.000310405	0.0478375	Intron (uc001vsi.4/23250, intron 2 of 29)	ATP11A
chr22	37224331	37224731	401	*	3.43932	4.07615	2.27147	0.56539	0.000314185	0.0483345	Distal Intergenic	PVALB
chr13	22196751	22197151	401	*	4.11169	4.65434	3.23163	0.638576	0.000316469	0.0486001	Distal Intergenic	MICU2
chr6	43801067	43801467	401	*	4.84167	5.29099	4.1856	0.648104	0.000318468	0.0488209	Distal Intergenic	VEGFA
chr1	154819599	154819999	401	*	4.45076	4.95838	3.66064	0.651511	0.000319277	0.0488589	Intron (uc001ffo.3/3782, intron 1 of 7)	KCNN3
chr13	102580561	102580961	401	*	5.16164	5.61231	4.50266	0.648093	0.000320573	0.0489712	Intron (uc001vpf.2/2259, intron 1 of 4)	FGF14
chr12	132050981	132051381	401	*	3.91814	4.51317	2.88748	0.617423	0.000323448	0.0491689	Distal Intergenic	SFSWAP
chr17	6913831	6914231	401	*	5.2005	4.5604	5.64233	-0.645437	0.000323529	0.0491689	Promoter (1-2kb)	ALOX12
chr10	16952652	16953052	401	*	4.74205	5.20609	4.05378	0.649593	0.000323562	0.0491689	Promoter (2-3kb)	CUBN
chr6	90434109	90434509	401	*	3.56645	4.17094	2.50621	0.59758	0.000325099	0.0492383	Intron (uc003pnn.1/23195, intron 38 of 101)	MDN1
chr10	101011597	101011997	401	*	5.77217	6.16402	5.23248	0.616501	0.000325149	0.0492383	Distal Intergenic	HPSE2
chr5	141939661	141940061	401	*	3.58685	4.19836	2.50413	0.591574	0.00032696	0.0494266	Distal Intergenic	FGF1
chr3	52230764	52231164	401	*	5.44894	5.85042	4.89072	0.622239	0.000327713	0.0494546	Promoter (<=1kb)	ALAS1
chr1	47951792	47952192	401	*	4.51449	5.00954	3.75482	0.649766	0.000330575	0.0498001	Distal Intergenic	FOXD2
chr13	111440507	111440907	401	*	5.38373	5.79288	4.81046	0.625704	0.000331518	0.049856	Distal Intergenic	ING1
chr13	113611457	113611857	401	*	4.2194	4.74919	3.37327	0.641458	0.000332218	0.0498752	Exon (uc001vso.3/uc001vso.3, exon 3 of 3)	MCF2L
chr5	2110613	2111013	401	*	3.99011	4.56201	3.02859	0.624811	0.0003329	0.0498914	Distal Intergenic	IRX4
chr9	137444477	137444877	401	*	4.42266	4.91902	3.65986	0.648762	0.00033359	0.049909	Distal Intergenic	COL5A1
