# Supplementary material for: MECP2 mutations disrupt pluripotent stem cell fate through remodeling of the three-dimensional genome
Source: Cell Death Dis. 2026 May 8;17(1):609. doi: 10.1038/s41419-026-08837-4 (PMC13324534; doi:10.1038/s41419-026-08837-4)
Supplement: Supplementary file 8 — Supplement Table 5 [file 41419_2026_8837_MOESM8_ESM.xlsx]

## Sheet: MECP2_IPS_rep1_peaks.narrowPeak
1	2653864	2654209	MECP2_IPS_rep1_peak_1	48	.	7.63893	10.5774	4.82886	223
1	161444782	161445182	MECP2_IPS_rep1_peak_2	202	.	15.7522	29.45	20.26	183
12	124914397	124914709	MECP2_IPS_rep1_peak_3	37	.	6.79166	9.35974	3.72519	167
17	43232232	43232566	MECP2_IPS_rep1_peak_4	29	.	5.36133	8.44526	2.94184	138
18	47028742	47029135	MECP2_IPS_rep1_peak_5	202	.	15.7522	29.45	20.26	194
19	7450613	7451077	MECP2_IPS_rep1_peak_6	58	.	7.8366	11.6654	5.81155	294
19	37280970	37281524	MECP2_IPS_rep1_peak_7	34	.	6.49498	9.08008	3.47865	411
19	37293223	37293889	MECP2_IPS_rep1_peak_8	125	.	9.1031	19.0501	12.5677	356
19	37294416	37294726	MECP2_IPS_rep1_peak_9	74	.	7.33068	13.469	7.44404	137
2	3180552	3181144	MECP2_IPS_rep1_peak_10	25	.	5.70152	7.99793	2.51794	478
3	75669019	75669449	MECP2_IPS_rep1_peak_11	169	.	4.82408	23.7088	16.9044	218
5	17526306	17526723	MECP2_IPS_rep1_peak_12	25	.	5.61336	7.99793	2.51794	316
6	157310521	157310999	MECP2_IPS_rep1_peak_13	135	.	10.6386	20.1225	13.5764	242
6	157312815	157313168	MECP2_IPS_rep1_peak_14	76	.	9.15855	13.7346	7.64079	169
6	168840328	168840738	MECP2_IPS_rep1_peak_15	62	.	8.47171	12.1449	6.20921	225
7	56371650	56372113	MECP2_IPS_rep1_peak_16	51	.	5.2752	10.9285	5.13657	202
9	113063035	113063366	MECP2_IPS_rep1_peak_17	55	.	7.11211	11.3449	5.51337	132
GL000216.2	160601	160950	MECP2_IPS_rep1_peak_18	101	.	6.86211	16.4086	10.1558	178
GL000224.1	1314	1844	MECP2_IPS_rep1_peak_19	82	.	6.19707	14.3701	8.22521	211
GL000224.1	4045	4629	MECP2_IPS_rep1_peak_20a	29	.	2.79516	8.4006	2.91043	171
GL000224.1	4045	4629	MECP2_IPS_rep1_peak_20b	61	.	3.52163	12.0592	6.17414	471
KI270733.1	158529	158948	MECP2_IPS_rep1_peak_21	152	.	5.45957	21.9316	15.242	194
KI270744.1	110846	111181	MECP2_IPS_rep1_peak_22	14	.	3.99415	6.73542	1.43697	149
X	115732365	115732818	MECP2_IPS_rep1_peak_23	185	.	14.7907	25.7749	18.5374	244

## Sheet: MECP2_IPS_rep2_peaks.narrowPeak
1	2653866	2654215	MECP2_IPS_rep2_peak_1	61	.	7.81568	12.0709	6.192	238
1	161444786	161445156	MECP2_IPS_rep2_peak_2	170	.	13.8922	24.2086	17.0098	173
18	47028756	47029150	MECP2_IPS_rep2_peak_3	153	.	13.073	22.4163	15.3849	197
19	7450679	7451067	MECP2_IPS_rep2_peak_4	71	.	8.4778	13.1861	7.19195	206
19	37293299	37293890	MECP2_IPS_rep2_peak_5	138	.	9.58321	20.5533	13.8609	235
19	37294368	37294723	MECP2_IPS_rep2_peak_6	94	.	7.607	15.6876	9.41563	149
2	3180568	3181158	MECP2_IPS_rep2_peak_7	122	.	11.1068	18.9122	12.2956	446
3	75669051	75669449	MECP2_IPS_rep2_peak_8	151	.	4.44171	21.9793	15.1405	201
5	17526269	17526674	MECP2_IPS_rep2_peak_9	63	.	7.99379	12.2827	6.35109	205
6	157310442	157311091	MECP2_IPS_rep2_peak_10	65	.	7.91307	12.5229	6.57154	325
6	157312819	157313193	MECP2_IPS_rep2_peak_11	92	.	9.63224	15.5279	9.27867	194
6	168840356	168840714	MECP2_IPS_rep2_peak_12	49	.	7.82995	10.7201	4.94168	208
7	56371645	56372025	MECP2_IPS_rep2_peak_13	90	.	7.642	15.2573	9.07423	177
9	113062983	113063339	MECP2_IPS_rep2_peak_14	65	.	7.80866	12.5229	6.57154	142
GL000216.2	160588	160949	MECP2_IPS_rep2_peak_15	75	.	6.20134	13.5895	7.57468	180
GL000224.1	1330	1844	MECP2_IPS_rep2_peak_16	85	.	6.34761	14.6931	8.54866	179
GL000224.1	4145	4666	MECP2_IPS_rep2_peak_17a	17	.	2.6057	7.12617	1.73811	95
GL000224.1	4145	4666	MECP2_IPS_rep2_peak_17b	73	.	3.86863	13.3765	7.37392	383
GL000225.1	51877	52207	MECP2_IPS_rep2_peak_18	90	.	7.36357	15.2573	9.07423	140
KI270733.1	141538	141822	MECP2_IPS_rep2_peak_19	124	.	4.88195	19.1112	12.4857	128
KI270733.1	158554	158948	MECP2_IPS_rep2_peak_20	186	.	6.02765	26.0028	18.6189	182
X	115732362	115732826	MECP2_IPS_rep2_peak_21	153	.	13.073	22.4163	15.3849	236

## Sheet: MECP2_IPS_rep3_peaks.narrowPeak
1	2653917	2654207	MECP2_IPS_rep3_peak_1	73	.	8.38082	13.3714	7.34214	198
1	161444788	161445170	MECP2_IPS_rep3_peak_2	154	.	12.5213	22.3165	15.4757	185
18	47028740	47029096	MECP2_IPS_rep3_peak_3	170	.	13.5275	24.1024	17.0314	183
19	7450637	7451076	MECP2_IPS_rep3_peak_4	83	.	9.04881	14.4913	8.35834	245
19	37293248	37293907	MECP2_IPS_rep3_peak_5	138	.	9.41795	20.4048	13.8375	346
19	37294344	37294733	MECP2_IPS_rep3_peak_6	103	.	7.87325	16.6371	10.3893	169
2	3180574	3181161	MECP2_IPS_rep3_peak_7	62	.	8.32872	12.2209	6.25217	188
3	75669016	75669475	MECP2_IPS_rep3_peak_8	158	.	4.51281	22.6665	15.8079	229
5	17526333	17526730	MECP2_IPS_rep3_peak_9	15	.	5.10985	6.95302	1.59976	386
6	157310541	157311018	MECP2_IPS_rep3_peak_10	123	.	10.0413	18.7993	12.3654	264
6	157312836	157313163	MECP2_IPS_rep3_peak_11	77	.	9.33493	13.8183	7.72403	162
7	56371620	56372023	MECP2_IPS_rep3_peak_12	71	.	6.76568	13.1909	7.16846	182
9	113063020	113063379	MECP2_IPS_rep3_peak_13	25	.	5.96749	7.99793	2.50563	136
GL000216.2	160593	160974	MECP2_IPS_rep3_peak_14	92	.	6.57514	15.4524	9.24594	194
GL000224.1	1340	1854	MECP2_IPS_rep3_peak_15a	52	.	5.28792	11.0487	5.23031	148
GL000224.1	1340	1854	MECP2_IPS_rep3_peak_15b	37	.	4.26226	9.40721	3.76275	437
GL000224.1	3978	4632	MECP2_IPS_rep3_peak_16a	18	.	2.59305	7.23309	1.86564	144
GL000224.1	3978	4632	MECP2_IPS_rep3_peak_16b	56	.	3.57997	11.5287	5.68439	562
GL000225.1	78803	79085	MECP2_IPS_rep3_peak_17	44	.	6.82514	10.1966	4.49608	135
KI270733.1	158525	158944	MECP2_IPS_rep3_peak_18	194	.	6.11463	26.8414	19.4185	196
X	115732354	115732788	MECP2_IPS_rep3_peak_19	199	.	15.0368	27.7474	19.9466	227
